# Supplementary material for: Cell-cell contact-driven EphB1 cis- and trans- signalings regulate cancer stem cells enrichment after chemotherapy
Source: Cell Death Dis. 2022 Nov 19;13(11):980. doi: 10.1038/s41419-022-05385-5 (PMC9675789; doi:10.1038/s41419-022-05385-5)
Supplement: Supplementary file 3 — Supplementary Table 1 [file 41419_2022_5385_MOESM3_ESM.xlsx]

## Sheet: NC1
Motif Name	Consensus	P-value	Log P-value	q-value (Benjamini)	# of Target Sequences with Motif(of 73634)	% of Target Sequences with Motif	# of Background Sequences with Motif(of 304718)	% of Background Sequences with Motif
CTCF(Zf)/CD4+-CTCF-ChIP-Seq(Barski_et_al.)/Homer	AYAGTGCCMYCTRGTGGCCA	1e-6338	-14590	0	13372	0.1816	3778.5	0.0124
Fra2(bZIP)/Striatum-Fra2-ChIP-Seq(GSE43429)/Homer	GGATGACTCATC	1e-6193	-14260	0	20353	0.2764	14992.6	0.0492
Fra1(bZIP)/BT549-Fra1-ChIP-Seq(GSE46166)/Homer	NNATGASTCATH	1e-6055	-13940	0	22051	0.2994	18861.3	0.0619
Fosl2(bZIP)/3T3L1-Fosl2-ChIP-Seq(GSE56872)/Homer	NATGASTCABNN	1e-6007	-13830	0	16630	0.2258	9018.3	0.0296
JunB(bZIP)/DendriticCells-Junb-ChIP-Seq(GSE36099)/Homer	RATGASTCAT	1e-5969	-13750	0	21484	0.2917	18017.2	0.0591
Atf3(bZIP)/GBM-ATF3-ChIP-Seq(GSE33912)/Homer	DATGASTCATHN	1e-5921	-13630	0	23574	0.3201	22661.9	0.0743
BATF(bZIP)/Th17-BATF-ChIP-Seq(GSE39756)/Homer	DATGASTCAT	1e-5698	-13120	0	22939	0.3115	22191.9	0.0728
AP-1(bZIP)/ThioMac-PU.1-ChIP-Seq(GSE21512)/Homer	VTGACTCATC	1e-5688	-13100	0	24216	0.3288	25126.4	0.0824
Jun-AP1(bZIP)/K562-cJun-ChIP-Seq(GSE31477)/Homer	GATGASTCATCN	1e-5564	-12810	0	13769	0.187	5811.6	0.0191
BORIS(Zf)/K562-CTCFL-ChIP-Seq(GSE32465)/Homer	CNNBRGCGCCCCCTGSTGGC	1e-5512	-12690	0	16217	0.2202	9705.5	0.0318
SCL(bHLH)/HPC7-Scl-ChIP-Seq(GSE13511)/Homer	AVCAGCTG	1e-3290	-7577	0	52132	0.7079	139819	0.4586
GAGA-repeat/SacCer-Promoters/Homer	CTYTCTYTCTCTCTC	1e-3163	-7283	0	45450	0.6172	113226	0.3714
Bach2(bZIP)/OCILy7-Bach2-ChIP-Seq(GSE44420)/Homer	TGCTGAGTCA	1e-3001	-6910	0	8897	0.1208	5007.5	0.0164
ERG(ETS)/VCaP-ERG-ChIP-Seq(GSE14097)/Homer	ACAGGAAGTG	1e-2780	-6402	0	26225	0.3561	48956.5	0.1606
ZNF416(Zf)/HEK293-ZNF416.GFP-ChIP-Seq(GSE58341)/Homer	WDNCTGGGCA	1e-2775	-6392	0	22570	0.3065	38037.7	0.1248
Bcl6(Zf)/Liver-Bcl6-ChIP-Seq(GSE31578)/Homer	NNNCTTTCCAGGAAA	1e-2435	-5607	0	18394	0.2498	28911.9	0.0948
SeqBias: GA-repeat	GAGAGAGAGA	1e-2359	-5433	0	62358	0.8467	201112	0.6596
TF3A(C2H2)/col-TF3A-DAP-Seq(GSE60143)/Homer	NNDDGAGGAGGWNNN	1e-2227	-5129	0	21809	0.2961	40449.1	0.1327
VRN1(ABI3VP1)/col-VRN1-DAP-Seq(GSE60143)/Homer	TTTTTTTTTT	1e-2223	-5120	0	4223	0.0573	716.9	0.0024
TEAD(TEA)/Fibroblast-PU.1-ChIP-Seq(Unpublished)/Homer	YCWGGAATGY	1e-2137	-4921	0	13756	0.1868	18856.7	0.0618
RLR1?/SacCer-Promoters/Homer	WTTTTCYYTTTT	1e-2130	-4906	0	8321	0.113	6878.4	0.0226
Sp5(Zf)/mES-Sp5.Flag-ChIP-Seq(GSE72989)/Homer	RGKGGGCGGAGC	1e-2092	-4818	0	25394	0.3448	52999.3	0.1738
Tcf12(bHLH)/GM12878-Tcf12-ChIP-Seq(GSE32465)/Homer	VCAGCTGYTG	1e-2085	-4802	0	16580	0.2251	26605.2	0.0873
Sp1(Zf)/Promoter/Homer	GGCCCCGCCCCC	1e-2065	-4757	0	12384	0.1682	15948.3	0.0523
KLF3(Zf)/MEF-Klf3-ChIP-Seq(GSE44748)/Homer	NRGCCCCRCCCHBNN	1e-2056	-4736	0	15782	0.2143	24664.2	0.0809
Etv2(ETS)/ES-ER71-ChIP-Seq(GSE59402)/Homer(0.967)	NNAYTTCCTGHN	1e-2014	-4638	0	16949	0.2301	28186.5	0.0924
EHF(ETS)/LoVo-EHF-ChIP-Seq(GSE49402)/Homer	AVCAGGAAGT	1e-1943	-4475	0	21110	0.2866	41015.6	0.1345
FOXA1(Forkhead)/MCF7-FOXA1-ChIP-Seq(GSE26831)/Homer	WAAGTAAACA	1e-1900	-4376	0	14913	0.2025	23511.6	0.0771
PU.1-IRF(ETS:IRF)/Bcell-PU.1-ChIP-Seq(GSE21512)/Homer	MGGAAGTGAAAC	1e-1831	-4217	0	18191	0.247	33324	0.1093
FOXA1(Forkhead)/LNCAP-FOXA1-ChIP-Seq(GSE27824)/Homer	WAAGTAAACA	1e-1810	-4169	0	17245	0.2342	30758.6	0.1009
Ap4(bHLH)/AML-Tfap4-ChIP-Seq(GSE45738)/Homer	NAHCAGCTGD	1e-1790	-4122	0	18489	0.2511	34589.4	0.1135
Ascl1(bHLH)/NeuralTubes-Ascl1-ChIP-Seq(GSE55840)/Homer	NNVVCAGCTGBN	1e-1779	-4096	0	24905	0.3382	54900.3	0.1801
Erra(NR)/HepG2-Erra-ChIP-Seq(GSE31477)/Homer	CAAAGGTCAG	1e-1777	-4092	0	30459	0.4136	73991.4	0.2427
Ptf1a(bHLH)/Panc1-Ptf1a-ChIP-Seq(GSE47459)/Homer	ACAGCTGTTN	1e-1769	-4075	0	36177	0.4912	95072.6	0.3118
Znf263(Zf)/K562-Znf263-ChIP-Seq(GSE31477)/Homer	CVGTSCTCCC	1e-1766	-4067	0	29410	0.3994	70431.7	0.231
KLF5(Zf)/LoVo-KLF5-ChIP-Seq(GSE49402)/Homer	DGGGYGKGGC	1e-1728	-3981	0	29440	0.3998	71031	0.233
Unknown-ESC-element(?)/mES-Nanog-ChIP-Seq(GSE11724)/Homer	CACAGCAGGGGG	1e-1704	-3924	0	11800	0.1602	16833	0.0552
MyoD(bHLH)/Myotube-MyoD-ChIP-Seq(GSE21614)/Homer	RRCAGCTGYTSY	1e-1690	-3893	0	12953	0.1759	19892.7	0.0652
Fox:Ebox(Forkhead,bHLH)/Panc1-Foxa2-ChIP-Seq(GSE47459)/Homer	NNNVCTGWGYAAACASN	1e-1684	-3879	0	15195	0.2063	26027.8	0.0854
GAGA-repeat/Arabidopsis-Promoters/Homer	CTCTCTCTCY	1e-1683	-3877	0	17255	0.2343	31949.1	0.1048
ELF3(ETS)/PDAC-ELF3-ChIP-Seq(GSE64557)/Homer	ANCAGGAAGT	1e-1683	-3876	0	12492	0.1696	18747.8	0.0615
Rbpj1(?)/Panc1-Rbpj1-ChIP-Seq(GSE47459)/Homer	HTTTCCCASG	1e-1617	-3725	0	21052	0.2859	44254.3	0.1452
EBF1(EBF)/Near-E2A-ChIP-Seq(GSE21512)/Homer	GTCCCCWGGGGA	1e-1608	-3704	0	20044	0.2722	41179.6	0.1351
KLF14(Zf)/HEK293-KLF14.GFP-ChIP-Seq(GSE58341)/Homer	RGKGGGCGKGGC	1e-1604	-3695	0	33766	0.4585	88459.7	0.2901
TEAD1(TEAD)/HepG2-TEAD1-ChIP-Seq(Encode)/Homer	CYRCATTCCA	1e-1574	-3625	0	18680	0.2537	37322.3	0.1224
E2A(bHLH)/proBcell-E2A-ChIP-Seq(GSE21978)/Homer	DNRCAGCTGY	1e-1572	-3620	0	22782	0.3094	50369.7	0.1652
HEB(bHLH)/mES-Heb-ChIP-Seq(GSE53233)/Homer	VCAGCTGBNN	1e-1570	-3617	0	28813	0.3912	70963	0.2328
Klf9(Zf)/GBM-Klf9-ChIP-Seq(GSE62211)/Homer	GCCACRCCCACY	1e-1564	-3603	0	11886	0.1614	18045.5	0.0592
TEAD4(TEA)/Tropoblast-Tead4-ChIP-Seq(GSE37350)/Homer	CCWGGAATGY	1e-1531	-3526	0	17207	0.2337	33297	0.1092
GLIS3(Zf)/Thyroid-Glis3.GFP-ChIP-Seq(GSE103297)/Homer	CTCCCTGGGAGGCCN	1e-1524	-3510	0	30079	0.4084	76141.4	0.2497
FOXM1(Forkhead)/MCF7-FOXM1-ChIP-Seq(GSE72977)/Homer	TRTTTACTTW	1e-1516	-3491	0	15142	0.2056	27376	0.0898
TEAD2(TEA)/Py2T-Tead2-ChIP-Seq(GSE55709)/Homer	CCWGGAATGY	1e-1508	-3474	0	11168	0.1516	16605.8	0.0545
Sp2(Zf)/HEK293-Sp2.eGFP-ChIP-Seq(Encode)/Homer	YGGCCCCGCCCC	1e-1475	-3397	0	32200	0.4372	84609.8	0.2775
ETS1(ETS)/Jurkat-ETS1-ChIP-Seq(GSE17954)/Homer	ACAGGAAGTG	1e-1468	-3382	0	19268	0.2616	40298.6	0.1322
Tcf21(bHLH)/ArterySmoothMuscle-Tcf21-ChIP-Seq(GSE61369)/Homer	NAACAGCTGG	1e-1464	-3372	0	14872	0.2019	27079.8	0.0888
REM19(REM)/colamp-REM19-DAP-Seq(GSE60143)/Homer	AAAAAAAA	1e-1431	-3295	0	9069	0.1231	11938	0.0392
KLF6(Zf)/PDAC-KLF6-ChIP-Seq(GSE64557)/Homer	MKGGGYGTGGCC	1e-1389	-3200	0	25456	0.3457	61753	0.2025
EWS:ERG-fusion(ETS)/CADO_ES1-EWS:ERG-ChIP-Seq(SRA014231)/Homer	ATTTCCTGTN	1e-1387	-3195	0	11215	0.1523	17637.6	0.0579
Zic3(Zf)/mES-Zic3-ChIP-Seq(GSE37889)/Homer	GGCCYCCTGCTGDGH	1e-1373	-3163	0	14078	0.1912	25650.9	0.0841
Elf4(ETS)/BMDM-Elf4-ChIP-Seq(GSE88699)/Homer	ACTTCCKGKT	1e-1340	-3088	0	18342	0.2491	38851.4	0.1274
MyoG(bHLH)/C2C12-MyoG-ChIP-Seq(GSE36024)/Homer	AACAGCTG	1e-1332	-3067	0	16229	0.2204	32420.9	0.1063
Klf4(Zf)/mES-Klf4-ChIP-Seq(GSE11431)/Homer	GCCACACCCA	1e-1319	-3039	0	10655	0.1447	16694.3	0.0548
Foxo1(Forkhead)/RAW-Foxo1-ChIP-Seq(Fan_et_al.)/Homer	CTGTTTAC	1e-1264	-2912	0	25044	0.3401	62119.7	0.2037
MafK(bZIP)/C2C12-MafK-ChIP-Seq(GSE36030)/Homer	GCTGASTCAGCA	1e-1248	-2875	0	5776	0.0784	5650.4	0.0185
TEAD3(TEA)/HepG2-TEAD3-ChIP-Seq(Encode)/Homer	TRCATTCCAG	1e-1234	-2842	0	20460	0.2778	47005.9	0.1542
SeqBias: CA-repeat	CACACACACA	1e-1185	-2731	0	54219	0.7362	180503	0.592
KLF10(Zf)/HEK293-KLF10.GFP-ChIP-Seq(GSE58341)/Homer	GGGGGTGTGTCC	1e-1185	-2729	0	12741	0.173	23618.4	0.0775
Bcl11a(Zf)/HSPC-BCL11A-ChIP-Seq(GSE104676)/Homer	TYTGACCASWRG	1e-1176	-2709	0	12429	0.1688	22805.9	0.0748
EBF2(EBF)/BrownAdipose-EBF2-ChIP-Seq(GSE97114)/Homer	NABTCCCWDGGGAVH	1e-1160	-2671	0	15970	0.2169	33554.9	0.1101
Atoh1(bHLH)/Cerebellum-Atoh1-ChIP-Seq(GSE22111)/Homer	VNRVCAGCTGGY	1e-1152	-2654	0	16566	0.2249	35504.5	0.1165
RXR(NR),DR1/3T3L1-RXR-ChIP-Seq(GSE13511)/Homer	TAGGGCAAAGGTCA	1e-1123	-2587	0	16756	0.2275	36457.3	0.1196
NF-E2(bZIP)/K562-NFE2-ChIP-Seq(GSE31477)/Homer	GATGACTCAGCA	1e-1115	-2570	0	2930	0.0398	1240.7	0.0041
MafB(bZIP)/BMM-Mafb-ChIP-Seq(GSE75722)/Homer	WNTGCTGASTCAGCANWTTY	1e-1113	-2565	0	7066	0.0959	9198.1	0.0302
TCF4(bHLH)/SHSY5Y-TCF4-ChIP-Seq(GSE96915)/Homer	SMCATCTGKH	1e-1111	-2558	0	21054	0.2859	50688.9	0.1663
Maz(Zf)/HepG2-Maz-ChIP-Seq(GSE31477)/Homer	GGGGGGGG	1e-1079	-2486	0	26614	0.3614	70593.8	0.2315
NeuroD1(bHLH)/Islet-NeuroD1-ChIP-Seq(GSE30298)/Homer	GCCATCTGTT	1e-1077	-2481	0	12989	0.1764	25441.8	0.0834
PHA-4(Forkhead)/cElegans-Embryos-PHA4-ChIP-Seq(modEncode)/Homer	KTGTTTGC	1e-1074	-2475	0	35378	0.4804	103541	0.3396
Trl(Zf)/S2-GAGAfactor-ChIP-Seq(GSE40646)/Homer	RGAGAGAG	1e-1070	-2466	0	37676	0.5116	112641	0.3695
NeuroG2(bHLH)/Fibroblast-NeuroG2-ChIP-Seq(GSE75910)/Homer	ACCATCTGTT	1e-1057	-2436	0	21115	0.2867	51676.7	0.1695
ETV1(ETS)/GIST48-ETV1-ChIP-Seq(GSE22441)/Homer	AACCGGAAGT	1e-1055	-2430	0	23852	0.3239	61170.9	0.2006
Tlx?(NR)/NPC-H3K4me1-ChIP-Seq(GSE16256)/Homer	CTGGCAGSCTGCCA	1e-1042	-2401	0	7474	0.1015	10652.3	0.0349
AT5G60130(ABI3VP1)/col-AT5G60130-DAP-Seq(GSE60143)/Homer	WTTYTAAGVAAA	1e-1032	-2378	0	19412	0.2636	46309.7	0.1519
NF1-halfsite(CTF)/LNCaP-NF1-ChIP-Seq(Unpublished)/Homer	YTGCCAAG	1e-1027	-2366	0	26201	0.3558	69991.3	0.2296
ELF5(ETS)/T47D-ELF5-ChIP-Seq(GSE30407)/Homer	ACVAGGAAGT	1e-1020	-2350	0	13076	0.1776	26319.6	0.0863
ZFX(Zf)/mES-Zfx-ChIP-Seq(GSE11431)/Homer	AGGCCTRG	1e-1018	-2346	0	22116	0.3003	55704.1	0.1827
Myf5(bHLH)/GM-Myf5-ChIP-Seq(GSE24852)/Homer	BAACAGCTGT	1e-1009	-2324	0	10413	0.1414	18695	0.0613
Bach1(bZIP)/K562-Bach1-ChIP-Seq(GSE31477)/Homer	AWWNTGCTGAGTCAT	1e-1006	-2317	0	2658	0.0361	1136.2	0.0037
AR-halfsite(NR)/LNCaP-AR-ChIP-Seq(GSE27824)/Homer	CCAGGAACAG	1e-1005	-2316	0	43107	0.5853	135985	0.446
HuR(?)/HEK293-HuR-CLIP-Seq(GSE87887)/Homer	BTTTGGTTTG	1e-1003	-2310	0	36443	0.4949	109115	0.3579
AP-2gamma(AP2)/MCF7-TFAP2C-ChIP-Seq(GSE21234)/Homer	SCCTSAGGSCAW	1e-998	-2298	0	22096	0.3	55964.6	0.1836
Foxa2(Forkhead)/Liver-Foxa2-ChIP-Seq(GSE25694)/Homer	CYTGTTTACWYW	1e-980	-2259	0	12595	0.171	25321.6	0.0831
STAT4(Stat)/CD4-Stat4-ChIP-Seq(GSE22104)/Homer	NYTTCCWGGAAR	1e-975	-2247	0	12434	0.1688	24894.3	0.0817
ZNF143|STAF(Zf)/CUTLL-ZNF143-ChIP-Seq(GSE29600)/Homer	ATTTCCCAGVAKSCY	1e-965	-2223	0	6148	0.0835	7985.3	0.0262
ZNF322(Zf)/HEK293-ZNF322.GFP-ChIP-Seq(GSE58341)/Homer	GAGCCTGGTACTGWGCCTGR	1e-945	-2177	0	5175	0.0703	5906.4	0.0194
SPDEF(ETS)/VCaP-SPDEF-ChIP-Seq(SRA014231)/Homer	ASWTCCTGBT	1e-941	-2169	0	17184	0.2333	40239.1	0.132
THRb(NR)/Liver-NR1A2-ChIP-Seq(GSE52613)/Homer	TRAGGTCA	1e-941	-2168	0	45789	0.6218	148606	0.4874
PU.1(ETS)/ThioMac-PU.1-ChIP-Seq(GSE21512)/Homer	AGAGGAAGTG	1e-928	-2137	0	8365	0.1136	13822.6	0.0453
NF1(CTF)/LNCAP-NF1-ChIP-Seq(Unpublished)/Homer	CYTGGCABNSTGCCAR	1e-927	-2135	0	8170	0.1109	13313.9	0.0437
Stat3+il21(Stat)/CD4-Stat3-ChIP-Seq(GSE19198)/Homer	SVYTTCCNGGAARB	1e-923	-2127	0	10537	0.1431	19893.7	0.0652
Nrf2(bZIP)/Lymphoblast-Nrf2-ChIP-Seq(GSE37589)/Homer	HTGCTGAGTCAT	1e-914	-2106	0	2412	0.0328	1025	0.0034
Smad3(MAD)/NPC-Smad3-ChIP-Seq(GSE36673)/Homer	TWGTCTGV	1e-891	-2052	0	36581	0.4967	111994	0.3673
Unknown2/Drosophila-Promoters/Homer	CATCMCTA	1e-888	-2045	0	18628	0.2529	45840.4	0.1504
AP-2alpha(AP2)/Hela-AP2alpha-ChIP-Seq(GSE31477)/Homer	ATGCCCTGAGGC	1e-886	-2042	0	17814	0.2419	43132	0.1415
PPARE(NR),DR1/3T3L1-Pparg-ChIP-Seq(GSE13511)/Homer	TGACCTTTGCCCCA	1e-879	-2026	0	13683	0.1858	29859.5	0.0979
EWS:FLI1-fusion(ETS)/SK_N_MC-EWS:FLI1-ChIP-Seq(SRA014231)/Homer	VACAGGAAAT	1e-862	-1986	0	10534	0.143	20527.3	0.0673
Zfp281(Zf)/ES-Zfp281-ChIP-Seq(GSE81042)/Homer	CCCCTCCCCCAC	1e-833	-1919	0	4902	0.0666	5935.3	0.0195
SeqBias: TA-repeat	TATATATATA	1e-830	-1913	0	26591	0.3611	75026.7	0.2461
bZIP18(bZIP)/colamp-bZIP18-DAP-Seq(GSE60143)/Homer	KGMCAGCTND	1e-828	-1907	0	56788	0.7711	199868	0.6556
NFE2L2(bZIP)/HepG2-NFE2L2-ChIP-Seq(Encode)/Homer	AWWWTGCTGAGTCAT	1e-818	-1884	0	2273	0.0309	1069.9	0.0035
PRDM9(Zf)/Testis-DMC1-ChIP-Seq(GSE35498)/Homer	ADGGYAGYAGCATCT	1e-810	-1867	0	6477	0.088	9859.6	0.0323
IDD5(C2H2)/colamp-IDD5-DAP-Seq(GSE60143)/Homer	TTTTGTCTTTTTBTK	1e-805	-1855	0	8053	0.1094	14065.1	0.0461
PR(NR)/T47D-PR-ChIP-Seq(GSE31130)/Homer	VAGRACAKNCTGTBC	1e-804	-1852	0	25371	0.3445	71062.1	0.2331
FRS9(ND)/col-FRS9-DAP-Seq(GSE60143)/Homer	RGAGAGAGAAAG	1e-802	-1847	0	4378	0.0594	4960.9	0.0163
Foxa3(Forkhead)/Liver-Foxa3-ChIP-Seq(GSE77670)/Homer	BSNTGTTTACWYWGN	1e-799	-1840	0	6110	0.083	9025.2	0.0296
Ronin(THAP)/ES-Thap11-ChIP-Seq(GSE51522)/Homer	RACTACAACTCCCAGVAKGC	1e-789	-1817	0	1495	0.0203	240.8	0.0008
ZNF467(Zf)/HEK293-ZNF467.GFP-ChIP-Seq(GSE58341)/Homer	TGGGGAAGGGCM	1e-787	-1814	0	16751	0.2275	41103.1	0.1348
PPARa(NR),DR1/Liver-Ppara-ChIP-Seq(GSE47954)/Homer	VNAGGKCAAAGGTCA	1e-780	-1796	0	14313	0.1944	33211.6	0.1089
WT1(Zf)/Kidney-WT1-ChIP-Seq(GSE90016)/Homer	MCTCCCMCRCAB	1e-768	-1771	0	13321	0.1809	30189.1	0.099
NGA4(ABI3VP1)/col-NGA4-DAP-Seq(GSE60143)/Homer	TKNTCAGGTG	1e-764	-1760	0	33661	0.4571	103305	0.3388
NFkB-p65(RHD)/GM12787-p65-ChIP-Seq(GSE19485)/Homer	WGGGGATTTCCC	1e-762	-1755	0	9221	0.1252	17784.6	0.0583
BPC1(BBRBPC)/colamp-BPC1-DAP-Seq(GSE60143)/Homer	GARGAGAGAGAA	1e-753	-1735	0	8131	0.1104	14776.8	0.0485
THRb(NR)/HepG2-THRb.Flag-ChIP-Seq(Encode)/Homer	GGTCACCTGAGGTCA	1e-751	-1730	0	11721	0.1592	25405.9	0.0833
Olig2(bHLH)/Neuron-Olig2-ChIP-Seq(GSE30882)/Homer	RCCATMTGTT	1e-742	-1711	0	24283	0.3297	68305.3	0.224
Stat3(Stat)/mES-Stat3-ChIP-Seq(GSE11431)/Homer	CTTCCGGGAA	1e-738	-1701	0	8780	0.1192	16767.2	0.055
EKLF(Zf)/Erythrocyte-Klf1-ChIP-Seq(GSE20478)/Homer	NWGGGTGTGGCY	1e-737	-1699	0	4926	0.0669	6581.6	0.0216
GABPA(ETS)/Jurkat-GABPa-ChIP-Seq(GSE17954)/Homer	RACCGGAAGT	1e-734	-1691	0	17093	0.2321	43124.4	0.1414
FoxL2(Forkhead)/Ovary-FoxL2-ChIP-Seq(GSE60858)/Homer	WWTRTAAACAVG	1e-734	-1691	0	11558	0.1569	25122.1	0.0824
Tal1	CATCTG	1e-719	-1656	0	18476	0.2509	48114.8	0.1578
MafA(bZIP)/Islet-MafA-ChIP-Seq(GSE30298)/Homer	TGCTGACTCA	1e-718	-1654	0	13138	0.1784	30319.9	0.0994
HIC1(Zf)/Treg-ZBTB29-ChIP-Seq(GSE99889)/Homer	TGCCAGCB	1e-717	-1653	0	32945	0.4474	101589	0.3332
E2A(bHLH),near_PU.1/Bcell-PU.1-ChIP-Seq(GSE21512)/Homer	NVCACCTGBN	1e-714	-1645	0	21077	0.2862	57321.4	0.188
RARa(NR)/K562-RARa-ChIP-Seq(Encode)/Homer	TTGAMCTTTG	1e-710	-1635	0	33380	0.4533	103466	0.3394
Foxf1(Forkhead)/Lung-Foxf1-ChIP-Seq(GSE77951)/Homer	WWATRTAAACAN	1e-703	-1620	0	12149	0.165	27378.6	0.0898
c-Jun-CRE(bZIP)/K562-cJun-ChIP-Seq(GSE31477)/Homer	ATGACGTCATCY	1e-696	-1603	0	5351	0.0727	7901.6	0.0259
GFY-Staf(?,Zf)/Promoter/Homer	RACTACAATTCCCAGAAKGC	1e-683	-1574	0	1867	0.0254	847.1	0.0028
RUNX-AML(Runt)/CD4+-PolII-ChIP-Seq(Barski_et_al.)/Homer	GCTGTGGTTW	1e-681	-1569	0	10472	0.1422	22456.6	0.0737
Rfx6(HTH)/Min6b1-Rfx6.HA-ChIP-Seq(GSE62844)/Homer	TGTTKCCTAGCAACM	1e-678	-1563	0	16909	0.2296	43441.7	0.1425
Zic(Zf)/Cerebellum-ZIC1.2-ChIP-Seq(GSE60731)/Homer	CCTGCTGAGH	1e-671	-1547	0	14759	0.2004	36312.4	0.1191
Ets1-distal(ETS)/CD4+-PolII-ChIP-Seq(Barski_et_al.)/Homer	MACAGGAAGT	1e-660	-1521	0	4876	0.0662	6991.5	0.0229
Zfp809(Zf)/ES-Zfp809-ChIP-Seq(GSE70799)/Homer	GGGGCTYGKCTGGGA	1e-660	-1521	0	5653	0.0768	8942.9	0.0293
STAT5(Stat)/mCD4+-Stat5-ChIP-Seq(GSE12346)/Homer	RTTTCTNAGAAA	1e-658	-1516	0	4725	0.0642	6639.4	0.0218
Unknown6/Drosophila-Promoters/Homer	AATTTTAAAA	1e-655	-1508	0	7872	0.1069	15049.7	0.0494
Tgif2(Homeobox)/mES-Tgif2-ChIP-Seq(GSE55404)/Homer	TGTCANYT	1e-637	-1467	0	38562	0.5236	125958	0.4131
AT2G38300(G2like)/col-AT2G38300-DAP-Seq(GSE60143)/Homer	ADRGAATGTT	1e-625	-1439	0	17298	0.2349	45743.4	0.15
NRF1(NRF)/MCF7-NRF1-ChIP-Seq(Unpublished)/Homer	CTGCGCATGCGC	1e-614	-1415	0	4819	0.0654	7189.8	0.0236
RBPJ:Ebox(?,bHLH)/Panc1-Rbpj1-ChIP-Seq(GSE47459)/Homer	GGGRAARRGRMCAGMTG	1e-614	-1414	0	4925	0.0669	7457.5	0.0245
bZIP52(bZIP)/colamp-bZIP52-DAP-Seq(GSE60143)/Homer	NDNHCAGCTGTCANN	1e-609	-1403	0	17308	0.235	46077.8	0.1511
Gfi1b(Zf)/HPC7-Gfi1b-ChIP-Seq(GSE22178)/Homer	MAATCACTGC	1e-594	-1369	0	9272	0.1259	19904.7	0.0653
IDD4(C2H2)/col-IDD4-DAP-Seq(GSE60143)/Homer	TTTGTCTTTWTB	1e-592	-1365	0	9947	0.1351	22000	0.0722
ASHR1(ND)/col-ASHR1-DAP-Seq(GSE60143)/Homer	NTGGTGAN	1e-590	-1359	0	18346	0.2491	50075	0.1642
At5g04390(C2H2)/col200-At5g04390-DAP-Seq(GSE60143)/Homer	AGTGANDN	1e-584	-1345	0	57657	0.7829	209857	0.6883
COUP-TFII(NR)/K562-NR2F1-ChIP-Seq(Encode)/Homer	GKBCARAGGTCA	1e-578	-1333	0	21147	0.2872	60330.3	0.1979
Atf2(bZIP)/3T3L1-Atf2-ChIP-Seq(GSE56872)/Homer	NRRTGACGTCAT	1e-565	-1302	0	5897	0.0801	10425.7	0.0342
STZ(C2H2)/colamp-STZ-DAP-Seq(GSE60143)/Homer	HNBTCACT	1e-562	-1296	0	57815	0.7851	211154	0.6926
Foxo3(Forkhead)/U2OS-Foxo3-ChIP-Seq(E-MTAB-2701)/Homer	DGTAAACA	1e-557	-1283	0	10594	0.1439	24535	0.0805
Tbx5(T-box)/HL1-Tbx5.biotin-ChIP-Seq(GSE21529)/Homer	AGGTGTCA	1e-555	-1279	0	40162	0.5454	134720	0.4419
HNF4a(NR),DR1/HepG2-HNF4a-ChIP-Seq(GSE25021)/Homer	CARRGKBCAAAGTYCA	1e-548	-1264	0	5924	0.0804	10661.4	0.035
RUNX2(Runt)/PCa-RUNX2-ChIP-Seq(GSE33889)/Homer	NWAACCACADNN	1e-548	-1263	0	11634	0.158	28014	0.0919
Hand2(bHLH)/Mesoderm-Hand2-ChIP-Seq(GSE61475)/Homer	TGACANARRCCAGRC	1e-545	-1257	0	6233	0.0846	11549.1	0.0379
ZBTB18(Zf)/HEK293-ZBTB18.GFP-ChIP-Seq(GSE58341)/Homer	AACATCTGGA	1e-533	-1228	0	6894	0.0936	13567.2	0.0445
RUNX1(Runt)/Jurkat-RUNX1-ChIP-Seq(GSE29180)/Homer	AAACCACARM	1e-526	-1212	0	14113	0.1916	36640.4	0.1202
STAT1(Stat)/HelaS3-STAT1-ChIP-Seq(GSE12782)/Homer	NATTTCCNGGAAAT	1e-523	-1205	0	4188	0.0569	6310.2	0.0207
EAR2(NR)/K562-NR2F6-ChIP-Seq(Encode)/Homer	NRBCARRGGTCA	1e-522	-1203	0	19039	0.2585	53952.8	0.177
AT5G02460(C2C2dof)/col-AT5G02460-DAP-Seq(GSE60143)/Homer	CHCCTTTT	1e-521	-1200	0	25321	0.3438	77128.7	0.253
PABPC1(?)/MEL-PABC1-CLIP-Seq(GSE69755)/Homer	HAATAAAGNN	1e-518	-1194	0	19015	0.2582	53948.6	0.1769
YY1(Zf)/Promoter/Homer	CAAGATGGCGGC	1e-512	-1180	0	2071	0.0281	1703.6	0.0056
ZNF711(Zf)/SHSY5Y-ZNF711-ChIP-Seq(GSE20673)/Homer	AGGCCTAG	1e-507	-1169	0	30565	0.415	97612	0.3202
ZNF519(Zf)/HEK293-ZNF519.GFP-ChIP-Seq(GSE58341)/Homer	GAGSCCGAGC	1e-507	-1168	0	5568	0.0756	10090.5	0.0331
Tgif1(Homeobox)/mES-Tgif1-ChIP-Seq(GSE55404)/Homer	YTGWCADY	1e-499	-1150	0	34656	0.4706	114016	0.374
ZNF189(Zf)/HEK293-ZNF189.GFP-ChIP-Seq(GSE58341)/Homer	TGGAACAGMA	1e-497	-1146	0	11566	0.1571	28623.5	0.0939
PRDM1(Zf)/Hela-PRDM1-ChIP-Seq(GSE31477)/Homer	ACTTTCACTTTC	1e-494	-1139	0	6817	0.0926	13787.5	0.0452
STAT6(Stat)/Macrophage-Stat6-ChIP-Seq(GSE38377)/Homer	TTCCKNAGAA	1e-488	-1125	0	6512	0.0884	12967.9	0.0425
AZF1(C2H2)/colamp-AZF1-DAP-Seq(GSE60143)/Homer	DKSWCACT	1e-487	-1122	0	56568	0.7681	207541	0.6807
AT2G40260(G2like)/colamp-AT2G40260-DAP-Seq(GSE60143)/Homer	WAAAYATTCTTT	1e-485	-1117	0	19617	0.2664	56878	0.1866
FOXK1(Forkhead)/HEK293-FOXK1-ChIP-Seq(GSE51673)/Homer	NVWTGTTTAC	1e-477	-1100	0	13826	0.1877	36581.9	0.12
Sox10(HMG)/SciaticNerve-Sox3-ChIP-Seq(GSE35132)/Homer	CCWTTGTYYB	1e-474	-1092	0	19629	0.2665	57173.6	0.1875
FOXP1(Forkhead)/H9-FOXP1-ChIP-Seq(GSE31006)/Homer	NYYTGTTTACHN	1e-470	-1084	0	6767	0.0919	13926.3	0.0457
Atf7(bZIP)/3T3L1-Atf7-ChIP-Seq(GSE56872)/Homer	NGRTGACGTCAY	1e-462	-1066	0	8239	0.1119	18498.3	0.0607
bZIP:IRF(bZIP,IRF)/Th17-BatF-ChIP-Seq(GSE39756)/Homer	NAGTTTCABTHTGACTNW	1e-461	-1064	0	4750	0.0645	8295.6	0.0272
STAT6(Stat)/CD4-Stat6-ChIP-Seq(GSE22104)/Homer	ABTTCYYRRGAA	1e-456	-1051	0	6179	0.0839	12371.5	0.0406
IRF3(IRF)/BMDM-Irf3-ChIP-Seq(GSE67343)/Homer	AGTTTCAKTTTC	1e-453	-1045	0	3921	0.0532	6186	0.0203
FOXK2(Forkhead)/U2OS-FOXK2-ChIP-Seq(E-MTAB-2204)/Homer	SCHTGTTTACAT	1e-449	-1035	0	9277	0.126	21972.6	0.0721
PRDM15(Zf)/ESC-Prdm15-ChIP-Seq(GSE73694)/Homer	YCCDNTCCAGGTTTT	1e-447	-1029	0	14813	0.2011	40607.9	0.1332
THRa(NR)/C17.2-THRa-ChIP-Seq(GSE38347)/Homer	GGTCANYTGAGGWCA	1e-444	-1024	0	7418	0.1007	16222.9	0.0532
IRF8(IRF)/BMDM-IRF8-ChIP-Seq(GSE77884)/Homer	GRAASTGAAAST	1e-444	-1023	0	4571	0.0621	7980.3	0.0262
Rfx2(HTH)/LoVo-RFX2-ChIP-Seq(GSE49402)/Homer	GTTGCCATGGCAACM	1e-443	-1022	0	2219	0.0301	2292.9	0.0075
ZNF415(Zf)/HEK293-ZNF415.GFP-ChIP-Seq(GSE58341)/Homer	GRTGMTRGAGCC	1e-437	-1008	0	9417	0.1279	22607.3	0.0742
COUP-TFII(NR)/Artia-Nr2f2-ChIP-Seq(GSE46497)/Homer	AGRGGTCA	1e-437	-1007	0	24989	0.3393	78077	0.2561
Rfx1(HTH)/NPC-H3K4me1-ChIP-Seq(GSE16256)/Homer	KGTTGCCATGGCAA	1e-436	-1005	0	3734	0.0507	5851.9	0.0192
ETV4(ETS)/HepG2-ETV4-ChIP-Seq(ENCODE)/Homer	ACCGGAAGTG	1e-435	-1003	0	21831	0.2964	66236.4	0.2173
X-box(HTH)/NPC-H3K4me1-ChIP-Seq(GSE16256)/Homer	GGTTGCCATGGCAA	1e-434	-1000	0	2089	0.0284	2076.3	0.0068
RFX(HTH)/K562-RFX3-ChIP-Seq(SRA012198)/Homer	CGGTTGCCATGGCAAC	1e-434	-999.7	0	2074	0.0282	2047.4	0.0067
PRDM10(Zf)/HEK293-PRDM10.eGFP-ChIP-Seq(Encode)/Homer	TGGTACATTCCA	1e-427	-984.5	0	8794	0.1194	20771.6	0.0681
JunD(bZIP)/K562-JunD-ChIP-Seq/Homer	ATGACGTCATCN	1e-416	-958.1	0	1941	0.0264	1869.9	0.0061
Zac1(Zf)/Neuro2A-Plagl1-ChIP-Seq(GSE75942)/Homer	HAWGRGGCCM	1e-412	-948.9	0	38830	0.5273	133611	0.4382
Sox9(HMG)/Limb-SOX9-ChIP-Seq(GSE73225)/Homer	AGGVNCCTTTGT	1e-404	-931.8	0	10615	0.1441	27102.3	0.0889
SOL1(CPP)/colamp-SOL1-DAP-Seq(GSE60143)/Homer	ATTTAAATHN	1e-403	-928.2	0	14452	0.1962	40285.2	0.1321
HNF1b(Homeobox)/PDAC-HNF1B-ChIP-Seq(GSE64557)/Homer	GTTAATNATTAA	1e-398	-918.7	0	3047	0.0414	4431	0.0145
Egr1(Zf)/K562-Egr1-ChIP-Seq(GSE32465)/Homer	TGCGTGGGYG	1e-394	-908	0	14901	0.2023	42063.3	0.138
Sox4(HMG)/proB-Sox4-ChIP-Seq(GSE50066)/Homer	YCTTTGTTCC	1e-392	-904.5	0	10421	0.1415	26673.1	0.0875
NFAT(RHD)/Jurkat-NFATC1-ChIP-Seq(Jolma_et_al.)/Homer	ATTTTCCATT	1e-391	-901.7	0	10789	0.1465	27927.5	0.0916
Sox15(HMG)/CPA-Sox15-ChIP-Seq(GSE62909)/Homer	RAACAATGGN	1e-390	-900	0	12857	0.1746	34990.5	0.1148
EBF(EBF)/proBcell-EBF-ChIP-Seq(GSE21978)/Homer	DGTCCCYRGGGA	1e-387	-892.8	0	4259	0.0578	7679.6	0.0252
ZEB1(Zf)/PDAC-ZEB1-ChIP-Seq(GSE64557)/Homer	VCAGGTRDRY	1e-380	-875.4	0	23315	0.3166	73338.8	0.2405
Nr5a2(NR)/Pancreas-LRH1-ChIP-Seq(GSE34295)/Homer	BTCAAGGTCA	1e-377	-868.3	0	9095	0.1235	22574.2	0.074
Hnf1(Homeobox)/Liver-Foxa2-Chip-Seq(GSE25694)/Homer	GGTTAAWCATTAA	1e-369	-850.3	0	2486	0.0338	3301.9	0.0108
HSF3(HSF)/colamp-HSF3-DAP-Seq(GSE60143)/Homer	NTTCTAGAAKCTTCT	1e-366	-844.8	0	10285	0.1397	26704.9	0.0876
HLH-1(bHLH)/cElegans-Embryo-HLH1-ChIP-Seq(modEncode)/Homer	RACAGCTGTTBH	1e-365	-841.7	0	9942	0.135	25582.1	0.0839
Sox3(HMG)/NPC-Sox3-ChIP-Seq(GSE33059)/Homer	CCWTTGTY	1e-359	-828.7	0	20429	0.2774	63062.4	0.2068
Pax8(Paired,Homeobox)/Thyroid-Pax8-ChIP-Seq(GSE26938)/Homer	GTCATGCHTGRCTGS	1e-354	-817.4	0	5593	0.0759	11889.2	0.039
NFAT:AP1(RHD,bZIP)/Jurkat-NFATC1-ChIP-Seq(Jolma_et_al.)/Homer	SARTGGAAAAWRTGAGTCAB	1e-353	-814.7	0	2514	0.0341	3471	0.0114
SpiB(ETS)/OCILY3-SPIB-ChIP-Seq(GSE56857)/Homer	AAAGRGGAAGTG	1e-350	-806.6	0	3739	0.0508	6630.6	0.0217
Mef2c(MADS)/GM12878-Mef2c-ChIP-Seq(GSE32465)/Homer	DCYAAAAATAGM	1e-346	-797	0	5100	0.0693	10537.3	0.0346
SHN3(AP2EREBP)/col-SHN3-DAP-Seq(GSE60143)/Homer	CCGCCGCC	1e-345	-794.9	0	10907	0.1481	29239.5	0.0959
WIP5(C2H2)/colamp-WIP5-DAP-Seq(GSE60143)/Homer	TDTTCTCMAGGT	1e-338	-780.2	0	15065	0.2046	43968.7	0.1442
SF1(NR)/H295R-Nr5a1-ChIP-Seq(GSE44220)/Homer	CAAGGHCANV	1e-337	-776.2	0	5645	0.0767	12284.7	0.0403
Slug(Zf)/Mesoderm-Snai2-ChIP-Seq(GSE61475)/Homer	SNGCACCTGCHS	1e-328	-756.2	0	8886	0.1207	22762.4	0.0747
PU.1:IRF8(ETS:IRF)/pDC-Irf8-ChIP-Seq(GSE66899)/Homer	GGAAGTGAAAST	1e-327	-754	0	2667	0.0362	4036.4	0.0132
GFY(?)/Promoter/Homer	ACTACAATTCCC	1e-325	-749.8	0	1934	0.0263	2324	0.0076
Nr5a2(NR)/mES-Nr5a2-ChIP-Seq(GSE19019)/Homer	BTCAAGGTCA	1e-319	-734.7	0	6944	0.0943	16598.7	0.0544
AT2G31460(REMB3)/col-AT2G31460-DAP-Seq(GSE60143)/Homer	WNWARWDGAAATGAT	1e-318	-732.5	0	4287	0.0582	8506.5	0.0279
E2F6(E2F)/Hela-E2F6-ChIP-Seq(GSE31477)/Homer	GGCGGGAARN	1e-316	-729.2	0	12908	0.1753	36826.5	0.1208
Fli1(ETS)/CD8-FLI-ChIP-Seq(GSE20898)/Homer	NRYTTCCGGH	1e-311	-717.9	0	21326	0.2896	67859.3	0.2226
IRF1(IRF)/PBMC-IRF1-ChIP-Seq(GSE43036)/Homer	GAAAGTGAAAGT	0	-712.2	0	1925	0.0261	2402.3	0.0079
AT2G28810(C2C2dof)/colamp-AT2G28810-DAP-Seq(GSE60143)/Homer	VAAAAAGTWA	0	-711.7	0	26547	0.3605	88010.7	0.2887
At5g62940(C2C2dof)/col-At5g62940-DAP-Seq(GSE60143)/Homer	WHWHHACTTTTT	1e-298	-688.3	0	35813	0.4863	125290	0.4109
TGA3(bZIP)/colamp-TGA3-DAP-Seq(GSE60143)/Homer	WTGATGACGTCATCW	1e-298	-687.1	0	1277	0.0173	1118.4	0.0037
ETS:RUNX(ETS,Runt)/Jurkat-RUNX1-ChIP-Seq(GSE17954)/Homer	RCAGGATGTGGT	1e-294	-677.7	0	2034	0.0276	2748.6	0.009
RUNX(Runt)/HPC7-Runx1-ChIP-Seq(GSE22178)/Homer	SAAACCACAG	1e-292	-673.9	0	10619	0.1442	29376.8	0.0964
HRE(HSF)/Striatum-HSF1-ChIP-Seq(GSE38000)/Homer	TTCTAGAABNTTCTA	1e-292	-672.5	0	2509	0.0341	3922.9	0.0129
AT5G63260(C3H)/col-AT5G63260-DAP-Seq(GSE60143)/Homer	RAAAAAGTRA	1e-290	-669.4	0	26247	0.3564	87480.3	0.2869
Dorsal(RHD)/Embryo-dl-ChIP-Seq(GSE65441)/Homer	GGGAAAAMCCCG	1e-290	-668.5	0	3913	0.0531	7754.3	0.0254
ERF15(AP2EREBP)/colamp-ERF15-DAP-Seq(GSE60143)/Homer	WDHAGCMGCCAT	1e-289	-666.4	0	32055	0.4353	110490	0.3624
DAG2(C2C2dof)/col-DAG2-DAP-Seq(GSE60143)/Homer	WWTTHACTTTTT	1e-286	-659.4	0	17693	0.2403	55011.1	0.1804
OBP3(C2C2dof)/col-OBP3-DAP-Seq(GSE60143)/Homer	NYWACTTTTT	1e-285	-657.3	0	32420	0.4402	112102	0.3677
ETS(ETS)/Promoter/Homer	AACCGGAAGT	1e-283	-653.7	0	7930	0.1077	20431.1	0.067
TCX2(CPP)/colamp-TCX2-DAP-Seq(GSE60143)/Homer	NNWWTTYRAAHN	1e-277	-639.3	0	14904	0.2024	45001.2	0.1476
At3g45610(C2C2dof)/col-At3g45610-DAP-Seq(GSE60143)/Homer	TWACTTTTTS	1e-275	-634.5	0	17588	0.2388	54947.7	0.1802
Nkx3.1(Homeobox)/LNCaP-Nkx3.1-ChIP-Seq(GSE28264)/Homer	AAGCACTTAA	1e-274	-632.6	0	28769	0.3906	97967.6	0.3213
ZEB2(Zf)/SNU398-ZEB2-ChIP-Seq(GSE103048)/Homer	GNMCAGGTGTGC	1e-273	-628.9	0	13709	0.1862	40793.4	0.1338
Meis1(Homeobox)/MastCells-Meis1-ChIP-Seq(GSE48085)/Homer	VGCTGWCAVB	1e-272	-627.6	0	21915	0.2976	71377.1	0.2341
LEF1(HMG)/H1-LEF1-ChIP-Seq(GSE64758)/Homer	CCTTTGATST	1e-270	-621.9	0	7871	0.1069	20503.2	0.0672
Egr2(Zf)/Thymocytes-Egr2-ChIP-Seq(GSE34254)/Homer	NGCGTGGGCGGR	1e-266	-613.4	0	5334	0.0724	12350.4	0.0405
Rfx5(HTH)/GM12878-Rfx5-ChIP-Seq(GSE31477)/Homer	SCCTAGCAACAG	1e-264	-608.7	0	5318	0.0722	12331.9	0.0404
RAV1(RAV)/colamp-RAV1-DAP-Seq(GSE60143)/Homer	TWWTTTCTGTTG	1e-258	-595.9	0	7616	0.1034	19875.2	0.0652
HSFA6B(HSF)/colamp-HSFA6B-DAP-Seq(GSE60143)/Homer	NTTCTAGAANHTTCT	1e-255	-589	0	5595	0.076	13340.4	0.0438
BPC6(BBRBPC)/col-BPC6-DAP-Seq(GSE60143)/Homer	YTYTCTCTCTCTCTA	1e-254	-585.1	0	671	0.0091	283.3	0.0009
CHR(?)/Hela-CellCycle-Expression/Homer	SRGTTTCAAA	1e-251	-579.3	0	6422	0.0872	16073.7	0.0527
GRF9(GRF)/colamp-GRF9-DAP-Seq(GSE60143)/Homer	NWCTGACANNNNNNN	1e-247	-570.8	0	12119	0.1646	35757.3	0.1173
COG1(C2C2dof)/col-COG1-DAP-Seq(GSE60143)/Homer	DAAAAAGTGA	1e-241	-556.4	0	16911	0.2296	53488.7	0.1754
Esrrb(NR)/mES-Esrrb-ChIP-Seq(GSE11431)/Homer	KTGACCTTGA	1e-240	-553	0	8485	0.1152	23205.3	0.0761
dof45(C2C2dof)/col-dof45-DAP-Seq(GSE60143)/Homer	NVAWAAAGTN	1e-237	-546.1	0	27464	0.3729	94269.3	0.3092
ZSCAN22(Zf)/HEK293-ZSCAN22.GFP-ChIP-Seq(GSE58341)/Homer	SMCAGTCWGAKGGAGGAGGC	1e-235	-542.1	0	1531	0.0208	1974.6	0.0065
NFkB-p65-Rel(RHD)/ThioMac-LPS-Expression(GSE23622)/Homer	GGAAATTCCC	1e-234	-540.6	0	1565	0.0213	2056.9	0.0067
NLP7(RWPRK)/col-NLP7-DAP-Seq(GSE60143)/Homer	TGRCCYTTCR	1e-234	-539.4	0	25551	0.347	86860.9	0.2849
AT3G09735(S1Falike)/col-AT3G09735-DAP-Seq(GSE60143)/Homer	TTCTAGAANMTTCTA	1e-227	-522.9	0	4610	0.0626	10699.5	0.0351
TGA5(bZIP)/col-TGA5-DAP-Seq(GSE60143)/Homer	NNGATGACGTCATCN	1e-224	-517.9	0	1837	0.0249	2777.2	0.0091
Bapx1(Homeobox)/VertebralCol-Bapx1-ChIP-Seq(GSE36672)/Homer	TTRAGTGSYK	1e-224	-517.8	0	27964	0.3797	96747.8	0.3173
ZNF165(Zf)/WHIM12-ZNF165-ChIP-Seq(GSE65937)/Homer	AAGGKGRCGCAGGCA	1e-224	-516.8	0	3085	0.0419	6149.5	0.0202
ETS:E-box(ETS,bHLH)/HPC7-Scl-ChIP-Seq(GSE22178)/Homer	AGGAARCAGCTG	1e-222	-512.8	0	1333	0.0181	1609.7	0.0053
Twist(bHLH)/HMLE-TWIST1-ChIP-Seq(Chang_et_al)/Homer	VCAKCTGGNNNCCAGMTGBN	1e-221	-509	0	1758	0.0239	2612.2	0.0086
AT2G20110(CPP)/colamp-AT2G20110-DAP-Seq(GSE60143)/Homer	ATTYAAATHY	1e-218	-503.6	0	14089	0.1913	43756.2	0.1435
Adof1(C2C2dof)/col-Adof1-DAP-Seq(GSE60143)/Homer	NRWAAAGYDV	1e-218	-502.5	0	30138	0.4092	105684	0.3466
PIF4(bHLH)/Seedling-PIF4-ChIP-Seq(GSE35315)/Homer	NNBCACGTGN	1e-218	-502.2	0	16731	0.2272	53595.5	0.1758
WUS1(Homeobox)/colamp-WUS1-DAP-Seq(GSE60143)/Homer	CAWTCATTCA	1e-217	-501.5	0	5427	0.0737	13452.7	0.0441
HRE(HSF)/HepG2-HSF1-ChIP-Seq(GSE31477)/Homer	BSTTCTRGAABVTTCYAGAA	1e-217	-499.7	0	2067	0.0281	3427.7	0.0112
AT1G47655(C2C2dof)/colamp-AT1G47655-DAP-Seq(GSE60143)/Homer	YHACTTTTTS	1e-215	-497	0	36896	0.501	133163	0.4368
Reverb(NR),DR2/RAW-Reverba.biotin-ChIP-Seq(GSE45914)/Homer	GTRGGTCASTGGGTCA	1e-215	-496.9	0	2302	0.0313	4060.8	0.0133
At1g64620(C2C2dof)/colamp-At1g64620-DAP-Seq(GSE60143)/Homer	CACTTTTT	1e-211	-486.6	0	17469	0.2372	56608	0.1857
CDF3(C2C2dof)/colamp-CDF3-DAP-Seq(GSE60143)/Homer	AAAAGTRM	1e-210	-484.5	0	20228	0.2747	67144.1	0.2202
CTCF-SatelliteElement(Zf?)/CD4+-CTCF-ChIP-Seq(Barski_et_al.)/Homer	TGCAGTTCCMVNWRTGGCCA	1e-205	-473.6	0	624	0.0085	341.5	0.0011
Tcf4(HMG)/Hct116-Tcf4-ChIP-Seq(SRA012054)/Homer	ASATCAAAGGVA	1e-205	-472.2	0	5329	0.0724	13366	0.0438
HSFC1(HSF)/col-HSFC1-DAP-Seq(GSE60143)/Homer	HTTCTAGAADCTTCT	1e-203	-468.7	0	2277	0.0309	4114.2	0.0135
Usf2(bHLH)/C2C12-Usf2-ChIP-Seq(GSE36030)/Homer	GTCACGTGGT	1e-202	-467.3	0	5933	0.0806	15388.7	0.0505
AT5G23930(mTERF)/col-AT5G23930-DAP-Seq(GSE60143)/Homer	GGCGGCTG	1e-200	-461.7	0	27815	0.3777	97197.2	0.3188
AT3G12130(C3H)/colamp-AT3G12130-DAP-Seq(GSE60143)/Homer	TMACTTTTTV	1e-197	-455	0	27283	0.3705	95212	0.3123
CEBP:AP1(bZIP)/ThioMac-CEBPb-ChIP-Seq(GSE21512)/Homer	DRTGTTGCAA	1e-197	-453.7	0	9913	0.1346	29261.5	0.096
KAN2(G2like)/colamp-KAN2-DAP-Seq(GSE60143)/Homer	ATATTCTY	1e-196	-452.9	0	16414	0.2229	53151.4	0.1743
Hoxd12(Homeobox)/ChickenMSG-Hoxd12.Flag-ChIP-Seq(GSE86088)/Homer	HDGYAATGAAAN	1e-194	-447.7	0	19271	0.2617	64089.3	0.2102
ARE(NR)/LNCAP-AR-ChIP-Seq(GSE27824)/Homer	RGRACASNSTGTYCYB	1e-191	-441	0	2907	0.0395	6036.8	0.0198
E-box/Drosophila-Promoters/Homer	AACAGCTGTTHN	1e-191	-440.1	0	3039	0.0413	6430.3	0.0211
SEP3(MADS)/Arabidoposis-Flower-Sep3-ChIP-Seq/Homer	CCAAAAAGGG	1e-189	-436.3	0	13590	0.1845	42856.5	0.1406
Sox2(HMG)/mES-Sox2-ChIP-Seq(GSE11431)/Homer	BCCATTGTTC	1e-185	-427.1	0	10431	0.1416	31443.8	0.1031
HSF6(HSF)/col-HSF6-DAP-Seq(GSE60143)/Homer	TTYTAGAAGCTTCTA	1e-185	-426.7	0	2576	0.035	5152.3	0.0169
NPAS2(bHLH)/Liver-NPAS2-ChIP-Seq(GSE39860)/Homer	KCCACGTGAC	1e-183	-423.3	0	15520	0.2107	50252.2	0.1648
ELF1(ETS)/Jurkat-ELF1-ChIP-Seq(SRA014231)/Homer	AVCCGGAAGT	1e-183	-422.4	0	12146	0.1649	37736.9	0.1238
PIF5ox(bHLH)/Arabidopsis-PIF5ox-ChIP-Seq(GSE35062)/Homer	BCACGTGVDN	1e-182	-421.2	0	14530	0.1973	46575.9	0.1528
OBP1(C2C2dof)/col-OBP1-DAP-Seq(GSE60143)/Homer	NHHACTTTWT	1e-182	-419.6	0	29752	0.404	105762	0.3469
LIN-39(Homeobox)/cElegans.L3-LIN39-ChIP-Seq(modEncode)/Homer	ATGATTRATG	1e-181	-417.6	0	12780	0.1735	40135.3	0.1316
LEP(AP2EREBP)/col-LEP-DAP-Seq(GSE60143)/Homer	CDCCGCCGTC	1e-178	-411.6	0	9267	0.1258	27467.1	0.0901
IRF2(IRF)/Erythroblas-IRF2-ChIP-Seq(GSE36985)/Homer	GAAASYGAAASY	1e-174	-401.2	0	1614	0.0219	2631.6	0.0086
AT4G18450(AP2EREBP)/col-AT4G18450-DAP-Seq(GSE60143)/Homer	ATGGCGGCKG	1e-172	-397.6	0	11123	0.151	34340.7	0.1126
At4g38000(C2C2dof)/col-At4g38000-DAP-Seq(GSE60143)/Homer	WWWTWACTTTTT	1e-172	-397.3	0	11954	0.1623	37385.3	0.1226
OBP4(C2C2dof)/col-OBP4-DAP-Seq(GSE60143)/Homer	WTTHACTTTTTB	1e-172	-396.6	0	15876	0.2156	52023.1	0.1706
AT3G52440(C2C2dof)/colamp-AT3G52440-DAP-Seq(GSE60143)/Homer	DTHACTTTTT	1e-171	-395.1	0	25101	0.3408	87751.2	0.2878
dof24(C2C2dof)/col-dof24-DAP-Seq(GSE60143)/Homer	TWMCTTTTTG	1e-169	-390.3	0	23141	0.3142	80136.6	0.2628
ERF9(AP2EREBP)/colamp-ERF9-DAP-Seq(GSE60143)/Homer	AWATGGCGGCGG	1e-169	-389.7	0	8106	0.1101	23614.3	0.0775
ISRE(IRF)/ThioMac-LPS-Expression(GSE23622)/Homer	AGTTTCASTTTC	1e-168	-388.5	0	934	0.0127	1055.7	0.0035
LXRE(NR),DR4/RAW-LXRb.biotin-ChIP-Seq(GSE21512)/Homer	RGGTTACTANAGGTCA	1e-168	-387.9	0	1248	0.0169	1767.3	0.0058
Mef2b(MADS)/HEK293-Mef2b.V5-ChIP-Seq(GSE67450)/Homer	GCTATTTTTGGM	1e-166	-383.4	0	9090	0.1234	27184.8	0.0892
ASL18(LOBAS2)/colamp-ASL18-DAP-Seq(GSE60143)/Homer	CCGGAAAWTCMGGAR	1e-162	-374.7	0	25294	0.3435	88930.8	0.2917
SGR5(C2H2)/colamp-SGR5-DAP-Seq(GSE60143)/Homer	TTTGTCTTTTTT	1e-162	-374	0	7095	0.0963	20251.8	0.0664
ERF5(AP2EREBP)/colamp-ERF5-DAP-Seq(GSE60143)/Homer	DCMGCCGCCA	1e-162	-373.4	0	11850	0.1609	37350.5	0.1225
At2g41835(C2H2)/col-At2g41835-DAP-Seq(GSE60143)/Homer	TTTGAAAA	1e-161	-372.4	0	5022	0.0682	13200.7	0.0433
AT5G66940(C2C2dof)/col-AT5G66940-DAP-Seq(GSE60143)/Homer	NNHACTTTWT	1e-161	-372	0	21430	0.291	73806.1	0.2421
MafF(bZIP)/HepG2-MafF-ChIP-Seq(GSE31477)/Homer	HWWGTCAGCAWWTTT	1e-158	-365.2	0	3223	0.0438	7455.9	0.0245
Pbx3(Homeobox)/GM12878-PBX3-ChIP-Seq(GSE32465)/Homer	SCTGTCAMTCAN	1e-153	-353.1	0	3077	0.0418	7085	0.0232
At1g14580(C2H2)/colamp-At1g14580-DAP-Seq(GSE60143)/Homer	CASAAAAMGACAAAA	1e-153	-352.7	0	2055	0.0279	4042.2	0.0133
Tcf3(HMG)/mES-Tcf3-ChIP-Seq(GSE11724)/Homer	ASWTCAAAGG	1e-151	-349.4	0	3089	0.0419	7147.3	0.0234
Pit1+1bp(Homeobox)/GCrat-Pit1-ChIP-Seq(GSE58009)/Homer	ATGCATAATTCA	1e-151	-348.5	0	3555	0.0483	8618.3	0.0283
Nkx2.2(Homeobox)/NPC-Nkx2.2-ChIP-Seq(GSE61673)/Homer	BTBRAGTGSN	1e-150	-347.2	0	25883	0.3515	91849.5	0.3013
ERE(NR),IR3/MCF7-ERa-ChIP-Seq(Unpublished)/Homer	VAGGTCACNSTGACC	1e-149	-344.8	0	3651	0.0496	8952.8	0.0294
TR4(NR),DR1/Hela-TR4-ChIP-Seq(GSE24685)/Homer	GAGGTCAAAGGTCA	1e-149	-344.8	0	1493	0.0203	2536.5	0.0083
Tcf7(HMG)/GM12878-TCF7-ChIP-Seq(Encode)/Homer	CTTTGATGTGSB	1e-147	-340.6	0	3832	0.052	9567.9	0.0314
Smad2(MAD)/ES-SMAD2-ChIP-Seq(GSE29422)/Homer	CTGTCTGG	1e-147	-340.4	0	23208	0.3151	81413.4	0.267
Pdx1(Homeobox)/Islet-Pdx1-ChIP-Seq(SRA008281)/Homer	YCATYAATCA	1e-146	-336.5	0	11647	0.1582	37157.1	0.1219
NRF(NRF)/Promoter/Homer	STGCGCATGCGC	1e-145	-334.6	0	4698	0.0638	12465.9	0.0409
NF1:FOXA1(CTF,Forkhead)/LNCAP-FOXA1-ChIP-Seq(GSE27824)/Homer	WNTGTTTRYTTTGGCA	1e-143	-331	0	807	0.011	923.9	0.003
JGL(C2H2)/col-JGL-DAP-Seq(GSE60143)/Homer	ACYTTCAGTT	1e-143	-330.2	0	17791	0.2416	60516	0.1985
Unknown4/Arabidopsis-Promoters/Homer	CKTCKTCTTY	1e-143	-329.4	0	13224	0.1796	43153.1	0.1415
PBX1(Homeobox)/MCF7-PBX1-ChIP-Seq(GSE28007)/Homer	GSCTGTCACTCA	1e-141	-325.3	0	1099	0.0149	1608.6	0.0053
Atf1(bZIP)/K562-ATF1-ChIP-Seq(GSE31477)/Homer	GATGACGTCA	1e-140	-324.4	0	10889	0.1479	34543.7	0.1133
BIM2(bHLH)/col-BIM2-DAP-Seq(GSE60143)/Homer	NNNNCACGTGNN	1e-140	-322.6	0	12198	0.1656	39427.8	0.1293
AT5G25475(ABI3VP1)/col-AT5G25475-DAP-Seq(GSE60143)/Homer	RNNRNCAAGCADNDB	1e-138	-318.9	0	14735	0.2001	49038.2	0.1608
Mef2a(MADS)/HL1-Mef2a.biotin-ChIP-Seq(GSE21529)/Homer	CYAAAAATAG	1e-137	-316.3	0	5044	0.0685	13806.6	0.0453
FXR(NR),IR1/Liver-FXR-ChIP-Seq(Chong_et_al.)/Homer	AGGTCANTGACCTB	1e-137	-315.8	0	6203	0.0842	17798.4	0.0584
TFE3(bHLH)/MEF-TFE3-ChIP-Seq(GSE75757)/Homer	GTCACGTGACYV	1e-133	-307.7	0	1680	0.0228	3207.2	0.0105
Chop(bZIP)/MEF-Chop-ChIP-Seq(GSE35681)/Homer	ATTGCATCAT	1e-133	-307.6	0	3352	0.0455	8283.7	0.0272
Nkx2.1(Homeobox)/LungAC-Nkx2.1-ChIP-Seq(GSE43252)/Homer	RSCACTYRAG	1e-133	-306.5	0	34430	0.4675	127270	0.4174
BMAL1(bHLH)/Liver-Bmal1-ChIP-Seq(GSE39860)/Homer	GNCACGTG	1e-132	-305.6	0	23017	0.3125	81416.3	0.267
HSF7(HSF)/colamp-HSF7-DAP-Seq(GSE60143)/Homer	TTCTAGAAGCTTCTA	1e-132	-304.4	0	1995	0.0271	4124.9	0.0135
REST-NRSF(Zf)/Jurkat-NRSF-ChIP-Seq/Homer	GGMGCTGTCCATGGTGCTGA	1e-129	-299	0	282	0.0038	74.9	0.0002
FOXA1:AR(Forkhead,NR)/LNCAP-AR-ChIP-Seq(GSE27824)/Homer	AGTAAACAAAAAAGAACAND	1e-128	-295.4	0	714	0.0097	811.2	0.0027
ZNF7(Zf)/HepG2-ZNF7.Flag-ChIP-Seq(Encode)/Homer	CTGCCWVCTTTTRTA	1e-126	-291.9	0	6280	0.0853	18346.4	0.0602
Smad4(MAD)/ESC-SMAD4-ChIP-Seq(GSE29422)/Homer	VBSYGTCTGG	1e-126	-290.4	0	23351	0.3171	83079.1	0.2725
Oct2(POU,Homeobox)/Bcell-Oct2-ChIP-Seq(GSE21512)/Homer	ATATGCAAAT	1e-125	-289.6	0	2939	0.0399	7104.4	0.0233
Pknox1(Homeobox)/ES-Prep1-ChIP-Seq(GSE63282)/Homer	SCTGTCAVTCAV	1e-125	-289.2	0	3249	0.0441	8098.7	0.0266
Pitx1:Ebox(Homeobox,bHLH)/Hindlimb-Pitx1-ChIP-Seq(GSE41591)/Homer	YTAATTRAWWCCAGATGT	1e-125	-289.1	0	1862	0.0253	3822	0.0125
Oct4(POU,Homeobox)/mES-Oct4-ChIP-Seq(GSE11431)/Homer	ATTTGCATAW	1e-125	-288.7	0	4580	0.0622	12510	0.041
OCT:OCT-short(POU,Homeobox)/NPC-OCT6-ChIP-Seq(GSE43916)/Homer	ATGCATWATGCATRW	1e-121	-279.7	0	7740	0.1051	23704.9	0.0778
At1g25550(G2like)/colamp-At1g25550-DAP-Seq(GSE60143)/Homer	NAGATTCY	1e-119	-274.3	0	13296	0.1805	44397.5	0.1456
Sox6(HMG)/Myotubes-Sox6-ChIP-Seq(GSE32627)/Homer	CCATTGTTNY	1e-118	-271.9	0	17775	0.2414	61634.6	0.2022
MITF(bHLH)/MastCells-MITF-ChIP-Seq(GSE48085)/Homer	RTCATGTGAC	1e-115	-266.6	0	14454	0.1963	48951.9	0.1606
MNT(bHLH)/HepG2-MNT-ChIP-Seq(Encode)/Homer	DGCACACGTG	1e-112	-259.5	0	13433	0.1824	45198.3	0.1482
VIP1(bZIP)/col-VIP1-DAP-Seq(GSE60143)/Homer	NTTGACAGCTGTCAN	1e-112	-258.3	0	2244	0.0305	5153.4	0.0169
AT4G37180(G2like)/col-AT4G37180-DAP-Seq(GSE60143)/Homer	AGAATCTTNN	1e-111	-257.6	0	14333	0.1946	48667.3	0.1596
AGL95(ND)/col-AGL95-DAP-Seq(GSE60143)/Homer	TTCTAGAAGCTTCTA	1e-111	-256.9	0	1194	0.0162	2106.7	0.0069
BBX31(Orphan)/col-BBX31-DAP-Seq(GSE60143)/Homer	NAAAAAGTDA	1e-111	-256	0	17697	0.2403	61677.8	0.2023
Tbx20(T-box)/Heart-Tbx20-ChIP-Seq(GSE29636)/Homer	GGTGYTGACAGS	1e-109	-252.5	0	2977	0.0404	7518.9	0.0247
Oct6(POU,Homeobox)/NPC-Pou3f1-ChIP-Seq(GSE35496)/Homer	WATGCAAATGAG	1e-107	-246.4	0	3946	0.0536	10788.3	0.0354
AT2G33550(Trihelix)/colamp-AT2G33550-DAP-Seq(GSE60143)/Homer	TTTAAGGGCAYTTTT	1e-103	-239.2	0	20436	0.2775	72787.3	0.2387
HSFA1E(HSF)/col-HSFA1E-DAP-Seq(GSE60143)/Homer	TTCTAGAAGCTTCTA	1e-103	-237.8	0	905	0.0123	1428.2	0.0047
Atf4(bZIP)/MEF-Atf4-ChIP-Seq(GSE35681)/Homer	MTGATGCAAT	1e-102	-235.5	0	4313	0.0586	12154.7	0.0399
IRF:BATF(IRF:bZIP)/pDC-Irf8-ChIP-Seq(GSE66899)/Homer	CTTTCANTATGACTV	1e-102	-235	0	1306	0.0177	2514	0.0082
OCT4-SOX2-TCF-NANOG(POU,Homeobox,HMG)/mES-Oct4-ChIP-Seq(GSE11431)/Homer	ATTTGCATAACAATG	1e-97	-224.9	0	1496	0.0203	3110.7	0.0102
Tbox:Smad(T-box,MAD)/ESCd5-Smad2_3-ChIP-Seq(GSE29422)/Homer	AGGTGHCAGACA	1e-96	-223.2	0	2492	0.0338	6192.6	0.0203
HSFA6A(HSF)/col-HSFA6A-DAP-Seq(GSE60143)/Homer	RGAAGNTTCTAGAAN	1e-95	-221	0	495	0.0067	526.8	0.0017
Six1(Homeobox)/Myoblast-Six1-ChIP-Chip(GSE20150)/Homer	GKVTCADRTTWC	1e-95	-219.4	0	3469	0.0471	9449.7	0.031
At3g60580(C2H2)/col-At3g60580-DAP-Seq(GSE60143)/Homer	WTTYTACT	1e-94	-218.4	0	54159	0.7354	212481	0.6969
Hoxd10(Homeobox)/ChickenMSG-Hoxd10.Flag-ChIP-Seq(GSE86088)/Homer	GGCMATGAAA	1e-94	-217.6	0	12751	0.1731	43436.8	0.1425
E-box(bHLH)/Promoter/Homer	SSGGTCACGTGA	1e-94	-217.3	0	1913	0.026	4411.1	0.0145
OCT:OCT(POU,Homeobox)/NPC-OCT6-ChIP-Seq(GSE43916)/Homer	YATGCATATRCATRT	1e-94	-217	0	669	0.0091	921.6	0.003
dof43(C2C2dof)/colamp-dof43-DAP-Seq(GSE60143)/Homer	NAAAAAGTDA	1e-94	-216.7	0	16275	0.221	57042.2	0.1871
Nur77(NR)/K562-NR4A1-ChIP-Seq(GSE31363)/Homer	TGACCTTTNCNT	1e-93	-216.2	0	2201	0.0299	5319.6	0.0174
ANAC005(NAC)/col-ANAC005-DAP-Seq(GSE60143)/Homer	WVCTTVTWNHABAAG	1e-93	-216.1	0	4533	0.0616	13137.8	0.0431
CRE(bZIP)/Promoter/Homer	CSGTGACGTCAC	1e-93	-215.5	0	4823	0.0655	14159.2	0.0464
HOXD13(Homeobox)/Chicken-Hoxd13-ChIP-Seq(GSE38910)/Homer	NCYAATAAAA	1e-91	-211.8	0	10657	0.1447	35602.6	0.1168
NTM1(NAC)/col-NTM1-DAP-Seq(GSE60143)/Homer	ACTTRTARAASAAGT	1e-91	-210.6	0	4888	0.0664	14449.7	0.0474
ERF1(AP2EREBP)/colamp-ERF1-DAP-Seq(GSE60143)/Homer	GGCGGCTR	1e-90	-208.1	0	14732	0.2	51258.6	0.1681
PGR(NR)/EndoStromal-PGR-ChIP-Seq(GSE69539)/Homer	AAGAACATWHTGTTC	1e-88	-204.4	0	2405	0.0327	6065.1	0.0199
Max(bHLH)/K562-Max-ChIP-Seq(GSE31477)/Homer	RCCACGTGGYYN	1e-88	-202.8	0	9695	0.1316	32152.4	0.1055
Initiator/Drosophila-Promoters/Homer	NTCAGTYG	1e-87	-202	0	25921	0.352	95608.1	0.3136
Tbet(T-box)/CD8-Tbet-ChIP-Seq(GSE33802)/Homer	AGGTGTGAAM	1e-87	-201.5	0	12100	0.1643	41289.7	0.1354
STOP1(C2H2)/colamp-STOP1-DAP-Seq(GSE60143)/Homer	DTATCTGGKGRAGGT	1e-86	-199.4	0	5800	0.0788	17851.2	0.0586
CELF2(RRM)/JSL1-CELF2-CLIP-Seq(GSE71264)/Homer	RGTGTCAG	1e-85	-197.4	0	4633	0.0629	13718.4	0.045
Mef2d(MADS)/Retina-Mef2d-ChIP-Seq(GSE61391)/Homer	GCTATTTTTAGC	1e-85	-196.2	0	2003	0.0272	4845	0.0159
VDR(NR),DR3/GM10855-VDR+vitD-ChIP-Seq(GSE22484)/Homer	ARAGGTCANWGAGTTCANNN	1e-84	-194	0	2770	0.0376	7355.6	0.0241
SFP1/SacCer-Promoters/Homer	DDAAAAATTTTY	1e-83	-191.7	0	893	0.0121	1578.7	0.0052
Hoxa10(Homeobox)/ChickenMSG-Hoxa10.Flag-ChIP-Seq(GSE86088)/Homer	GGYAATGAAA	1e-82	-190.7	0	6351	0.0862	19976	0.0655
Eomes(T-box)/H9-Eomes-ChIP-Seq(GSE26097)/Homer	ATTAACACCT	1e-82	-189.4	0	23090	0.3135	84631.6	0.2776
AT1G69570(C2C2dof)/col-AT1G69570-DAP-Seq(GSE60143)/Homer	WAAAAGTGHH	1e-81	-188.6	0	14179	0.1925	49570.1	0.1626
bZIP69(bZIP)/col-bZIP69-DAP-Seq(GSE60143)/Homer	GACAGCTGKCAW	1e-80	-184.4	0	1446	0.0196	3202.7	0.0105
AT2G01818(PLATZ)/col-AT2G01818-DAP-Seq(GSE60143)/Homer	TCTAGAABSTTC	1e-79	-184	0	1806	0.0245	4314.8	0.0142
E2F3(E2F)/MEF-E2F3-ChIP-Seq(GSE71376)/Homer	BTKGGCGGGAAA	1e-79	-183.6	0	14572	0.1979	51215.9	0.168
CEBP(bZIP)/ThioMac-CEBPb-ChIP-Seq(GSE21512)/Homer	ATTGCGCAAC	1e-79	-183	0	9930	0.1348	33424.9	0.1096
AARE(HLH)/mES-cMyc-ChIP-Seq/Homer	GATTGCATCA	1e-78	-179.6	0	1602	0.0218	3710.3	0.0122
Unknown3/Drosophila-Promoters/Homer	ACVAKCTGGCAGCGC	1e-75	-174.4	0	1734	0.0235	4159.1	0.0136
Brn1(POU,Homeobox)/NPC-Brn1-ChIP-Seq(GSE35496)/Homer	TATGCWAATBAV	1e-75	-174	0	2960	0.0402	8192.7	0.0269
Hoxa13(Homeobox)/ChickenMSG-Hoxa13.Flag-ChIP-Seq(GSE86088)/Homer	CYHATAAAAN	1e-75	-173.5	0	25445	0.3455	94549.6	0.3101
At5g52660(MYBrelated)/colamp-At5g52660-DAP-Seq(GSE60143)/Homer	HAAAAATATCTW	1e-73	-168.4	0	4205	0.0571	12583.2	0.0413
AT1G10720(BSD)/col-AT1G10720-DAP-Seq(GSE60143)/Homer	TTCTAGAAKCTTCTA	1e-72	-167.6	0	354	0.0048	357.7	0.0012
Tbx21(T-box)/GM12878-TBX21-ChIP-Seq(Encode)/Homer	AGGTGTGAAA	1e-71	-164.3	0	10978	0.1491	37811.1	0.124
TGA1(bZIP)/colamp-TGA1-DAP-Seq(GSE60143)/Homer	TGACGTCAKC	1e-71	-164.2	0	6016	0.0817	19177.1	0.0629
RAR:RXR(NR),DR5/ES-RAR-ChIP-Seq(GSE56893)/Homer	AGGTCAAGGTCA	1e-71	-163.9	0	1425	0.0193	3272.9	0.0107
AT1G23810(Orphan)/col-AT1G23810-DAP-Seq(GSE60143)/Homer	TTCTAGAAGSTTCTA	1e-70	-162.2	0	479	0.0065	641	0.0021
HSFB4(HSF)/col-HSFB4-DAP-Seq(GSE60143)/Homer	TTCTAGAAGCTTCTA	1e-70	-161.6	0	417	0.0057	503.7	0.0017
ERF73(AP2EREBP)/col-ERF73-DAP-Seq(GSE60143)/Homer	CCGCCGCC	1e-69	-159.4	0	15668	0.2128	56110.6	0.184
FUS3(ABI3VP1)/col-FUS3-DAP-Seq(GSE60143)/Homer	DNNWTNTGCATGKNN	1e-69	-159.3	0	11365	0.1543	39410.5	0.1293
ZBTB12(Zf)/HEK293-ZBTB12.GFP-ChIP-Seq(GSE58341)/Homer	NGNTCTAGAACCNGV	1e-68	-158.8	0	5045	0.0685	15728.9	0.0516
PHV(HB)/col-PHV-DAP-Seq(GSE60143)/Homer	RTAATSATTA	1e-68	-158.4	0	4657	0.0632	14335.3	0.047
Six4(Homeobox)/MCF7-SIX4-ChIP-Seq(Encode)/Homer	TGWAAYCTGABACCB	1e-67	-155.7	0	842	0.0114	1602.8	0.0053
CEBP:CEBP(bZIP)/MEF-Chop-ChIP-Seq(GSE35681)/Homer	NTNATGCAAYMNNHTGMAAY	1e-67	-155.6	0	1581	0.0215	3818.9	0.0125
USF1(bHLH)/GM12878-Usf1-ChIP-Seq(GSE32465)/Homer	SGTCACGTGR	1e-66	-153.4	0	7891	0.1072	26333.6	0.0864
Nkx2.5(Homeobox)/HL1-Nkx2.5.biotin-ChIP-Seq(GSE21529)/Homer	RRSCACTYAA	1e-66	-153.4	0	27162	0.3688	102130	0.335
Oct4:Sox17(POU,Homeobox,HMG)/F9-Sox17-ChIP-Seq(GSE44553)/Homer	CCATTGTATGCAAAT	1e-66	-152.9	0	1418	0.0193	3327.9	0.0109
ARF2(ARF)/col-ARF2-DAP-Seq(GSE60143)/Homer	TTGTCGGMWN	1e-66	-152.8	0	35066	0.4762	134410	0.4409
TSO1(CPP)/col-TSO1-DAP-Seq(GSE60143)/Homer	RAATTTRAAW	1e-66	-152.5	0	1245	0.0169	2798.7	0.0092
HSF21(HSF)/col-HSF21-DAP-Seq(GSE60143)/Homer	CTTCTAGAAGMTTYW	1e-65	-151.9	0	990	0.0134	2043.4	0.0067
Hoxa9(Homeobox)/ChickenMSG-Hoxa9.Flag-ChIP-Seq(GSE86088)/Homer	RGCAATNAAA	1e-65	-150.2	0	28882	0.3922	109218	0.3582
GATA(Zf),IR3/iTreg-Gata3-ChIP-Seq(GSE20898)/Homer	NNNNNBAGATAWYATCTVHN	1e-64	-148.2	0	1868	0.0254	4800.5	0.0157
GRHL2(CP2)/HBE-GRHL2-ChIP-Seq(GSE46194)/Homer	AAACYKGTTWDACMRGTTTB	1e-64	-148	0	4019	0.0546	12201.4	0.04
AGL15(MADS)/col-AGL15-DAP-Seq(GSE60143)/Homer	TTTCCHWATWDGGAA	1e-63	-147	0	1486	0.0202	3583.8	0.0118
Sox17(HMG)/Endoderm-Sox17-ChIP-Seq(GSE61475)/Homer	CCATTGTTYB	1e-63	-146.6	0	8271	0.1123	27903.7	0.0915
TGA4(bZIP)/colamp-TGA4-DAP-Seq(GSE60143)/Homer	RTGACGTCAKCW	1e-63	-146.1	0	4450	0.0604	13772.3	0.0452
ERF2(AP2EREBP)/colamp-ERF2-DAP-Seq(GSE60143)/Homer	GGCGGCTG	1e-62	-144.5	0	15846	0.2152	57222.9	0.1877
dof42(C2C2dof)/col-dof42-DAP-Seq(GSE60143)/Homer	AAAAAGGC	1e-61	-141.7	0	7642	0.1038	25634.3	0.0841
E2F1(E2F)/Hela-E2F1-ChIP-Seq(GSE22478)/Homer	CWGGCGGGAA	1e-60	-139.2	0	6894	0.0936	22877.1	0.075
RAR:RXR(NR),DR5/ES-RAR-ChIP-Seq(GSE56893)/Homer	RGGTCADNNAGAGGTCAV	1e-59	-137	0	453	0.0062	657	0.0022
FEA4(bZIP)/Corn-FEA4-ChIP-Seq(GSE61954)/Homer	TGACGTCACS	1e-59	-136.6	0	16320	0.2216	59322.8	0.1946
GRE(NR),IR3/RAW264.7-GRE-ChIP-Seq(Unpublished)/Homer	VAGRACAKWCTGTYC	1e-58	-134.4	0	2580	0.035	7327.7	0.024
HDG1(Homeobox)/col100-HDG1-DAP-Seq(GSE60143)/Homer	DDYAATTAATGH	1e-57	-133.2	0	5065	0.0688	16212.7	0.0532
TCFL2(HMG)/K562-TCF7L2-ChIP-Seq(GSE29196)/Homer	ACWTCAAAGG	1e-57	-132.9	0	1011	0.0137	2216.3	0.0073
ATHB13(Homeobox)/col-ATHB13-DAP-Seq(GSE60143)/Homer	CAATAATT	1e-57	-132	0	10989	0.1492	38628.7	0.1267
AT3G57600(AP2EREBP)/col-AT3G57600-DAP-Seq(GSE60143)/Homer	GGCGGTGG	1e-56	-129.6	0	16868	0.229	61699.3	0.2024
NPAS(bHLH)/Liver-NPAS-ChIP-Seq(GSE39860)/Homer	NVCACGTG	1e-55	-128.9	0	20579	0.2794	76483.9	0.2509
ZNF692(Zf)/HEK293-ZNF692.GFP-ChIP-Seq(GSE58341)/Homer	GTGGGCCCCA	1e-53	-124.1	0	3231	0.0439	9731.3	0.0319
ATHB20(Homeobox)/colamp-ATHB20-DAP-Seq(GSE60143)/Homer	CAATHATT	1e-53	-124	0	4719	0.0641	15102.1	0.0495
bHLH80(bHLH)/col-bHLH80-DAP-Seq(GSE60143)/Homer	NNNNDCAASTTGHNN	1e-53	-123.8	0	10968	0.1489	38762.7	0.1271
c-Myc(bHLH)/mES-cMyc-ChIP-Seq(GSE11431)/Homer	VVCCACGTGG	1e-53	-122.8	0	7425	0.1008	25213.4	0.0827
Six2(Homeobox)/NephronProgenitor-Six2-ChIP-Seq(GSE39837)/Homer	GWAAYHTGAKMC	1e-52	-121.9	0	12146	0.1649	43387	0.1423
IRF4(IRF)/GM12878-IRF4-ChIP-Seq(GSE32465)/Homer	ACTGAAACCA	1e-52	-121	0	5233	0.0711	17046.9	0.0559
GT2(Trihelix)/colamp-GT2-DAP-Seq(GSE60143)/Homer	AMGGTAAAWWWN	1e-51	-119.7	0	11174	0.1517	39669.9	0.1301
NFIL3(bZIP)/HepG2-NFIL3-ChIP-Seq(Encode)/Homer	VTTACGTAAYNNNNN	1e-50	-117.4	0	9172	0.1245	32001.4	0.105
p63(p53)/Keratinocyte-p63-ChIP-Seq(GSE17611)/Homer	NNDRCATGYCYNRRCATGYH	1e-49	-114.6	0	4508	0.0612	14489.6	0.0475
PBX2(Homeobox)/K562-PBX2-ChIP-Seq(Encode)/Homer	RTGATTKATRGN	1e-49	-112.9	0	10135	0.1376	35828.7	0.1175
At1g68670(G2like)/colamp-At1g68670-DAP-Seq(GSE60143)/Homer	WNWWHNRAAGATTCT	1e-47	-109.9	0	4792	0.0651	15619.1	0.0512
AGL25(MADS)/colamp-AGL25-DAP-Seq(GSE60143)/Homer	TTTCCATWTWTGGAA	1e-47	-108.6	0	547	0.0074	1009.5	0.0033
HSFB3(HSF)/colamp-HSFB3-DAP-Seq(GSE60143)/Homer	TTCTAGAAGMTTHTW	1e-47	-108.3	0	606	0.0082	1174.8	0.0039
ANAC004(NAC)/colamp-ANAC004-DAP-Seq(GSE60143)/Homer	WNCTTVYNNNRBAAG	1e-46	-107.5	0	3196	0.0434	9842.2	0.0323
AT2G28920(ND)/col-AT2G28920-DAP-Seq(GSE60143)/Homer	WAGATATTTWTW	1e-46	-106.9	0	2490	0.0338	7349	0.0241
CLOCK(bHLH)/Liver-Clock-ChIP-Seq(GSE39860)/Homer	GHCACGTG	1e-44	-103.6	0	8656	0.1175	30370.9	0.0996
RORa(NR)/Liver-Rora-ChIP-Seq(GSE101115)/Homer	AAWCTAGGTCARDNN	1e-44	-102.2	0	1737	0.0236	4806.9	0.0158
LCL1(MYBrelated)/colamp-LCL1-DAP-Seq(GSE60143)/Homer	NAAAATATCTWHWWN	1e-44	-101.8	0	1333	0.0181	3464	0.0114
Cbf1(bHLH)/Yeast-Cbf1-ChIP-Seq(GSE29506)/Homer	TCACGTGAYH	1e-43	-100.6	0	4579	0.0622	15006.1	0.0492
ZML2(C2C2gata)/col-ZML2-DAP-Seq(GSE60143)/Homer	CATCATCATC	1e-42	-97.82	0	2290	0.0311	6764.9	0.0222
ANAC062(NAC)/colamp-ANAC062-DAP-Seq(GSE60143)/Homer	TACTTANTNWNYAAG	1e-42	-96.99	0	3385	0.046	10688.3	0.0351
NFkB-p50,p52(RHD)/Monocyte-p50-ChIP-Chip(Schreiber_et_al.)/Homer	GGGGGAATCCCC	1e-40	-93.04	0	2599	0.0353	7921.7	0.026
Pit1(Homeobox)/GCrat-Pit1-ChIP-Seq(GSE58009)/Homer	ATGMATATDC	1e-40	-92.72	0	9804	0.1331	35110.8	0.1152
ANAC011(NAC)/col-ANAC011-DAP-Seq(GSE60143)/Homer	TDCTTGYRNNDCAAG	1e-39	-91.8	0	3108	0.0422	9768.4	0.032
Cdx2(Homeobox)/mES-Cdx2-ChIP-Seq(GSE14586)/Homer	GYMATAAAAH	1e-39	-91.38	0	6973	0.0947	24228.9	0.0795
n-Myc(bHLH)/mES-nMyc-ChIP-Seq(GSE11431)/Homer	VRCCACGTGG	1e-39	-90.7	0	10954	0.1487	39656.4	0.1301
PAX5(Paired,Homeobox)/GM12878-PAX5-ChIP-Seq(GSE32465)/Homer	GCAGCCAAGCRTGACH	1e-38	-89.21	0	6483	0.088	22412.9	0.0735
dHNF4(NR)/Fly-HNF4-ChIP-Seq(GSE73675)/Homer	GGTCCAAAGTCCAMT	1e-37	-86.14	0	590	0.008	1247.3	0.0041
DMRT1(DM)/Testis-DMRT1-ChIP-Seq(GSE64892)/Homer	TWGHWACAWTGTWDC	1e-37	-85.21	0	2339	0.0318	7108.5	0.0233
ZNF136(Zf)/HEK293-ZNF136.GFP-ChIP-Seq(GSE58341)/Homer	YTKGATAHAGTATTCTWGGTNGGCA	1e-36	-84.52	0	895	0.0122	2194.3	0.0072
ATHB15(HB)/col-ATHB15-DAP-Seq(GSE60143)/Homer	GYAATSATTA	1e-35	-82.8	0	3908	0.0531	12860.3	0.0422
ZNF675(Zf)/HEK293-ZNF675.GFP-ChIP-Seq(GSE58341)/Homer	ARGAGGMCAAAATGW	1e-35	-81.95	0	1705	0.0232	4925.4	0.0162
At3g04030(G2like)/col-At3g04030-DAP-Seq(GSE60143)/Homer	DRGAATCT	1e-35	-80.92	0	10918	0.1483	39831.3	0.1306
ZNF317(Zf)/HEK293-ZNF317.GFP-ChIP-Seq(GSE58341)/Homer	GTCWGCTGTYYCTCT	1e-34	-80.41	0	1107	0.015	2916.7	0.0096
RKD2(RWPRK)/colamp-RKD2-DAP-Seq(GSE60143)/Homer	GACKTTTCRDCTTCC	1e-34	-79.18	0	8572	0.1164	30725.4	0.1008
TCP20(TCP)/col-TCP20-DAP-Seq(GSE60143)/Homer	GGDCCCAC	1e-32	-74.86	0	6966	0.0946	24637.8	0.0808
Brachyury(T-box)/Mesoendoderm-Brachyury-ChIP-exo(GSE54963)/Homer	ANTTMRCASBNNNGTGYKAAN	1e-32	-74.06	0	3021	0.041	9752.6	0.032
HAT1(Homeobox)/col-HAT1-DAP-Seq(GSE60143)/Homer	SCAATCATTGNN	1e-32	-73.97	0	2131	0.0289	6530.9	0.0214
GRE(NR),IR3/A549-GR-ChIP-Seq(GSE32465)/Homer	NRGVACABNVTGTYCY	1e-31	-72.75	0	1480	0.0201	4258.8	0.014
TATA-Box(TBP)/Promoter/Homer	CCTTTTAWAGSC	1e-31	-71.74	0	14152	0.1922	52952.1	0.1737
Srebp2(bHLH)/HepG2-Srebp2-ChIP-Seq(GSE31477)/Homer	CGGTCACSCCAC	1e-30	-71.28	0	2245	0.0305	6979.7	0.0229
At3g09600(MYBrelated)/colamp-At3g09600-DAP-Seq(GSE60143)/Homer	AAAATATCTT	1e-30	-71.08	0	4165	0.0566	14062	0.0461
MYNN(Zf)/HEK293-MYNN.eGFP-ChIP-Seq(Encode)/Homer	TTCAAAWTAAAAGTC	1e-30	-70.9	0	2394	0.0325	7522.7	0.0247
ZNF652/HepG2-ZNF652.Flag-ChIP-Seq(Encode)/Homer	TTAACCCTTTVNKKN	1e-30	-70.36	0	3172	0.0431	10376.7	0.034
HLF(bZIP)/HSC-HLF.Flag-ChIP-Seq(GSE69817)/Homer	RTTATGYAAB	1e-30	-70.09	0	10330	0.1403	37892.9	0.1243
SVP(MADS)/col-SVP-DAP-Seq(GSE60143)/Homer	ANTTWCCHAATTTGG	1e-30	-69.85	0	5099	0.0692	17620.4	0.0578
ATHB5(HB)/colamp-ATHB5-DAP-Seq(GSE60143)/Homer	AATGATTG	1e-29	-68.32	0	9888	0.1343	36217.5	0.1188
MYB94(MYB)/col-MYB94-DAP-Seq(GSE60143)/Homer	WGGTRGTTGGKA	1e-28	-65.37	0	5312	0.0721	18546.7	0.0608
Unknown1(NR/Ini-like)/Drosophila-Promoters/Homer	MYGGTCACACTG	1e-28	-64.69	0	2789	0.0379	9071.4	0.0298
CRF4(AP2EREBP)/colamp-CRF4-DAP-Seq(GSE60143)/Homer	CGCCGCCA	1e-27	-63.47	0	13635	0.1851	51232	0.168
Elk1(ETS)/Hela-Elk1-ChIP-Seq(GSE31477)/Homer	HACTTCCGGY	1e-27	-62.42	0	12950	0.1758	48549.1	0.1592
ZNF16(Zf)/HEK293-ZNF16.GFP-ChIP-Seq(GSE58341)/Homer	MACCTTCYATGGCTCCCTAKTGCCY	1e-26	-61.66	0	157	0.0021	192	0.0006
Srebp1a(bHLH)/HepG2-Srebp1a-ChIP-Seq(GSE31477)/Homer	RTCACSCCAY	1e-26	-61.51	0	3187	0.0433	10607.3	0.0348
Hoxd13(Homeobox)/ChickenMSG-Hoxd13.Flag-ChIP-Seq(GSE86088)/Homer	NCYAATAAAA	1e-26	-60.86	0	16632	0.2258	63337.8	0.2077
ZFP3(Zf)/HEK293-ZFP3.GFP-ChIP-Seq(GSE58341)/Homer	GGGTTTTGAAGGATGARTAGGAGTT	1e-26	-60.2	0	62	0.0008	22.6	0.0001
Hoxb4(Homeobox)/ES-Hoxb4-ChIP-Seq(GSE34014)/Homer	TGATTRATGGCY	1e-25	-59.64	0	2479	0.0337	8025.9	0.0263
PIF7(bHLH)/col-PIF7-DAP-Seq(GSE60143)/Homer	CCACGTGGNH	1e-25	-59.61	0	3455	0.0469	11649.5	0.0382
AGL16(MADS)/col-AGL16-DAP-Seq(GSE60143)/Homer	TWCCHWATWDGGAAA	1e-25	-59.61	0	903	0.0123	2440.3	0.008
AGL6(MADS)/col-AGL6-DAP-Seq(GSE60143)/Homer	TTWCCWWAWWDGGWA	1e-25	-59.2	0	1125	0.0153	3196.3	0.0105
Foxh1(Forkhead)/hESC-FOXH1-ChIP-Seq(GSE29422)/Homer	NNTGTGGATTSS	1e-25	-58.52	0	7638	0.1037	27743.9	0.091
At4g01280(MYBrelated)/colamp-At4g01280-DAP-Seq(GSE60143)/Homer	AAATATCT	1e-25	-58.26	0	5248	0.0713	18493.2	0.0607
SeqBias: A/T bias	WWWWWWWWWW	1e-25	-57.95	0	63177	0.8579	256858	0.8425
RARg(NR)/ES-RARg-ChIP-Seq(GSE30538)/Homer	AGGTCAAGGTCA	1e-24	-57.12	0	331	0.0045	657.1	0.0022
ESE1(AP2EREBP)/col-ESE1-DAP-Seq(GSE60143)/Homer	GGCGGCGG	1e-24	-55.67	0	16951	0.2302	64868.9	0.2128
MYB30(MYB)/colamp-MYB30-DAP-Seq(GSE60143)/Homer	AGGTAGTTGG	1e-24	-55.66	0	13577	0.1844	51340.9	0.1684
p53(p53)/mES-cMyc-ChIP-Seq(GSE11431)/Homer	ACATGCCCGGGCAT	1e-23	-54.84	0	374	0.0051	794.7	0.0026
DMRT6(DM)/Testis-DMRT6-ChIP-Seq(GSE60440)/Homer	YDGHTACAWTGTADC	1e-23	-54.78	0	1922	0.0261	6078.2	0.0199
AGL63(MADS)/col-AGL63-DAP-Seq(GSE60143)/Homer	TTCCAAWWWTGG	1e-23	-54.63	0	8197	0.1113	30066.5	0.0986
Hoxc9(Homeobox)/Ainv15-Hoxc9-ChIP-Seq(GSE21812)/Homer	GGCCATAAATCA	1e-23	-53.08	0	5877	0.0798	21071.9	0.0691
PSE(SNAPc)/K562-mStart-Seq/Homer	WAVTCACCMTAASYDAAAAG	1e-22	-51.15	0	5482	0.0744	19602.8	0.0643
TCP7(TCP)/col-TCP7-DAP-Seq(GSE60143)/Homer	GTGGGSCCCACHHNN	1e-22	-50.91	0	9402	0.1277	34952.6	0.1146
PAX5(Paired,Homeobox),condensed/GM12878-PAX5-ChIP-Seq(GSE32465)/Homer	GTCACGCTCSCTGM	1e-22	-50.88	0	1903	0.0258	6075.2	0.0199
At2g45680(TCP)/colamp-At2g45680-DAP-Seq(GSE60143)/Homer	GTGGGNCCCACNDND	1e-22	-50.8	0	1179	0.016	3486.2	0.0114
E2F7(E2F)/Hela-E2F7-ChIP-Seq(GSE32673)/Homer	VDTTTCCCGCCA	1e-21	-49.97	0	3514	0.0477	12095.9	0.0397
TRP2(MYBrelated)/colamp-TRP2-DAP-Seq(GSE60143)/Homer	TAAACCCT	1e-21	-49.81	0	1902	0.0258	6090.6	0.02
HOXA9(Homeobox)/HSC-Hoxa9-ChIP-Seq(GSE33509)/Homer	GGCCATAAATCA	1e-20	-48.23	0	7693	0.1045	28323.9	0.0929
TCP16(TCP)/colamp-TCP16-DAP-Seq(GSE60143)/Homer	GTGGDCCYNNNNNNN	1e-20	-47.81	0	10085	0.1369	37784.3	0.1239
AT1G49560(G2like)/colamp-AT1G49560-DAP-Seq(GSE60143)/Homer	GAWTCTNWDA	1e-20	-47.28	0	16011	0.2174	61511.5	0.2018
At1g69690(TCP)/colamp-At1g69690-DAP-Seq(GSE60143)/Homer	NHGTGGGGCCCACHW	1e-20	-47.21	0	3956	0.0537	13848.7	0.0454
OCT:OCT(POU,Homeobox,IR1)/NPC-Brn2-ChIP-Seq(GSE35496)/Homer	ATGAATWATTCATGA	1e-20	-47.18	0	200	0.0027	343.6	0.0011
HAT2(Homeobox)/colamp-HAT2-DAP-Seq(GSE60143)/Homer	CYAATSATTR	1e-20	-46.47	0	9691	0.1316	36279.9	0.119
bHLH130(bHLH)/col-bHLH130-DAP-Seq(GSE60143)/Homer	GCAACTTG	1e-20	-46.29	0	8261	0.1122	30633	0.1005
At1g72010(TCP)/colamp-At1g72010-DAP-Seq(GSE60143)/Homer	GGDCCCAC	1e-20	-46.11	0	8836	0.12	32910	0.1079
GTL1(Trihelix)/colamp-GTL1-DAP-Seq(GSE60143)/Homer	WWTTTACCKY	1e-19	-45.7	0	11772	0.1599	44592.7	0.1463
RBFox2(?)/Heart-RBFox2-CLIP-Seq(GSE57926)/Homer	TGCATGCA	1e-19	-45.7	0	24000	0.3259	93993	0.3083
ZNF528(Zf)/HEK293-ZNF528.GFP-ChIP-Seq(GSE58341)/Homer	AGAAATGACTTCCCT	1e-19	-43.86	0	81	0.0011	74.6	0.0002
Tcfcp2l1(CP2)/mES-Tcfcp2l1-ChIP-Seq(GSE11431)/Homer	NRAACCRGTTYRAACCRGYT	1e-18	-41.64	0	2139	0.029	7119.8	0.0234
AT5G47660(Trihelix)/colamp-AT5G47660-DAP-Seq(GSE60143)/Homer	AWTTTTACCG	1e-17	-40.73	0	15492	0.2104	59776.4	0.1961
bHLH122(bHLH)/col100-bHLH122-DAP-Seq(GSE60143)/Homer	NDDCAASTTGHHNWW	1e-17	-40.24	0	9358	0.1271	35232	0.1156
Tbr1(T-box)/Cortex-Tbr1-ChIP-Seq(GSE71384)/Homer	AAGGTGTKAA	1e-17	-40.02	0	15646	0.2125	60437.6	0.1982
AT1G24250(Orphan)/col-AT1G24250-DAP-Seq(GSE60143)/Homer	KTDGTTGGTDGTTGG	1e-17	-39.57	0	3403	0.0462	11943.7	0.0392
HDG7(HB)/col-HDG7-DAP-Seq(GSE60143)/Homer	WGCATTTAATGC	1e-16	-38.25	0	1596	0.0217	5179	0.017
EBNA1(EBV-virus)/Raji-EBNA1-ChIP-Seq(GSE30709)/Homer	GGYAGCAYDTGCTDCCCNNN	1e-16	-37.71	0	213	0.0029	422.4	0.0014
Mouse_Recombination_Hotspot(Zf)/Testis-DMC1-ChIP-Seq(GSE24438)/Homer	ACTYKNATTCGTGNTACTTC	1e-16	-37.35	0	627	0.0085	1744	0.0057
ATHB6(Homeobox)/Arabidopsis-HB6-ChIP-Seq(GSE80564)/Homer	CAATNATTBN	1e-16	-37.06	0	8275	0.1124	31077.1	0.1019
ATHB18(Homeobox)/colamp-ATHB18-DAP-Seq(GSE60143)/Homer	YCAATSATTG	1e-16	-36.93	0	2037	0.0277	6839.2	0.0224
bHLH74(bHLH)/col-bHLH74-DAP-Seq(GSE60143)/Homer	DRATCACGTGAB	1e-15	-36.43	0	4397	0.0597	15868.4	0.052
Brn2(POU,Homeobox)/NPC-Brn2-ChIP-Seq(GSE35496)/Homer	ATGAATATTC	1e-15	-36.42	0	934	0.0127	2819.5	0.0092
GATA3(Zf),DR8/iTreg-Gata3-ChIP-Seq(GSE20898)/Homer	AGATSTNDNNDSAGATAASN	1e-15	-35.58	0	732	0.0099	2123.3	0.007
At5g08330(TCP)/col-At5g08330-DAP-Seq(GSE60143)/Homer	GGRCCCAC	1e-15	-35.37	0	10411	0.1414	39663.1	0.1301
OCT:OCT(POU,Homeobox)/NPC-Brn1-ChIP-Seq(GSE35496)/Homer	ATGAATATTCATGAG	1e-14	-33.57	0	77	0.001	88.1	0.0003
ZNF41(Zf)/HEK293-ZNF41.GFP-ChIP-Seq(GSE58341)/Homer	CCTCATGGTGYCYTWYTCCCTTGTG	1e-14	-33.5	0	267	0.0036	606.4	0.002
GFX(?)/Promoter/Homer	ATTCTCGCGAGA	1e-14	-33.35	0	453	0.0062	1201.8	0.0039
HOXA2(Homeobox)/mES-Hoxa2-ChIP-Seq(Donaldson_et_al.)/Homer	GYCATCMATCAT	1e-14	-33.18	0	1124	0.0153	3548.6	0.0116
ZNF382(Zf)/HEK293-ZNF382.GFP-ChIP-Seq(GSE58341)/Homer	GNCTGTASTRNTGBCTCHTT	1e-14	-33.02	0	279	0.0038	646.9	0.0021
IDD7(C2H2)/col-IDD7-DAP-Seq(GSE60143)/Homer	TTTGTCKTTTTN	1e-14	-32.54	0	3662	0.0497	13148.3	0.0431
AtIDD11(C2H2)/colamp-AtIDD11-DAP-Seq(GSE60143)/Homer	TTTGTCGTTT	1e-13	-31.83	0	3781	0.0513	13632.8	0.0447
GATA:SCL(Zf,bHLH)/Ter119-SCL-ChIP-Seq(GSE18720)/Homer	CRGCTGBNGNSNNSAGATAA	1e-13	-31.82	0	1341	0.0182	4363.3	0.0143
AGL13(MADS)/col-AGL13-DAP-Seq(GSE60143)/Homer	TWCCAWWTWTGGWAA	1e-13	-31.79	0	403	0.0055	1051.3	0.0034
GBF3(bZIP)/Arabidopsis-GBF3-ChIP-Seq(GSE80564)/Homer	TGCCACGTSAYC	1e-13	-31.73	0	5664	0.0769	20992.8	0.0689
Unknown(Homeobox)/Limb-p300-ChIP-Seq/Homer	SSCMATWAAA	1e-13	-30.29	0	6713	0.0912	25194	0.0826
p53(p53)/Saos-p53-ChIP-Seq(GSE15780)/Homer	RRCATGYCYRGRCATGYYYN	1e-13	-30.17	0	1009	0.0137	3182.9	0.0104
p53(p53)/Saos-p53-ChIP-Seq/Homer	RRCATGYCYRGRCATGYYYN	1e-13	-30.17	0	1009	0.0137	3182.9	0.0104
Pitx1(Homeobox)/Chicken-Pitx1-ChIP-Seq(GSE38910)/Homer	TAATCCCN	1e-13	-30.16	0	44600	0.6056	180110	0.5907
IDD2(C2H2)/colamp-IDD2-DAP-Seq(GSE60143)/Homer	HAVAAAAMGACAAAA	1e-12	-28.64	0	1161	0.0158	3762.3	0.0123
GLI3(Zf)/Limb-GLI3-ChIP-Chip(GSE11077)/Homer	CGTGGGTGGTCC	1e-12	-28.44	0	1821	0.0247	6222.5	0.0204
M1BP(Zf)/S2R+-M1BP-ChIP-Seq(GSE49842)/Homer	CAGTGTGACCGT	1e-12	-28.22	0	3261	0.0443	11737.1	0.0385
TCP17(TCP)/col-TCP17-DAP-Seq(GSE60143)/Homer	GTGGTCCCCA	1e-12	-28.03	0	710	0.0096	2145	0.007
HOXA1(Homeobox)/mES-Hoxa1-ChIP-Seq(SRP084292)/Homer	TGATKGATGR	1e-12	-27.75	0	2816	0.0382	10034.4	0.0329
Unknown4/Drosophila-Promoters/Homer	AAAAATACCRMA	1e-12	-27.74	0	1213	0.0165	3970.4	0.013
ANL2(HB)/col-ANL2-DAP-Seq(GSE60143)/Homer	CATTAATTGC	1e-11	-27.26	0	4922	0.0668	18258	0.0599
RORg(NR)/Liver-Rorc-ChIP-Seq(GSE101115)/Homer	WAABTAGGTCAV	1e-11	-25.69	0	1061	0.0144	3450.2	0.0113
LMI1(HB)/colamp-LMI1-DAP-Seq(GSE60143)/Homer	AATTATTG	1e-10	-24.8	0	6791	0.0922	25767.8	0.0845
T1ISRE(IRF)/ThioMac-Ifnb-Expression/Homer	ACTTTCGTTTCT	1e-09	-22.56	0	132	0.0018	270.2	0.0009
p73(p53)/Trachea-p73-ChIP-Seq(PRJNA310161)/Homer	NRRRCAWGTCCDGRCATGYY	1e-09	-22.44	0	533	0.0072	1598.6	0.0052
Tbx6(T-box)/ESC-Tbx6-ChIP-Seq(GSE93524)/Homer	DAGGTGTBAA	1e-09	-21.72	0	13249	0.1799	51925.9	0.1703
LRF(Zf)/Erythroblasts-ZBTB7A-ChIP-Seq(GSE74977)/Homer	AAGACCCYYN	1e-09	-21.69	0	24184	0.3284	96522.3	0.3166
EPR1(MYBrelated)/colamp-EPR1-DAP-Seq(GSE60143)/Homer	AAATATCT	1e-09	-21.62	0	3520	0.0478	12983.7	0.0426
LHY1(MYBrelated)/col-LHY1-DAP-Seq(GSE60143)/Homer	AAATATCT	1e-09	-21.62	0	3520	0.0478	12983.7	0.0426
WRKY8(WRKY)/colamp-WRKY8-DAP-Seq(GSE60143)/Homer	CGTTGACTTT	1e-08	-18.68	0	1019	0.0138	3437.2	0.0113
RORgt(NR)/EL4-RORgt.Flag-ChIP-Seq(GSE56019)/Homer	AAYTAGGTCA	1e-08	-18.52	0	1392	0.0189	4849	0.0159
RORgt(NR)/EL4-RORgt.Flag-ChIP-Seq(GSE56019)/Homer	AAYTAGGTCA	1e-08	-18.52	0	1392	0.0189	4849	0.0159
BIM3(bHLH)/col-BIM3-DAP-Seq(GSE60143)/Homer	TWVTCACGTGAB	1e-07	-18.03	0	2223	0.0302	8058.3	0.0264
SOC1(MADS)/Seedling-SOC1-ChIP-Seq(GSE45846)/Homer	TWCCAWWTWTGG	1e-07	-18	0	3646	0.0495	13631.6	0.0447
MYB13(MYB)/col-MYB13-DAP-Seq(GSE60143)/Homer	HYCACCWACCHH	1e-07	-16.18	0	8021	0.1089	31205.8	0.1024
HAP3(CCAATHAP3)/col-HAP3-DAP-Seq(GSE60143)/Homer	TGATGGAW	1e-06	-15.66	0	3402	0.0462	12775.3	0.0419
ERF10(AP2EREBP)/col-ERF10-DAP-Seq(GSE60143)/Homer	RTGGCGGCGG	1e-06	-15.58	0	14703	0.1996	58341.2	0.1914
Hoxa11(Homeobox)/ChickenMSG-Hoxa11.Flag-ChIP-Seq(GSE86088)/Homer	TTTTATGGCM	1e-06	-15.53	0	24166	0.3281	97067.3	0.3184
AT5G45580(G2like)/colamp-AT5G45580-DAP-Seq(GSE60143)/Homer	ADRGAATCTH	1e-06	-15.34	0	17849	0.2424	71202.8	0.2335
At5g66730(C2H2)/colamp-At5g66730-DAP-Seq(GSE60143)/Homer	TTTGTCKTTTTK	1e-06	-14.57	0	2525	0.0343	9369.2	0.0307
AT1G76880(Trihelix)/col-AT1G76880-DAP-Seq(GSE60143)/Homer	ACGGTAAAAW	1e-06	-14.04	0	3614	0.0491	13694.5	0.0449
ZKSCAN1(Zf)/HepG2-ZKSCAN1-ChIP-Seq(Encode)/Homer	GCACAYAGTAGGKCY	1e-05	-13.37	0	428	0.0058	1359.1	0.0045
WRKY45(WRKY)/col-WRKY45-DAP-Seq(GSE60143)/Homer	HNNNKTTGACTWWNH	1e-05	-12.8	0	3612	0.049	13752	0.0451
MYB96(MYB)/colamp-MYB96-DAP-Seq(GSE60143)/Homer	WGGTRGTTGG	1e-05	-12.3	0	11072	0.1503	43872.1	0.1439
SeqBias: polyA-repeat	AAAAAAAAAA	1e-05	-11.96	0	72747	0.9878	300539	0.9857
NUC(C2H2)/col-NUC-DAP-Seq(GSE60143)/Homer	HAVAAAACGACAAAA	0.0001	-11.42	0	822	0.0112	2870.1	0.0094
GATA3(Zf),DR4/iTreg-Gata3-ChIP-Seq(GSE20898)/Homer	AGATGKDGAGATAAG	0.001	-8.889	0.0002	761	0.0103	2708.4	0.0089
EIN3(EIL)/col-EIN3-DAP-Seq(GSE60143)/Homer	ARATTCAATGWATYT	0.001	-8.692	0.0003	1106	0.015	4050.1	0.0133
Hoxd11(Homeobox)/ChickenMSG-Hoxd11.Flag-ChIP-Seq(GSE86088)/Homer	VGCCATAAAA	0.001	-8.258	0.0004	25340	0.3441	102846	0.3373
bHLHE40(bHLH)/HepG2-BHLHE40-ChIP-Seq(GSE31477)/Homer	KCACGTGMCN	0.001	-8.107	0.0005	5193	0.0705	20413.1	0.067
ABF1(bZIP)/Arabidopsis-ABF1-ChIP-Seq(GSE80564)/Homer	CACGTGGC	0.001	-8.062	0.0005	13157	0.1787	52840.5	0.1733
ATHB6(Homeobox)/col-ATHB6-DAP-Seq(GSE60143)/Homer	AATGATTG	0.001	-7.918	0.0006	13217	0.1795	53104.1	0.1742
PAX3:FKHR-fusion(Paired,Homeobox)/Rh4-PAX3:FKHR-ChIP-Seq(GSE19063)/Homer	ACCRTGACTAATTNN	0.001	-7.448	0.001	2466	0.0335	9491	0.0311
At1g76110(ARID)/colamp-At1g76110-DAP-Seq(GSE60143)/Homer	ATTTAATG	0.001	-7.386	0.001	5812	0.0789	22983.3	0.0754
WRKY21(WRKY)/colamp-WRKY21-DAP-Seq(GSE60143)/Homer	DCGTTGACTTTT	0.001	-7.096	0.0014	933	0.0127	3435.2	0.0113
PTF1(TCP)/colamp-PTF1-DAP-Seq(GSE60143)/Homer	RDDGGGACCACA	0.01	-6.813	0.0018	1538	0.0209	5831.1	0.0191
At5g22890(C2H2)/col-At5g22890-DAP-Seq(GSE60143)/Homer	NSAGGTKWTATCTGD	0.01	-6.793	0.0019	342	0.0046	1168.1	0.0038
JKD(C2H2)/col-JKD-DAP-Seq(GSE60143)/Homer	TTTTGTCGTTTT	0.01	-6.011	0.0041	1677	0.0228	6427.1	0.0211
CArG(MADS)/PUER-Srf-ChIP-Seq(Sullivan_et_al.)/Homer	CCATATATGGNM	0.01	-5.684	0.0057	3269	0.0444	12844.8	0.0421
Pax7(Paired,Homeobox),longest/Myoblast-Pax7-ChIP-Seq(GSE25064)/Homer	NTAATTDGCYAATTANNWWD	0.01	-5.382	0.0077	157	0.0021	508.2	0.0017
HOXB13(Homeobox)/ProstateTumor-HOXB13-ChIP-Seq(GSE56288)/Homer	TTTTATKRGG	0.01	-5.25	0.0087	11676	0.1585	47173.8	0.1547
AtGRF6(GRF)/col-AtGRF6-DAP-Seq(GSE60143)/Homer	NTGTCAGADNNNNNN	0.01	-5.027	0.0109	16053	0.218	65180.1	0.2138
DEL1(E2FDP)/colamp-DEL1-DAP-Seq(GSE60143)/Homer	TTCCCGCCAA	0.1	-4.05	0.0289	73	0.001	224	0.0007
SCRT1(Zf)/HEK293-SCRT1.eGFP-ChIP-Seq(Encode)/Homer	GCAACAGGTG	0.1	-3.956	0.0317	3591	0.0488	14312.2	0.0469
TOD6?/SacCer-Promoters/Homer	GCGATGAGMT	0.1	-3.857	0.035	2371	0.0322	9372	0.0307
bZIP44(bZIP)/colamp-bZIP44-DAP-Seq(GSE60143)/Homer	NDTGCCACGTCAGCH	0.1	-3.838	0.0356	324	0.0044	1178.3	0.0039
NTM2(NAC)/col-NTM2-DAP-Seq(GSE60143)/Homer	CTTRTNNNAYAAGBH	0.1	-3.398	0.0551	5137	0.0698	20685.3	0.0678
EGL-5(Homeobox)/cElegans-L3-EGL5-ChIP-Seq(modEncode)/Homer	ATTTAATGGG	0.1	-3.262	0.0631	14927	0.2027	60907.2	0.1998
REM16(ABI3VP1)/col-REM16-DAP-Seq(GSE60143)/Homer	DTTTTTSCCGSMAAA	0.1	-3.243	0.0642	18	0.0002	43.2	0.0001
CDX4(Homeobox)/ZebrafishEmbryos-Cdx4.Myc-ChIP-Seq(GSE48254)/Homer	NGYCATAAAWCH	0.1	-3.141	0.0709	9550	0.1297	38817.4	0.1273
AT4G12670(MYBrelated)/col-AT4G12670-DAP-Seq(GSE60143)/Homer	AGGGTTTAGGGTTTA	0.1	-2.543	0.1287	4	0.0001	5.8	0
Prop1(Homeobox)/GHFT1-PROP1.biotin-ChIP-Seq(GSE77302)/Homer	NTAATBNAATTA	0.1	-2.331	0.159	5327	0.0723	21633.7	0.071
ATHB7(Homeobox)/col-ATHB7-DAP-Seq(GSE60143)/Homer	AATGATTG	1	-2.28	0.1669	7855	0.1067	32029.6	0.1051
bZIP42(bZIP)/colamp-bZIP42-DAP-Seq(GSE60143)/Homer	GCCACGTCAGCA	1	-2.218	0.1772	59	0.0008	201.2	0.0007
DUX(Homeobox)/C2C12-Dux-ChIP-Seq(GSE87279)/Homer	BCWGATTCAATCAAN	1	-2.173	0.1851	36	0.0005	116.3	0.0004
GATA(Zf),IR4/iTreg-Gata3-ChIP-Seq(GSE20898)/Homer	NAGATWNBNATCTNN	1	-1.923	0.2374	725	0.0098	2871.3	0.0094
DUX4(Homeobox)/Myoblasts-DUX4.V5-ChIP-Seq(GSE75791)/Homer	NWTAAYCYAATCAWN	1	-1.858	0.2529	377	0.0051	1470.9	0.0048
ATHB53(HB)/col-ATHB53-DAP-Seq(GSE60143)/Homer	CAATAATT	1	-1.783	0.2722	4620	0.0627	18834.5	0.0618
At3g12730(G2like)/colamp-At3g12730-DAP-Seq(GSE60143)/Homer	AAGATTCT	1	-1.636	0.3147	16564	0.2249	68123.6	0.2234
Pho4(bHLH)/Yeast-Pho4-ChIP-Seq(GSE29506)/Homer	AAGCACGTGBGD	1	-1.474	0.3693	3315	0.045	13530.5	0.0444
ANAC096(NAC)/colamp-ANAC096-DAP-Seq(GSE60143)/Homer	TACTTGWNNNWCAAG	1	-1.414	0.3917	5844	0.0794	23957.1	0.0786
bHLH34(bHLH)/colamp-bHLH34-DAP-Seq(GSE60143)/Homer	HGWGRHWGACACGTG	1	-1.335	0.4233	4213	0.0572	17256.9	0.0566
AT1G76870(Trihelix)/col-AT1G76870-DAP-Seq(GSE60143)/Homer	AAAACCRGWW	1	-1.095	0.5372	4666	0.0634	19185.4	0.0629
BIM1(bHLH)/colamp-BIM1-DAP-Seq(GSE60143)/Homer	NNNNNNVTCACGTGM	1	-1.083	0.5424	1812	0.0246	7419.3	0.0243
WRKY14(WRKY)/colamp-WRKY14-DAP-Seq(GSE60143)/Homer	NCGTTGACTTTN	1	-1.018	0.5783	4774	0.0648	19653.2	0.0645
CES-1(Homeobox)/cElegans-L1-CES1-ChIP-Seq(modEncode)/Homer	AAATTSAATTTN	1	-1.013	0.5802	4500	0.0611	18523.5	0.0608
NFY(CCAAT)/Promoter/Homer	RGCCAATSRG	1	-1.002	0.5854	12908	0.1753	53275	0.1747
WRKY22(WRKY)/colamp-WRKY22-DAP-Seq(GSE60143)/Homer	WWAAAGTCAACK	1	-0.8155	0.7044	5551	0.0754	22931.8	0.0752
Phox2a(Homeobox)/Neuron-Phox2a-ChIP-Seq(GSE31456)/Homer	YTAATYNRATTA	1	-0.785	0.7251	3261	0.0443	13470.2	0.0442
AT3G10113(MYBrelated)/col-AT3G10113-DAP-Seq(GSE60143)/Homer	WNAAATATCWWN	1	-0.7227	0.7704	4170	0.0566	17251.3	0.0566
ERF13(AP2EREBP)/colamp-ERF13-DAP-Seq(GSE60143)/Homer	TYAGCCGCCATT	1	-0.69	0.7947	19148	0.26	79272.6	0.26
HAT5(Homeobox)/colamp-HAT5-DAP-Seq(GSE60143)/Homer	DCAATWATTG	1	-0.5902	0.8767	1331	0.0181	5531.8	0.0181
ANAC013(NAC)/col-ANAC013-DAP-Seq(GSE60143)/Homer	CTTGNNNNNCAAGNA	1	-0.514	0.9446	3937	0.0535	16367.8	0.0537
WRKY71(WRKY)/col-WRKY71-DAP-Seq(GSE60143)/Homer	CKTTGACYWW	1	-0.4795	0.9762	7476	0.1015	31064	0.1019
WRKY27(WRKY)/colamp-WRKY27-DAP-Seq(GSE60143)/Homer	NHGTTGACYTWD	1	-0.456	0.9978	8510	0.1156	35366.2	0.116
TCP3(TCP)/colamp-TCP3-DAP-Seq(GSE60143)/Homer	WGTGGTCCCAAHWWW	1	-0.4014	1	3143	0.0427	13121.7	0.043
O2(bZIP)/Corn-O2-ChIP-Seq(GSE63991)/Homer	GCTGACGTGGCA	1	-0.3311	1	2342	0.0318	9821.8	0.0322
GT1(Trihelix)/col-GT1-DAP-Seq(GSE60143)/Homer	TTAACCATGGTTAAD	1	-0.2191	1	99	0.0013	448.4	0.0015
Ik-1	NHTTGGGAATRCC	1	-0.2164	1	73644	1	304883	1
PAX6(Paired,Homeobox)/Forebrain-Pax6-ChIP-Seq(GSE66961)/Homer	NGTGTTCAVTSAAGCGKAAA	1	-0.2127	1	1028	0.014	4383.5	0.0144
WRKY31(WRKY)/colamp-WRKY31-DAP-Seq(GSE60143)/Homer	NCGTTGACTWWK	1	-0.2071	1	7044	0.0956	29488.8	0.0967
ATHB40(HB)/col-ATHB40-DAP-Seq(GSE60143)/Homer	HCAATWATTG	1	-0.1897	1	7706	0.1046	32263.4	0.1058
AT1G04880(ARID)/colamp-AT1G04880-DAP-Seq(GSE60143)/Homer	AAACTATATADTATA	1	-0.185	1	751	0.0102	3230	0.0106
Unknown1/Arabidopsis-Promoters/Homer	RGGGTAWWWTHGTAA	1	-0.1822	1	1012	0.0137	4330.6	0.0142
NAC2(NAC)/colamp-NAC2-DAP-Seq(GSE60143)/Homer	TDCTTGNNNNNCAAG	1	-0.1367	1	6067	0.0824	25508.8	0.0837
ANAC103(NAC)/col-ANAC103-DAP-Seq(GSE60143)/Homer	AACTTGNWNWNCAAG	1	-0.1319	1	3374	0.0458	14271.8	0.0468
WRKY43(WRKY)/colamp-WRKY43-DAP-Seq(GSE60143)/Homer	NCGTTGACTTTT	1	-0.06982	1	3238	0.044	13790.3	0.0452
ZNF264(Zf)/HEK293-ZNF264.GFP-ChIP-Seq(GSE58341)/Homer	RGGGCACTAACY	1	-0.06459	1	9977	0.1355	41962.4	0.1376
TCP1(TCP)/col-TCP1-DAP-Seq(GSE60143)/Homer	GGGGGCCCMMCN	1	-0.0219	1	6042	0.082	25711.3	0.0843
At5g65130(AP2EREBP)/colamp-At5g65130-DAP-Seq(GSE60143)/Homer	CCRCCGACAWTN	1	-0.0143	1	4915	0.0667	21037.7	0.069
WRKY7(WRKY)/colamp-WRKY7-DAP-Seq(GSE60143)/Homer	AAAAGTCAACGSHWD	1	-0.01258	1	12	0.0002	91.7	0.0003
GSC(Homeobox)/FrogEmbryos-GSC-ChIP-Seq(DRA000576)/Homer	RGGATTAR	1	-0.01123	1	15436	0.2096	65071.4	0.2134
WRKY55(WRKY)/col-WRKY55-DAP-Seq(GSE60143)/Homer	NCGTTGACTT	1	-0.009229	1	11636	0.158	49253	0.1615
caudal(Homeobox)/Drosophila-Embryos-ChIP-Chip(modEncode)/Homer	GGYCATAAAW	1	-0.007122	1	8402	0.1141	35765.4	0.1173
WRKY6(WRKY)/colamp-WRKY6-DAP-Seq(GSE60143)/Homer	NCGTTGACTWWD	1	-0.006008	1	8646	0.1174	36812.6	0.1207
MYB3(MYB)/Arabidopsis-MYB3-ChIP-Seq(GSE80564)/Homer	GKTAGGTRGG	1	-0.004183	1	22097	0.3001	92996.6	0.305
MYB44(MYB)/colamp-MYB44-DAP-Seq(GSE60143)/Homer	CVGTTWWKTCNGTTA	1	-0.00371	1	774	0.0105	3555.7	0.0117
Phox2b(Homeobox)/CLBGA-PHOX2B-ChIP-Seq(GSE90683)/Homer	TTAATTNAATTA	1	-0.003483	1	1707	0.0232	7584.8	0.0249
ERF3(AP2EREBP)/colamp-ERF3-DAP-Seq(GSE60143)/Homer	ATGGCGGCGG	1	-0.003124	1	14012	0.1903	59359	0.1947
WRKY17(WRKY)/colamp-WRKY17-DAP-Seq(GSE60143)/Homer	GCGTTGACTTTT	1	-0.002831	1	73	0.001	421.6	0.0014
bHLH18(bHLH)/col-bHLH18-DAP-Seq(GSE60143)/Homer	CACGTGTTYCACGTG	1	-0.002399	1	260	0.0035	1297	0.0043
Barx1(Homeobox)/Stomach-Barx1.3xFlag-ChIP-Seq(GSE69483)/Homer	AAACMATTAN	1	-0.002386	1	4633	0.0629	20047.5	0.0658
CRC(C2C2YABBY)/col-CRC-DAP-Seq(GSE60143)/Homer	TWATSATA	1	-0.002259	1	13440	0.1825	57020.3	0.187
LIN-15B(Zf)/cElegans-L3-LIN15B-ChIP-Seq(modEncode)/Homer	CARTGGAGCGCRYTTGCATT	1	-0.002089	1	87	0.0012	494.2	0.0016
WRKY75(WRKY)/col-WRKY75-DAP-Seq(GSE60143)/Homer	CGTTGACTWW	1	-0.00191	1	9469	0.1286	40421.8	0.1326
MYB83(MYB)/colamp-MYB83-DAP-Seq(GSE60143)/Homer	CACCAACCWH	1	-0.001856	1	18983	0.2578	80182.6	0.263
GATA11(C2C2gata)/col-GATA11-DAP-Seq(GSE60143)/Homer	DDHYYAGATCTR	1	-0.001711	1	4025	0.0547	17506.8	0.0574
WRKY26(WRKY)/colamp-WRKY26-DAP-Seq(GSE60143)/Homer	CGTTGACTWDKN	1	-0.001508	1	5117	0.0695	22138.6	0.0726
WRKY28(WRKY)/col-WRKY28-DAP-Seq(GSE60143)/Homer	BGTTGACTWH	1	-0.001318	1	12473	0.1694	53057.2	0.174
Pax7(Paired,Homeobox),long/Myoblast-Pax7-ChIP-Seq(GSE25064)/Homer	TAATCHGATTAC	1	-0.00124	1	178	0.0024	935.9	0.0031
TATA-box/Drosophila-Promoters/Homer	CTATAAAAGCSV	1	-0.001179	1	645	0.0088	3037.6	0.01
SeqBias: polyC-repeat	CCCCCCCCCC	1	-0.001041	1	73511	0.9982	304481	0.9987
ANAC028(NAC)/col-ANAC028-DAP-Seq(GSE60143)/Homer	WRCTTGNNNNNCAAG	1	-0.000838	1	6490	0.0881	27994.8	0.0918
At1g13300(G2like)/col-At1g13300-DAP-Seq(GSE60143)/Homer	GAATCTWAGATTCYN	1	-0.000551	1	87	0.0012	515.5	0.0017
PRDM14(Zf)/H1-PRDM14-ChIP-Seq(GSE22767)/Homer	RGGTCTCTAACY	1	-0.000498	1	3363	0.0457	14796.6	0.0485
BZR1(BZR)/col-BZR1-DAP-Seq(GSE60143)/Homer	NNCRCACGTGCG	1	-0.000441	1	1330	0.0181	6075.6	0.0199
WRKY65(WRKY)/colamp-WRKY65-DAP-Seq(GSE60143)/Homer	AWWWAGTCAACG	1	-0.000394	1	4675	0.0635	20392.3	0.0669
PCF/Arabidopsis-Promoters/Homer	NNWWWTGGGCYTDDN	1	-0.000394	1	2344	0.0318	10456.9	0.0343
GT3a(Trihelix)/col-GT3a-DAP-Seq(GSE60143)/Homer	WNACACGTGTYWWAW	1	-0.000215	1	1832	0.0249	8287.3	0.0272
WRKY50(WRKY)/col-WRKY50-DAP-Seq(GSE60143)/Homer	NNTTGACTWNNGNNN	1	-6.7e-05	1	9574	0.13	41258.6	0.1353
GBF5(bZIP)/colamp-GBF5-DAP-Seq(GSE60143)/Homer	WKNWSACGTGGCAWN	1	-4.5e-05	1	4095	0.0556	18095.6	0.0594
EFL-1(E2F)/cElegans-L1-EFL1-ChIP-Seq(modEncode)/Homer	TGCAARYGCGCTCYA	1	-3e-05	1	339	0.0046	1766.9	0.0058
At3g24120(G2like)/col-At3g24120-DAP-Seq(GSE60143)/Homer	NWWAGMATMW	1	-2.9e-05	1	34450	0.4678	145135	0.476
MYB40(MYB)/col-MYB40-DAP-Seq(GSE60143)/Homer	TGGTAGGTRARA	1	-2.5e-05	1	3730	0.0506	16575.7	0.0544
WRKY11(WRKY)/col-WRKY11-DAP-Seq(GSE60143)/Homer	SCGTTGACTTTN	1	-1.9e-05	1	1129	0.0153	5332.3	0.0175
GATA6(C2C2gata)/col200-GATA6-DAP-Seq(GSE60143)/Homer	TAGATCTARAHH	1	-1.8e-05	1	1147	0.0156	5413.7	0.0178
Zelda(Zf)/Embryo-zld-ChIP-Seq(GSE65441)/Homer	KBCTACCTGW	1	-8e-06	1	4809	0.0653	21264.8	0.0697
GATA1(C2C2gata)/colamp-GATA1-DAP-Seq(GSE60143)/Homer	DDWWYYAGATCTRRW	1	-6e-06	1	3268	0.0444	14682	0.0482
SeqBias: G/A bias	RRRRRRRRRR	1	-5e-06	1	73624	0.9997	304864	0.9999
WRKY40(WRKY)/colamp-WRKY40-DAP-Seq(GSE60143)/Homer	AHWAGTCAAC	1	-5e-06	1	5426	0.0737	23928.6	0.0785
WRKY29(WRKY)/colamp-WRKY29-DAP-Seq(GSE60143)/Homer	MGTTGACTTT	1	-2e-06	1	10178	0.1382	44133.8	0.1448
bZIP3(bZIP)/col-bZIP3-DAP-Seq(GSE60143)/Homer	DWKNHSACGTGGCAD	1	-2e-06	1	6569	0.0892	28882.4	0.0947
At4g36780(BZR)/col-At4g36780-DAP-Seq(GSE60143)/Homer	NNNNNNCACGTGNNN	1	-1e-06	1	4332	0.0588	19345.4	0.0635
At1g78700(BZR)/col-At1g78700-DAP-Seq(GSE60143)/Homer	NNNNCACGTGNNNNN	1	-1e-06	1	4355	0.0591	19452.3	0.0638
ZBTB33(Zf)/GM12878-ZBTB33-ChIP-Seq(GSE32465)/Homer	GGVTCTCGCGAGAAC	1	-1e-06	1	1298	0.0176	6210.7	0.0204
MYB39(MYB)/col-MYB39-DAP-Seq(GSE60143)/Homer	WWAARKTAGGTGRAA	1	0	1	1411	0.0192	6733.7	0.0221
SeqBias: C/A-bias	MMMMMMMMMM	1	0	1	73619	0.9997	304860	0.9999
AT3G25990(Trihelix)/colamp-AT3G25990-DAP-Seq(GSE60143)/Homer	TTAACCATAG	1	0	1	7810	0.1061	34293.4	0.1125
AIL7(AP2EREBP)/colamp-AIL7-DAP-Seq(GSE60143)/Homer	KCACRAWTYYCGAGG	1	0	1	5864	0.0796	26043.7	0.0854
MYB17(MYB)/colamp-MYB17-DAP-Seq(GSE60143)/Homer	GGTAGGTGRG	1	0	1	6893	0.0936	30468.1	0.0999
AS2(LOBAS2)/col-AS2-DAP-Seq(GSE60143)/Homer	CCGDAAWWHMCGSCG	1	0	1	2180	0.0296	10196.8	0.0334
AT1G19040(NAC)/col-AT1G19040-DAP-Seq(GSE60143)/Homer	CTTGNDNHNCAAGYW	1	0	1	989	0.0134	4934.1	0.0162
At4g18890(BZR)/col-At4g18890-DAP-Seq(GSE60143)/Homer	NDBRCACGTGYR	1	0	1	2498	0.0339	11651.2	0.0382
ELT-3(Gata)/cElegans-L1-ELT3-ChIP-Seq(modEncode)/Homer	AWTGATAAGA	1	0	1	4004	0.0544	18230.3	0.0598
ERF105(AP2EREBP)/colamp-ERF105-DAP-Seq(GSE60143)/Homer	TGGCGGCT	1	0	1	22611	0.307	96937.5	0.3179
Elk4(ETS)/Hela-Elk4-ChIP-Seq(GSE31477)/Homer	NRYTTCCGGY	1	0	1	12802	0.1738	55838.1	0.1831
AT3G58630(Trihelix)/col-AT3G58630-DAP-Seq(GSE60143)/Homer	TCTCCGGCGA	1	0	1	3571	0.0485	19741.6	0.0648
SPCH(bHLH)/Seedling-SPCH-ChIP-Seq(GSE57497)/Homer	WNBCACGTGA	1	0	1	15588	0.2117	67648.4	0.2219
At4g31060(AP2EREBP)/colamp-At4g31060-DAP-Seq(GSE60143)/Homer	CACCGACAAW	1	0	1	4203	0.0571	41428.2	0.1359
DREB26(AP2EREBP)/col-DREB26-DAP-Seq(GSE60143)/Homer	CCACCGACAH	1	0	1	3701	0.0503	17538.5	0.0575
Gata1(Zf)/K562-GATA1-ChIP-Seq(GSE18829)/Homer	SAGATAAGRV	1	0	1	6213	0.0844	30601.5	0.1004
At1g49010(MYBrelated)/col-At1g49010-DAP-Seq(GSE60143)/Homer	RGATAASNTT	1	0	1	18358	0.2493	96020.6	0.3149
MYB3R5(MYB)/col-MYB3R5-DAP-Seq(GSE60143)/Homer	THYAACGGTHAWAWT	1	0	1	676	0.0092	9101.7	0.0299
AT5G59990(C2C2COlike)/colamp-AT5G59990-DAP-Seq(GSE60143)/Homer	TCTCAACCGTTCATT	1	0	1	207	0.0028	2020.6	0.0066
bZIP48(bZIP)/colamp-bZIP48-DAP-Seq(GSE60143)/Homer	DDWWKVTSACGTGGC	1	0	1	4383	0.0595	20319.4	0.0666
PLT1(AP2EREBP)/colamp-PLT1-DAP-Seq(GSE60143)/Homer	GCACGAWTYCCGAGG	1	0	1	1038	0.0141	5394.6	0.0177
ANAC017(NAC)/colamp-ANAC017-DAP-Seq(GSE60143)/Homer	TMCTTGNNNNNCAAG	1	0	1	1028	0.014	5954.4	0.0195
At5g29000(G2like)/col-At5g29000-DAP-Seq(GSE60143)/Homer	RGAATATTCYHH	1	0	1	2365	0.0321	12018.8	0.0394
Gata2(Zf)/K562-GATA2-ChIP-Seq(GSE18829)/Homer	BBCTTATCTS	1	0	1	6893	0.0936	32283.8	0.1059
ZIM(C2C2gata)/col-ZIM-DAP-Seq(GSE60143)/Homer	ATCSRACGGTYRAGA	1	0	1	87	0.0012	1696.6	0.0056
MGP(C2H2)/colamp-MGP-DAP-Seq(GSE60143)/Homer	TTTTGTCGTTTW	1	0	1	2204	0.0299	10927.7	0.0358
Replumless(BLH)/Arabidopsis-RPL.GFP-ChIP-Seq(GSE78727)/Homer	HGTCWHATCA	1	0	1	12988	0.1764	58330.1	0.1913
At1g77640(AP2EREBP)/col-At1g77640-DAP-Seq(GSE60143)/Homer	TGTCGGTGGA	1	0	1	2591	0.0352	14634.8	0.048
SND2(NAC)/colamp-SND2-DAP-Seq(GSE60143)/Homer	CTTVWNNNWBAAGNW	1	0	1	5108	0.0694	27089.6	0.0889
ATHB25(ZFHD)/colamp-ATHB25-DAP-Seq(GSE60143)/Homer	TAATTAVB	1	0	1	11334	0.1539	53793.9	0.1764
SPL13(SBP)/col-SPL13-DAP-Seq(GSE60143)/Homer	WAHTGTACGGAH	1	0	1	852	0.0116	16547.1	0.0543
AT1G12630(AP2EREBP)/colamp-AT1G12630-DAP-Seq(GSE60143)/Homer	TGTCGGCA	1	0	1	5945	0.0807	51361.5	0.1685
AT4G26030(C2H2)/col-AT4G26030-DAP-Seq(GSE60143)/Homer	BYYACCWACY	1	0	1	10499	0.1426	51662.1	0.1694
ERF115(AP2EREBP)/colamp-ERF115-DAP-Seq(GSE60143)/Homer	WTKRCGGCGB	1	0	1	22316	0.303	130711	0.4287
LOB(LOBAS2)/col-LOB-DAP-Seq(GSE60143)/Homer	CGCCGKAWWTTHCGS	1	0	1	5710	0.0775	29747.3	0.0976
Pax7(Paired,Homeobox)/Myoblast-Pax7-ChIP-Seq(GSE25064)/Homer	TAATCAATTA	1	0	1	647	0.0088	3438.4	0.0113
At1g36060(AP2EREBP)/colamp-At1g36060-DAP-Seq(GSE60143)/Homer	NNWWKGTCGGTG	1	0	1	8826	0.1198	61530.1	0.2018
GATA12(C2C2gata)/col-GATA12-DAP-Seq(GSE60143)/Homer	YAGATCTRAW	1	0	1	5712	0.0776	27234.3	0.0893
RRTF1(AP2EREBP)/colamp-RRTF1-DAP-Seq(GSE60143)/Homer	CCGCCGCHATTT	1	0	1	4221	0.0573	27176.2	0.0891
AT2G20400(G2like)/colamp-AT2G20400-DAP-Seq(GSE60143)/Homer	DNVGAATATTCBNHN	1	0	1	1136	0.0154	6761.9	0.0222
ATHB21(HB)/colamp-ATHB21-DAP-Seq(GSE60143)/Homer	YCAATWAT	1	0	1	4696	0.0638	24415.4	0.0801
MYB33(MYB)/col-MYB33-DAP-Seq(GSE60143)/Homer	DDTYNGTTAN	1	0	1	18465	0.2507	91572.3	0.3004
bHLH157(bHLH)/col-bHLH157-DAP-Seq(GSE60143)/Homer	KACACGTCTCTY	1	0	1	2626	0.0357	16305.3	0.0535
Cux2(Homeobox)/Liver-Cux2-ChIP-Seq(GSE35985)/Homer	HNRAATCAAT	1	0	1	3418	0.0464	31017.8	0.1017
ANAC047(NAC)/colamp-ANAC047-DAP-Seq(GSE60143)/Homer	WACACGTAACTT	1	0	1	8440	0.1146	61656.5	0.2022
MYB65(MYB)/colamp-MYB65-DAP-Seq(GSE60143)/Homer	RACNGTTA	1	0	1	12839	0.1743	79995.3	0.2624
E2FA(E2FDP)/colamp-E2FA-DAP-Seq(GSE60143)/Homer	WWTGGCGCCAWWWNN	1	0	1	8649	0.1174	68799.1	0.2257
TGA10(bZIP)/colamp-TGA10-DAP-Seq(GSE60143)/Homer	ATGACGTC	1	0	1	7973	0.1083	36004	0.1181
MYB118(MYB)/colamp-MYB118-DAP-Seq(GSE60143)/Homer	TAWCCGTTAC	1	0	1	3644	0.0495	28808.4	0.0945
BMYB(HTH)/Hela-BMYB-ChIP-Seq(GSE27030)/Homer	NHAACBGYYV	1	0	1	19427	0.2638	105169	0.3449
TBP3(MYBrelated)/col-TBP3-DAP-Seq(GSE60143)/Homer	VYTAGGGCAN	1	0	1	10212	0.1387	49812	0.1634
ANAC092(NAC)/colamp-ANAC092-DAP-Seq(GSE60143)/Homer	WRCKTGWNNNWCAMG	1	0	1	3473	0.0472	21900.2	0.0718
MYB49(MYB)/col-MYB49-DAP-Seq(GSE60143)/Homer	ARKTAGGTRR	1	0	1	10647	0.1446	50296.1	0.165
E2F4(E2F)/K562-E2F4-ChIP-Seq(GSE31477)/Homer	GGCGGGAAAH	1	0	1	11354	0.1542	55252	0.1812
At1g75490(AP2EREBP)/colamp-At1g75490-DAP-Seq(GSE60143)/Homer	CACCGMCT	1	0	1	23625	0.3208	156572	0.5135
MYB101(MYB)/colamp-MYB101-DAP-Seq(GSE60143)/Homer	TAACNRMY	1	0	1	23245	0.3156	123689	0.4057
MYB116(MYB)/colamp-MYB116-DAP-Seq(GSE60143)/Homer	AGTTAGGCAN	1	0	1	7609	0.1033	41166.3	0.135
ATY19(MYB)/col-ATY19-DAP-Seq(GSE60143)/Homer	YYCACCWACCAT	1	0	1	7957	0.108	36027.9	0.1182
ANAC020(NAC)/col-ANAC020-DAP-Seq(GSE60143)/Homer	DVCKTGHNNNDCAAG	1	0	1	5645	0.0767	28149.5	0.0923
MYB70(MYB)/col-MYB70-DAP-Seq(GSE60143)/Homer	WTAACNGTTA	1	0	1	15507	0.2106	87094	0.2857
WRKY47(WRKY)/colamp-WRKY47-DAP-Seq(GSE60143)/Homer	WAAGTCAACGBT	1	0	1	2591	0.0352	13260.1	0.0435
ERF38(AP2EREBP)/col-ERF38-DAP-Seq(GSE60143)/Homer	CACCGACA	1	0	1	5414	0.0735	50441.6	0.1654
MYB51(MYB)/col-MYB51-DAP-Seq(GSE60143)/Homer	GGTAGGTG	1	0	1	9641	0.1309	47560.3	0.156
VND3(NAC)/colamp-VND3-DAP-Seq(GSE60143)/Homer	TRCTTGWDNHWCAAG	1	0	1	5888	0.08	27341.9	0.0897
TGA9(bZIP)/colamp-TGA9-DAP-Seq(GSE60143)/Homer	VTGACGTC	1	0	1	14498	0.1969	69239.3	0.2271
GBF6(bZIP)/colamp-GBF6-DAP-Seq(GSE60143)/Homer	WWTGMCACGTCABCW	1	0	1	2952	0.0401	14237.8	0.0467
TGA2(bZIP)/colamp-TGA2-DAP-Seq(GSE60143)/Homer	ACGTCAYCHH	1	0	1	8396	0.114	48718.2	0.1598
ANAC046(NAC)/colamp-ANAC046-DAP-Seq(GSE60143)/Homer	ACACGYWAYC	1	0	1	21881	0.2971	124530	0.4084
ERF8(AP2EREBP)/colamp-ERF8-DAP-Seq(GSE60143)/Homer	CGCCGYCATW	1	0	1	17529	0.238	100104	0.3283
CBF2(AP2EREBP)/colamp-CBF2-DAP-Seq(GSE60143)/Homer	YBRCCGACATNNNNN	1	0	1	5252	0.0713	51138.8	0.1677
CRX(Homeobox)/Retina-Crx-ChIP-Seq(GSE20012)/Homer	GCTAATCC	1	0	1	27304	0.3708	126600	0.4152
At1g22810(AP2EREBP)/colamp-At1g22810-DAP-Seq(GSE60143)/Homer	BCACCGACANNN	1	0	1	5072	0.0689	42322.2	0.1388
ANAC053(NAC)/colamp-ANAC053-DAP-Seq(GSE60143)/Homer	TDCTTGNNNNNCAAG	1	0	1	4751	0.0645	21746.7	0.0713
MYB62(MYB)/colamp-MYB62-DAP-Seq(GSE60143)/Homer	NTACCTAACT	1	0	1	15091	0.2049	85843.9	0.2816
AtHB32(ZFHD)/col200-AtHB32-DAP-Seq(GSE60143)/Homer	CGAATTAT	1	0	1	12181	0.1654	73044.9	0.2396
ERF7(AP2EREBP)/col-ERF7-DAP-Seq(GSE60143)/Homer	ATGRCGGCGG	1	0	1	20544	0.279	103283	0.3388
Lhx1(Homeobox)/EmbryoCarcinoma-Lhx1-ChIP-Seq(GSE70957)/Homer	NNYTAATTAR	1	0	1	10536	0.1431	50914.2	0.167
AT3G60490(AP2EREBP)/colamp-AT3G60490-DAP-Seq(GSE60143)/Homer	NNRCCGACANNNNNN	1	0	1	3235	0.0439	32524	0.1067
bZIP53(bZIP)/colamp-bZIP53-DAP-Seq(GSE60143)/Homer	NDNHSACGTGKMNNN	1	0	1	4322	0.0587	23619.7	0.0775
ANAC087(NAC)/col-ANAC087-DAP-Seq(GSE60143)/Homer	WVCKTGHNNNWCAMG	1	0	1	2570	0.0349	18515.3	0.0607
MYB73(MYB)/col-MYB73-DAP-Seq(GSE60143)/Homer	NNNNHAACNGHHDHN	1	0	1	20218	0.2745	95284	0.3125
AT1G44830(AP2EREBP)/col-AT1G44830-DAP-Seq(GSE60143)/Homer	NCCACCGACA	1	0	1	4777	0.0649	25562.3	0.0838
AT3G51470(DBP)/col-AT3G51470-DAP-Seq(GSE60143)/Homer	TTWHGGTGCACC	1	0	1	17040	0.2314	95164.9	0.3121
AT1G28160(AP2EREBP)/colamp-AT1G28160-DAP-Seq(GSE60143)/Homer	GGCGGCGG	1	0	1	25928	0.3521	132477	0.4345
At3g11280(MYBrelated)/col-At3g11280-DAP-Seq(GSE60143)/Homer	GATAAGRT	1	0	1	8685	0.1179	51487.1	0.1689
VND2(NAC)/col-VND2-DAP-Seq(GSE60143)/Homer	DNCKTNNNNNNNAAG	1	0	1	8648	0.1174	43007	0.1411
RAP212(AP2EREBP)/col-RAP212-DAP-Seq(GSE60143)/Homer	CGCCGCCATTTT	1	0	1	14281	0.1939	65655	0.2153
ESE3(AP2EREBP)/col-ESE3-DAP-Seq(GSE60143)/Homer	GACGGTGG	1	0	1	20304	0.2757	111536	0.3658
WRKY18(WRKY)/col-WRKY18-DAP-Seq(GSE60143)/Homer	NNNTTGACYWNNNNN	1	0	1	16753	0.2275	74170.1	0.2433
RAP26(AP2EREBP)/colamp-RAP26-DAP-Seq(GSE60143)/Homer	HDATGGCGGCGG	1	0	1	19091	0.2592	107075	0.3512
bZIP28(bZIP)/col-bZIP28-DAP-Seq(GSE60143)/Homer	TGCCACGTSABH	1	0	1	3743	0.0508	18964.3	0.0622
Otx2(Homeobox)/EpiLC-Otx2-ChIP-Seq(GSE56098)/Homer	NYTAATCCYB	1	0	1	9386	0.1275	43006.1	0.1411
SPL9(SBP)/colamp-SPL9-DAP-Seq(GSE60143)/Homer	BTGTACTT	1	0	1	21613	0.2935	137680	0.4516
GATA3(Zf)/iTreg-Gata3-ChIP-Seq(GSE20898)/Homer	AGATAASR	1	0	1	15800	0.2145	74559.2	0.2445
c-Myc(bHLH)/LNCAP-cMyc-ChIP-Seq(Unpublished)/Homer	VCCACGTG	1	0	1	8483	0.1152	41022	0.1345
ERF104(AP2EREBP)/col-ERF104-DAP-Seq(GSE60143)/Homer	GGCGGCGG	1	0	1	18995	0.2579	85143.3	0.2793
MYB113(MYB)/col-MYB113-DAP-Seq(GSE60143)/Homer	HNDAWTCMGTTAYWN	1	0	1	5089	0.0691	28508.9	0.0935
ABF1/SacCer-Promoters/Homer	CGTRNAAARTGA	1	0	1	2931	0.0398	31203.4	0.1023
AT5G61620(MYBrelated)/colamp-AT5G61620-DAP-Seq(GSE60143)/Homer	CTTATCCA	1	0	1	14299	0.1942	77854.6	0.2554
MYB105(MYB)/colamp-MYB105-DAP-Seq(GSE60143)/Homer	RATWCCGTTA	1	0	1	6541	0.0888	49769.1	0.1632
AT1G72740(MYBrelated)/colamp-AT1G72740-DAP-Seq(GSE60143)/Homer	NNWWAMCCTAAHWNN	1	0	1	11456	0.1556	56042.7	0.1838
MYB56(MYB)/colamp-MYB56-DAP-Seq(GSE60143)/Homer	HTAACGRMHY	1	0	1	8886	0.1207	69722.8	0.2287
AREB3(bZIP)/col-AREB3-DAP-Seq(GSE60143)/Homer	NKGMCACGTGDCMNN	1	0	1	4174	0.0567	21794.1	0.0715
DREB19(AP2EREBP)/colamp-DREB19-DAP-Seq(GSE60143)/Homer	AATGTCGGTK	1	0	1	7088	0.0962	49699.4	0.163
ZNF669(Zf)/HEK293-ZNF669.GFP-ChIP-Seq(GSE58341)/Homer	GARTGGTCATCGCCC	1	0	1	1405	0.0191	6950.8	0.0228
RAP211(AP2EREBP)/colamp-RAP211-DAP-Seq(GSE60143)/Homer	RGCCGGCYWW	1	0	1	31468	0.4273	143271	0.4699
bHLHE41(bHLH)/proB-Bhlhe41-ChIP-Seq(GSE93764)/Homer	KCACGTGMCN	1	0	1	18140	0.2463	88002.3	0.2886
SeqBias: CG-repeat	CGCGCGCGCG	1	0	1	24710	0.3355	130066	0.4266
At5g58900(MYBrelated)/colamp-At5g58900-DAP-Seq(GSE60143)/Homer	WWWTYTTATCTWWWW	1	0	1	13279	0.1803	58313.8	0.1913
VND6(NAC)/col-VND6-DAP-Seq(GSE60143)/Homer	DCTTNHTTTTYAMGY	1	0	1	10864	0.1475	56770.1	0.1862
ATHB24(ZFHD)/colamp-ATHB24-DAP-Seq(GSE60143)/Homer	TAATTAAS	1	0	1	7377	0.1002	37779.6	0.1239
At5g47390(MYBrelated)/col-At5g47390-DAP-Seq(GSE60143)/Homer	CTTATCCA	1	0	1	12464	0.1692	67413.7	0.2211
Arnt:Ahr(bHLH)/MCF7-Arnt-ChIP-Seq(Lo_et_al.)/Homer	TBGCACGCAA	1	0	1	11195	0.152	68657	0.2252
ABF2(bZIP)/col-ABF2-DAP-Seq(GSE60143)/Homer	KGMCACGTGDCMHHH	1	0	1	3023	0.041	14591.4	0.0479
At2g01060(G2like)/colamp-At2g01060-DAP-Seq(GSE60143)/Homer	AGATKCBNWW	1	0	1	32006	0.4346	137515	0.451
VND4(NAC)/colamp-VND4-DAP-Seq(GSE60143)/Homer	WRCTTGWANWWCAAG	1	0	1	6373	0.0865	34278.7	0.1124
At1g19210(AP2EREBP)/colamp-At1g19210-DAP-Seq(GSE60143)/Homer	HCACCGACCAHN	1	0	1	16761	0.2276	123137	0.4039
NST1(NAC)/colamp-NST1-DAP-Seq(GSE60143)/Homer	WRCTTRWWNWWYAAG	1	0	1	7504	0.1019	35564.6	0.1166
E-box/Arabidopsis-Promoters/Homer	GCCACGTG	1	0	1	7262	0.0986	33201.7	0.1089
Gata4(Zf)/Heart-Gata4-ChIP-Seq(GSE35151)/Homer	NBWGATAAGR	1	0	1	10646	0.1446	53608.3	0.1758
Gata6(Zf)/HUG1N-GATA6-ChIP-Seq(GSE51936)/Homer	YCTTATCTBN	1	0	1	9356	0.127	44459.6	0.1458
VND1(NAC)/col-VND1-DAP-Seq(GSE60143)/Homer	CTTRWDNHWYAAGYW	1	0	1	6977	0.0947	34490.2	0.1131
MS188(MYB)/colamp-MS188-DAP-Seq(GSE60143)/Homer	WARKTAGGTRRA	1	0	1	7233	0.0982	35183.6	0.1154
ATY13(MYB)/col-ATY13-DAP-Seq(GSE60143)/Homer	YYYAACYRHH	1	0	1	36029	0.4892	165863	0.544
MYB107(MYB)/col-MYB107-DAP-Seq(GSE60143)/Homer	RGTWGGTRRR	1	0	1	18621	0.2529	83282.6	0.2732
MYB61(MYB)/colamp-MYB61-DAP-Seq(GSE60143)/Homer	HCYACCTACC	1	0	1	16655	0.2262	76468.8	0.2508
ANAC070(NAC)/colamp-ANAC070-DAP-Seq(GSE60143)/Homer	CTTRHDNHNBAAGHW	1	0	1	10313	0.14	50168.5	0.1645
AT3G16280(AP2EREBP)/colamp-AT3G16280-DAP-Seq(GSE60143)/Homer	HCACCGACAHHDHHN	1	0	1	3783	0.0514	41904.7	0.1374
Isl1(Homeobox)/Neuron-Isl1-ChIP-Seq(GSE31456)/Homer	CTAATKGV	1	0	1	21177	0.2876	99800.5	0.3273
CBF3(AP2EREBP)/colamp-CBF3-DAP-Seq(GSE60143)/Homer	YNRCCGACATNN	1	0	1	5519	0.0749	51642.2	0.1694
BAM8(BES1)/col-BAM8-DAP-Seq(GSE60143)/Homer	NNWSACACGTGTSWN	1	0	1	1836	0.0249	9035.4	0.0296
CUC3(NAC)/col-CUC3-DAP-Seq(GSE60143)/Homer	TRCKTGWNNNACAMG	1	0	1	2710	0.0368	18064	0.0592
WRKY30(WRKY)/colamp-WRKY30-DAP-Seq(GSE60143)/Homer	CGTTGACTTN	1	0	1	2868	0.0389	16149	0.053
MYB92(MYB)/colamp-MYB92-DAP-Seq(GSE60143)/Homer	GGTAGGTR	1	0	1	11855	0.161	52993.2	0.1738
WRKY46(WRKY)/colamp-WRKY46-DAP-Seq(GSE60143)/Homer	AAAGTCAACGSN	1	0	1	573	0.0078	4375.3	0.0144
AT5G56840(MYBrelated)/colamp-AT5G56840-DAP-Seq(GSE60143)/Homer	TGGATAAGGT	1	0	1	12368	0.1679	61234.8	0.2008
MYB55(MYB)/colamp-MYB55-DAP-Seq(GSE60143)/Homer	YACCWAMC	1	0	1	11443	0.1554	58788.1	0.1928
ATHB34(ZFHD)/colamp-ATHB34-DAP-Seq(GSE60143)/Homer	TRATTARS	1	0	1	7928	0.1077	39715	0.1303
Nkx6.1(Homeobox)/Islet-Nkx6.1-ChIP-Seq(GSE40975)/Homer	GKTAATGR	1	0	1	25582	0.3474	130929	0.4294
AT5G22990(C2H2)/col-AT5G22990-DAP-Seq(GSE60143)/Homer	WCGAHDTCGWHN	1	0	1	994	0.0135	20623	0.0676
AT3G10580(MYBrelated)/colamp-AT3G10580-DAP-Seq(GSE60143)/Homer	TACCTAACWNHW	1	0	1	4016	0.0545	22587.6	0.0741
GATA14(C2C2gata)/col-GATA14-DAP-Seq(GSE60143)/Homer	AYCAGATCTG	1	0	1	6786	0.0921	31913.5	0.1047
ABR1(AP2EREBP)/colamp-ABR1-DAP-Seq(GSE60143)/Homer	AAATGGCGGCGG	1	0	1	16535	0.2245	87726.5	0.2877
GATA15(C2C2gata)/col-GATA15-DAP-Seq(GSE60143)/Homer	KATGATCA	1	0	1	14570	0.1978	79873.6	0.262
CUC2(NAC)/colamp-CUC2-DAP-Seq(GSE60143)/Homer	TRCKTGTNNNWCAMG	1	0	1	2772	0.0376	18317	0.0601
WRKY20(WRKY)/col-WRKY20-DAP-Seq(GSE60143)/Homer	CKTTGACYWD	1	0	1	7103	0.0965	31844.5	0.1044
ANAC042(NAC)/col-ANAC042-DAP-Seq(GSE60143)/Homer	CGTNDHNDHNACGKY	1	0	1	11766	0.1598	82504.9	0.2706
MYB4(MYB)/col200-MYB4-DAP-Seq(GSE60143)/Homer	WAGKTAGGTARR	1	0	1	6436	0.0874	30217.7	0.0991
At4g32800(AP2EREBP)/colamp-At4g32800-DAP-Seq(GSE60143)/Homer	DYCACCGACAHWWWH	1	0	1	1054	0.0143	12067.9	0.0396
AT4G00250(GeBP)/col-AT4G00250-DAP-Seq(GSE60143)/Homer	WDTGGATAAKRT	1	0	1	5303	0.072	29267.2	0.096
DDF2(AP2EREBP)/col-DDF2-DAP-Seq(GSE60143)/Homer	GATGTCGRCR	1	0	1	340	0.0046	4717.6	0.0155
ANAC057(NAC)/colamp-ANAC057-DAP-Seq(GSE60143)/Homer	DVCKTGNNNNNCAMG	1	0	1	6972	0.0947	35939.6	0.1179
AT1G71450(AP2EREBP)/col-AT1G71450-DAP-Seq(GSE60143)/Homer	DHDWTGTCGGTG	1	0	1	21329	0.2896	132429	0.4344
At5g05790(MYBrelated)/col-At5g05790-DAP-Seq(GSE60143)/Homer	AYCTTATC	1	0	1	9057	0.123	53669.7	0.176
CDM1(C3H)/colamp-CDM1-DAP-Seq(GSE60143)/Homer	CCGAWAWTWTCGGAN	1	0	1	1397	0.019	15989.7	0.0524
ATAF1(NAC)/col-ATAF1-DAP-Seq(GSE60143)/Homer	YACGTMAY	1	0	1	30190	0.4099	196211	0.6436
At2g44940(AP2EREBP)/colamp-At2g44940-DAP-Seq(GSE60143)/Homer	NYACCGACAHNNNNN	1	0	1	2175	0.0295	23138.8	0.0759
RVE1(MYBrelated)/col-RVE1-DAP-Seq(GSE60143)/Homer	AAATATCT	1	0	1	5140	0.0698	23786.1	0.078
MYB63(MYB)/col-MYB63-DAP-Seq(GSE60143)/Homer	BHYACCWACCHH	1	0	1	5276	0.0716	24180.4	0.0793
SeqBias: GCW-triplet	GCWGCWGCWGCW	1	0	1	73600	0.9994	304850	0.9999
MYB58(MYB)/colamp-MYB58-DAP-Seq(GSE60143)/Homer	YYYACCWACC	1	0	1	10200	0.1385	51159.9	0.1678
At2g33710(AP2EREBP)/colamp-At2g33710-DAP-Seq(GSE60143)/Homer	WTKGCGGCKR	1	0	1	25048	0.3401	136929	0.4491
CEJ1(AP2EREBP)/col-CEJ1-DAP-Seq(GSE60143)/Homer	WWTGTCGGTG	1	0	1	11929	0.162	93323	0.3061
At5g08520(MYBrelated)/colamp-At5g08520-DAP-Seq(GSE60143)/Homer	ADBSTTATCY	1	0	1	11137	0.1512	63066.4	0.2069
CAMTA1(CAMTA)/col-CAMTA1-DAP-Seq(GSE60143)/Homer	WWAACGCGTT	1	0	1	7638	0.1037	73830.2	0.2422
DEAR2(AP2EREBP)/colamp-DEAR2-DAP-Seq(GSE60143)/Homer	HCACCGACAWHD	1	0	1	13628	0.1851	96851.5	0.3177
Nanog(Homeobox)/mES-Nanog-ChIP-Seq(GSE11724)/Homer	RGCCATTAAC	1	0	1	44159	0.5996	187822	0.616
AT1G01250(AP2EREBP)/col-AT1G01250-DAP-Seq(GSE60143)/Homer	YCACCGACAHTW	1	0	1	912	0.0124	8435.4	0.0277
SPL15(SBP)/colamp-SPL15-DAP-Seq(GSE60143)/Homer	WDWMMGTACADW	1	0	1	13766	0.1869	105097	0.3447
WRKY15(WRKY)/col-WRKY15-DAP-Seq(GSE60143)/Homer	VGTTGACTWW	1	0	1	9642	0.1309	43182.4	0.1416
ERF11(AP2EREBP)/col-ERF11-DAP-Seq(GSE60143)/Homer	RTGGCGGCGG	1	0	1	16004	0.2173	79673.5	0.2613
MYB74(MYB)/colamp-MYB74-DAP-Seq(GSE60143)/Homer	YYYACCTACCWH	1	0	1	6189	0.084	29452.7	0.0966
Lhx2(Homeobox)/HFSC-Lhx2-ChIP-Seq(GSE48068)/Homer	TAATTAGN	1	0	1	10017	0.136	52454.7	0.172
MYB93(MYB)/colamp-MYB93-DAP-Seq(GSE60143)/Homer	GGTAGGTGRD	1	0	1	13261	0.1801	58040.7	0.1904
CBF1(AP2EREBP)/colamp-CBF1-DAP-Seq(GSE60143)/Homer	YRCCGACATN	1	0	1	8010	0.1088	71975	0.2361
PUCHI(AP2EREBP)/colamp-PUCHI-DAP-Seq(GSE60143)/Homer	GCGCCGTY	1	0	1	15204	0.2065	75984.1	0.2492
WRKY3(WRKY)/col-WRKY3-DAP-Seq(GSE60143)/Homer	NCKTTGACYDDN	1	0	1	5897	0.0801	26654.9	0.0874
MYB57(MYB)/col-MYB57-DAP-Seq(GSE60143)/Homer	TTACCTAACT	1	0	1	4715	0.064	28467.1	0.0934
HNF6(Homeobox)/Liver-Hnf6-ChIP-Seq(ERP000394)/Homer	NTATYGATCH	1	0	1	4536	0.0616	42799.2	0.1404
DEL2(E2FDP)/col-DEL2-DAP-Seq(GSE60143)/Homer	WTTTCSCGCC	1	0	1	7192	0.0977	33641.7	0.1103
HIF2a(bHLH)/785_O-HIF2a-ChIP-Seq(GSE34871)/Homer	GCACGTACCC	1	0	1	5881	0.0799	43766.8	0.1436
HIF-1b(HLH)/T47D-HIF1b-ChIP-Seq(GSE59937)/Homer	RTACGTGC	1	0	1	16849	0.2288	105593	0.3463
MYB121(MYB)/col-MYB121-DAP-Seq(GSE60143)/Homer	YNTACCTAACWW	1	0	1	3226	0.0438	19003.1	0.0623
ZML1(C2C2gata)/colamp-ZML1-DAP-Seq(GSE60143)/Homer	ATCWYRACCGTTSRW	1	0	1	112	0.0015	1563.4	0.0051
BOS1(MYB)/col-BOS1-DAP-Seq(GSE60143)/Homer	NNRCCTAACT	1	0	1	10436	0.1417	55531.4	0.1821
ARF16(ARF)/col-ARF16-DAP-Seq(GSE60143)/Homer	ATTTTACGAT	1	0	1	1333	0.0181	17409.9	0.0571
DPL-1(E2F)/cElegans-Adult-ChIP-Seq(modEncode)/Homer	TAGCGCGC	1	0	1	15108	0.2051	92516.7	0.3034
ANAC071(NAC)/col-ANAC071-DAP-Seq(GSE60143)/Homer	DNCKTNDNNNHNAAG	1	0	1	7769	0.1055	40036.9	0.1313
CBF4(AP2EREBP)/colamp-CBF4-DAP-Seq(GSE60143)/Homer	NRCCGACDWNNNNNN	1	0	1	7947	0.1079	75689.8	0.2483
LBD19(LOBAS2)/colamp-LBD19-DAP-Seq(GSE60143)/Homer	CCKGAAWTTCMGGAW	1	0	1	23943	0.3251	104705	0.3434
MYB77(MYB)/col-MYB77-DAP-Seq(GSE60143)/Homer	NYAACBGYMC	1	0	1	16237	0.2205	101300	0.3323
WRKY24(WRKY)/colamp-WRKY24-DAP-Seq(GSE60143)/Homer	CGTTGACTWW	1	0	1	8508	0.1155	38090	0.1249
NAM(NAC)/col-NAM-DAP-Seq(GSE60143)/Homer	RGTTRCGTRW	1	0	1	14588	0.1981	107766	0.3535
DEAR3(AP2EREBP)/colamp-DEAR3-DAP-Seq(GSE60143)/Homer	BCACCGACAWNNNNN	1	0	1	3468	0.0471	33375.2	0.1095
ANAC050(NAC)/colamp-ANAC050-DAP-Seq(GSE60143)/Homer	WNCTTGNNNNNCAAG	1	0	1	5152	0.07	24017.8	0.0788
LBD23(LOBAS2)/colamp-LBD23-DAP-Seq(GSE60143)/Homer	GCGNAWWWTNCGCYW	1	0	1	15511	0.2106	87907.6	0.2883
MYB81(MYB)/col-MYB81-DAP-Seq(GSE60143)/Homer	NWAACSGWTWNN	1	0	1	16076	0.2183	93348.7	0.3062
ATHB23(ZFHD)/col-ATHB23-DAP-Seq(GSE60143)/Homer	HTAATTARNN	1	0	1	9016	0.1224	42981.4	0.141
HINFP(Zf)/K562-HINFP.eGFP-ChIP-Seq(Encode)/Homer	TWVGGTCCGC	1	0	1	8236	0.1118	52604.4	0.1725
HY5(bZIP)/colamp-HY5-DAP-Seq(GSE60143)/Homer	RRTSACGTSD	1	0	1	11218	0.1523	70244.4	0.2304
ATHB33(ZFHD)/col-ATHB33-DAP-Seq(GSE60143)/Homer	NGTRATTAAK	1	0	1	13311	0.1807	65022.7	0.2133
PLT3(AP2EREBP)/col-PLT3-DAP-Seq(GSE60143)/Homer	GCACGNWTHYCGAGG	1	0	1	659	0.0089	4532.1	0.0149
CUX1(Homeobox)/K562-CUX1-ChIP-Seq(GSE92882)/Homer	TATCGATNAN	1	0	1	5545	0.0753	46341.9	0.152
WRKY25(WRKY)/colamp-WRKY25-DAP-Seq(GSE60143)/Homer	NNNNHRGTCAAMNNN	1	0	1	11110	0.1509	49961.2	0.1639
SUT1?/SacCer-Promoters/Homer	CCCCGCGC	1	0	1	59320	0.8055	258451	0.8477
AT2G15740(C2H2)/col-AT2G15740-DAP-Seq(GSE60143)/Homer	DHNDWATCGATD	1	0	1	7008	0.0952	92511.8	0.3034
LHY(Myb)/Seedling-LHY-ChIP-Seq(GSE52175)/Homer	ADAAATATCT	1	0	1	8873	0.1205	42928.1	0.1408
WRKY42(WRKY)/colamp-WRKY42-DAP-Seq(GSE60143)/Homer	NAAAGTCAACGN	1	0	1	3862	0.0524	19646.3	0.0644
At4g16750(AP2EREBP)/col-At4g16750-DAP-Seq(GSE60143)/Homer	HACCGACAHA	1	0	1	8360	0.1135	80556.2	0.2642
At5g08750(C3H)/col-At5g08750-DAP-Seq(GSE60143)/Homer	NWDTTGCGGCTR	1	0	1	6497	0.0882	60016.8	0.1969
CCA(Myb)/Arabidopsis-CCA.GFP-ChIP-Seq(GSE70533)/Homer	AGATATYTTT	1	0	1	7262	0.0986	34625	0.1136
ERF4(AP2EREBP)/colamp-ERF4-DAP-Seq(GSE60143)/Homer	WDWTGGCGGCGG	1	0	1	17586	0.2388	93196.1	0.3057
Dlx3(Homeobox)/Kerainocytes-Dlx3-ChIP-Seq(GSE89884)/Homer	NDGTAATTAC	1	0	1	6020	0.0817	32771	0.1075
Lhx3(Homeobox)/Neuron-Lhx3-ChIP-Seq(GSE31456)/Homer	ADBTAATTAR	1	0	1	16903	0.2295	78421	0.2572
At2g03500(G2like)/col-At2g03500-DAP-Seq(GSE60143)/Homer	WWAGAATATTCT	1	0	1	2034	0.0276	10083.6	0.0331
MYB67(MYB)/col-MYB67-DAP-Seq(GSE60143)/Homer	YYYACCTAAC	1	0	1	10141	0.1377	49813.4	0.1634
REB1/SacCer-Promoters/Homer	KCCGGGTAAYRR	1	0	1	2349	0.0319	14053.1	0.0461
TINY(AP2EREBP)/col-TINY-DAP-Seq(GSE60143)/Homer	NNCACCGACA	1	0	1	2844	0.0386	27981.7	0.0918
bZIP68(bZIP)/col-bZIP68-DAP-Seq(GSE60143)/Homer	WGCCACGTGK	1	0	1	4666	0.0634	25162.3	0.0825
ANAC058(NAC)/col-ANAC058-DAP-Seq(GSE60143)/Homer	TWCTTGTDNNACAAG	1	0	1	4937	0.067	24632.7	0.0808
MYB3R1(MYB)/col-MYB3R1-DAP-Seq(GSE60143)/Homer	WWDTDACCGTTR	1	0	1	2700	0.0367	31694.8	0.104
Pho2(bHLH)/Yeast-Pho2-ChIP-Seq(GSE29506)/Homer	CCCACGTGCT	1	0	1	7053	0.0958	32008.3	0.105
HIF-1a(bHLH)/MCF7-HIF1a-ChIP-Seq(GSE28352)/Homer	TACGTGCV	1	0	1	4306	0.0585	34723.7	0.1139
IBL1(bHLH)/Seedling-IBL1-ChIP-Seq(GSE51120)/Homer	CACGTGCC	1	0	1	26935	0.3657	121761	0.3994
GEI-11(Myb?)/cElegans-L4-GEI11-ChIP-Seq(modEncode)/Homer	CCGACAYYTYACGGG	1	0	1	1091	0.0148	6495.1	0.0213
bHLH10(bHLH)/colamp-bHLH10-DAP-Seq(GSE60143)/Homer	YACCGACA	1	0	1	3136	0.0426	31344.2	0.1028
MYB88(MYB)/col-MYB88-DAP-Seq(GSE60143)/Homer	HNACGCTCCT	1	0	1	30020	0.4076	128408	0.4212
GATA19(C2C2gata)/colamp-GATA19-DAP-Seq(GSE60143)/Homer	ATCSGATCVG	1	0	1	669	0.0091	6068.3	0.0199
FHY3(FAR1)/Arabidopsis-FHY3-ChIP-Seq(GSE30711)/Homer	HHCACGCGCBTN	1	0	1	6480	0.088	44187.3	0.1449
RAP21(AP2EREBP)/colamp-RAP21-DAP-Seq(GSE60143)/Homer	BCACCGACAHNN	1	0	1	1814	0.0246	18975.7	0.0622
CUC1(NAC)/col-CUC1-DAP-Seq(GSE60143)/Homer	TACTTGTNNNACAAG	1	0	1	3664	0.0498	21388.6	0.0702
LBD2(LOBAS2)/colamp-LBD2-DAP-Seq(GSE60143)/Homer	TCCGAWTTTTTCGGN	1	0	1	4218	0.0573	36081.4	0.1183
SPL1(SBP)/colamp-SPL1-DAP-Seq(GSE60143)/Homer	HYGTACDTWH	1	0	1	17314	0.2351	124069	0.4069
ANAC038(NAC)/col-ANAC038-DAP-Seq(GSE60143)/Homer	ACACGTWAYC	1	0	1	23854	0.3239	128688	0.4221
SPL3(SBP)/colamp-SPL3-DAP-Seq(GSE60143)/Homer	WDTTGTACGGAH	1	0	1	383	0.0052	7485.8	0.0246
GATA4(C2C2gata)/col-GATA4-DAP-Seq(GSE60143)/Homer	DDWTYAGATCTR	1	0	1	7165	0.0973	38688.1	0.1269
AMYB(HTH)/Testes-AMYB-ChIP-Seq(GSE44588)/Homer	TGGCAGTTGG	1	0	1	20035	0.2721	102245	0.3354
NAP(NAC)/col-NAP-DAP-Seq(GSE60143)/Homer	ARGTTACGTRTN	1	0	1	11219	0.1523	85514.8	0.2805
Rap210(AP2EREBP)/col-Rap210-DAP-Seq(GSE60143)/Homer	TGTCGGCA	1	0	1	7150	0.0971	67273.3	0.2207
AT1G77200(AP2EREBP)/colamp-AT1G77200-DAP-Seq(GSE60143)/Homer	ACCGACAHWD	1	0	1	8868	0.1204	84666.4	0.2777
MYB98(MYB)/col-MYB98-DAP-Seq(GSE60143)/Homer	NWDCCGTTAC	1	0	1	3471	0.0471	23543.1	0.0772
AT3G42860(zfGRF)/col-AT3G42860-DAP-Seq(GSE60143)/Homer	CGTTGACTTN	1	0	1	2597	0.0353	14040.8	0.0461
bHLH28(bHLH)/col-bHLH28-DAP-Seq(GSE60143)/Homer	NHHTGTACGGAH	1	0	1	2440	0.0331	43829.6	0.1438
Unknown3/Arabidopsis-Promoters/Homer	AYTAAACCGG	1	0	1	2032	0.0276	22405.8	0.0735
bcd(Homeobox)/Embryo-Bcd-ChIP-Seq(GSE86966)/Homer	VNNGGATTADNN	1	0	1	14095	0.1914	67939.3	0.2228
bZIP50(bZIP)/colamp-bZIP50-DAP-Seq(GSE60143)/Homer	GATGACGTCA	1	0	1	13309	0.1807	69790.5	0.2289
MYB27(MYB)/colamp-MYB27-DAP-Seq(GSE60143)/Homer	TACCTAACWT	1	0	1	1521	0.0207	8967.6	0.0294
Knotted(Homeobox)/Corn-KN1-ChIP-Seq(GSE39161)/Homer	GAYGNGACRGGN	1	0	1	19861	0.2697	93567.6	0.3069
SRS7(SRS)/colamp-SRS7-DAP-Seq(GSE60143)/Homer	HATAGGTTTH	1	0	1	37745	0.5125	189871	0.6228
FAR1(FAR1)/col-FAR1-DAP-Seq(GSE60143)/Homer	TKNNNYYCACGCGCY	1	0	1	2624	0.0356	17432.3	0.0572
LBD18(LOBAS2)/colamp-LBD18-DAP-Seq(GSE60143)/Homer	CKGAWWTTCHGS	1	0	1	30203	0.4101	142001	0.4658
MYB10(MYB)/col-MYB10-DAP-Seq(GSE60143)/Homer	YCCACCTACCHH	1	0	1	4337	0.0589	20971.6	0.0688
TATA-box/SacCer-Promoters/Homer	BBHWTATATA	1	0	1	3922	0.0533	20161.3	0.0661
TGA6(bZIP)/colamp-TGA6-DAP-Seq(GSE60143)/Homer	TGACGTCABC	1	0	1	8601	0.1168	39012.5	0.128
At5g18450(AP2EREBP)/col-At5g18450-DAP-Seq(GSE60143)/Homer	CACCGCTT	1	0	1	24911	0.3383	119378	0.3916
SPL5(SBP)/colamp-SPL5-DAP-Seq(GSE60143)/Homer	NNHGTACGGHNN	1	0	1	4176	0.0567	71987.2	0.2361
DDF1(AP2EREBP)/col-DDF1-DAP-Seq(GSE60143)/Homer	GCCGACAT	1	0	1	4483	0.0609	46616.4	0.1529
SPL14(SBP)/col-SPL14-DAP-Seq(GSE60143)/Homer	NNWHTGTACGGAHNH	1	0	1	1533	0.0208	26380.4	0.0865
AT1G20910(ARID)/col-AT1G20910-DAP-Seq(GSE60143)/Homer	THAATTRAWN	1	0	1	12799	0.1738	66688.5	0.2187
SeqBias: CG bias	SSSSSSSSSS	1	0	1	66321	0.9006	287250	0.9422
SND3(NAC)/col-SND3-DAP-Seq(GSE60143)/Homer	CTTNHNNNDNAAGNH	1	0	1	6473	0.0879	30267.5	0.0993
ANAC079(NAC)/colamp-ANAC079-DAP-Seq(GSE60143)/Homer	TACACGCAACCT	1	0	1	4455	0.0605	32927.9	0.108
EMB1789(C3H)/col-EMB1789-DAP-Seq(GSE60143)/Homer	TWTTTACCGYND	1	0	1	4204	0.0571	19970.8	0.0655
AT3G10030(Trihelix)/colamp-AT3G10030-DAP-Seq(GSE60143)/Homer	GCCGTTAA	1	0	1	6449	0.0876	60488	0.1984
CRF10(AP2EREBP)/col100-CRF10-DAP-Seq(GSE60143)/Homer	DCCGCCGYHA	1	0	1	19967	0.2711	117981	0.387
SPL11(SBP)/col100-SPL11-DAP-Seq(GSE60143)/Homer	YTGTACTTBH	1	0	1	6123	0.0831	31302.9	0.1027
Unknown5/Drosophila-Promoters/Homer	GCTGATAASV	1	0	1	6659	0.0904	36601	0.12
ANAC045(NAC)/col-ANAC045-DAP-Seq(GSE60143)/Homer	DNCKTVNNNNNNAMG	1	0	1	22239	0.302	99037.8	0.3248
ANAC075(NAC)/col-ANAC075-DAP-Seq(GSE60143)/Homer	CTTSWWNWWSAAGYT	1	0	1	3064	0.0416	14855.8	0.0487
GATA20(C2C2gata)/colamp-GATA20-DAP-Seq(GSE60143)/Homer	TNGATCNDNM	1	0	1	21252	0.2886	135351	0.4439
MYB3R4(MYB)/col-MYB3R4-DAP-Seq(GSE60143)/Homer	AWWTAACCGTTR	1	0	1	1501	0.0204	20373.5	0.0668
SMB(NAC)/colamp-SMB-DAP-Seq(GSE60143)/Homer	CTTVNNNNDBAAGHW	1	0	1	8526	0.1158	41705.3	0.1368
PQM-1(?)/cElegans-L3-ChIP-Seq(modEncode)/Homer	ACTGATAAGA	1	0	1	3539	0.0481	16959.8	0.0556
bZIP16(bZIP)/colamp-bZIP16-DAP-Seq(GSE60143)/Homer	TGCCACGTGD	1	0	1	3797	0.0516	20686.2	0.0678
At4g28140(AP2EREBP)/colamp-At4g28140-DAP-Seq(GSE60143)/Homer	DCCACCGACCAW	1	0	1	4961	0.0674	31502.4	0.1033
Unknown2/Arabidopsis-Promoters/Homer	AAACGACGTCGTTTT	1	0	1	55	0.0007	723.1	0.0024
MYB41(MYB)/col-MYB41-DAP-Seq(GSE60143)/Homer	BYTYACCTAA	1	0	1	4280	0.0581	20254	0.0664
DREB2(AP2EREBP)/col-DREB2-DAP-Seq(GSE60143)/Homer	TMACCGACATWA	1	0	1	5676	0.0771	40816.6	0.1339
ANAC094(NAC)/col-ANAC094-DAP-Seq(GSE60143)/Homer	DVCGTRNNNNNYACG	1	0	1	6242	0.0848	55202.4	0.1811
ANAC016(NAC)/col-ANAC016-DAP-Seq(GSE60143)/Homer	WNCTTGNNNNNCAMG	1	0	1	8048	0.1093	38899.6	0.1276
At1g19000(MYBrelated)/colamp-At1g19000-DAP-Seq(GSE60143)/Homer	WWTGGATAADDT	1	0	1	7547	0.1025	37841.6	0.1241
MYB99(MYB)/colamp-MYB99-DAP-Seq(GSE60143)/Homer	GGTAGGTG	1	0	1	9910	0.1346	53143.7	0.1743
ABI5(bZIP)/col-ABI5-DAP-Seq(GSE60143)/Homer	GCCACGTG	1	0	1	6113	0.083	30919.9	0.1014
E2F(E2F)/Hela-CellCycle-Expression/Homer	TTSGCGCGAAAA	1	0	1	1376	0.0187	7112.8	0.0233
DEAR5(AP2EREBP)/col-DEAR5-DAP-Seq(GSE60143)/Homer	NDWTGTCGGTGRWDN	1	0	1	1812	0.0246	15880.4	0.0521
MYB(HTH)/ERMYB-Myb-ChIPSeq(GSE22095)/Homer	GGCVGTTR	1	0	1	23170	0.3146	135083	0.4431
CAMTA5(CAMTA)/col-CAMTA5-DAP-Seq(GSE60143)/Homer	ACGCGTTTTANACRC	1	0	1	3468	0.0471	31599.3	0.1036
KANADI1(Myb)/Seedling-KAN1-ChIP-Seq(GSE48081)/Homer	ARGAATAWWN	1	0	1	11581	0.1573	60434.1	0.1982
At1g74840(MYBrelated)/col100-At1g74840-DAP-Seq(GSE60143)/Homer	YHTTATCCAWWT	1	0	1	6891	0.0936	33967.3	0.1114
MYB119(MYB)/colamp-MYB119-DAP-Seq(GSE60143)/Homer	YRACCGTTACDD	1	0	1	3437	0.0467	32178.1	0.1055
ANAC083(NAC)/col-ANAC083-DAP-Seq(GSE60143)/Homer	CKTRWNNNWYAMGTA	1	0	1	6450	0.0876	38385.9	0.1259
DREF/Drosophila-Promoters/Homer	AVYTATCGATAD	1	0	1	51	0.0007	2365.3	0.0078
AT4G27900(C2C2COlike)/col-AT4G27900-DAP-Seq(GSE60143)/Homer	TCTCVACCGTTSATT	1	0	1	53	0.0007	601	0.002
AT5G05550(Trihelix)/col-AT5G05550-DAP-Seq(GSE60143)/Homer	HDNHDTCKCCGGMGA	1	0	1	21229	0.2883	117898	0.3867
LBD13(LOBAS2)/colamp-LBD13-DAP-Seq(GSE60143)/Homer	KCCGTNWTTTBCGGC	1	0	1	15146	0.2057	78048.1	0.256
WRKY33(WRKY)/col-WRKY33-DAP-Seq(GSE60143)/Homer	CGTTGACYAW	1	0	1	7895	0.1072	38146.3	0.1251

## Sheet: NC2
Motif Name	Consensus	P-value	Log P-value	q-value (Benjamini)	# of Target Sequences with Motif(of 78542)	% of Target Sequences with Motif	# of Background Sequences with Motif(of 324517)	% of Background Sequences with Motif
CTCF(Zf)/CD4+-CTCF-ChIP-Seq(Barski_et_al.)/Homer	AYAGTGCCMYCTRGTGGCCA	1e-6610	-15220	0	13949	0.1776	3894.2	0.012
Fra2(bZIP)/Striatum-Fra2-ChIP-Seq(GSE43429)/Homer	GGATGACTCATC	1e-6369	-14670	0	21481	0.2735	16270	0.0502
Fosl2(bZIP)/3T3L1-Fosl2-ChIP-Seq(GSE56872)/Homer	NATGASTCABNN	1e-6193	-14260	0	17515	0.223	9776.4	0.0302
Fra1(bZIP)/BT549-Fra1-ChIP-Seq(GSE46166)/Homer	NNATGASTCATH	1e-6172	-14210	0	23343	0.2972	20747.9	0.064
JunB(bZIP)/DendriticCells-Junb-ChIP-Seq(GSE36099)/Homer	RATGASTCAT	1e-6152	-14170	0	22768	0.2898	19624.5	0.0606
Atf3(bZIP)/GBM-ATF3-ChIP-Seq(GSE33912)/Homer	DATGASTCATHN	1e-6036	-13900	0	24960	0.3178	24827.8	0.0766
BATF(bZIP)/Th17-BATF-ChIP-Seq(GSE39756)/Homer	DATGASTCAT	1e-5931	-13660	0	24378	0.3103	23977	0.074
AP-1(bZIP)/ThioMac-PU.1-ChIP-Seq(GSE21512)/Homer	VTGACTCATC	1e-5890	-13560	0	25747	0.3278	27284.7	0.0842
BORIS(Zf)/K562-CTCFL-ChIP-Seq(GSE32465)/Homer	CNNBRGCGCCCCCTGSTGGC	1e-5869	-13520	0	16735	0.213	9397.4	0.029
Jun-AP1(bZIP)/K562-cJun-ChIP-Seq(GSE31477)/Homer	GATGASTCATCN	1e-5790	-13330	0	14477	0.1843	6188.1	0.0191
SCL(bHLH)/HPC7-Scl-ChIP-Seq(GSE13511)/Homer	AVCAGCTG	1e-3427	-7891	0	55371	0.7049	148484	0.4583
GAGA-repeat/SacCer-Promoters/Homer	CTYTCTYTCTCTCTC	1e-3271	-7534	0	49359	0.6284	125005	0.3859
Bach2(bZIP)/OCILy7-Bach2-ChIP-Seq(GSE44420)/Homer	TGCTGAGTCA	1e-3174	-7309	0	9428	0.12	5287.5	0.0163
ZNF416(Zf)/HEK293-ZNF416.GFP-ChIP-Seq(GSE58341)/Homer	WDNCTGGGCA	1e-3111	-7166	0	24143	0.3074	39421.7	0.1217
ERG(ETS)/VCaP-ERG-ChIP-Seq(GSE14097)/Homer	ACAGGAAGTG	1e-2966	-6830	0	28085	0.3575	52334.9	0.1616
Bcl6(Zf)/Liver-Bcl6-ChIP-Seq(GSE31578)/Homer	NNNCTTTCCAGGAAA	1e-2629	-6055	0	19916	0.2535	31268.5	0.0965
SeqBias: GA-repeat	GAGAGAGAGA	1e-2533	-5833	0	66755	0.8498	214718	0.6628
VRN1(ABI3VP1)/col-VRN1-DAP-Seq(GSE60143)/Homer	TTTTTTTTTT	1e-2531	-5829	0	4708	0.0599	724.9	0.0022
TF3A(C2H2)/col-TF3A-DAP-Seq(GSE60143)/Homer	NNDDGAGGAGGWNNN	1e-2386	-5494	0	23620	0.3007	43940.8	0.1356
TEAD(TEA)/Fibroblast-PU.1-ChIP-Seq(Unpublished)/Homer	YCWGGAATGY	1e-2366	-5448	0	15144	0.1928	20636.6	0.0637
RLR1?/SacCer-Promoters/Homer	WTTTTCYYTTTT	1e-2338	-5385	0	9359	0.1191	7950.9	0.0245
Sp5(Zf)/mES-Sp5.Flag-ChIP-Seq(GSE72989)/Homer	RGKGGGCGGAGC	1e-2244	-5168	0	26483	0.3371	54221.3	0.1674
KLF3(Zf)/MEF-Klf3-ChIP-Seq(GSE44748)/Homer	NRGCCCCRCCCHBNN	1e-2209	-5088	0	16408	0.2089	24940.7	0.077
EHF(ETS)/LoVo-EHF-ChIP-Seq(GSE49402)/Homer	AVCAGGAAGT	1e-2148	-4948	0	22986	0.2926	44253.1	0.1366
Etv2(ETS)/ES-ER71-ChIP-Seq(GSE59402)/Homer(0.967)	NNAYTTCCTGHN	1e-2144	-4938	0	18162	0.2312	30197.2	0.0932
Sp1(Zf)/Promoter/Homer	GGCCCCGCCCCC	1e-2143	-4935	0	12463	0.1587	15525	0.0479
Tcf12(bHLH)/GM12878-Tcf12-ChIP-Seq(GSE32465)/Homer	VCAGCTGYTG	1e-2135	-4917	0	17220	0.2192	27679.2	0.0854
FOXA1(Forkhead)/MCF7-FOXA1-ChIP-Seq(GSE26831)/Homer	WAAGTAAACA	1e-2072	-4773	0	16562	0.2108	26379.1	0.0814
PU.1-IRF(ETS:IRF)/Bcell-PU.1-ChIP-Seq(GSE21512)/Homer	MGGAAGTGAAAC	1e-2047	-4715	0	19928	0.2537	36065.7	0.1113
Erra(NR)/HepG2-Erra-ChIP-Seq(GSE31477)/Homer	CAAAGGTCAG	1e-1979	-4557	0	32523	0.414	77626.9	0.2396
FOXA1(Forkhead)/LNCAP-FOXA1-ChIP-Seq(GSE27824)/Homer	WAAGTAAACA	1e-1953	-4499	0	19047	0.2425	34349.3	0.106
Znf263(Zf)/K562-Znf263-ChIP-Seq(GSE31477)/Homer	CVGTSCTCCC	1e-1942	-4473	0	31238	0.3977	73600.5	0.2272
KLF5(Zf)/LoVo-KLF5-ChIP-Seq(GSE49402)/Homer	DGGGYGKGGC	1e-1925	-4433	0	30936	0.3938	72773.7	0.2246
ELF3(ETS)/PDAC-ELF3-ChIP-Seq(GSE64557)/Homer	ANCAGGAAGT	1e-1915	-4411	0	13748	0.175	20136.9	0.0622
Ascl1(bHLH)/NeuralTubes-Ascl1-ChIP-Seq(GSE55840)/Homer	NNVVCAGCTGBN	1e-1908	-4395	0	26132	0.3327	56762.5	0.1752
Ptf1a(bHLH)/Panc1-Ptf1a-ChIP-Seq(GSE47459)/Homer	ACAGCTGTTN	1e-1879	-4327	0	38321	0.4878	100114	0.309
GAGA-repeat/Arabidopsis-Promoters/Homer	CTCTCTCTCY	1e-1870	-4306	0	18949	0.2412	34833	0.1075
Ap4(bHLH)/AML-Tfap4-ChIP-Seq(GSE45738)/Homer	NAHCAGCTGD	1e-1869	-4305	0	19466	0.2478	36359.1	0.1122
EBF1(EBF)/Near-E2A-ChIP-Seq(GSE21512)/Homer	GTCCCCWGGGGA	1e-1843	-4244	0	20971	0.267	41141.9	0.127
Fox:Ebox(Forkhead,bHLH)/Panc1-Foxa2-ChIP-Seq(GSE47459)/Homer	NNNVCTGWGYAAACASN	1e-1820	-4192	0	16609	0.2114	28561.2	0.0882
GLIS3(Zf)/Thyroid-Glis3.GFP-ChIP-Seq(GSE103297)/Homer	CTCCCTGGGAGGCCN	1e-1781	-4102	0	31448	0.4004	76449.2	0.236
TEAD1(TEAD)/HepG2-TEAD1-ChIP-Seq(Encode)/Homer	CYRCATTCCA	1e-1775	-4088	0	20483	0.2608	40346.9	0.1245
Unknown-ESC-element(?)/mES-Nanog-ChIP-Seq(GSE11724)/Homer	CACAGCAGGGGG	1e-1773	-4085	0	12417	0.1581	17749.7	0.0548
KLF14(Zf)/HEK293-KLF14.GFP-ChIP-Seq(GSE58341)/Homer	RGKGGGCGKGGC	1e-1762	-4058	0	35447	0.4513	91122.2	0.2813
Rbpj1(?)/Panc1-Rbpj1-ChIP-Seq(GSE47459)/Homer	HTTTCCCASG	1e-1737	-4001	0	22596	0.2877	47318.2	0.1461
MyoD(bHLH)/Myotube-MyoD-ChIP-Seq(GSE21614)/Homer	RRCAGCTGYTSY	1e-1730	-3984	0	13387	0.1704	20550.4	0.0634
TEAD2(TEA)/Py2T-Tead2-ChIP-Seq(GSE55709)/Homer	CCWGGAATGY	1e-1706	-3930	0	12348	0.1572	18044.3	0.0557
TEAD4(TEA)/Tropoblast-Tead4-ChIP-Seq(GSE37350)/Homer	CCWGGAATGY	1e-1691	-3896	0	18760	0.2388	35990.5	0.1111
FOXM1(Forkhead)/MCF7-FOXM1-ChIP-Seq(GSE72977)/Homer	TRTTTACTTW	1e-1679	-3867	0	16792	0.2138	30338.8	0.0937
E2A(bHLH)/proBcell-E2A-ChIP-Seq(GSE21978)/Homer	DNRCAGCTGY	1e-1668	-3841	0	23919	0.3045	52364.4	0.1616
HEB(bHLH)/mES-Heb-ChIP-Seq(GSE53233)/Homer	VCAGCTGBNN	1e-1656	-3815	0	30292	0.3856	74088.1	0.2287
Klf9(Zf)/GBM-Klf9-ChIP-Seq(GSE62211)/Homer	GCCACRCCCACY	1e-1615	-3721	0	12303	0.1566	18585.6	0.0574
REM19(REM)/colamp-REM19-DAP-Seq(GSE60143)/Homer	AAAAAAAA	1e-1612	-3712	0	10148	0.1292	13265.6	0.0409
Sp2(Zf)/HEK293-Sp2.eGFP-ChIP-Seq(Encode)/Homer	YGGCCCCGCCCC	1e-1557	-3587	0	33631	0.4281	87500.5	0.2701
ETS1(ETS)/Jurkat-ETS1-ChIP-Seq(GSE17954)/Homer	ACAGGAAGTG	1e-1552	-3576	0	20528	0.2613	42881.7	0.1324
KLF6(Zf)/PDAC-KLF6-ChIP-Seq(GSE64557)/Homer	MKGGGYGTGGCC	1e-1536	-3538	0	26533	0.3378	62732	0.1936
EWS:ERG-fusion(ETS)/CADO_ES1-EWS:ERG-ChIP-Seq(SRA014231)/Homer	ATTTCCTGTN	1e-1531	-3526	0	12251	0.156	19087.3	0.0589
Tcf21(bHLH)/ArterySmoothMuscle-Tcf21-ChIP-Seq(GSE61369)/Homer	NAACAGCTGG	1e-1512	-3482	0	15552	0.198	28333.5	0.0875
Elf4(ETS)/BMDM-Elf4-ChIP-Seq(GSE88699)/Homer	ACTTCCKGKT	1e-1503	-3461	0	19802	0.2521	41173.3	0.1271
Zic3(Zf)/mES-Zic3-ChIP-Seq(GSE37889)/Homer	GGCCYCCTGCTGDGH	1e-1475	-3397	0	14543	0.1851	25803	0.0797
Klf4(Zf)/mES-Klf4-ChIP-Seq(GSE11431)/Homer	GCCACACCCA	1e-1465	-3375	0	11303	0.1439	17125.7	0.0529
Bcl11a(Zf)/HSPC-BCL11A-ChIP-Seq(GSE104676)/Homer	TYTGACCASWRG	1e-1396	-3215	0	13432	0.171	23402.6	0.0722
TEAD3(TEA)/HepG2-TEAD3-ChIP-Seq(Encode)/Homer	TRCATTCCAG	1e-1362	-3138	0	22339	0.2844	51011	0.1575
MyoG(bHLH)/C2C12-MyoG-ChIP-Seq(GSE36024)/Homer	AACAGCTG	1e-1353	-3117	0	17009	0.2165	34246.1	0.1057
EBF2(EBF)/BrownAdipose-EBF2-ChIP-Seq(GSE97114)/Homer	NABTCCCWDGGGAVH	1e-1328	-3058	0	16926	0.2155	34277.2	0.1058
Foxo1(Forkhead)/RAW-Foxo1-ChIP-Seq(Fan_et_al.)/Homer	CTGTTTAC	1e-1312	-3023	0	27008	0.3438	67553.4	0.2085
SeqBias: CA-repeat	CACACACACA	1e-1308	-3014	0	58092	0.7395	192104	0.593
Atoh1(bHLH)/Cerebellum-Atoh1-ChIP-Seq(GSE22111)/Homer	VNRVCAGCTGGY	1e-1268	-2920	0	17540	0.2233	36845.9	0.1137
RXR(NR),DR1/3T3L1-RXR-ChIP-Seq(GSE13511)/Homer	TAGGGCAAAGGTCA	1e-1253	-2887	0	18083	0.2302	38709	0.1195
KLF10(Zf)/HEK293-KLF10.GFP-ChIP-Seq(GSE58341)/Homer	GGGGGTGTGTCC	1e-1238	-2853	0	13409	0.1707	24809.1	0.0766
MafK(bZIP)/C2C12-MafK-ChIP-Seq(GSE36030)/Homer	GCTGASTCAGCA	1e-1232	-2838	0	6095	0.0776	6332.8	0.0195
PHA-4(Forkhead)/cElegans-Embryos-PHA4-ChIP-Seq(modEncode)/Homer	KTGTTTGC	1e-1200	-2764	0	38542	0.4907	112106	0.3461
TCF4(bHLH)/SHSY5Y-TCF4-ChIP-Seq(GSE96915)/Homer	SMCATCTGKH	1e-1188	-2736	0	22483	0.2862	53885.5	0.1663
Trl(Zf)/S2-GAGAfactor-ChIP-Seq(GSE40646)/Homer	RGAGAGAG	1e-1180	-2718	0	40386	0.5141	119715	0.3695
AT5G60130(ABI3VP1)/col-AT5G60130-DAP-Seq(GSE60143)/Homer	WTTYTAAGVAAA	1e-1178	-2713	0	21685	0.2761	51359.3	0.1585
Maz(Zf)/HepG2-Maz-ChIP-Seq(GSE31477)/Homer	GGGGGGGG	1e-1176	-2708	0	27924	0.3555	72926.2	0.2251
ZFX(Zf)/mES-Zfx-ChIP-Seq(GSE11431)/Homer	AGGCCTRG	1e-1158	-2668	0	23070	0.2937	56298.8	0.1738
Tlx?(NR)/NPC-H3K4me1-ChIP-Seq(GSE16256)/Homer	CTGGCAGSCTGCCA	1e-1156	-2662	0	7959	0.1013	10976.1	0.0339
ETV1(ETS)/GIST48-ETV1-ChIP-Seq(GSE22441)/Homer	AACCGGAAGT	1e-1154	-2657	0	25414	0.3235	64436.7	0.1989
ELF5(ETS)/T47D-ELF5-ChIP-Seq(GSE30407)/Homer	ACVAGGAAGT	1e-1149	-2646	0	14281	0.1818	28281.7	0.0873
NeuroD1(bHLH)/Islet-NeuroD1-ChIP-Seq(GSE30298)/Homer	GCCATCTGTT	1e-1145	-2638	0	13749	0.175	26746	0.0826
NF-E2(bZIP)/K562-NFE2-ChIP-Seq(GSE31477)/Homer	GATGACTCAGCA	1e-1141	-2630	0	3084	0.0393	1372.9	0.0042
MafB(bZIP)/BMM-Mafb-ChIP-Seq(GSE75722)/Homer	WNTGCTGASTCAGCANWTTY	1e-1135	-2614	0	7581	0.0965	10208	0.0315
AP-2gamma(AP2)/MCF7-TFAP2C-ChIP-Seq(GSE21234)/Homer	SCCTSAGGSCAW	1e-1132	-2609	0	22799	0.2902	55763.3	0.1721
NeuroG2(bHLH)/Fibroblast-NeuroG2-ChIP-Seq(GSE75910)/Homer	ACCATCTGTT	1e-1130	-2603	0	22494	0.2864	54765	0.1691
STAT4(Stat)/CD4-Stat4-ChIP-Seq(GSE22104)/Homer	NYTTCCWGGAAR	1e-1127	-2597	0	13638	0.1736	26609.8	0.0821
NF1-halfsite(CTF)/LNCaP-NF1-ChIP-Seq(Unpublished)/Homer	YTGCCAAG	1e-1124	-2589	0	27861	0.3547	73559.4	0.2271
ZNF143|STAF(Zf)/CUTLL-ZNF143-ChIP-Seq(GSE29600)/Homer	ATTTCCCAGVAKSCY	1e-1115	-2568	0	6620	0.0843	8101	0.025
ZNF322(Zf)/HEK293-ZNF322.GFP-ChIP-Seq(GSE58341)/Homer	GAGCCTGGTACTGWGCCTGR	1e-1092	-2515	0	5444	0.0693	5677	0.0175
NF1(CTF)/LNCAP-NF1-ChIP-Seq(Unpublished)/Homer	CYTGGCABNSTGCCAR	1e-1078	-2484	0	8635	0.1099	13215.9	0.0408
HuR(?)/HEK293-HuR-CLIP-Seq(GSE87887)/Homer	BTTTGGTTTG	1e-1071	-2466	0	39738	0.5059	119310	0.3683
THRb(NR)/Liver-NR1A2-ChIP-Seq(GSE52613)/Homer	TRAGGTCA	1e-1064	-2451	0	49135	0.6255	157825	0.4872
AR-halfsite(NR)/LNCaP-AR-ChIP-Seq(GSE27824)/Homer	CCAGGAACAG	1e-1055	-2430	0	46177	0.5879	145655	0.4496
Foxa2(Forkhead)/Liver-Foxa2-ChIP-Seq(GSE25694)/Homer	CYTGTTTACWYW	1e-1051	-2422	0	13831	0.1761	28016.5	0.0865
Stat3+il21(Stat)/CD4-Stat3-ChIP-Seq(GSE19198)/Homer	SVYTTCCNGGAARB	1e-1049	-2417	0	11422	0.1454	21000.2	0.0648
AP-2alpha(AP2)/Hela-AP2alpha-ChIP-Seq(GSE31477)/Homer	ATGCCCTGAGGC	1e-1041	-2398	0	18428	0.2346	42550.9	0.1313
Myf5(bHLH)/GM-Myf5-ChIP-Seq(GSE24852)/Homer	BAACAGCTGT	1e-1040	-2396	0	10896	0.1387	19609.7	0.0605
Bach1(bZIP)/K562-Bach1-ChIP-Seq(GSE31477)/Homer	AWWNTGCTGAGTCAT	1e-1030	-2373	0	2789	0.0355	1243.2	0.0038
Smad3(MAD)/NPC-Smad3-ChIP-Seq(GSE36673)/Homer	TWGTCTGV	1e-1025	-2361	0	39362	0.5011	118760	0.3666
SPDEF(ETS)/VCaP-SPDEF-ChIP-Seq(SRA014231)/Homer	ASWTCCTGBT	1e-1001	-2307	0	18446	0.2348	43167.8	0.1333
PU.1(ETS)/ThioMac-PU.1-ChIP-Seq(GSE21512)/Homer	AGAGGAAGTG	1e-1001	-2307	0	9083	0.1156	15005.2	0.0463
Unknown2/Drosophila-Promoters/Homer	CATCMCTA	1e-969	-2233	0	20053	0.2553	48968.2	0.1512
PPARE(NR),DR1/3T3L1-Pparg-ChIP-Seq(GSE13511)/Homer	TGACCTTTGCCCCA	1e-966	-2226	0	14906	0.1898	32327.9	0.0998
Nrf2(bZIP)/Lymphoblast-Nrf2-ChIP-Seq(GSE37589)/Homer	HTGCTGAGTCAT	1e-944	-2175	0	2537	0.0323	1111.3	0.0034
bZIP18(bZIP)/colamp-bZIP18-DAP-Seq(GSE60143)/Homer	KGMCAGCTND	1e-939	-2163	0	60532	0.7706	210919	0.6511
EWS:FLI1-fusion(ETS)/SK_N_MC-EWS:FLI1-ChIP-Seq(SRA014231)/Homer	VACAGGAAAT	1e-935	-2154	0	11195	0.1425	21516.6	0.0664
PPARa(NR),DR1/Liver-Ppara-ChIP-Seq(GSE47954)/Homer	VNAGGKCAAAGGTCA	1e-909	-2094	0	15702	0.1999	35587.5	0.1099
PR(NR)/T47D-PR-ChIP-Seq(GSE31130)/Homer	VAGRACAKNCTGTBC	1e-898	-2070	0	27492	0.35	76266.2	0.2354
IDD5(C2H2)/colamp-IDD5-DAP-Seq(GSE60143)/Homer	TTTTGTCTTTTTBTK	1e-895	-2063	0	9096	0.1158	15983.9	0.0493
NGA4(ABI3VP1)/col-NGA4-DAP-Seq(GSE60143)/Homer	TKNTCAGGTG	1e-877	-2021	0	35874	0.4567	108248	0.3341
SeqBias: TA-repeat	TATATATATA	1e-875	-2017	0	29486	0.3754	84044	0.2594
FRS9(ND)/col-FRS9-DAP-Seq(GSE60143)/Homer	RGAGAGAGAAAG	1e-874	-2014	0	4914	0.0626	5689.3	0.0176
ZNF467(Zf)/HEK293-ZNF467.GFP-ChIP-Seq(GSE58341)/Homer	TGGGGAAGGGCM	1e-853	-1965	0	17652	0.2247	42745.4	0.1319
BPC1(BBRBPC)/colamp-BPC1-DAP-Seq(GSE60143)/Homer	GARGAGAGAGAA	1e-851	-1962	0	9171	0.1168	16609.1	0.0513
PRDM9(Zf)/Testis-DMC1-ChIP-Seq(GSE35498)/Homer	ADGGYAGYAGCATCT	1e-839	-1934	0	6787	0.0864	10354	0.032
Zfp281(Zf)/ES-Zfp281-ChIP-Seq(GSE81042)/Homer	CCCCTCCCCCAC	1e-836	-1925	0	5174	0.0659	6492.4	0.02
NFkB-p65(RHD)/GM12787-p65-ChIP-Seq(GSE19485)/Homer	WGGGGATTTCCC	1e-835	-1923	0	9839	0.1253	18665.9	0.0576
HIC1(Zf)/Treg-ZBTB29-ChIP-Seq(GSE99889)/Homer	TGCCAGCB	1e-833	-1919	0	34750	0.4424	104875	0.3237
THRb(NR)/HepG2-THRb.Flag-ChIP-Seq(Encode)/Homer	GGTCACCTGAGGTCA	1e-830	-1912	0	12304	0.1566	26015.6	0.0803
E2A(bHLH),near_PU.1/Bcell-PU.1-ChIP-Seq(GSE21512)/Homer	NVCACCTGBN	1e-824	-1898	0	22340	0.2844	59236.7	0.1829
Ronin(THAP)/ES-Thap11-ChIP-Seq(GSE51522)/Homer	RACTACAACTCCCAGVAKGC	1e-819	-1887	0	1538	0.0196	234.7	0.0007
EKLF(Zf)/Erythrocyte-Klf1-ChIP-Seq(GSE20478)/Homer	NWGGGTGTGGCY	1e-819	-1887	0	5301	0.0675	6887.9	0.0213
Foxa3(Forkhead)/Liver-Foxa3-ChIP-Seq(GSE77670)/Homer	BSNTGTTTACWYWGN	1e-817	-1883	0	6725	0.0856	10367.6	0.032
RARa(NR)/K562-RARa-ChIP-Seq(Encode)/Homer	TTGAMCTTTG	1e-816	-1879	0	36239	0.4613	111044	0.3428
Stat3(Stat)/mES-Stat3-ChIP-Seq(GSE11431)/Homer	CTTCCGGGAA	1e-813	-1872	0	9398	0.1196	17638.1	0.0544
NFE2L2(bZIP)/HepG2-NFE2L2-ChIP-Seq(Encode)/Homer	AWWWTGCTGAGTCAT	1e-810	-1866	0	2363	0.0301	1207.6	0.0037
GABPA(ETS)/Jurkat-GABPa-ChIP-Seq(GSE17954)/Homer	RACCGGAAGT	1e-806	-1858	0	18150	0.2311	45141.7	0.1393
STAT5(Stat)/mCD4+-Stat5-ChIP-Seq(GSE12346)/Homer	RTTTCTNAGAAA	1e-797	-1837	0	5269	0.0671	6951.1	0.0215
Tal1	CATCTG	1e-795	-1832	0	19897	0.2533	51265.7	0.1583
Olig2(bHLH)/Neuron-Olig2-ChIP-Seq(GSE30882)/Homer	RCCATMTGTT	1e-785	-1809	0	26078	0.332	73341.7	0.2264
WT1(Zf)/Kidney-WT1-ChIP-Seq(GSE90016)/Homer	MCTCCCMCRCAB	1e-765	-1763	0	13914	0.1771	31889.6	0.0984
FoxL2(Forkhead)/Ovary-FoxL2-ChIP-Seq(GSE60858)/Homer	WWTRTAAACAVG	1e-761	-1754	0	12733	0.1621	28219.2	0.0871
Rfx6(HTH)/Min6b1-Rfx6.HA-ChIP-Seq(GSE62844)/Homer	TGTTKCCTAGCAACM	1e-759	-1750	0	17899	0.2279	45073.8	0.1391
MafA(bZIP)/Islet-MafA-ChIP-Seq(GSE30298)/Homer	TGCTGACTCA	1e-751	-1731	0	13969	0.1778	32264.6	0.0996
Tgif2(Homeobox)/mES-Tgif2-ChIP-Seq(GSE55404)/Homer	TGTCANYT	1e-742	-1709	0	41665	0.5304	134389	0.4148
Unknown6/Drosophila-Promoters/Homer	AATTTTAAAA	1e-740	-1706	0	8864	0.1128	16870.3	0.0521
c-Jun-CRE(bZIP)/K562-cJun-ChIP-Seq(GSE31477)/Homer	ATGACGTCATCY	1e-740	-1705	0	5784	0.0736	8595.7	0.0265
Foxf1(Forkhead)/Lung-Foxf1-ChIP-Seq(GSE77951)/Homer	WWATRTAAACAN	1e-729	-1680	0	13404	0.1706	30783.6	0.095
Ets1-distal(ETS)/CD4+-PolII-ChIP-Seq(Barski_et_al.)/Homer	MACAGGAAGT	1e-724	-1668	0	5268	0.0671	7446	0.023
RUNX-AML(Runt)/CD4+-PolII-ChIP-Seq(Barski_et_al.)/Homer	GCTGTGGTTW	1e-720	-1660	0	11314	0.144	24367.2	0.0752
Zic(Zf)/Cerebellum-ZIC1.2-ChIP-Seq(GSE60731)/Homer	CCTGCTGAGH	1e-717	-1653	0	15450	0.1967	37587.5	0.116
Zfp809(Zf)/ES-Zfp809-ChIP-Seq(GSE70799)/Homer	GGGGCTYGKCTGGGA	1e-695	-1602	0	5831	0.0742	9058	0.028
COUP-TFII(NR)/K562-NR2F1-ChIP-Seq(Encode)/Homer	GKBCARAGGTCA	1e-691	-1593	0	22943	0.2921	63919.1	0.1973
GFY-Staf(?,Zf)/Promoter/Homer	RACTACAATTCCCAGAAKGC	1e-689	-1588	0	1935	0.0246	918.7	0.0028
AT2G38300(G2like)/col-AT2G38300-DAP-Seq(GSE60143)/Homer	ADRGAATGTT	1e-685	-1579	0	19246	0.245	50990.8	0.1574
bZIP52(bZIP)/colamp-bZIP52-DAP-Seq(GSE60143)/Homer	NDNHCAGCTGTCANN	1e-679	-1564	0	18813	0.2395	49615.5	0.1532
IDD4(C2H2)/col-IDD4-DAP-Seq(GSE60143)/Homer	TTTGTCTTTWTB	1e-677	-1559	0	11200	0.1426	24590.2	0.0759
RBPJ:Ebox(?,bHLH)/Panc1-Rbpj1-ChIP-Seq(GSE47459)/Homer	GGGRAARRGRMCAGMTG	1e-677	-1559	0	5303	0.0675	7875.8	0.0243
Gfi1b(Zf)/HPC7-Gfi1b-ChIP-Seq(GSE22178)/Homer	MAATCACTGC	1e-672	-1548	0	10175	0.1295	21518.4	0.0664
At5g04390(C2H2)/col200-At5g04390-DAP-Seq(GSE60143)/Homer	AGTGANDN	1e-670	-1543	0	62067	0.7901	224376	0.6926
STZ(C2H2)/colamp-STZ-DAP-Seq(GSE60143)/Homer	HNBTCACT	1e-643	-1482	0	62162	0.7914	225492	0.6961
EAR2(NR)/K562-NR2F6-ChIP-Seq(Encode)/Homer	NRBCARRGGTCA	1e-643	-1482	0	20714	0.2637	56951.2	0.1758
NRF1(NRF)/MCF7-NRF1-ChIP-Seq(Unpublished)/Homer	CTGCGCATGCGC	1e-638	-1469	0	4712	0.06	6711.6	0.0207
ASHR1(ND)/col-ASHR1-DAP-Seq(GSE60143)/Homer	NTGGTGAN	1e-617	-1421	0	19646	0.2501	53715.4	0.1658
HNF4a(NR),DR1/HepG2-HNF4a-ChIP-Seq(GSE25021)/Homer	CARRGKBCAAAGTYCA	1e-610	-1405	0	6488	0.0826	11543.2	0.0356
STAT1(Stat)/HelaS3-STAT1-ChIP-Seq(GSE12782)/Homer	NATTTCCNGGAAAT	1e-602	-1388	0	4617	0.0588	6735.2	0.0208
Tgif1(Homeobox)/mES-Tgif1-ChIP-Seq(GSE55404)/Homer	YTGWCADY	1e-597	-1375	0	37594	0.4786	121820	0.376
Atf2(bZIP)/3T3L1-Atf2-ChIP-Seq(GSE56872)/Homer	NRRTGACGTCAT	1e-593	-1366	0	6342	0.0807	11311.3	0.0349
ZNF711(Zf)/SHSY5Y-ZNF711-ChIP-Seq(GSE20673)/Homer	AGGCCTAG	1e-592	-1365	0	31761	0.4043	99083.1	0.3059
Foxo3(Forkhead)/U2OS-Foxo3-ChIP-Seq(E-MTAB-2701)/Homer	DGTAAACA	1e-584	-1345	0	11612	0.1478	27207.1	0.084
RUNX1(Runt)/Jurkat-RUNX1-ChIP-Seq(GSE29180)/Homer	AAACCACARM	1e-583	-1343	0	15305	0.1948	39374.5	0.1215
Tbx5(T-box)/HL1-Tbx5.biotin-ChIP-Seq(GSE21529)/Homer	AGGTGTCA	1e-575	-1325	0	42903	0.5462	143882	0.4441
ZBTB18(Zf)/HEK293-ZBTB18.GFP-ChIP-Seq(GSE58341)/Homer	AACATCTGGA	1e-574	-1322	0	7395	0.0941	14467	0.0447
AZF1(C2H2)/colamp-AZF1-DAP-Seq(GSE60143)/Homer	DKSWCACT	1e-569	-1312	0	60645	0.772	220487	0.6806
AT5G02460(C2C2dof)/col-AT5G02460-DAP-Seq(GSE60143)/Homer	CHCCTTTT	1e-558	-1287	0	27800	0.3539	84843.3	0.2619
ZNF189(Zf)/HEK293-ZNF189.GFP-ChIP-Seq(GSE58341)/Homer	TGGAACAGMA	1e-551	-1269	0	12578	0.1601	30856.5	0.0952
Hand2(bHLH)/Mesoderm-Hand2-ChIP-Seq(GSE61475)/Homer	TGACANARRCCAGRC	1e-547	-1260	0	6766	0.0861	12963.4	0.04
ZNF519(Zf)/HEK293-ZNF519.GFP-ChIP-Seq(GSE58341)/Homer	GAGSCCGAGC	1e-546	-1259	0	5576	0.071	9672.2	0.0299
STAT6(Stat)/Macrophage-Stat6-ChIP-Seq(GSE38377)/Homer	TTCCKNAGAA	1e-546	-1258	0	7157	0.0911	14093.2	0.0435
RUNX2(Runt)/PCa-RUNX2-ChIP-Seq(GSE33889)/Homer	NWAACCACADNN	1e-545	-1257	0	12560	0.1599	30885.7	0.0953
AT2G40260(G2like)/colamp-AT2G40260-DAP-Seq(GSE60143)/Homer	WAAAYATTCTTT	1e-543	-1252	0	21785	0.2773	62941.7	0.1943
YY1(Zf)/Promoter/Homer	CAAGATGGCGGC	1e-538	-1240	0	2115	0.0269	1671.2	0.0052
PABPC1(?)/MEL-PABC1-CLIP-Seq(GSE69755)/Homer	HAATAAAGNN	1e-531	-1224	0	21105	0.2687	60756.5	0.1875
COUP-TFII(NR)/Artia-Nr2f2-ChIP-Seq(GSE46497)/Homer	AGRGGTCA	1e-530	-1222	0	27024	0.344	82639.1	0.2551
PRDM1(Zf)/Hela-PRDM1-ChIP-Seq(GSE31477)/Homer	ACTTTCACTTTC	1e-522	-1204	0	7486	0.0953	15331.8	0.0473
IRF3(IRF)/BMDM-Irf3-ChIP-Seq(GSE67343)/Homer	AGTTTCAKTTTC	1e-519	-1195	0	4376	0.0557	6777.4	0.0209
THRa(NR)/C17.2-THRa-ChIP-Seq(GSE38347)/Homer	GGTCANYTGAGGWCA	1e-514	-1185	0	7898	0.1005	16657.7	0.0514
Sox10(HMG)/SciaticNerve-Sox3-ChIP-Seq(GSE35132)/Homer	CCWTTGTYYB	1e-509	-1173	0	21441	0.273	62488.1	0.1929
Zac1(Zf)/Neuro2A-Plagl1-ChIP-Seq(GSE75942)/Homer	HAWGRGGCCM	1e-502	-1156	0	41037	0.5224	138424	0.4273
PRDM10(Zf)/HEK293-PRDM10.eGFP-ChIP-Seq(Encode)/Homer	TGGTACATTCCA	1e-500	-1153	0	9503	0.121	21774.3	0.0672
bZIP:IRF(bZIP,IRF)/Th17-BatF-ChIP-Seq(GSE39756)/Homer	NAGTTTCABTHTGACTNW	1e-499	-1150	0	5346	0.0681	9499.3	0.0293
PRDM15(Zf)/ESC-Prdm15-ChIP-Seq(GSE73694)/Homer	YCCDNTCCAGGTTTT	1e-494	-1139	0	15860	0.2019	42980.9	0.1327
Atf7(bZIP)/3T3L1-Atf7-ChIP-Seq(GSE56872)/Homer	NGRTGACGTCAY	1e-491	-1132	0	8924	0.1136	20102	0.0621
ETV4(ETS)/HepG2-ETV4-ChIP-Seq(ENCODE)/Homer	ACCGGAAGTG	1e-490	-1130	0	23042	0.2933	68800.3	0.2124
FOXK2(Forkhead)/U2OS-FOXK2-ChIP-Seq(E-MTAB-2204)/Homer	SCHTGTTTACAT	1e-486	-1120	0	10150	0.1292	24039.3	0.0742
FOXK1(Forkhead)/HEK293-FOXK1-ChIP-Seq(GSE51673)/Homer	NVWTGTTTAC	1e-486	-1120	0	15131	0.1926	40628	0.1254
STAT6(Stat)/CD4-Stat6-ChIP-Seq(GSE22104)/Homer	ABTTCYYRRGAA	1e-485	-1118	0	6769	0.0862	13675.3	0.0422
IRF8(IRF)/BMDM-IRF8-ChIP-Seq(GSE77884)/Homer	GRAASTGAAAST	1e-483	-1114	0	5035	0.0641	8808.8	0.0272
FOXP1(Forkhead)/H9-FOXP1-ChIP-Seq(GSE31006)/Homer	NYYTGTTTACHN	1e-476	-1098	0	7447	0.0948	15789.6	0.0487
ZNF415(Zf)/HEK293-ZNF415.GFP-ChIP-Seq(GSE58341)/Homer	GRTGMTRGAGCC	1e-456	-1052	0	9811	0.1249	23425.3	0.0723
EBF(EBF)/proBcell-EBF-ChIP-Seq(GSE21978)/Homer	DGTCCCYRGGGA	1e-454	-1047	0	4466	0.0569	7558.8	0.0233
HNF1b(Homeobox)/PDAC-HNF1B-ChIP-Seq(GSE64557)/Homer	GTTAATNATTAA	1e-448	-1034	0	3466	0.0441	5057.9	0.0156
HLH-1(bHLH)/cElegans-Embryo-HLH1-ChIP-Seq(modEncode)/Homer	RACAGCTGTTBH	1e-441	-1016	0	10713	0.1364	26611.9	0.0821
Hnf1(Homeobox)/Liver-Foxa2-Chip-Seq(GSE25694)/Homer	GGTTAAWCATTAA	1e-439	-1012	0	2846	0.0362	3657.1	0.0113
ZEB1(Zf)/PDAC-ZEB1-ChIP-Seq(GSE64557)/Homer	VCAGGTRDRY	1e-435	-1003	0	24808	0.3158	76835.1	0.2372
Egr1(Zf)/K562-Egr1-ChIP-Seq(GSE32465)/Homer	TGCGTGGGYG	1e-429	-990.1	0	15471	0.197	42991	0.1327
Sox9(HMG)/Limb-SOX9-ChIP-Seq(GSE73225)/Homer	AGGVNCCTTTGT	1e-429	-989.9	0	11595	0.1476	29728.3	0.0918
NFAT(RHD)/Jurkat-NFATC1-ChIP-Seq(Jolma_et_al.)/Homer	ATTTTCCATT	1e-422	-972	0	11805	0.1503	30576.3	0.0944
SOL1(CPP)/colamp-SOL1-DAP-Seq(GSE60143)/Homer	ATTTAAATHN	1e-416	-958.7	0	15963	0.2032	45024.9	0.139
JunD(bZIP)/K562-JunD-ChIP-Seq/Homer	ATGACGTCATCN	1e-416	-958.4	0	2052	0.0261	2077.4	0.0064
Sox15(HMG)/CPA-Sox15-ChIP-Seq(GSE62909)/Homer	RAACAATGGN	1e-413	-953	0	14077	0.1792	38487.9	0.1188
Rfx1(HTH)/NPC-H3K4me1-ChIP-Seq(GSE16256)/Homer	KGTTGCCATGGCAA	1e-410	-945.6	0	3854	0.0491	6344.2	0.0196
Pax8(Paired,Homeobox)/Thyroid-Pax8-ChIP-Seq(GSE26938)/Homer	GTCATGCHTGRCTGS	1e-410	-944.9	0	5894	0.075	12017.9	0.0371
Rfx2(HTH)/LoVo-RFX2-ChIP-Seq(GSE49402)/Homer	GTTGCCATGGCAACM	1e-406	-936.1	0	2231	0.0284	2496.2	0.0077
Sox4(HMG)/proB-Sox4-ChIP-Seq(GSE50066)/Homer	YCTTTGTTCC	1e-405	-933.4	0	11415	0.1453	29587.6	0.0913
Nr5a2(NR)/Pancreas-LRH1-ChIP-Seq(GSE34295)/Homer	BTCAAGGTCA	1e-399	-921	0	9755	0.1242	24193.3	0.0747
PU.1:IRF8(ETS:IRF)/pDC-Irf8-ChIP-Seq(GSE66899)/Homer	GGAAGTGAAAST	1e-399	-921	0	2988	0.038	4256.8	0.0131
X-box(HTH)/NPC-H3K4me1-ChIP-Seq(GSE16256)/Homer	GGTTGCCATGGCAA	1e-398	-917.4	0	2141	0.0273	2350.3	0.0073
HSF3(HSF)/colamp-HSF3-DAP-Seq(GSE60143)/Homer	NTTCTAGAAKCTTCT	1e-387	-891.4	0	11354	0.1445	29734.1	0.0918
RFX(HTH)/K562-RFX3-ChIP-Seq(SRA012198)/Homer	CGGTTGCCATGGCAAC	1e-384	-885.1	0	2072	0.0264	2281	0.007
WIP5(C2H2)/colamp-WIP5-DAP-Seq(GSE60143)/Homer	TDTTCTCMAGGT	1e-382	-880.6	0	16344	0.2081	47174.3	0.1456
Mef2c(MADS)/GM12878-Mef2c-ChIP-Seq(GSE32465)/Homer	DCYAAAAATAGM	1e-377	-869.4	0	5780	0.0736	12089.3	0.0373
Sox3(HMG)/NPC-Sox3-ChIP-Seq(GSE33059)/Homer	CCWTTGTY	1e-377	-869.3	0	22297	0.2839	69062.7	0.2132
Nr5a2(NR)/mES-Nr5a2-ChIP-Seq(GSE19019)/Homer	BTCAAGGTCA	1e-370	-853.2	0	7429	0.0946	17224.3	0.0532
Slug(Zf)/Mesoderm-Snai2-ChIP-Seq(GSE61475)/Homer	SNGCACCTGCHS	1e-368	-849.2	0	9370	0.1193	23484.6	0.0725
NFAT:AP1(RHD,bZIP)/Jurkat-NFATC1-ChIP-Seq(Jolma_et_al.)/Homer	SARTGGAAAAWRTGAGTCAB	1e-367	-846.4	0	2735	0.0348	3881	0.012
SF1(NR)/H295R-Nr5a1-ChIP-Seq(GSE44220)/Homer	CAAGGHCANV	1e-366	-844	0	6090	0.0775	13160.8	0.0406
SHN3(AP2EREBP)/col-SHN3-DAP-Seq(GSE60143)/Homer	CCGCCGCC	1e-361	-832	0	10653	0.1356	27883.4	0.0861
SpiB(ETS)/OCILY3-SPIB-ChIP-Seq(GSE56857)/Homer	AAAGRGGAAGTG	1e-356	-821.1	0	4122	0.0525	7576.8	0.0234
ERF15(AP2EREBP)/colamp-ERF15-DAP-Seq(GSE60143)/Homer	WDHAGCMGCCAT	1e-356	-820.3	0	33310	0.4241	112169	0.3462
IRF1(IRF)/PBMC-IRF1-ChIP-Seq(GSE43036)/Homer	GAAAGTGAAAGT	1e-347	-801.1	0	2181	0.0278	2725.8	0.0084
Fli1(ETS)/CD8-FLI-ChIP-Seq(GSE20898)/Homer	NRYTTCCGGH	1e-346	-798.3	0	22616	0.2879	71165.7	0.2197
ZEB2(Zf)/SNU398-ZEB2-ChIP-Seq(GSE103048)/Homer	GNMCAGGTGTGC	1e-345	-796.5	0	14572	0.1855	41762.1	0.1289
ETS:RUNX(ETS,Runt)/Jurkat-RUNX1-ChIP-Seq(GSE17954)/Homer	RCAGGATGTGGT	1e-343	-791.5	0	2239	0.0285	2882.7	0.0089
HRE(HSF)/Striatum-HSF1-ChIP-Seq(GSE38000)/Homer	TTCTAGAABNTTCTA	1e-328	-755.9	0	2797	0.0356	4332.8	0.0134
AT2G31460(REMB3)/col-AT2G31460-DAP-Seq(GSE60143)/Homer	WNWARWDGAAATGAT	1e-326	-751.9	0	4728	0.0602	9634.4	0.0297
GFY(?)/Promoter/Homer	ACTACAATTCCC	1e-322	-743.7	0	2004	0.0255	2482.1	0.0077
DAG2(C2C2dof)/col-DAG2-DAP-Seq(GSE60143)/Homer	WWTTHACTTTTT	1e-315	-727.6	0	19813	0.2522	61615.5	0.1902
AT2G28810(C2C2dof)/colamp-AT2G28810-DAP-Seq(GSE60143)/Homer	VAAAAAGTWA	1e-315	-725.7	0	29208	0.3718	97481.6	0.3009
Nkx3.1(Homeobox)/LNCaP-Nkx3.1-ChIP-Seq(GSE28264)/Homer	AAGCACTTAA	1e-314	-724.5	0	31164	0.3967	105170	0.3246
At5g62940(C2C2dof)/col-At5g62940-DAP-Seq(GSE60143)/Homer	WHWHHACTTTTT	0	-711.4	0	39178	0.4988	137467	0.4243
LEF1(HMG)/H1-LEF1-ChIP-Seq(GSE64758)/Homer	CCTTTGATST	0	-709.3	0	8744	0.1113	22548.8	0.0696
RUNX(Runt)/HPC7-Runx1-ChIP-Seq(GSE22178)/Homer	SAAACCACAG	1e-307	-708.3	0	11490	0.1463	31873.5	0.0984
Meis1(Homeobox)/MastCells-Meis1-ChIP-Seq(GSE48085)/Homer	VGCTGWCAVB	1e-305	-703.3	0	23424	0.2982	75524	0.2331
ETS(ETS)/Promoter/Homer	AACCGGAAGT	1e-295	-681.6	0	8248	0.105	21137.9	0.0652
AT5G63260(C3H)/col-AT5G63260-DAP-Seq(GSE60143)/Homer	RAAAAAGTRA	1e-292	-673.8	0	28937	0.3684	97235.6	0.3002
Dorsal(RHD)/Embryo-dl-ChIP-Seq(GSE65441)/Homer	GGGAAAAMCCCG	1e-290	-668.5	0	4146	0.0528	8384.6	0.0259
TCX2(CPP)/colamp-TCX2-DAP-Seq(GSE60143)/Homer	NNWWTTYRAAHN	1e-288	-665	0	16451	0.2094	50030.2	0.1544
BPC6(BBRBPC)/col-BPC6-DAP-Seq(GSE60143)/Homer	YTYTCTCTCTCTCTA	1e-288	-664.5	0	785	0.01	349.2	0.0011
OBP3(C2C2dof)/col-OBP3-DAP-Seq(GSE60143)/Homer	NYWACTTTTT	1e-288	-664.3	0	35654	0.4539	124023	0.3828
CHR(?)/Hela-CellCycle-Expression/Homer	SRGTTTCAAA	1e-288	-664.1	0	7164	0.0912	17731.5	0.0547
NLP7(RWPRK)/col-NLP7-DAP-Seq(GSE60143)/Homer	TGRCCYTTCR	1e-285	-656.4	0	27430	0.3492	91637	0.2829
TGA3(bZIP)/colamp-TGA3-DAP-Seq(GSE60143)/Homer	WTGATGACGTCATCW	1e-283	-653.8	0	1326	0.0169	1268.9	0.0039
At3g45610(C2C2dof)/col-At3g45610-DAP-Seq(GSE60143)/Homer	TWACTTTTTS	1e-283	-653.7	0	19519	0.2485	61508.6	0.1899
E2F6(E2F)/Hela-E2F6-ChIP-Seq(GSE31477)/Homer	GGCGGGAARN	1e-279	-644.1	0	13000	0.1655	37845.2	0.1168
Bapx1(Homeobox)/VertebralCol-Bapx1-ChIP-Seq(GSE36672)/Homer	TTRAGTGSYK	1e-279	-643.5	0	30364	0.3866	103330	0.319
RAV1(RAV)/colamp-RAV1-DAP-Seq(GSE60143)/Homer	TWWTTTCTGTTG	1e-278	-642.1	0	8461	0.1077	22180.8	0.0685
HSFA6B(HSF)/colamp-HSFA6B-DAP-Seq(GSE60143)/Homer	NTTCTAGAANHTTCT	1e-277	-638.8	0	6263	0.0797	15029.2	0.0464
GRF9(GRF)/colamp-GRF9-DAP-Seq(GSE60143)/Homer	NWCTGACANNNNNNN	1e-274	-631.4	0	13074	0.1664	38251.3	0.1181
Esrrb(NR)/mES-Esrrb-ChIP-Seq(GSE11431)/Homer	KTGACCTTGA	1e-270	-622.1	0	9146	0.1164	24668.8	0.0761
Twist(bHLH)/HMLE-TWIST1-ChIP-Seq(Chang_et_al)/Homer	VCAKCTGGNNNCCAGMTGBN	1e-265	-612.2	0	1922	0.0245	2666.1	0.0082
NFkB-p65-Rel(RHD)/ThioMac-LPS-Expression(GSE23622)/Homer	GGAAATTCCC	1e-265	-610.6	0	1713	0.0218	2188	0.0068
ZSCAN22(Zf)/HEK293-ZSCAN22.GFP-ChIP-Seq(GSE58341)/Homer	SMCAGTCWGAKGGAGGAGGC	1e-264	-608.4	0	1621	0.0206	1987.9	0.0061
AT5G23930(mTERF)/col-AT5G23930-DAP-Seq(GSE60143)/Homer	GGCGGCTG	1e-257	-592.5	0	28661	0.3649	97494.1	0.301
COG1(C2C2dof)/col-COG1-DAP-Seq(GSE60143)/Homer	DAAAAAGTGA	1e-253	-583.3	0	18774	0.239	59714.9	0.1843
ETS:E-box(ETS,bHLH)/HPC7-Scl-ChIP-Seq(GSE22178)/Homer	AGGAARCAGCTG	1e-249	-573.6	0	1432	0.0182	1663.1	0.0051
HRE(HSF)/HepG2-HSF1-ChIP-Seq(GSE31477)/Homer	BSTTCTRGAABVTTCYAGAA	1e-246	-567.8	0	2198	0.028	3491.7	0.0108
Egr2(Zf)/Thymocytes-Egr2-ChIP-Seq(GSE34254)/Homer	NGCGTGGGCGGR	1e-245	-566.3	0	5388	0.0686	12778.1	0.0394
PIF4(bHLH)/Seedling-PIF4-ChIP-Seq(GSE35315)/Homer	NNBCACGTGN	1e-244	-563.4	0	17824	0.2269	56453.9	0.1743
Rfx5(HTH)/GM12878-Rfx5-ChIP-Seq(GSE31477)/Homer	SCCTAGCAACAG	1e-243	-559.7	0	5559	0.0708	13367.2	0.0413
AT3G09735(S1Falike)/col-AT3G09735-DAP-Seq(GSE60143)/Homer	TTCTAGAANMTTCTA	1e-240	-553.8	0	5114	0.0651	12005.5	0.0371
Reverb(NR),DR2/RAW-Reverba.biotin-ChIP-Seq(GSE45914)/Homer	GTRGGTCASTGGGTCA	1e-239	-552.6	0	2503	0.0319	4344.2	0.0134
Usf2(bHLH)/C2C12-Usf2-ChIP-Seq(GSE36030)/Homer	GTCACGTGGT	1e-238	-548.2	0	6325	0.0805	15920.6	0.0491
CTCF-SatelliteElement(Zf?)/CD4+-CTCF-ChIP-Seq(Barski_et_al.)/Homer	TGCAGTTCCMVNWRTGGCCA	1e-237	-547.3	0	675	0.0086	326.1	0.001
dof45(C2C2dof)/col-dof45-DAP-Seq(GSE60143)/Homer	NVAWAAAGTN	1e-237	-546	0	30208	0.3846	104405	0.3223
CDF3(C2C2dof)/colamp-CDF3-DAP-Seq(GSE60143)/Homer	AAAAGTRM	1e-236	-545	0	22343	0.2844	73806.5	0.2278
Tcf4(HMG)/Hct116-Tcf4-ChIP-Seq(SRA012054)/Homer	ASATCAAAGGVA	1e-234	-538.9	0	5968	0.076	14836.7	0.0458
AT2G20110(CPP)/colamp-AT2G20110-DAP-Seq(GSE60143)/Homer	ATTYAAATHY	1e-230	-530.3	0	15601	0.1986	48684.9	0.1503
ZNF165(Zf)/WHIM12-ZNF165-ChIP-Seq(GSE65937)/Homer	AAGGKGRCGCAGGCA	1e-229	-529.2	0	3119	0.0397	6153	0.019
Adof1(C2C2dof)/col-Adof1-DAP-Seq(GSE60143)/Homer	NRWAAAGYDV	1e-228	-526.5	0	33132	0.4218	116397	0.3593
At1g64620(C2C2dof)/colamp-At1g64620-DAP-Seq(GSE60143)/Homer	CACTTTTT	1e-223	-515.1	0	19271	0.2453	62605	0.1933
NPAS2(bHLH)/Liver-NPAS2-ChIP-Seq(GSE39860)/Homer	KCCACGTGAC	1e-223	-513.9	0	16439	0.2093	52016.3	0.1606
AT1G47655(C2C2dof)/colamp-AT1G47655-DAP-Seq(GSE60143)/Homer	YHACTTTTTS	1e-221	-510.6	0	40375	0.514	146043	0.4508
SEP3(MADS)/Arabidoposis-Flower-Sep3-ChIP-Seq/Homer	CCAAAAAGGG	1e-220	-508.6	0	14978	0.1907	46692.3	0.1441
HSFC1(HSF)/col-HSFC1-DAP-Seq(GSE60143)/Homer	HTTCTAGAADCTTCT	1e-220	-507.5	0	2573	0.0328	4728.7	0.0146
ISRE(IRF)/ThioMac-LPS-Expression(GSE23622)/Homer	AGTTTCASTTTC	1e-219	-506.3	0	1079	0.0137	1084.2	0.0033
ARE(NR)/LNCAP-AR-ChIP-Seq(GSE27824)/Homer	RGRACASNSTGTYCYB	1e-219	-505.2	0	3196	0.0407	6498.2	0.0201
WUS1(Homeobox)/colamp-WUS1-DAP-Seq(GSE60143)/Homer	CAWTCATTCA	1e-219	-504.3	0	5993	0.0763	15195.1	0.0469
CEBP:AP1(bZIP)/ThioMac-CEBPb-ChIP-Seq(GSE21512)/Homer	DRTGTTGCAA	1e-216	-499.1	0	10889	0.1386	32023.5	0.0989
E-box/Drosophila-Promoters/Homer	AACAGCTGTTHN	1e-214	-493	0	3216	0.0409	6622.2	0.0204
HSF6(HSF)/col-HSF6-DAP-Seq(GSE60143)/Homer	TTYTAGAAGCTTCTA	1e-212	-489.9	0	2875	0.0366	5656.7	0.0175
KAN2(G2like)/colamp-KAN2-DAP-Seq(GSE60143)/Homer	ATATTCTY	1e-211	-487.4	0	18192	0.2316	58970.3	0.182
Hoxd12(Homeobox)/ChickenMSG-Hoxd12.Flag-ChIP-Seq(GSE86088)/Homer	HDGYAATGAAAN	1e-211	-486.4	0	21274	0.2708	70684.4	0.2182
Sox2(HMG)/mES-Sox2-ChIP-Seq(GSE11431)/Homer	BCCATTGTTC	1e-209	-483.2	0	11407	0.1452	34062.8	0.1051
Nkx2.2(Homeobox)/NPC-Nkx2.2-ChIP-Seq(GSE61673)/Homer	BTBRAGTGSN	1e-206	-474.6	0	28029	0.3568	97133.4	0.2998
AT3G12130(C3H)/colamp-AT3G12130-DAP-Seq(GSE60143)/Homer	TMACTTTTTV	1e-201	-464.3	0	29955	0.3813	104945	0.324
ELF1(ETS)/Jurkat-ELF1-ChIP-Seq(SRA014231)/Homer	AVCCGGAAGT	1e-199	-460.1	0	12650	0.161	38846.1	0.1199
LXRE(NR),DR4/RAW-LXRb.biotin-ChIP-Seq(GSE21512)/Homer	RGGTTACTANAGGTCA	1e-199	-458.3	0	1411	0.018	1928.5	0.006
PIF5ox(bHLH)/Arabidopsis-PIF5ox-ChIP-Seq(GSE35062)/Homer	BCACGTGVDN	1e-198	-457.6	0	15406	0.1961	49010.3	0.1513
IRF2(IRF)/Erythroblas-IRF2-ChIP-Seq(GSE36985)/Homer	GAAASYGAAASY	1e-196	-451.6	0	1840	0.0234	3008.3	0.0093
TGA5(bZIP)/col-TGA5-DAP-Seq(GSE60143)/Homer	NNGATGACGTCATCN	1e-196	-451.4	0	1902	0.0242	3169.3	0.0098
TR4(NR),DR1/Hela-TR4-ChIP-Seq(GSE24685)/Homer	GAGGTCAAAGGTCA	1e-191	-441.8	0	1627	0.0207	2504.2	0.0077
OBP1(C2C2dof)/col-OBP1-DAP-Seq(GSE60143)/Homer	NHHACTTTWT	1e-191	-440.2	0	32821	0.4178	116866	0.3607
ASL18(LOBAS2)/colamp-ASL18-DAP-Seq(GSE60143)/Homer	CCGGAAAWTCMGGAR	1e-190	-439.6	0	26756	0.3406	92801.2	0.2865
dof24(C2C2dof)/col-dof24-DAP-Seq(GSE60143)/Homer	TWMCTTTTTG	1e-185	-427.1	0	25491	0.3245	88086.5	0.2719
ERE(NR),IR3/MCF7-ERa-ChIP-Seq(Unpublished)/Homer	VAGGTCACNSTGACC	1e-184	-425.8	0	3861	0.0492	8981.3	0.0277
SGR5(C2H2)/colamp-SGR5-DAP-Seq(GSE60143)/Homer	TTTGTCTTTTTT	1e-184	-424.7	0	8025	0.1022	22814.8	0.0704
OBP4(C2C2dof)/col-OBP4-DAP-Seq(GSE60143)/Homer	WTTHACTTTTTB	1e-183	-422.6	0	17693	0.2252	58138.9	0.1795
Tcf7(HMG)/GM12878-TCF7-ChIP-Seq(Encode)/Homer	CTTTGATGTGSB	1e-183	-422.4	0	4267	0.0543	10280.2	0.0317
AT3G52440(C2C2dof)/colamp-AT3G52440-DAP-Seq(GSE60143)/Homer	DTHACTTTTT	1e-179	-412.7	0	27802	0.3539	97458.3	0.3008
At1g14580(C2H2)/colamp-At1g14580-DAP-Seq(GSE60143)/Homer	CASAAAAMGACAAAA	1e-175	-404.8	0	2318	0.0295	4505.9	0.0139
At4g38000(C2C2dof)/col-At4g38000-DAP-Seq(GSE60143)/Homer	WWWTWACTTTTT	1e-175	-403.3	0	13366	0.1702	42276.4	0.1305
Mef2b(MADS)/HEK293-Mef2b.V5-ChIP-Seq(GSE67450)/Homer	GCTATTTTTGGM	1e-174	-402.3	0	10111	0.1287	30446.3	0.094
Tcf3(HMG)/mES-Tcf3-ChIP-Seq(GSE11724)/Homer	ASWTCAAAGG	1e-174	-401.9	0	3462	0.0441	7909.9	0.0244
Smad2(MAD)/ES-SMAD2-ChIP-Seq(GSE29422)/Homer	CTGTCTGG	1e-173	-400.2	0	24648	0.3138	85319.9	0.2634
MafF(bZIP)/HepG2-MafF-ChIP-Seq(GSE31477)/Homer	HWWGTCAGCAWWTTT	1e-173	-399.6	0	3551	0.0452	8199.6	0.0253
Nkx2.1(Homeobox)/LungAC-Nkx2.1-ChIP-Seq(GSE43252)/Homer	RSCACTYRAG	1e-168	-388.2	0	37140	0.4728	135452	0.4181
AT5G66940(C2C2dof)/col-AT5G66940-DAP-Seq(GSE60143)/Homer	NNHACTTTWT	1e-167	-385.8	0	23815	0.3032	82353.5	0.2542
AT4G18450(AP2EREBP)/col-AT4G18450-DAP-Seq(GSE60143)/Homer	ATGGCGGCKG	1e-164	-379.3	0	10946	0.1393	33767.9	0.1042
At2g41835(C2H2)/col-At2g41835-DAP-Seq(GSE60143)/Homer	TTTGAAAA	1e-163	-377.6	0	5529	0.0704	14775.9	0.0456
LEP(AP2EREBP)/col-LEP-DAP-Seq(GSE60143)/Homer	CDCCGCCGTC	1e-163	-377.5	0	9014	0.1148	26846.8	0.0829
LIN-39(Homeobox)/cElegans.L3-LIN39-ChIP-Seq(modEncode)/Homer	ATGATTRATG	1e-163	-376.8	0	14104	0.1796	45423.5	0.1402
ERF5(AP2EREBP)/colamp-ERF5-DAP-Seq(GSE60143)/Homer	DCMGCCGCCA	1e-163	-376.3	0	11632	0.1481	36308.9	0.1121
Smad4(MAD)/ESC-SMAD4-ChIP-Seq(GSE29422)/Homer	VBSYGTCTGG	1e-163	-375.5	0	24894	0.3169	86783	0.2679
At1g25550(G2like)/colamp-At1g25550-DAP-Seq(GSE60143)/Homer	NAGATTCY	1e-161	-372.7	0	14676	0.1868	47623.5	0.147
BIM2(bHLH)/col-BIM2-DAP-Seq(GSE60143)/Homer	NNNNCACGTGNN	1e-161	-371.2	0	12997	0.1655	41404.2	0.1278
HSF7(HSF)/colamp-HSF7-DAP-Seq(GSE60143)/Homer	TTCTAGAAGCTTCTA	1e-160	-368.9	0	2234	0.0284	4449.7	0.0137
JGL(C2H2)/col-JGL-DAP-Seq(GSE60143)/Homer	ACYTTCAGTT	1e-159	-367.3	0	19482	0.248	65943.9	0.2036
Pbx3(Homeobox)/GM12878-PBX3-ChIP-Seq(GSE32465)/Homer	SCTGTCAMTCAN	1e-156	-361.4	0	3288	0.0419	7647	0.0236
AT5G25475(ABI3VP1)/col-AT5G25475-DAP-Seq(GSE60143)/Homer	RNNRNCAAGCADNDB	1e-156	-360.5	0	15940	0.2029	52580.4	0.1623
FOXA1:AR(Forkhead,NR)/LNCAP-AR-ChIP-Seq(GSE27824)/Homer	AGTAAACAAAAAAGAACAND	1e-153	-354	0	824	0.0105	900.6	0.0028
FXR(NR),IR1/Liver-FXR-ChIP-Seq(Chong_et_al.)/Homer	AGGTCANTGACCTB	1e-153	-353.8	0	6552	0.0834	18495.8	0.0571
ERF9(AP2EREBP)/colamp-ERF9-DAP-Seq(GSE60143)/Homer	AWATGGCGGCGG	1e-153	-352.9	0	7901	0.1006	23211.8	0.0717
ZNF7(Zf)/HepG2-ZNF7.Flag-ChIP-Seq(Encode)/Homer	CTGCCWVCTTTTRTA	1e-150	-347.6	0	6961	0.0886	19981.4	0.0617
Mef2a(MADS)/HL1-Mef2a.biotin-ChIP-Seq(GSE21529)/Homer	CYAAAAATAG	1e-150	-345.7	0	5596	0.0712	15311.8	0.0473
NRF(NRF)/Promoter/Homer	STGCGCATGCGC	1e-148	-341.6	0	4700	0.0598	12347.7	0.0381
Pit1+1bp(Homeobox)/GCrat-Pit1-ChIP-Seq(GSE58009)/Homer	ATGCATAATTCA	1e-146	-338	0	3974	0.0506	10000.3	0.0309
BMAL1(bHLH)/Liver-Bmal1-ChIP-Seq(GSE39860)/Homer	GNCACGTG	1e-146	-337.5	0	24537	0.3124	86190.7	0.2661
AT4G37180(G2like)/col-AT4G37180-DAP-Seq(GSE60143)/Homer	AGAATCTTNN	1e-143	-331.3	0	15804	0.2012	52586.4	0.1623
MITF(bHLH)/MastCells-MITF-ChIP-Seq(GSE48085)/Homer	RTCATGTGAC	1e-141	-326.6	0	15407	0.1961	51169.9	0.158
Oct2(POU,Homeobox)/Bcell-Oct2-ChIP-Seq(GSE21512)/Homer	ATATGCAAAT	1e-140	-324.5	0	3226	0.0411	7716.8	0.0238
Atf1(bZIP)/K562-ATF1-ChIP-Seq(GSE31477)/Homer	GATGACGTCA	1e-138	-319.2	0	11746	0.1495	37599.8	0.1161
REST-NRSF(Zf)/Jurkat-NRSF-ChIP-Seq/Homer	GGMGCTGTCCATGGTGCTGA	1e-138	-318.1	0	302	0.0038	80.6	0.0002
Unknown4/Arabidopsis-Promoters/Homer	CKTCKTCTTY	1e-136	-313.3	0	14099	0.1795	46475.1	0.1435
MNT(bHLH)/HepG2-MNT-ChIP-Seq(Encode)/Homer	DGCACACGTG	1e-135	-313	0	14346	0.1826	47410.2	0.1463
PBX1(Homeobox)/MCF7-PBX1-ChIP-Seq(GSE28007)/Homer	GSCTGTCACTCA	1e-135	-311.5	0	1166	0.0148	1812.9	0.0056
TFE3(bHLH)/MEF-TFE3-ChIP-Seq(GSE75757)/Homer	GTCACGTGACYV	1e-134	-309.5	0	1739	0.0221	3348.6	0.0103
AGL95(ND)/col-AGL95-DAP-Seq(GSE60143)/Homer	TTCTAGAAGCTTCTA	1e-132	-304	0	1309	0.0167	2206.7	0.0068
Sox6(HMG)/Myotubes-Sox6-ChIP-Seq(GSE32627)/Homer	CCATTGTTNY	1e-129	-298.7	0	19522	0.2485	67472.9	0.2083
NF1:FOXA1(CTF,Forkhead)/LNCAP-FOXA1-ChIP-Seq(GSE27824)/Homer	WNTGTTTRYTTTGGCA	1e-129	-298	0	880	0.0112	1167.3	0.0036
HSFA1E(HSF)/col-HSFA1E-DAP-Seq(GSE60143)/Homer	TTCTAGAAGCTTCTA	1e-129	-297.1	0	1005	0.0128	1465.7	0.0045
Pdx1(Homeobox)/Islet-Pdx1-ChIP-Seq(SRA008281)/Homer	YCATYAATCA	1e-127	-293.5	0	12673	0.1613	41477.6	0.128
Chop(bZIP)/MEF-Chop-ChIP-Seq(GSE35681)/Homer	ATTGCATCAT	1e-127	-293.1	0	3664	0.0466	9370.1	0.0289
Tbx20(T-box)/Heart-Tbx20-ChIP-Seq(GSE29636)/Homer	GGTGYTGACAGS	1e-126	-290.8	0	3237	0.0412	8009	0.0247
Oct4(POU,Homeobox)/mES-Oct4-ChIP-Seq(GSE11431)/Homer	ATTTGCATAW	1e-125	-289.2	0	5061	0.0644	14075.8	0.0434
VIP1(bZIP)/col-VIP1-DAP-Seq(GSE60143)/Homer	NTTGACAGCTGTCAN	1e-124	-286.3	0	2439	0.031	5540.3	0.0171
At3g60580(C2H2)/col-At3g60580-DAP-Seq(GSE60143)/Homer	WTTYTACT	1e-122	-281.1	0	58477	0.7444	227540	0.7024
Pitx1:Ebox(Homeobox,bHLH)/Hindlimb-Pitx1-ChIP-Seq(GSE41591)/Homer	YTAATTRAWWCCAGATGT	1e-120	-278.5	0	2024	0.0258	4339	0.0134
OCT:OCT-short(POU,Homeobox)/NPC-OCT6-ChIP-Seq(GSE43916)/Homer	ATGCATWATGCATRW	1e-119	-274.3	0	8522	0.1085	26484.6	0.0818
Nur77(NR)/K562-NR4A1-ChIP-Seq(GSE31363)/Homer	TGACCTTTNCNT	1e-117	-270.9	0	2491	0.0317	5805.8	0.0179
Hoxd10(Homeobox)/ChickenMSG-Hoxd10.Flag-ChIP-Seq(GSE86088)/Homer	GGCMATGAAA	1e-116	-269.1	0	14166	0.1803	47550.2	0.1468
BBX31(Orphan)/col-BBX31-DAP-Seq(GSE60143)/Homer	NAAAAAGTDA	1e-116	-267.4	0	19654	0.2502	68670	0.212
HSFA6A(HSF)/col-HSFA6A-DAP-Seq(GSE60143)/Homer	RGAAGNTTCTAGAAN	1e-115	-267	0	539	0.0069	514.2	0.0016
ANAC005(NAC)/col-ANAC005-DAP-Seq(GSE60143)/Homer	WVCTTVTWNHABAAG	1e-115	-266.9	0	5024	0.064	14190.1	0.0438
AT2G01818(PLATZ)/col-AT2G01818-DAP-Seq(GSE60143)/Homer	TCTAGAABSTTC	1e-114	-264	0	2021	0.0257	4417.4	0.0136
AT2G33550(Trihelix)/colamp-AT2G33550-DAP-Seq(GSE60143)/Homer	TTTAAGGGCAYTTTT	1e-114	-262.7	0	22654	0.2884	80507	0.2485
Pknox1(Homeobox)/ES-Prep1-ChIP-Seq(GSE63282)/Homer	SCTGTCAVTCAV	1e-110	-255.2	0	3390	0.0432	8805.6	0.0272
PGR(NR)/EndoStromal-PGR-ChIP-Seq(GSE69539)/Homer	AAGAACATWHTGTTC	1e-110	-254.6	0	2675	0.0341	6501.5	0.0201
Oct6(POU,Homeobox)/NPC-Pou3f1-ChIP-Seq(GSE35496)/Homer	WATGCAAATGAG	1e-110	-254.2	0	4383	0.0558	12136.6	0.0375
CEBP(bZIP)/ThioMac-CEBPb-ChIP-Seq(GSE21512)/Homer	ATTGCGCAAC	1e-109	-253.1	0	11000	0.14	35945.1	0.111
Max(bHLH)/K562-Max-ChIP-Seq(GSE31477)/Homer	RCCACGTGGYYN	1e-105	-244	0	10246	0.1304	33301	0.1028
Hoxa10(Homeobox)/ChickenMSG-Hoxa10.Flag-ChIP-Seq(GSE86088)/Homer	GGYAATGAAA	1e-105	-243	0	7081	0.0901	21738.4	0.0671
Tbet(T-box)/CD8-Tbet-ChIP-Seq(GSE33802)/Homer	AGGTGTGAAM	1e-105	-242.6	0	13263	0.1688	44649	0.1378
OCT4-SOX2-TCF-NANOG(POU,Homeobox,HMG)/mES-Oct4-ChIP-Seq(GSE11431)/Homer	ATTTGCATAACAATG	1e-104	-241.2	0	1668	0.0212	3506.5	0.0108
HOXD13(Homeobox)/Chicken-Hoxd13-ChIP-Seq(GSE38910)/Homer	NCYAATAAAA	1e-103	-237.7	0	11900	0.1515	39598.8	0.1222
IRF:BATF(IRF:bZIP)/pDC-Irf8-ChIP-Seq(GSE66899)/Homer	CTTTCANTATGACTV	1e-103	-237.3	0	1452	0.0185	2902.2	0.009
Tbox:Smad(T-box,MAD)/ESCd5-Smad2_3-ChIP-Seq(GSE29422)/Homer	AGGTGHCAGACA	1e-102	-235.4	0	2683	0.0342	6678.1	0.0206
bZIP69(bZIP)/col-bZIP69-DAP-Seq(GSE60143)/Homer	GACAGCTGKCAW	1e-100	-231.4	0	1557	0.0198	3237.5	0.01
Mef2d(MADS)/Retina-Mef2d-ChIP-Seq(GSE61391)/Homer	GCTATTTTTAGC	1e-100	-230.3	0	2259	0.0288	5373.2	0.0166
NTM1(NAC)/col-NTM1-DAP-Seq(GSE60143)/Homer	ACTTRTARAASAAGT	1e-99	-229.7	0	5344	0.068	15741.1	0.0486
CELF2(RRM)/JSL1-CELF2-CLIP-Seq(GSE71264)/Homer	RGTGTCAG	1e-99	-228.8	0	4971	0.0633	14448.9	0.0446
dof43(C2C2dof)/colamp-dof43-DAP-Seq(GSE60143)/Homer	NAAAAAGTDA	1e-98	-227.8	0	18098	0.2304	63542.5	0.1961
ERF1(AP2EREBP)/colamp-ERF1-DAP-Seq(GSE60143)/Homer	GGCGGCTR	1e-98	-227.1	0	14558	0.1853	49905.2	0.1541
E-box(bHLH)/Promoter/Homer	SSGGTCACGTGA	1e-98	-227.1	0	1933	0.0246	4387.9	0.0135
AT1G10720(BSD)/col-AT1G10720-DAP-Seq(GSE60143)/Homer	TTCTAGAAKCTTCTA	1e-97	-225.3	0	382	0.0049	300.1	0.0009
HSF21(HSF)/col-HSF21-DAP-Seq(GSE60143)/Homer	CTTCTAGAAGMTTYW	1e-97	-224.2	0	1144	0.0146	2105.2	0.0065
Atf4(bZIP)/MEF-Atf4-ChIP-Seq(GSE35681)/Homer	MTGATGCAAT	1e-95	-219.9	0	4703	0.0599	13622.1	0.042
Nkx2.5(Homeobox)/HL1-Nkx2.5.biotin-ChIP-Seq(GSE21529)/Homer	RRSCACTYAA	1e-95	-218.8	0	29510	0.3757	108949	0.3363
Hoxa13(Homeobox)/ChickenMSG-Hoxa13.Flag-ChIP-Seq(GSE86088)/Homer	CYHATAAAAN	1e-91	-210.7	0	28073	0.3574	103416	0.3192
Six1(Homeobox)/Myoblast-Six1-ChIP-Chip(GSE20150)/Homer	GKVTCADRTTWC	1e-91	-210	0	3769	0.048	10518.8	0.0325
At5g52660(MYBrelated)/colamp-At5g52660-DAP-Seq(GSE60143)/Homer	HAAAAATATCTW	1e-91	-209.9	0	4772	0.0608	13985.1	0.0432
Eomes(T-box)/H9-Eomes-ChIP-Seq(GSE26097)/Homer	ATTAACACCT	1e-90	-208.8	0	25341	0.3226	92554.3	0.2857
AT1G69570(C2C2dof)/col-AT1G69570-DAP-Seq(GSE60143)/Homer	WAAAAGTGHH	1e-90	-207.9	0	15755	0.2006	54940.1	0.1696
Initiator/Drosophila-Promoters/Homer	NTCAGTYG	1e-89	-207.2	0	28048	0.3571	103418	0.3192
RAR:RXR(NR),DR5/ES-RAR-ChIP-Seq(GSE56893)/Homer	AGGTCAAGGTCA	1e-89	-206.7	0	1604	0.0204	3522.7	0.0109
FUS3(ABI3VP1)/col-FUS3-DAP-Seq(GSE60143)/Homer	DNNWTNTGCATGKNN	1e-89	-206.7	0	12444	0.1584	42279.6	0.1305
VDR(NR),DR3/GM10855-VDR+vitD-ChIP-Seq(GSE22484)/Homer	ARAGGTCANWGAGTTCANNN	1e-88	-203.9	0	3026	0.0385	8077.1	0.0249
CEBP:CEBP(bZIP)/MEF-Chop-ChIP-Seq(GSE35681)/Homer	NTNATGCAAYMNNHTGMAAY	1e-86	-199.6	0	1760	0.0224	4042.2	0.0125
ARF2(ARF)/col-ARF2-DAP-Seq(GSE60143)/Homer	TTGTCGGMWN	1e-85	-195.9	0	37565	0.4782	142350	0.4394
SFP1/SacCer-Promoters/Homer	DDAAAAATTTTY	1e-84	-194.6	0	985	0.0125	1806.4	0.0056
AT1G23810(Orphan)/col-AT1G23810-DAP-Seq(GSE60143)/Homer	TTCTAGAAGSTTCTA	1e-84	-194	0	528	0.0067	661	0.002
OCT:OCT(POU,Homeobox)/NPC-OCT6-ChIP-Seq(GSE43916)/Homer	YATGCATATRCATRT	1e-84	-194	0	759	0.0097	1213.5	0.0037
Tbx21(T-box)/GM12878-TBX21-ChIP-Seq(Encode)/Homer	AGGTGTGAAA	1e-83	-192.3	0	12076	0.1537	41187.6	0.1271
AGL15(MADS)/col-AGL15-DAP-Seq(GSE60143)/Homer	TTTCCHWATWDGGAA	1e-81	-188	0	1691	0.0215	3910.4	0.0121
Hoxa9(Homeobox)/ChickenMSG-Hoxa9.Flag-ChIP-Seq(GSE86088)/Homer	RGCAATNAAA	1e-81	-186.7	0	31533	0.4014	118092	0.3645
Unknown3/Drosophila-Promoters/Homer	ACVAKCTGGCAGCGC	1e-80	-185.9	0	1771	0.0225	4172.7	0.0129
STOP1(C2H2)/colamp-STOP1-DAP-Seq(GSE60143)/Homer	DTATCTGGKGRAGGT	1e-80	-184.8	0	6214	0.0791	19478.2	0.0601
TSO1(CPP)/col-TSO1-DAP-Seq(GSE60143)/Homer	RAATTTRAAW	1e-79	-184.2	0	1448	0.0184	3195.3	0.0099
USF1(bHLH)/GM12878-Usf1-ChIP-Seq(GSE32465)/Homer	SGTCACGTGR	1e-78	-181.6	0	8266	0.1052	27069.8	0.0836
HSFB4(HSF)/col-HSFB4-DAP-Seq(GSE60143)/Homer	TTCTAGAAGCTTCTA	1e-78	-181.2	0	466	0.0059	557.9	0.0017
c-Myc(bHLH)/mES-cMyc-ChIP-Seq(GSE11431)/Homer	VVCCACGTGG	1e-78	-180.2	0	7831	0.0997	25482.1	0.0787
Sox17(HMG)/Endoderm-Sox17-ChIP-Seq(GSE61475)/Homer	CCATTGTTYB	1e-77	-178.5	0	9108	0.116	30267.4	0.0934
HSFB3(HSF)/colamp-HSFB3-DAP-Seq(GSE60143)/Homer	TTCTAGAAGMTTHTW	1e-76	-177	0	714	0.0091	1162.7	0.0036
AARE(HLH)/mES-cMyc-ChIP-Seq/Homer	GATTGCATCA	1e-76	-176.3	0	1713	0.0218	4061.3	0.0125
ZBTB12(Zf)/HEK293-ZBTB12.GFP-ChIP-Seq(GSE58341)/Homer	NGNTCTAGAACCNGV	1e-76	-175.2	0	5377	0.0685	16605	0.0513
TCFL2(HMG)/K562-TCF7L2-ChIP-Seq(GSE29196)/Homer	ACWTCAAAGG	1e-74	-171.6	0	1129	0.0144	2327.4	0.0072
GATA(Zf),IR3/iTreg-Gata3-ChIP-Seq(GSE20898)/Homer	NNNNNBAGATAWYATCTVHN	1e-74	-171.4	0	2086	0.0266	5286.2	0.0163
Oct4:Sox17(POU,Homeobox,HMG)/F9-Sox17-ChIP-Seq(GSE44553)/Homer	CCATTGTATGCAAAT	1e-72	-167.8	0	1585	0.0202	3724.6	0.0115
HDG1(Homeobox)/col100-HDG1-DAP-Seq(GSE60143)/Homer	DDYAATTAATGH	1e-72	-166.6	0	5759	0.0733	18117	0.0559
FEA4(bZIP)/Corn-FEA4-ChIP-Seq(GSE61954)/Homer	TGACGTCACS	1e-72	-166.5	0	17433	0.2219	62524.7	0.193
CRE(bZIP)/Promoter/Homer	CSGTGACGTCAC	1e-71	-165.4	0	4916	0.0626	15095.7	0.0466
ERF2(AP2EREBP)/colamp-ERF2-DAP-Seq(GSE60143)/Homer	GGCGGCTG	1e-69	-160.4	0	15656	0.1993	55752.2	0.1721
Six4(Homeobox)/MCF7-SIX4-ChIP-Seq(Encode)/Homer	TGWAAYCTGABACCB	1e-69	-160	0	908	0.0116	1758.2	0.0054
ZNF692(Zf)/HEK293-ZNF692.GFP-ChIP-Seq(GSE58341)/Homer	GTGGGCCCCA	1e-68	-158.9	0	3280	0.0418	9418.5	0.0291
ERF73(AP2EREBP)/col-ERF73-DAP-Seq(GSE60143)/Homer	CCGCCGCC	1e-68	-158.3	0	15523	0.1976	55293.9	0.1707
AGL25(MADS)/colamp-AGL25-DAP-Seq(GSE60143)/Homer	TTTCCATWTWTGGAA	1e-68	-156.8	0	648	0.0082	1071	0.0033
RAR:RXR(NR),DR5/ES-RAR-ChIP-Seq(GSE56893)/Homer	RGGTCADNNAGAGGTCAV	1e-67	-155.6	0	500	0.0064	707.4	0.0022
bHLH80(bHLH)/col-bHLH80-DAP-Seq(GSE60143)/Homer	NNNNDCAASTTGHNN	1e-67	-154.5	0	11904	0.1515	41397.9	0.1278
p63(p53)/Keratinocyte-p63-ChIP-Seq(GSE17611)/Homer	NNDRCATGYCYNRRCATGYH	1e-66	-153.4	0	4879	0.0621	15142.7	0.0467
Brn1(POU,Homeobox)/NPC-Brn1-ChIP-Seq(GSE35496)/Homer	TATGCWAATBAV	1e-64	-147.9	0	3252	0.0414	9454.2	0.0292
GRE(NR),IR3/RAW264.7-GRE-ChIP-Seq(Unpublished)/Homer	VAGRACAKWCTGTYC	1e-63	-146.6	0	2810	0.0358	7944.4	0.0245
LCL1(MYBrelated)/colamp-LCL1-DAP-Seq(GSE60143)/Homer	NAAAATATCTWHWWN	1e-63	-146.5	0	1575	0.0201	3852.8	0.0119
AT2G28920(ND)/col-AT2G28920-DAP-Seq(GSE60143)/Homer	WAGATATTTWTW	1e-63	-145.9	0	2873	0.0366	8168.8	0.0252
PHV(HB)/col-PHV-DAP-Seq(GSE60143)/Homer	RTAATSATTA	1e-63	-145.6	0	5147	0.0655	16233.3	0.0501
GRHL2(CP2)/HBE-GRHL2-ChIP-Seq(GSE46194)/Homer	AAACYKGTTWDACMRGTTTB	1e-63	-145.5	0	4357	0.0555	13387.1	0.0413
NFkB-p50,p52(RHD)/Monocyte-p50-ChIP-Chip(Schreiber_et_al.)/Homer	GGGGGAATCCCC	1e-63	-145.4	0	2728	0.0347	7677.2	0.0237
NPAS(bHLH)/Liver-NPAS-ChIP-Seq(GSE39860)/Homer	NVCACGTG	1e-62	-142.9	0	21980	0.2798	81193.6	0.2506
ATHB13(Homeobox)/col-ATHB13-DAP-Seq(GSE60143)/Homer	CAATAATT	1e-61	-142.4	0	12366	0.1574	43480.4	0.1342
dof42(C2C2dof)/col-dof42-DAP-Seq(GSE60143)/Homer	AAAAAGGC	1e-61	-141	0	8427	0.1073	28480.5	0.0879
TGA1(bZIP)/colamp-TGA1-DAP-Seq(GSE60143)/Homer	TGACGTCAKC	1e-61	-140.7	0	6408	0.0816	20941.2	0.0646
E2F3(E2F)/MEF-E2F3-ChIP-Seq(GSE71376)/Homer	BTKGGCGGGAAA	1e-60	-138.6	0	14726	0.1875	52735.5	0.1628
n-Myc(bHLH)/mES-nMyc-ChIP-Seq(GSE11431)/Homer	VRCCACGTGG	1e-59	-137.4	0	11497	0.1464	40262.5	0.1243
At1g68670(G2like)/colamp-At1g68670-DAP-Seq(GSE60143)/Homer	WNWWHNRAAGATTCT	1e-59	-137.3	0	5369	0.0684	17180.4	0.053
ANAC004(NAC)/colamp-ANAC004-DAP-Seq(GSE60143)/Homer	WNCTTVYNNNRBAAG	1e-59	-137.3	0	3523	0.0448	10539.6	0.0325
CLOCK(bHLH)/Liver-Clock-ChIP-Seq(GSE39860)/Homer	GHCACGTG	1e-59	-135.9	0	9146	0.1164	31313.4	0.0967
ANAC062(NAC)/colamp-ANAC062-DAP-Seq(GSE60143)/Homer	TACTTANTNWNYAAG	1e-57	-133.4	0	3765	0.0479	11450.8	0.0353
At3g04030(G2like)/col-At3g04030-DAP-Seq(GSE60143)/Homer	DRGAATCT	1e-57	-132.6	0	12179	0.155	43015.4	0.1328
IRF4(IRF)/GM12878-IRF4-ChIP-Seq(GSE32465)/Homer	ACTGAAACCA	1e-56	-130.7	0	5771	0.0735	18773.6	0.058
ZNF136(Zf)/HEK293-ZNF136.GFP-ChIP-Seq(GSE58341)/Homer	YTKGATAHAGTATTCTWGGTNGGCA	1e-56	-130.2	0	1064	0.0135	2383.9	0.0074
AT3G57600(AP2EREBP)/col-AT3G57600-DAP-Seq(GSE60143)/Homer	GGCGGTGG	1e-56	-129.4	0	17007	0.2165	61948.5	0.1912
Six2(Homeobox)/NephronProgenitor-Six2-ChIP-Seq(GSE39837)/Homer	GWAAYHTGAKMC	1e-55	-128.5	0	13333	0.1697	47600.8	0.1469
SVP(MADS)/col-SVP-DAP-Seq(GSE60143)/Homer	ANTTWCCHAATTTGG	1e-55	-127	0	5824	0.0741	19039.4	0.0588
ANAC011(NAC)/col-ANAC011-DAP-Seq(GSE60143)/Homer	TDCTTGYRNNDCAAG	1e-54	-124.7	0	3420	0.0435	10348.2	0.0319
TGA4(bZIP)/colamp-TGA4-DAP-Seq(GSE60143)/Homer	RTGACGTCAKCW	1e-52	-121.7	0	4730	0.0602	15113.2	0.0467
Cbf1(bHLH)/Yeast-Cbf1-ChIP-Seq(GSE29506)/Homer	TCACGTGAYH	1e-48	-112.4	0	4796	0.0611	15520.9	0.0479
GRE(NR),IR3/A549-GR-ChIP-Seq(GSE32465)/Homer	NRGVACABNVTGTYCY	1e-47	-109.4	0	1626	0.0207	4341.5	0.0134
PAX5(Paired,Homeobox)/GM12878-PAX5-ChIP-Seq(GSE32465)/Homer	GCAGCCAAGCRTGACH	1e-47	-108.6	0	6780	0.0863	22983.2	0.0709
At3g09600(MYBrelated)/colamp-At3g09600-DAP-Seq(GSE60143)/Homer	AAAATATCTT	1e-46	-107.6	0	4777	0.0608	15538.3	0.048
TCP20(TCP)/col-TCP20-DAP-Seq(GSE60143)/Homer	GGDCCCAC	1e-46	-106.9	0	7145	0.091	24400.4	0.0753
ATHB20(Homeobox)/colamp-ATHB20-DAP-Seq(GSE60143)/Homer	CAATHATT	1e-45	-105.1	0	5278	0.0672	17438.6	0.0538
TATA-Box(TBP)/Promoter/Homer	CCTTTTAWAGSC	1e-45	-105.1	0	15656	0.1993	57424.8	0.1773
RORa(NR)/Liver-Rora-ChIP-Seq(GSE101115)/Homer	AAWCTAGGTCARDNN	1e-45	-104.9	0	1874	0.0239	5219.4	0.0161
Srebp2(bHLH)/HepG2-Srebp2-ChIP-Seq(GSE31477)/Homer	CGGTCACSCCAC	1e-44	-103.4	0	2429	0.0309	7148.1	0.0221
dHNF4(NR)/Fly-HNF4-ChIP-Seq(GSE73675)/Homer	GGTCCAAAGTCCAMT	1e-43	-101.2	0	660	0.0084	1360.9	0.0042
GT2(Trihelix)/colamp-GT2-DAP-Seq(GSE60143)/Homer	AMGGTAAAWWWN	1e-43	-99.54	0	12419	0.1581	44907.8	0.1386
Srebp1a(bHLH)/HepG2-Srebp1a-ChIP-Seq(GSE31477)/Homer	RTCACSCCAY	1e-42	-98.22	0	3465	0.0441	10911.2	0.0337
AGL16(MADS)/col-AGL16-DAP-Seq(GSE60143)/Homer	TWCCHWATWDGGAAA	1e-42	-97.72	0	1058	0.0135	2597.1	0.008
Unknown1(NR/Ini-like)/Drosophila-Promoters/Homer	MYGGTCACACTG	1e-41	-96.52	0	3018	0.0384	9329.1	0.0288
NFIL3(bZIP)/HepG2-NFIL3-ChIP-Seq(Encode)/Homer	VTTACGTAAYNNNNN	1e-41	-96.32	0	10029	0.1277	35716.2	0.1103
Cdx2(Homeobox)/mES-Cdx2-ChIP-Seq(GSE14586)/Homer	GYMATAAAAH	1e-41	-94.66	0	7793	0.0992	27163.8	0.0839
ZML2(C2C2gata)/col-ZML2-DAP-Seq(GSE60143)/Homer	CATCATCATC	1e-40	-94.37	0	2473	0.0315	7423.8	0.0229
ZNF16(Zf)/HEK293-ZNF16.GFP-ChIP-Seq(GSE58341)/Homer	MACCTTCYATGGCTCCCTAKTGCCY	1e-39	-91.96	0	183	0.0023	175.2	0.0005
RKD2(RWPRK)/colamp-RKD2-DAP-Seq(GSE60143)/Homer	GACKTTTCRDCTTCC	1e-39	-90.27	0	9417	0.1199	33527	0.1035
Pit1(Homeobox)/GCrat-Pit1-ChIP-Seq(GSE58009)/Homer	ATGMATATDC	1e-36	-84.97	0	10863	0.1383	39303.1	0.1213
MYNN(Zf)/HEK293-MYNN.eGFP-ChIP-Seq(Encode)/Homer	TTCAAAWTAAAAGTC	1e-36	-84.62	0	2697	0.0343	8362.7	0.0258
AT1G49560(G2like)/colamp-AT1G49560-DAP-Seq(GSE60143)/Homer	GAWTCTNWDA	1e-36	-84.57	0	17707	0.2254	66307.5	0.2047
PIF7(bHLH)/col-PIF7-DAP-Seq(GSE60143)/Homer	CCACGTGGNH	1e-36	-84	0	3579	0.0456	11572.9	0.0357
PAX5(Paired,Homeobox),condensed/GM12878-PAX5-ChIP-Seq(GSE32465)/Homer	GTCACGCTCSCTGM	1e-36	-83.62	0	2040	0.026	6047	0.0187
PBX2(Homeobox)/K562-PBX2-ChIP-Seq(Encode)/Homer	RTGATTKATRGN	1e-36	-83.25	0	11038	0.1405	40042.7	0.1236
ZFP3(Zf)/HEK293-ZFP3.GFP-ChIP-Seq(GSE58341)/Homer	GGGTTTTGAAGGATGARTAGGAGTT	1e-36	-82.99	0	74	0.0009	17.2	0.0001
p53(p53)/mES-cMyc-ChIP-Seq(GSE11431)/Homer	ACATGCCCGGGCAT	1e-35	-80.92	0	399	0.0051	728.2	0.0022
DMRT1(DM)/Testis-DMRT1-ChIP-Seq(GSE64892)/Homer	TWGHWACAWTGTWDC	1e-34	-80.48	0	2604	0.0332	8093.7	0.025
ZNF652/HepG2-ZNF652.Flag-ChIP-Seq(Encode)/Homer	TTAACCCTTTVNKKN	1e-34	-80.48	0	3543	0.0451	11505.8	0.0355
AGL6(MADS)/col-AGL6-DAP-Seq(GSE60143)/Homer	TTWCCWWAWWDGGWA	1e-34	-80.21	0	1291	0.0164	3517	0.0109
Hoxd13(Homeobox)/ChickenMSG-Hoxd13.Flag-ChIP-Seq(GSE86088)/Homer	NCYAATAAAA	1e-34	-79.89	0	18528	0.2359	69774	0.2154
ZNF317(Zf)/HEK293-ZNF317.GFP-ChIP-Seq(GSE58341)/Homer	GTCWGCTGTYYCTCT	1e-34	-79.78	0	1191	0.0152	3187.2	0.0098
E2F1(E2F)/Hela-E2F1-ChIP-Seq(GSE22478)/Homer	CWGGCGGGAA	1e-34	-79.3	0	6759	0.086	23616.8	0.0729
At1g72010(TCP)/colamp-At1g72010-DAP-Seq(GSE60143)/Homer	GGDCCCAC	1e-33	-76.82	0	9108	0.116	32737.3	0.1011
HLF(bZIP)/HSC-HLF.Flag-ChIP-Seq(GSE69817)/Homer	RTTATGYAAB	1e-32	-74.6	0	11470	0.146	42029.6	0.1297
MYB94(MYB)/col-MYB94-DAP-Seq(GSE60143)/Homer	WGGTRGTTGGKA	1e-32	-73.88	0	5798	0.0738	20095.3	0.062
At4g01280(MYBrelated)/colamp-At4g01280-DAP-Seq(GSE60143)/Homer	AAATATCT	1e-31	-72.07	0	5899	0.0751	20526.3	0.0634
At1g69690(TCP)/colamp-At1g69690-DAP-Seq(GSE60143)/Homer	NHGTGGGGCCCACHW	1e-31	-71.56	0	4118	0.0524	13815.4	0.0426
ATHB15(HB)/col-ATHB15-DAP-Seq(GSE60143)/Homer	GYAATSATTA	1e-30	-70.85	0	4309	0.0549	14545.5	0.0449
CRF4(AP2EREBP)/colamp-CRF4-DAP-Seq(GSE60143)/Homer	CGCCGCCA	1e-30	-70.51	0	13531	0.1723	50301.1	0.1553
Foxh1(Forkhead)/hESC-FOXH1-ChIP-Seq(GSE29422)/Homer	NNTGTGGATTSS	1e-30	-69.84	0	8452	0.1076	30413.9	0.0939
MYB30(MYB)/colamp-MYB30-DAP-Seq(GSE60143)/Homer	AGGTAGTTGG	1e-30	-69.84	0	14807	0.1885	55383.3	0.171
TCP7(TCP)/col-TCP7-DAP-Seq(GSE60143)/Homer	GTGGGSCCCACHHNN	1e-30	-69.59	0	9619	0.1225	34962.9	0.1079
bHLH130(bHLH)/col-bHLH130-DAP-Seq(GSE60143)/Homer	GCAACTTG	1e-29	-68.76	0	9074	0.1155	32866.3	0.1015
Elk1(ETS)/Hela-Elk1-ChIP-Seq(GSE31477)/Homer	HACTTCCGGY	1e-29	-68.57	0	13451	0.1712	50062.7	0.1545
ZNF675(Zf)/HEK293-ZNF675.GFP-ChIP-Seq(GSE58341)/Homer	ARGAGGMCAAAATGW	1e-28	-66.08	0	1840	0.0234	5585	0.0172
At2g45680(TCP)/colamp-At2g45680-DAP-Seq(GSE60143)/Homer	GTGGGNCCCACNDND	1e-28	-65.01	0	1207	0.0154	3396.1	0.0105
RBFox2(?)/Heart-RBFox2-CLIP-Seq(GSE57926)/Homer	TGCATGCA	1e-28	-64.53	0	26018	0.3312	100656	0.3107
OCT:OCT(POU,Homeobox,IR1)/NPC-Brn2-ChIP-Seq(GSE35496)/Homer	ATGAATWATTCATGA	1e-27	-62.91	0	225	0.0029	346.1	0.0011
AGL63(MADS)/col-AGL63-DAP-Seq(GSE60143)/Homer	TTCCAAWWWTGG	1e-27	-62.54	0	9094	0.1158	33158	0.1024
ESE1(AP2EREBP)/col-ESE1-DAP-Seq(GSE60143)/Homer	GGCGGCGG	1e-26	-62.05	0	16827	0.2142	63770.3	0.1968
At5g08330(TCP)/col-At5g08330-DAP-Seq(GSE60143)/Homer	GGRCCCAC	1e-26	-61.99	0	10769	0.1371	39742.7	0.1227
TRP2(MYBrelated)/colamp-TRP2-DAP-Seq(GSE60143)/Homer	TAAACCCT	1e-26	-60.78	0	2120	0.027	6668.9	0.0206
Brachyury(T-box)/Mesoendoderm-Brachyury-ChIP-exo(GSE54963)/Homer	ANTTMRCASBNNNGTGYKAAN	1e-26	-59.99	0	3261	0.0415	10869.2	0.0336
Hoxb4(Homeobox)/ES-Hoxb4-ChIP-Seq(GSE34014)/Homer	TGATTRATGGCY	1e-25	-58.38	0	2680	0.0341	8752.6	0.027
RARg(NR)/ES-RARg-ChIP-Seq(GSE30538)/Homer	AGGTCAAGGTCA	1e-24	-57.4	0	356	0.0045	724.7	0.0022
DMRT6(DM)/Testis-DMRT6-ChIP-Seq(GSE60440)/Homer	YDGHTACAWTGTADC	1e-24	-57.26	0	2128	0.0271	6757	0.0209
Tcfcp2l1(CP2)/mES-Tcfcp2l1-ChIP-Seq(GSE11431)/Homer	NRAACCRGTTYRAACCRGYT	1e-24	-57.1	0	2269	0.0289	7271.8	0.0224
bHLH74(bHLH)/col-bHLH74-DAP-Seq(GSE60143)/Homer	DRATCACGTGAB	1e-24	-56.35	0	4567	0.0581	15870.2	0.049
HOXA9(Homeobox)/HSC-Hoxa9-ChIP-Seq(GSE33509)/Homer	GGCCATAAATCA	1e-23	-54.42	0	8576	0.1092	31425.8	0.097
PSE(SNAPc)/K562-mStart-Seq/Homer	WAVTCACCMTAASYDAAAAG	1e-23	-53.07	0	6079	0.0774	21761.7	0.0672
ATHB5(HB)/colamp-ATHB5-DAP-Seq(GSE60143)/Homer	AATGATTG	1e-22	-52.23	0	10982	0.1398	40975.6	0.1265
bHLH122(bHLH)/col100-bHLH122-DAP-Seq(GSE60143)/Homer	NDDCAASTTGHHNWW	1e-22	-51.66	0	10165	0.1294	37774.4	0.1166
HAT1(Homeobox)/col-HAT1-DAP-Seq(GSE60143)/Homer	SCAATCATTGNN	1e-22	-51.32	0	2327	0.0296	7590.8	0.0234
GATA3(Zf),DR8/iTreg-Gata3-ChIP-Seq(GSE20898)/Homer	AGATSTNDNNDSAGATAASN	1e-21	-49.55	0	827	0.0105	2279.8	0.007
M1BP(Zf)/S2R+-M1BP-ChIP-Seq(GSE49842)/Homer	CAGTGTGACCGT	1e-21	-49.42	0	3497	0.0445	11994.6	0.037
TCP16(TCP)/colamp-TCP16-DAP-Seq(GSE60143)/Homer	GTGGDCCYNNNNNNN	1e-21	-49.29	0	10337	0.1316	38552.6	0.119
Hoxc9(Homeobox)/Ainv15-Hoxc9-ChIP-Seq(GSE21812)/Homer	GGCCATAAATCA	1e-21	-48.55	0	6519	0.083	23614	0.0729
Pitx1(Homeobox)/Chicken-Pitx1-ChIP-Seq(GSE38910)/Homer	TAATCCCN	1e-20	-48.09	0	48296	0.6148	193203	0.5964
IDD7(C2H2)/col-IDD7-DAP-Seq(GSE60143)/Homer	TTTGTCKTTTTN	1e-20	-47.64	0	4166	0.053	14578.7	0.045
AtIDD11(C2H2)/colamp-AtIDD11-DAP-Seq(GSE60143)/Homer	TTTGTCGTTT	1e-20	-47.14	0	4292	0.0546	15073.6	0.0465
SeqBias: A/T bias	WWWWWWWWWW	1e-20	-47.02	0	68109	0.8671	276692	0.8541
EBNA1(EBV-virus)/Raji-EBNA1-ChIP-Seq(GSE30709)/Homer	GGYAGCAYDTGCTDCCCNNN	1e-20	-46.46	0	230	0.0029	425.2	0.0013
GBF3(bZIP)/Arabidopsis-GBF3-ChIP-Seq(GSE80564)/Homer	TGCCACGTSAYC	1e-19	-45.41	0	6014	0.0766	21761.5	0.0672
HAT2(Homeobox)/colamp-HAT2-DAP-Seq(GSE60143)/Homer	CYAATSATTR	1e-17	-40.95	0	10790	0.1374	40723.2	0.1257
Unknown4/Drosophila-Promoters/Homer	AAAAATACCRMA	1e-17	-40.17	0	1368	0.0174	4297.9	0.0133
AT5G45580(G2like)/colamp-AT5G45580-DAP-Seq(GSE60143)/Homer	ADRGAATCTH	1e-17	-39.98	0	19809	0.2522	76943.6	0.2375
Tbr1(T-box)/Cortex-Tbr1-ChIP-Seq(GSE71384)/Homer	AAGGTGTKAA	1e-17	-39.15	0	17171	0.2186	66353.3	0.2048
GATA:SCL(Zf,bHLH)/Ter119-SCL-ChIP-Seq(GSE18720)/Homer	CRGCTGBNGNSNNSAGATAA	1e-16	-38.2	0	1488	0.0189	4765.5	0.0147
p53(p53)/Saos-p53-ChIP-Seq(GSE15780)/Homer	RRCATGYCYRGRCATGYYYN	1e-16	-37.94	0	1113	0.0142	3419.7	0.0106
p53(p53)/Saos-p53-ChIP-Seq/Homer	RRCATGYCYRGRCATGYYYN	1e-16	-37.94	0	1113	0.0142	3419.7	0.0106
Mouse_Recombination_Hotspot(Zf)/Testis-DMC1-ChIP-Seq(GSE24438)/Homer	ACTYKNATTCGTGNTACTTC	1e-16	-37.46	0	709	0.009	2013.1	0.0062
Unknown(Homeobox)/Limb-p300-ChIP-Seq/Homer	SSCMATWAAA	1e-16	-37.01	0	7516	0.0957	27956.7	0.0863
AGL13(MADS)/col-AGL13-DAP-Seq(GSE60143)/Homer	TWCCAWWTWTGGWAA	1e-16	-36.95	0	452	0.0058	1160.2	0.0036
ZNF382(Zf)/HEK293-ZNF382.GFP-ChIP-Seq(GSE58341)/Homer	GNCTGTASTRNTGBCTCHTT	1e-16	-36.9	0	297	0.0038	672.6	0.0021
HDG7(HB)/col-HDG7-DAP-Seq(GSE60143)/Homer	WGCATTTAATGC	1e-15	-36.58	0	1761	0.0224	5797	0.0179
AT1G24250(Orphan)/col-AT1G24250-DAP-Seq(GSE60143)/Homer	KTDGTTGGTDGTTGG	1e-15	-35.83	0	3715	0.0473	13195.1	0.0407
AT5G47660(Trihelix)/colamp-AT5G47660-DAP-Seq(GSE60143)/Homer	AWTTTTACCG	1e-15	-35.55	0	17100	0.2177	66289	0.2046
GTL1(Trihelix)/colamp-GTL1-DAP-Seq(GSE60143)/Homer	WWTTTACCKY	1e-15	-34.77	0	13015	0.1657	49922	0.1541
ZNF528(Zf)/HEK293-ZNF528.GFP-ChIP-Seq(GSE58341)/Homer	AGAAATGACTTCCCT	1e-14	-34.48	0	87	0.0011	107.3	0.0003
WRKY8(WRKY)/colamp-WRKY8-DAP-Seq(GSE60143)/Homer	CGTTGACTTT	1e-14	-34.45	0	1168	0.0149	3671.2	0.0113
GLI3(Zf)/Limb-GLI3-ChIP-Chip(GSE11077)/Homer	CGTGGGTGGTCC	1e-14	-34.23	0	1872	0.0238	6256.4	0.0193
ATHB6(Homeobox)/Arabidopsis-HB6-ChIP-Seq(GSE80564)/Homer	CAATNATTBN	1e-14	-34.13	0	9271	0.118	35026	0.1081
IDD2(C2H2)/colamp-IDD2-DAP-Seq(GSE60143)/Homer	HAVAAAAMGACAAAA	1e-14	-34.08	0	1324	0.0169	4242.2	0.0131
SOC1(MADS)/Seedling-SOC1-ChIP-Seq(GSE45846)/Homer	TWCCAWWTWTGG	1e-14	-33.94	0	4105	0.0523	14757.9	0.0456
EPR1(MYBrelated)/colamp-EPR1-DAP-Seq(GSE60143)/Homer	AAATATCT	1e-14	-33.6	0	3990	0.0508	14324.5	0.0442
LHY1(MYBrelated)/col-LHY1-DAP-Seq(GSE60143)/Homer	AAATATCT	1e-14	-33.6	0	3990	0.0508	14324.5	0.0442
ANL2(HB)/col-ANL2-DAP-Seq(GSE60143)/Homer	CATTAATTGC	1e-14	-33.18	0	5541	0.0705	20366.2	0.0629
p73(p53)/Trachea-p73-ChIP-Seq(PRJNA310161)/Homer	NRRRCAWGTCCDGRCATGYY	1e-13	-32.17	0	573	0.0073	1611	0.005
TCP17(TCP)/col-TCP17-DAP-Seq(GSE60143)/Homer	GTGGTCCCCA	1e-13	-30.11	0	736	0.0094	2199.7	0.0068
RORg(NR)/Liver-Rorc-ChIP-Seq(GSE101115)/Homer	WAABTAGGTCAV	1e-12	-29.61	0	1161	0.0148	3729.7	0.0115
Hoxa11(Homeobox)/ChickenMSG-Hoxa11.Flag-ChIP-Seq(GSE86088)/Homer	TTTTATGGCM	1e-12	-28.93	0	26628	0.339	105443	0.3255
Brn2(POU,Homeobox)/NPC-Brn2-ChIP-Seq(GSE35496)/Homer	ATGAATATTC	1e-12	-28.73	0	1030	0.0131	3269	0.0101
LMI1(HB)/colamp-LMI1-DAP-Seq(GSE60143)/Homer	AATTATTG	1e-12	-28.48	0	7654	0.0974	28895.4	0.0892
ATHB18(Homeobox)/colamp-ATHB18-DAP-Seq(GSE60143)/Homer	YCAATSATTG	1e-11	-27.51	0	2276	0.029	7939.8	0.0245
BIM3(bHLH)/col-BIM3-DAP-Seq(GSE60143)/Homer	TWVTCACGTGAB	1e-11	-26.34	0	2330	0.0297	8177.6	0.0252
ZNF41(Zf)/HEK293-ZNF41.GFP-ChIP-Seq(GSE58341)/Homer	CCTCATGGTGYCYTWYTCCCTTGTG	1e-11	-26.23	0	298	0.0038	755.2	0.0023
T1ISRE(IRF)/ThioMac-Ifnb-Expression/Homer	ACTTTCGTTTCT	1e-11	-26.13	0	146	0.0019	290.3	0.0009
OCT:OCT(POU,Homeobox)/NPC-Brn1-ChIP-Seq(GSE35496)/Homer	ATGAATATTCATGAG	1e-11	-26	0	86	0.0011	130.8	0.0004
LRF(Zf)/Erythroblasts-ZBTB7A-ChIP-Seq(GSE74977)/Homer	AAGACCCYYN	1e-11	-25.51	0	24935	0.3174	98821.8	0.305
Tbx6(T-box)/ESC-Tbx6-ChIP-Seq(GSE93524)/Homer	DAGGTGTBAA	1e-10	-25.22	0	14335	0.1825	55832.8	0.1723
GFX(?)/Promoter/Homer	ATTCTCGCGAGA	1e-10	-24.85	0	447	0.0057	1264.9	0.0039
HAP3(CCAATHAP3)/col-HAP3-DAP-Seq(GSE60143)/Homer	TGATGGAW	1e-10	-24.77	0	3711	0.0472	13553.4	0.0418
WRKY45(WRKY)/col-WRKY45-DAP-Seq(GSE60143)/Homer	HNNNKTTGACTWWNH	1e-10	-23.38	0	4045	0.0515	14910.9	0.046
E2F7(E2F)/Hela-E2F7-ChIP-Seq(GSE32673)/Homer	VDTTTCCCGCCA	1e-09	-22.95	0	3481	0.0443	12727.5	0.0393
RORgt(NR)/EL4-RORgt.Flag-ChIP-Seq(GSE56019)/Homer	AAYTAGGTCA	1e-09	-22.87	0	1528	0.0195	5231.9	0.0162
RORgt(NR)/EL4-RORgt.Flag-ChIP-Seq(GSE56019)/Homer	AAYTAGGTCA	1e-09	-22.87	0	1528	0.0195	5231.9	0.0162
At5g66730(C2H2)/colamp-At5g66730-DAP-Seq(GSE60143)/Homer	TTTGTCKTTTTK	1e-09	-22.82	0	2871	0.0365	10365.4	0.032
HOXA2(Homeobox)/mES-Hoxa2-ChIP-Seq(Donaldson_et_al.)/Homer	GYCATCMATCAT	1e-09	-22.3	0	1226	0.0156	4114.7	0.0127
HOXA1(Homeobox)/mES-Hoxa1-ChIP-Seq(SRP084292)/Homer	TGATKGATGR	1e-09	-22.11	0	3043	0.0387	11056.3	0.0341
MYB13(MYB)/col-MYB13-DAP-Seq(GSE60143)/Homer	HYCACCWACCHH	1e-09	-21.28	0	8838	0.1125	34013.2	0.105
ZKSCAN1(Zf)/HepG2-ZKSCAN1-ChIP-Seq(Encode)/Homer	GCACAYAGTAGGKCY	1e-07	-18.3	0	480	0.0061	1463.8	0.0045
ABF1(bZIP)/Arabidopsis-ABF1-ChIP-Seq(GSE80564)/Homer	CACGTGGC	1e-07	-18.15	0	13732	0.1748	53938.7	0.1665
EIN3(EIL)/col-EIN3-DAP-Seq(GSE60143)/Homer	ARATTCAATGWATYT	1e-07	-17.43	0	1291	0.0164	4475.4	0.0138
Hoxd11(Homeobox)/ChickenMSG-Hoxd11.Flag-ChIP-Seq(GSE86088)/Homer	VGCCATAAAA	1e-07	-17.03	0	27847	0.3545	111549	0.3443
WRKY21(WRKY)/colamp-WRKY21-DAP-Seq(GSE60143)/Homer	DCGTTGACTTTT	1e-06	-14.45	0	1072	0.0136	3725.7	0.0115
bHLHE40(bHLH)/HepG2-BHLHE40-ChIP-Seq(GSE31477)/Homer	KCACGTGMCN	1e-06	-14.2	0	5412	0.0689	20773	0.0641
At3g12730(G2like)/colamp-At3g12730-DAP-Seq(GSE60143)/Homer	AAGATTCT	1e-06	-14.18	0	18447	0.2348	73458.4	0.2268
AT1G76880(Trihelix)/col-AT1G76880-DAP-Seq(GSE60143)/Homer	ACGGTAAAAW	1e-06	-13.89	0	4028	0.0513	15286.1	0.0472
MYB96(MYB)/colamp-MYB96-DAP-Seq(GSE60143)/Homer	WGGTRGTTGG	1e-05	-13.79	0	12131	0.1544	47841.2	0.1477
NUC(C2H2)/col-NUC-DAP-Seq(GSE60143)/Homer	HAVAAAACGACAAAA	1e-05	-12.15	0	938	0.0119	3279.8	0.0101
ERF10(AP2EREBP)/col-ERF10-DAP-Seq(GSE60143)/Homer	RTGGCGGCGG	1e-05	-11.66	0	14685	0.1869	58419.1	0.1803
CArG(MADS)/PUER-Srf-ChIP-Seq(Sullivan_et_al.)/Homer	CCATATATGGNM	0.0001	-10.47	0	3626	0.0462	13886.5	0.0429
PTF1(TCP)/colamp-PTF1-DAP-Seq(GSE60143)/Homer	RDDGGGACCACA	0.001	-9.191	0.0002	1575	0.0201	5843.4	0.018
HOXB13(Homeobox)/ProstateTumor-HOXB13-ChIP-Seq(GSE56288)/Homer	TTTTATKRGG	0.001	-8.15	0.0005	13034	0.1659	52114.3	0.1609
NTM2(NAC)/col-NTM2-DAP-Seq(GSE60143)/Homer	CTTRTNNNAYAAGBH	0.001	-7.955	0.0006	5613	0.0715	22037.1	0.068
PAX3:FKHR-fusion(Paired,Homeobox)/Rh4-PAX3:FKHR-ChIP-Seq(GSE19063)/Homer	ACCRTGACTAATTNN	0.001	-7.398	0.001	2715	0.0346	10449.7	0.0323
SCRT1(Zf)/HEK293-SCRT1.eGFP-ChIP-Seq(Encode)/Homer	GCAACAGGTG	0.001	-7.336	0.0011	3864	0.0492	15052.3	0.0465
JKD(C2H2)/col-JKD-DAP-Seq(GSE60143)/Homer	TTTTGTCGTTTT	0.001	-7.285	0.0011	1881	0.0239	7140.6	0.022
Pax7(Paired,Homeobox),longest/Myoblast-Pax7-ChIP-Seq(GSE25064)/Homer	NTAATTDGCYAATTANNWWD	0.001	-7.106	0.0014	186	0.0024	583.1	0.0018
DEL1(E2FDP)/colamp-DEL1-DAP-Seq(GSE60143)/Homer	TTCCCGCCAA	0.01	-5.388	0.0076	75	0.001	214.6	0.0007
Pho4(bHLH)/Yeast-Pho4-ChIP-Seq(GSE29506)/Homer	AAGCACGTGBGD	0.01	-5.352	0.0079	3462	0.0441	13600	0.042
GATA(Zf),IR4/iTreg-Gata3-ChIP-Seq(GSE20898)/Homer	NAGATWNBNATCTNN	0.01	-4.943	0.0119	833	0.0106	3119.9	0.0096
At1g76110(ARID)/colamp-At1g76110-DAP-Seq(GSE60143)/Homer	ATTTAATG	0.01	-4.852	0.013	6499	0.0827	25950.1	0.0801
REM16(ABI3VP1)/col-REM16-DAP-Seq(GSE60143)/Homer	DTTTTTSCCGSMAAA	0.01	-4.614	0.0164	20	0.0003	41.1	0.0001
ANAC096(NAC)/colamp-ANAC096-DAP-Seq(GSE60143)/Homer	TACTTGWNNNWCAAG	0.1	-4.6	0.0166	6386	0.0813	25523.5	0.0788
WRKY14(WRKY)/colamp-WRKY14-DAP-Seq(GSE60143)/Homer	NCGTTGACTTTN	0.1	-4.595	0.0167	5278	0.0672	21023.3	0.0649
At5g22890(C2H2)/col-At5g22890-DAP-Seq(GSE60143)/Homer	NSAGGTKWTATCTGD	0.1	-4.542	0.0176	356	0.0045	1275.1	0.0039
GATA3(Zf),DR4/iTreg-Gata3-ChIP-Seq(GSE20898)/Homer	AGATGKDGAGATAAG	0.1	-4.44	0.0194	859	0.0109	3245.1	0.01
SeqBias: polyA-repeat	AAAAAAAAAA	0.1	-4.241	0.0236	77692	0.9891	320107	0.9881
EGL-5(Homeobox)/cElegans-L3-EGL5-ChIP-Seq(modEncode)/Homer	ATTTAATGGG	0.1	-4.241	0.0236	16536	0.2105	67050.4	0.207
bZIP44(bZIP)/colamp-bZIP44-DAP-Seq(GSE60143)/Homer	NDTGCCACGTCAGCH	0.1	-4.231	0.0238	346	0.0044	1246.5	0.0038
CDX4(Homeobox)/ZebrafishEmbryos-Cdx4.Myc-ChIP-Seq(GSE48254)/Homer	NGYCATAAAWCH	0.1	-4.176	0.0251	10582	0.1347	42694	0.1318
AtGRF6(GRF)/col-AtGRF6-DAP-Seq(GSE60143)/Homer	NTGTCAGADNNNNNN	0.1	-4.052	0.0284	17064	0.2172	69254.9	0.2138
DUX(Homeobox)/C2C12-Dux-ChIP-Seq(GSE87279)/Homer	BCWGATTCAATCAAN	0.1	-3.345	0.0575	41	0.0005	119.5	0.0004
TOD6?/SacCer-Promoters/Homer	GCGATGAGMT	0.1	-3.3	0.06	2512	0.032	9957.1	0.0307
Ik-1	NHTTGGGAATRCC	0.1	-3.257	0.0625	78551	1	323938	1
bHLH34(bHLH)/colamp-bHLH34-DAP-Seq(GSE60143)/Homer	HGWGRHWGACACGTG	0.1	-3.148	0.0696	4427	0.0564	17749.7	0.0548
ATHB6(Homeobox)/col-ATHB6-DAP-Seq(GSE60143)/Homer	AATGATTG	0.1	-3.108	0.0723	14667	0.1867	59636.3	0.1841
ANAC013(NAC)/col-ANAC013-DAP-Seq(GSE60143)/Homer	CTTGNNNNNCAAGNA	0.1	-3.052	0.0763	4252	0.0541	17050.4	0.0526
WRKY27(WRKY)/colamp-WRKY27-DAP-Seq(GSE60143)/Homer	NHGTTGACYTWD	0.1	-3.039	0.0772	9377	0.1194	37977.1	0.1172
BIM1(bHLH)/colamp-BIM1-DAP-Seq(GSE60143)/Homer	NNNNNNVTCACGTGM	1	-2.194	0.1796	1904	0.0242	7611.4	0.0235
WRKY22(WRKY)/colamp-WRKY22-DAP-Seq(GSE60143)/Homer	WWAAAGTCAACK	1	-2.166	0.1843	6151	0.0783	24951.7	0.077
AT3G10113(MYBrelated)/col-AT3G10113-DAP-Seq(GSE60143)/Homer	WNAAATATCWWN	1	-2.018	0.2133	4768	0.0607	19321.7	0.0596
GSC(Homeobox)/FrogEmbryos-GSC-ChIP-Seq(DRA000576)/Homer	RGGATTAR	1	-1.955	0.2268	17241	0.2195	70530.1	0.2177
AT4G12670(MYBrelated)/col-AT4G12670-DAP-Seq(GSE60143)/Homer	AGGGTTTAGGGTTTA	1	-1.893	0.2409	4	0.0001	7.4	0
bZIP42(bZIP)/colamp-bZIP42-DAP-Seq(GSE60143)/Homer	GCCACGTCAGCA	1	-1.589	0.3262	61	0.0008	221.7	0.0007
WRKY31(WRKY)/colamp-WRKY31-DAP-Seq(GSE60143)/Homer	NCGTTGACTWWK	1	-1.581	0.3281	7722	0.0983	31530.2	0.0973
ATHB53(HB)/col-ATHB53-DAP-Seq(GSE60143)/Homer	CAATAATT	1	-1.295	0.4359	5199	0.0662	21247.1	0.0656
WRKY43(WRKY)/colamp-WRKY43-DAP-Seq(GSE60143)/Homer	NCGTTGACTTTT	1	-1.257	0.4524	3621	0.0461	14779	0.0456
CES-1(Homeobox)/cElegans-L1-CES1-ChIP-Seq(modEncode)/Homer	AAATTSAATTTN	1	-1.183	0.486	5069	0.0645	20743.4	0.064
O2(bZIP)/Corn-O2-ChIP-Seq(GSE63991)/Homer	GCTGACGTGGCA	1	-1.16	0.4967	2406	0.0306	9813.1	0.0303
Prop1(Homeobox)/GHFT1-PROP1.biotin-ChIP-Seq(GSE77302)/Homer	NTAATBNAATTA	1	-1.124	0.514	5987	0.0762	24534.5	0.0757
NFY(CCAAT)/Promoter/Homer	RGCCAATSRG	1	-0.9615	0.6038	13710	0.1745	56393.2	0.1741
PAX6(Paired,Homeobox)/Forebrain-Pax6-ChIP-Seq(GSE66961)/Homer	NGTGTTCAVTSAAGCGKAAA	1	-0.8544	0.671	1135	0.0144	4650.5	0.0144
ZNF264(Zf)/HEK293-ZNF264.GFP-ChIP-Seq(GSE58341)/Homer	RGGGCACTAACY	1	-0.7451	0.7472	10564	0.1345	43537.5	0.1344
DUX4(Homeobox)/Myoblasts-DUX4.V5-ChIP-Seq(GSE75791)/Homer	NWTAAYCYAATCAWN	1	-0.7377	0.7516	395	0.005	1622.9	0.005
Phox2a(Homeobox)/Neuron-Phox2a-ChIP-Seq(GSE31456)/Homer	YTAATYNRATTA	1	-0.7063	0.7743	3719	0.0473	15331.3	0.0473
NAC2(NAC)/colamp-NAC2-DAP-Seq(GSE60143)/Homer	TDCTTGNNNNNCAAG	1	-0.6945	0.7822	6621	0.0843	27303.2	0.0843
TCP1(TCP)/col-TCP1-DAP-Seq(GSE60143)/Homer	GGGGGCCCMMCN	1	-0.5424	0.9093	6148	0.0783	25424.2	0.0785
MYB3(MYB)/Arabidopsis-MYB3-ChIP-Seq(GSE80564)/Homer	GKTAGGTRGG	1	-0.53	0.9192	23966	0.3051	98969.6	0.3055
ERF13(AP2EREBP)/colamp-ERF13-DAP-Seq(GSE60143)/Homer	TYAGCCGCCATT	1	-0.5181	0.9287	19368	0.2466	80008.7	0.247
AT1G76870(Trihelix)/col-AT1G76870-DAP-Seq(GSE60143)/Homer	AAAACCRGWW	1	-0.5051	0.9393	5106	0.065	21139.5	0.0653
ATHB7(Homeobox)/col-ATHB7-DAP-Seq(GSE60143)/Homer	AATGATTG	1	-0.4467	0.9942	8697	0.1107	36010.5	0.1112
WRKY71(WRKY)/col-WRKY71-DAP-Seq(GSE60143)/Homer	CKTTGACYWW	1	-0.4342	1	8138	0.1036	33709.1	0.1041
TCP3(TCP)/colamp-TCP3-DAP-Seq(GSE60143)/Homer	WGTGGTCCCAAHWWW	1	-0.3358	1	3310	0.0421	13796.1	0.0426
ANAC103(NAC)/col-ANAC103-DAP-Seq(GSE60143)/Homer	AACTTGNWNWNCAAG	1	-0.3195	1	3700	0.0471	15422.5	0.0476
At3g24120(G2like)/col-At3g24120-DAP-Seq(GSE60143)/Homer	NWWAGMATMW	1	-0.2801	1	37698	0.4799	155914	0.4813
AT1G04880(ARID)/colamp-AT1G04880-DAP-Seq(GSE60143)/Homer	AAACTATATADTATA	1	-0.2523	1	911	0.0116	3861.6	0.0119
GT3a(Trihelix)/col-GT3a-DAP-Seq(GSE60143)/Homer	WNACACGTGTYWWAW	1	-0.2357	1	2026	0.0258	8519.5	0.0263
WRKY55(WRKY)/col-WRKY55-DAP-Seq(GSE60143)/Homer	NCGTTGACTT	1	-0.1616	1	12734	0.1621	53009.7	0.1636
GT1(Trihelix)/col-GT1-DAP-Seq(GSE60143)/Homer	TTAACCATGGTTAAD	1	-0.1442	1	100	0.0013	464	0.0014
WRKY50(WRKY)/col-WRKY50-DAP-Seq(GSE60143)/Homer	NNTTGACTWNNGNNN	1	-0.132	1	10668	0.1358	44506.1	0.1374
ATHB40(HB)/col-ATHB40-DAP-Seq(GSE60143)/Homer	HCAATWATTG	1	-0.1171	1	8672	0.1104	36258.5	0.1119
HAT5(Homeobox)/colamp-HAT5-DAP-Seq(GSE60143)/Homer	DCAATWATTG	1	-0.1059	1	1485	0.0189	6349.6	0.0196
Unknown1/Arabidopsis-Promoters/Homer	RGGGTAWWWTHGTAA	1	-0.07767	1	1083	0.0138	4684.1	0.0145
WRKY28(WRKY)/col-WRKY28-DAP-Seq(GSE60143)/Homer	BGTTGACTWH	1	-0.06522	1	13673	0.1741	57136.1	0.1764
WRKY6(WRKY)/colamp-WRKY6-DAP-Seq(GSE60143)/Homer	NCGTTGACTWWD	1	-0.052	1	9466	0.1205	39727.4	0.1226
WRKY26(WRKY)/colamp-WRKY26-DAP-Seq(GSE60143)/Homer	CGTTGACTWDKN	1	-0.04251	1	5617	0.0715	23742	0.0733
WRKY65(WRKY)/colamp-WRKY65-DAP-Seq(GSE60143)/Homer	AWWWAGTCAACG	1	-0.02903	1	5126	0.0653	21748.6	0.0671
ANAC028(NAC)/col-ANAC028-DAP-Seq(GSE60143)/Homer	WRCTTGNNNNNCAAG	1	-0.0255	1	7054	0.0898	29815.7	0.092
TATA-box/Drosophila-Promoters/Homer	CTATAAAAGCSV	1	-0.02495	1	732	0.0093	3266.6	0.0101
bHLH18(bHLH)/col-bHLH18-DAP-Seq(GSE60143)/Homer	CACGTGTTYCACGTG	1	-0.01582	1	280	0.0036	1325.8	0.0041
WRKY75(WRKY)/col-WRKY75-DAP-Seq(GSE60143)/Homer	CGTTGACTWW	1	-0.0128	1	10345	0.1317	43641.7	0.1347
At1g13300(G2like)/col-At1g13300-DAP-Seq(GSE60143)/Homer	GAATCTWAGATTCYN	1	-0.01081	1	103	0.0013	538.4	0.0017
PCF/Arabidopsis-Promoters/Homer	NNWWWTGGGCYTDDN	1	-0.01065	1	2652	0.0338	11479.7	0.0354
MYB44(MYB)/colamp-MYB44-DAP-Seq(GSE60143)/Homer	CVGTTWWKTCNGTTA	1	-0.006475	1	859	0.0109	3883.7	0.012
WRKY17(WRKY)/colamp-WRKY17-DAP-Seq(GSE60143)/Homer	GCGTTGACTTTT	1	-0.005426	1	78	0.001	433.3	0.0013
WRKY7(WRKY)/colamp-WRKY7-DAP-Seq(GSE60143)/Homer	AAAAGTCAACGSHWD	1	-0.003918	1	15	0.0002	118.9	0.0004
WRKY40(WRKY)/colamp-WRKY40-DAP-Seq(GSE60143)/Homer	AHWAGTCAAC	1	-0.002626	1	6000	0.0764	25708.2	0.0794
BZR1(BZR)/col-BZR1-DAP-Seq(GSE60143)/Homer	NNCRCACGTGCG	1	-0.002163	1	1389	0.0177	6223.2	0.0192
Barx1(Homeobox)/Stomach-Barx1.3xFlag-ChIP-Seq(GSE69483)/Homer	AAACMATTAN	1	-0.002017	1	5246	0.0668	22569.6	0.0697
MYB83(MYB)/colamp-MYB83-DAP-Seq(GSE60143)/Homer	CACCAACCWH	1	-0.001956	1	20703	0.2636	87023.1	0.2686
Pax7(Paired,Homeobox),long/Myoblast-Pax7-ChIP-Seq(GSE25064)/Homer	TAATCHGATTAC	1	-0.001876	1	207	0.0026	1056.1	0.0033
SeqBias: G/A bias	RRRRRRRRRR	1	-0.00187	1	78533	0.9998	323922	0.9999
GBF5(bZIP)/colamp-GBF5-DAP-Seq(GSE60143)/Homer	WKNWSACGTGGCAWN	1	-0.001269	1	4355	0.0554	18861.5	0.0582
caudal(Homeobox)/Drosophila-Embryos-ChIP-Chip(modEncode)/Homer	GGYCATAAAW	1	-0.000893	1	9350	0.119	39873.7	0.1231
At4g36780(BZR)/col-At4g36780-DAP-Seq(GSE60143)/Homer	NNNNNNCACGTGNNN	1	-0.000614	1	4565	0.0581	19813.4	0.0612
WRKY11(WRKY)/col-WRKY11-DAP-Seq(GSE60143)/Homer	SCGTTGACTTTN	1	-0.000537	1	1258	0.016	5731	0.0177
CRC(C2C2YABBY)/col-CRC-DAP-Seq(GSE60143)/Homer	TWATSATA	1	-0.000512	1	14918	0.1899	63191.5	0.1951
MYB40(MYB)/col-MYB40-DAP-Seq(GSE60143)/Homer	TGGTAGGTRARA	1	-0.000286	1	4137	0.0527	18068	0.0558
At1g78700(BZR)/col-At1g78700-DAP-Seq(GSE60143)/Homer	NNNNCACGTGNNNNN	1	-0.000196	1	4563	0.0581	19902.5	0.0614
Phox2b(Homeobox)/CLBGA-PHOX2B-ChIP-Seq(GSE90683)/Homer	TTAATTNAATTA	1	-0.000155	1	1953	0.0249	8795.9	0.0272
bZIP3(bZIP)/col-bZIP3-DAP-Seq(GSE60143)/Homer	DWKNHSACGTGGCAD	1	-0.000135	1	7004	0.0892	30237.3	0.0933
At5g65130(AP2EREBP)/colamp-At5g65130-DAP-Seq(GSE60143)/Homer	CCRCCGACAWTN	1	-9.1e-05	1	4916	0.0626	21459.6	0.0662
GATA6(C2C2gata)/col200-GATA6-DAP-Seq(GSE60143)/Homer	TAGATCTARAHH	1	-6.2e-05	1	1250	0.0159	5794.7	0.0179
SeqBias: polyC-repeat	CCCCCCCCCC	1	-5.1e-05	1	78399	0.9981	323521	0.9987
WRKY29(WRKY)/colamp-WRKY29-DAP-Seq(GSE60143)/Homer	MGTTGACTTT	1	-4.9e-05	1	11121	0.1416	47628.8	0.147
AT1G19040(NAC)/col-AT1G19040-DAP-Seq(GSE60143)/Homer	CTTGNDNHNCAAGYW	1	-3.7e-05	1	1061	0.0135	4987.7	0.0154
ERF3(AP2EREBP)/colamp-ERF3-DAP-Seq(GSE60143)/Homer	ATGGCGGCGG	1	-2.6e-05	1	13940	0.1775	59497.1	0.1837
SeqBias: C/A-bias	MMMMMMMMMM	1	-1.2e-05	1	78528	0.9997	323924	0.9999
PRDM14(Zf)/H1-PRDM14-ChIP-Seq(GSE22767)/Homer	RGGTCTCTAACY	1	-8e-06	1	3584	0.0456	15964.5	0.0493
MYB17(MYB)/colamp-MYB17-DAP-Seq(GSE60143)/Homer	GGTAGGTGRG	1	-7e-06	1	7559	0.0962	32849.1	0.1014
GATA11(C2C2gata)/col-GATA11-DAP-Seq(GSE60143)/Homer	DDHYYAGATCTR	1	-5e-06	1	4338	0.0552	19210.6	0.0593
LIN-15B(Zf)/cElegans-L3-LIN15B-ChIP-Seq(modEncode)/Homer	CARTGGAGCGCRYTTGCATT	1	-3e-06	1	77	0.001	530.7	0.0016
GATA1(C2C2gata)/colamp-GATA1-DAP-Seq(GSE60143)/Homer	DDWWYYAGATCTRRW	1	-3e-06	1	3600	0.0458	16094.5	0.0497
EFL-1(E2F)/cElegans-L1-EFL1-ChIP-Seq(modEncode)/Homer	TGCAARYGCGCTCYA	1	-2e-06	1	346	0.0044	1856.5	0.0057
SeqBias: GCW-triplet	GCWGCWGCWGCW	1	-1e-06	1	78507	0.9994	323883	0.9998
WRKY20(WRKY)/col-WRKY20-DAP-Seq(GSE60143)/Homer	CKTTGACYWD	1	-1e-06	1	7803	0.0993	34047	0.1051
ZBTB33(Zf)/GM12878-ZBTB33-ChIP-Seq(GSE32465)/Homer	GGVTCTCGCGAGAAC	1	0	1	1274	0.0162	6107.1	0.0189
AT3G25990(Trihelix)/colamp-AT3G25990-DAP-Seq(GSE60143)/Homer	TTAACCATAG	1	0	1	8594	0.1094	37497.7	0.1158
WRKY3(WRKY)/col-WRKY3-DAP-Seq(GSE60143)/Homer	NCKTTGACYDDN	1	0	1	6543	0.0833	28824.3	0.089
Zelda(Zf)/Embryo-zld-ChIP-Seq(GSE65441)/Homer	KBCTACCTGW	1	0	1	5166	0.0658	22971.7	0.0709
At4g18890(BZR)/col-At4g18890-DAP-Seq(GSE60143)/Homer	NDBRCACGTGYR	1	0	1	2604	0.0332	11958.4	0.0369
BAM8(BES1)/col-BAM8-DAP-Seq(GSE60143)/Homer	NNWSACACGTGTSWN	1	0	1	1976	0.0252	9257.7	0.0286
ANAC053(NAC)/colamp-ANAC053-DAP-Seq(GSE60143)/Homer	TDCTTGNNNNNCAAG	1	0	1	5155	0.0656	23020.8	0.0711
AIL7(AP2EREBP)/colamp-AIL7-DAP-Seq(GSE60143)/Homer	KCACRAWTYYCGAGG	1	0	1	6259	0.0797	27799.9	0.0858
Pho2(bHLH)/Yeast-Pho2-ChIP-Seq(GSE29506)/Homer	CCCACGTGCT	1	0	1	7274	0.0926	32119.7	0.0991
ERF105(AP2EREBP)/colamp-ERF105-DAP-Seq(GSE60143)/Homer	TGGCGGCT	1	0	1	22901	0.2915	97742	0.3017
ZNF669(Zf)/HEK293-ZNF669.GFP-ChIP-Seq(GSE58341)/Homer	GARTGGTCATCGCCC	1	0	1	1413	0.018	6855.7	0.0212
E-box/Arabidopsis-Promoters/Homer	GCCACGTG	1	0	1	7581	0.0965	33564.6	0.1036
ABF2(bZIP)/col-ABF2-DAP-Seq(GSE60143)/Homer	KGMCACGTGDCMHHH	1	0	1	3193	0.0406	14709.5	0.0454
MYB93(MYB)/colamp-MYB93-DAP-Seq(GSE60143)/Homer	GGTAGGTGRD	1	0	1	14540	0.1851	62942.8	0.1943
MYB39(MYB)/col-MYB39-DAP-Seq(GSE60143)/Homer	WWAARKTAGGTGRAA	1	0	1	1568	0.02	7584.8	0.0234
VND3(NAC)/colamp-VND3-DAP-Seq(GSE60143)/Homer	TRCTTGWDNHWCAAG	1	0	1	6491	0.0826	29043.7	0.0897
DREB26(AP2EREBP)/col-DREB26-DAP-Seq(GSE60143)/Homer	CCACCGACAH	1	0	1	3678	0.0468	18182.6	0.0561
GATA19(C2C2gata)/colamp-GATA19-DAP-Seq(GSE60143)/Homer	ATCSGATCVG	1	0	1	721	0.0092	6390.5	0.0197
HNF6(Homeobox)/Liver-Hnf6-ChIP-Seq(ERP000394)/Homer	NTATYGATCH	1	0	1	4973	0.0633	47017.8	0.1451
LHY(Myb)/Seedling-LHY-ChIP-Seq(GSE52175)/Homer	ADAAATATCT	1	0	1	10045	0.1279	47311.4	0.146
At2g01060(G2like)/colamp-At2g01060-DAP-Seq(GSE60143)/Homer	AGATKCBNWW	1	0	1	35174	0.4478	149020	0.46
VND4(NAC)/colamp-VND4-DAP-Seq(GSE60143)/Homer	WRCTTGWANWWCAAG	1	0	1	6924	0.0881	36445	0.1125
LBD2(LOBAS2)/colamp-LBD2-DAP-Seq(GSE60143)/Homer	TCCGAWTTTTTCGGN	1	0	1	4292	0.0546	38332.9	0.1183
ANAC083(NAC)/col-ANAC083-DAP-Seq(GSE60143)/Homer	CKTRWNNNWYAMGTA	1	0	1	7069	0.09	41154.5	0.127
bZIP16(bZIP)/colamp-bZIP16-DAP-Seq(GSE60143)/Homer	TGCCACGTGD	1	0	1	4006	0.051	21099.1	0.0651
PLT3(AP2EREBP)/col-PLT3-DAP-Seq(GSE60143)/Homer	GCACGNWTHYCGAGG	1	0	1	694	0.0088	4654	0.0144
Gata2(Zf)/K562-GATA2-ChIP-Seq(GSE18829)/Homer	BBCTTATCTS	1	0	1	7701	0.098	36027.3	0.1112
HIF2a(bHLH)/785_O-HIF2a-ChIP-Seq(GSE34871)/Homer	GCACGTACCC	1	0	1	6028	0.0767	45675.8	0.141
ANAC070(NAC)/colamp-ANAC070-DAP-Seq(GSE60143)/Homer	CTTRHDNHNBAAGHW	1	0	1	11295	0.1438	53953.6	0.1665
TATA-box/SacCer-Promoters/Homer	BBHWTATATA	1	0	1	4448	0.0566	22554.4	0.0696
CUC3(NAC)/col-CUC3-DAP-Seq(GSE60143)/Homer	TRCKTGWNNNACAMG	1	0	1	2929	0.0373	19381	0.0598
ANAC075(NAC)/col-ANAC075-DAP-Seq(GSE60143)/Homer	CTTSWWNWWSAAGYT	1	0	1	3287	0.0418	16004.2	0.0494
Otx2(Homeobox)/EpiLC-Otx2-ChIP-Seq(GSE56098)/Homer	NYTAATCCYB	1	0	1	10492	0.1336	46868.3	0.1447
CUX1(Homeobox)/K562-CUX1-ChIP-Seq(GSE92882)/Homer	TATCGATNAN	1	0	1	6085	0.0775	51139.9	0.1579
SPL11(SBP)/col100-SPL11-DAP-Seq(GSE60143)/Homer	YTGTACTTBH	1	0	1	6859	0.0873	34362.2	0.1061
WRKY42(WRKY)/colamp-WRKY42-DAP-Seq(GSE60143)/Homer	NAAAGTCAACGN	1	0	1	4217	0.0537	20889	0.0645
Rap210(AP2EREBP)/col-Rap210-DAP-Seq(GSE60143)/Homer	TGTCGGCA	1	0	1	7130	0.0908	69976.2	0.216
RAP26(AP2EREBP)/colamp-RAP26-DAP-Seq(GSE60143)/Homer	HDATGGCGGCGG	1	0	1	19113	0.2433	109850	0.3391
REB1/SacCer-Promoters/Homer	KCCGGGTAAYRR	1	0	1	2526	0.0322	15240.8	0.047
IBL1(bHLH)/Seedling-IBL1-ChIP-Seq(GSE51120)/Homer	CACGTGCC	1	0	1	27900	0.3552	124534	0.3844
DEAR2(AP2EREBP)/colamp-DEAR2-DAP-Seq(GSE60143)/Homer	HCACCGACAWHD	1	0	1	13844	0.1762	100721	0.3109
bHLH10(bHLH)/colamp-bHLH10-DAP-Seq(GSE60143)/Homer	YACCGACA	1	0	1	3151	0.0401	32718.9	0.101
At1g19000(MYBrelated)/colamp-At1g19000-DAP-Seq(GSE60143)/Homer	WWTGGATAADDT	1	0	1	8554	0.1089	42812.3	0.1322
NAM(NAC)/col-NAM-DAP-Seq(GSE60143)/Homer	RGTTRCGTRW	1	0	1	15360	0.1955	114611	0.3538
At4g32800(AP2EREBP)/colamp-At4g32800-DAP-Seq(GSE60143)/Homer	DYCACCGACAHWWWH	1	0	1	1060	0.0135	12796.8	0.0395
CAMTA5(CAMTA)/col-CAMTA5-DAP-Seq(GSE60143)/Homer	ACGCGTTTTANACRC	1	0	1	3574	0.0455	33279.8	0.1027
At2g03500(G2like)/col-At2g03500-DAP-Seq(GSE60143)/Homer	WWAGAATATTCT	1	0	1	2305	0.0293	10905.5	0.0337
bZIP53(bZIP)/colamp-bZIP53-DAP-Seq(GSE60143)/Homer	NDNHSACGTGKMNNN	1	0	1	4569	0.0582	24479.2	0.0756
AT2G15740(C2H2)/col-AT2G15740-DAP-Seq(GSE60143)/Homer	DHNDWATCGATD	1	0	1	7510	0.0956	101653	0.3138
TGA9(bZIP)/colamp-TGA9-DAP-Seq(GSE60143)/Homer	VTGACGTC	1	0	1	15627	0.1989	74819.7	0.231
ZML1(C2C2gata)/colamp-ZML1-DAP-Seq(GSE60143)/Homer	ATCWYRACCGTTSRW	1	0	1	119	0.0015	1641.8	0.0051
GEI-11(Myb?)/cElegans-L4-GEI11-ChIP-Seq(modEncode)/Homer	CCGACAYYTYACGGG	1	0	1	1110	0.0141	6627.8	0.0205
MYB49(MYB)/col-MYB49-DAP-Seq(GSE60143)/Homer	ARKTAGGTRR	1	0	1	11763	0.1497	55601.6	0.1716
ANAC016(NAC)/col-ANAC016-DAP-Seq(GSE60143)/Homer	WNCTTGNNNNNCAMG	1	0	1	8633	0.1099	41253	0.1273
AT4G26030(C2H2)/col-AT4G26030-DAP-Seq(GSE60143)/Homer	BYYACCWACY	1	0	1	11455	0.1458	56095	0.1732
ELT-3(Gata)/cElegans-L1-ELT3-ChIP-Seq(modEncode)/Homer	AWTGATAAGA	1	0	1	4546	0.0579	20587.6	0.0636
TGA2(bZIP)/colamp-TGA2-DAP-Seq(GSE60143)/Homer	ACGTCAYCHH	1	0	1	8757	0.1115	51239.8	0.1582
PLT1(AP2EREBP)/colamp-PLT1-DAP-Seq(GSE60143)/Homer	GCACGAWTYCCGAGG	1	0	1	1052	0.0134	5575.5	0.0172
ABI5(bZIP)/col-ABI5-DAP-Seq(GSE60143)/Homer	GCCACGTG	1	0	1	6391	0.0814	31252.6	0.0965
MYB101(MYB)/colamp-MYB101-DAP-Seq(GSE60143)/Homer	TAACNRMY	1	0	1	25145	0.3201	132395	0.4087
DREB19(AP2EREBP)/colamp-DREB19-DAP-Seq(GSE60143)/Homer	AATGTCGGTK	1	0	1	7201	0.0917	52323.8	0.1615
MYB3R1(MYB)/col-MYB3R1-DAP-Seq(GSE60143)/Homer	WWDTDACCGTTR	1	0	1	2933	0.0373	34331	0.106
MYB107(MYB)/col-MYB107-DAP-Seq(GSE60143)/Homer	RGTWGGTRRR	1	0	1	20288	0.2583	89539.4	0.2764
ZIM(C2C2gata)/col-ZIM-DAP-Seq(GSE60143)/Homer	ATCSRACGGTYRAGA	1	0	1	99	0.0013	1625	0.005
HIF-1a(bHLH)/MCF7-HIF1a-ChIP-Seq(GSE28352)/Homer	TACGTGCV	1	0	1	4405	0.0561	36355.8	0.1122
GBF6(bZIP)/colamp-GBF6-DAP-Seq(GSE60143)/Homer	WWTGMCACGTCABCW	1	0	1	3137	0.0399	14787.7	0.0456
MYB3R5(MYB)/col-MYB3R5-DAP-Seq(GSE60143)/Homer	THYAACGGTHAWAWT	1	0	1	749	0.0095	9870.9	0.0305
VND6(NAC)/col-VND6-DAP-Seq(GSE60143)/Homer	DCTTNHTTTTYAMGY	1	0	1	11689	0.1488	60384.5	0.1864
AT4G00250(GeBP)/col-AT4G00250-DAP-Seq(GSE60143)/Homer	WDTGGATAAKRT	1	0	1	5957	0.0758	32852.9	0.1014
CAMTA1(CAMTA)/col-CAMTA1-DAP-Seq(GSE60143)/Homer	WWAACGCGTT	1	0	1	7662	0.0975	77603	0.2395
MYB99(MYB)/colamp-MYB99-DAP-Seq(GSE60143)/Homer	GGTAGGTG	1	0	1	10870	0.1384	57327.8	0.177
RAP212(AP2EREBP)/col-RAP212-DAP-Seq(GSE60143)/Homer	CGCCGCCATTTT	1	0	1	14180	0.1805	66720.7	0.206
ANAC087(NAC)/col-ANAC087-DAP-Seq(GSE60143)/Homer	WVCKTGHNNNWCAMG	1	0	1	2747	0.035	19403.1	0.0599
MYB74(MYB)/colamp-MYB74-DAP-Seq(GSE60143)/Homer	YYYACCTACCWH	1	0	1	6803	0.0866	32633.8	0.1007
MYB121(MYB)/col-MYB121-DAP-Seq(GSE60143)/Homer	YNTACCTAACWW	1	0	1	3669	0.0467	21296	0.0657
DPL-1(E2F)/cElegans-Adult-ChIP-Seq(modEncode)/Homer	TAGCGCGC	1	0	1	15006	0.191	94640.7	0.2921
ANAC038(NAC)/col-ANAC038-DAP-Seq(GSE60143)/Homer	ACACGTWAYC	1	0	1	25810	0.3286	137198	0.4235
bZIP50(bZIP)/colamp-bZIP50-DAP-Seq(GSE60143)/Homer	GATGACGTCA	1	0	1	14160	0.1803	74456.7	0.2298
DEL2(E2FDP)/col-DEL2-DAP-Seq(GSE60143)/Homer	WTTTCSCGCC	1	0	1	7324	0.0932	35153.1	0.1085
LBD23(LOBAS2)/colamp-LBD23-DAP-Seq(GSE60143)/Homer	GCGNAWWWTNCGCYW	1	0	1	15858	0.2019	91202.6	0.2815
CUC1(NAC)/col-CUC1-DAP-Seq(GSE60143)/Homer	TACTTGTNNNACAAG	1	0	1	4004	0.051	22577.4	0.0697
HY5(bZIP)/colamp-HY5-DAP-Seq(GSE60143)/Homer	RRTSACGTSD	1	0	1	11706	0.149	75051.5	0.2317
WRKY46(WRKY)/colamp-WRKY46-DAP-Seq(GSE60143)/Homer	AAAGTCAACGSN	1	0	1	636	0.0081	4612.7	0.0142
MYB10(MYB)/col-MYB10-DAP-Seq(GSE60143)/Homer	YCCACCTACCHH	1	0	1	4808	0.0612	23059.5	0.0712
Replumless(BLH)/Arabidopsis-RPL.GFP-ChIP-Seq(GSE78727)/Homer	HGTCWHATCA	1	0	1	14016	0.1784	62602.9	0.1932
Elk4(ETS)/Hela-Elk4-ChIP-Seq(GSE31477)/Homer	NRYTTCCGGY	1	0	1	13281	0.1691	57886.9	0.1787
At1g19210(AP2EREBP)/colamp-At1g19210-DAP-Seq(GSE60143)/Homer	HCACCGACCAHN	1	0	1	17137	0.2182	128702	0.3973
ABR1(AP2EREBP)/colamp-ABR1-DAP-Seq(GSE60143)/Homer	AAATGGCGGCGG	1	0	1	16576	0.211	90108.2	0.2782
At1g74840(MYBrelated)/col100-At1g74840-DAP-Seq(GSE60143)/Homer	YHTTATCCAWWT	1	0	1	7941	0.1011	38679.3	0.1194
AT5G05550(Trihelix)/col-AT5G05550-DAP-Seq(GSE60143)/Homer	HDNHDTCKCCGGMGA	1	0	1	21905	0.2789	122706	0.3788
LBD18(LOBAS2)/colamp-LBD18-DAP-Seq(GSE60143)/Homer	CKGAWWTTCHGS	1	0	1	32523	0.414	151637	0.4681
TINY(AP2EREBP)/col-TINY-DAP-Seq(GSE60143)/Homer	NNCACCGACA	1	0	1	2839	0.0361	29128.7	0.0899
ANAC050(NAC)/colamp-ANAC050-DAP-Seq(GSE60143)/Homer	WNCTTGNNNNNCAAG	1	0	1	5580	0.071	25392.7	0.0784
AT1G44830(AP2EREBP)/col-AT1G44830-DAP-Seq(GSE60143)/Homer	NCCACCGACA	1	0	1	4801	0.0611	26239.5	0.081
ATHB24(ZFHD)/colamp-ATHB24-DAP-Seq(GSE60143)/Homer	TAATTAAS	1	0	1	8155	0.1038	42091.4	0.1299
MYB116(MYB)/colamp-MYB116-DAP-Seq(GSE60143)/Homer	AGTTAGGCAN	1	0	1	8357	0.1064	44387.9	0.137
Gata1(Zf)/K562-GATA1-ChIP-Seq(GSE18829)/Homer	SAGATAAGRV	1	0	1	6953	0.0885	34063	0.1051
ATHB21(HB)/colamp-ATHB21-DAP-Seq(GSE60143)/Homer	YCAATWAT	1	0	1	5157	0.0657	27479.9	0.0848
EMB1789(C3H)/col-EMB1789-DAP-Seq(GSE60143)/Homer	TWTTTACCGYND	1	0	1	4578	0.0583	22451.2	0.0693
Cux2(Homeobox)/Liver-Cux2-ChIP-Seq(GSE35985)/Homer	HNRAATCAAT	1	0	1	3730	0.0475	34584.2	0.1068
CRF10(AP2EREBP)/col100-CRF10-DAP-Seq(GSE60143)/Homer	DCCGCCGYHA	1	0	1	19998	0.2546	119460	0.3688
ERF8(AP2EREBP)/colamp-ERF8-DAP-Seq(GSE60143)/Homer	CGCCGYCATW	1	0	1	17608	0.2242	102964	0.3178
At5g05790(MYBrelated)/col-At5g05790-DAP-Seq(GSE60143)/Homer	AYCTTATC	1	0	1	10128	0.1289	58956.6	0.182
bZIP48(bZIP)/colamp-bZIP48-DAP-Seq(GSE60143)/Homer	DDWWKVTSACGTGGC	1	0	1	4641	0.0591	21415.9	0.0661
SPL1(SBP)/colamp-SPL1-DAP-Seq(GSE60143)/Homer	HYGTACDTWH	1	0	1	18896	0.2406	134119	0.414
AT3G60490(AP2EREBP)/colamp-AT3G60490-DAP-Seq(GSE60143)/Homer	NNRCCGACANNNNNN	1	0	1	3228	0.0411	33642.7	0.1039
LBD13(LOBAS2)/colamp-LBD13-DAP-Seq(GSE60143)/Homer	KCCGTNWTTTBCGGC	1	0	1	15254	0.1942	78622	0.2427
Gata6(Zf)/HUG1N-GATA6-ChIP-Seq(GSE51936)/Homer	YCTTATCTBN	1	0	1	10457	0.1331	49638	0.1532
KANADI1(Myb)/Seedling-KAN1-ChIP-Seq(GSE48081)/Homer	ARGAATAWWN	1	0	1	12917	0.1644	66549.2	0.2054
PUCHI(AP2EREBP)/colamp-PUCHI-DAP-Seq(GSE60143)/Homer	GCGCCGTY	1	0	1	14994	0.1909	75984.2	0.2346
MYB33(MYB)/col-MYB33-DAP-Seq(GSE60143)/Homer	DDTYNGTTAN	1	0	1	20346	0.259	99501	0.3071
RAP21(AP2EREBP)/colamp-RAP21-DAP-Seq(GSE60143)/Homer	BCACCGACAHNN	1	0	1	1823	0.0232	19950.8	0.0616
MYB56(MYB)/colamp-MYB56-DAP-Seq(GSE60143)/Homer	HTAACGRMHY	1	0	1	9661	0.123	74494.9	0.23
MYB3R4(MYB)/col-MYB3R4-DAP-Seq(GSE60143)/Homer	AWWTAACCGTTR	1	0	1	1621	0.0206	22282.8	0.0688
SRS7(SRS)/colamp-SRS7-DAP-Seq(GSE60143)/Homer	HATAGGTTTH	1	0	1	40782	0.5192	201263	0.6213
AREB3(bZIP)/col-AREB3-DAP-Seq(GSE60143)/Homer	NKGMCACGTGDCMNN	1	0	1	4424	0.0563	22557.5	0.0696
GATA14(C2C2gata)/col-GATA14-DAP-Seq(GSE60143)/Homer	AYCAGATCTG	1	0	1	7345	0.0935	34217.2	0.1056
At1g36060(AP2EREBP)/colamp-At1g36060-DAP-Seq(GSE60143)/Homer	NNWWKGTCGGTG	1	0	1	8986	0.1144	63980.5	0.1975
BMYB(HTH)/Hela-BMYB-ChIP-Seq(GSE27030)/Homer	NHAACBGYYV	1	0	1	20996	0.2673	111463	0.3441
GATA3(Zf)/iTreg-Gata3-ChIP-Seq(GSE20898)/Homer	AGATAASR	1	0	1	17606	0.2241	82586.4	0.2549
ERF38(AP2EREBP)/col-ERF38-DAP-Seq(GSE60143)/Homer	CACCGACA	1	0	1	5440	0.0693	52118.8	0.1609
SPL5(SBP)/colamp-SPL5-DAP-Seq(GSE60143)/Homer	NNHGTACGGHNN	1	0	1	4363	0.0555	77255.7	0.2385
BOS1(MYB)/col-BOS1-DAP-Seq(GSE60143)/Homer	NNRCCTAACT	1	0	1	11283	0.1436	59546.4	0.1838
bHLH157(bHLH)/col-bHLH157-DAP-Seq(GSE60143)/Homer	KACACGTCTCTY	1	0	1	2786	0.0355	17576.2	0.0543
MYB51(MYB)/col-MYB51-DAP-Seq(GSE60143)/Homer	GGTAGGTG	1	0	1	10499	0.1337	51284.9	0.1583
ERF7(AP2EREBP)/col-ERF7-DAP-Seq(GSE60143)/Homer	ATGRCGGCGG	1	0	1	20892	0.266	105825	0.3267
MYB105(MYB)/colamp-MYB105-DAP-Seq(GSE60143)/Homer	RATWCCGTTA	1	0	1	7189	0.0915	53708.4	0.1658
MYB119(MYB)/colamp-MYB119-DAP-Seq(GSE60143)/Homer	YRACCGTTACDD	1	0	1	3740	0.0476	34537.8	0.1066
At4g31060(AP2EREBP)/colamp-At4g31060-DAP-Seq(GSE60143)/Homer	CACCGACAAW	1	0	1	4243	0.054	43547.1	0.1344
MYB61(MYB)/colamp-MYB61-DAP-Seq(GSE60143)/Homer	HCYACCTACC	1	0	1	18235	0.2321	82600.4	0.255
E2FA(E2FDP)/colamp-E2FA-DAP-Seq(GSE60143)/Homer	WWTGGCGCCAWWWNN	1	0	1	8819	0.1123	70966.7	0.2191
AS2(LOBAS2)/col-AS2-DAP-Seq(GSE60143)/Homer	CCGDAAWWHMCGSCG	1	0	1	2059	0.0262	9912.5	0.0306
WRKY25(WRKY)/colamp-WRKY25-DAP-Seq(GSE60143)/Homer	NNNNHRGTCAAMNNN	1	0	1	12174	0.155	54141.6	0.1671
CRX(Homeobox)/Retina-Crx-ChIP-Seq(GSE20012)/Homer	GCTAATCC	1	0	1	30116	0.3834	135968	0.4197
SPL13(SBP)/col-SPL13-DAP-Seq(GSE60143)/Homer	WAHTGTACGGAH	1	0	1	898	0.0114	17789.9	0.0549
MYB73(MYB)/col-MYB73-DAP-Seq(GSE60143)/Homer	NNNNHAACNGHHDHN	1	0	1	22147	0.2819	103405	0.3192
DREB2(AP2EREBP)/col-DREB2-DAP-Seq(GSE60143)/Homer	TMACCGACATWA	1	0	1	5783	0.0736	43181	0.1333
CBF1(AP2EREBP)/colamp-CBF1-DAP-Seq(GSE60143)/Homer	YRCCGACATN	1	0	1	8036	0.1023	75119.8	0.2319
MYB113(MYB)/col-MYB113-DAP-Seq(GSE60143)/Homer	HNDAWTCMGTTAYWN	1	0	1	5701	0.0726	31209.5	0.0963
CDM1(C3H)/colamp-CDM1-DAP-Seq(GSE60143)/Homer	CCGAWAWTWTCGGAN	1	0	1	1408	0.0179	17127	0.0529
AT1G01250(AP2EREBP)/col-AT1G01250-DAP-Seq(GSE60143)/Homer	YCACCGACAHTW	1	0	1	915	0.0116	8612.3	0.0266
MYB88(MYB)/col-MYB88-DAP-Seq(GSE60143)/Homer	HNACGCTCCT	1	0	1	30946	0.394	133095	0.4108
Nanog(Homeobox)/mES-Nanog-ChIP-Seq(GSE11724)/Homer	RGCCATTAAC	1	0	1	47658	0.6067	200904	0.6202
AMYB(HTH)/Testes-AMYB-ChIP-Seq(GSE44588)/Homer	TGGCAGTTGG	1	0	1	21643	0.2755	108306	0.3343
HIF-1b(HLH)/T47D-HIF1b-ChIP-Seq(GSE59937)/Homer	RTACGTGC	1	0	1	17636	0.2245	110433	0.3409
At5g08750(C3H)/col-At5g08750-DAP-Seq(GSE60143)/Homer	NWDTTGCGGCTR	1	0	1	6707	0.0854	64218.3	0.1982
MYB58(MYB)/colamp-MYB58-DAP-Seq(GSE60143)/Homer	YYYACCWACC	1	0	1	11140	0.1418	55398.6	0.171
Unknown3/Arabidopsis-Promoters/Homer	AYTAAACCGG	1	0	1	2203	0.028	24141.7	0.0745
ANAC017(NAC)/colamp-ANAC017-DAP-Seq(GSE60143)/Homer	TMCTTGNNNNNCAAG	1	0	1	1081	0.0138	5968.7	0.0184
ANAC020(NAC)/col-ANAC020-DAP-Seq(GSE60143)/Homer	DVCKTGHNNNDCAAG	1	0	1	6112	0.0778	29836.5	0.0921
MYB63(MYB)/col-MYB63-DAP-Seq(GSE60143)/Homer	BHYACCWACCHH	1	0	1	5790	0.0737	26631	0.0822
WRKY33(WRKY)/col-WRKY33-DAP-Seq(GSE60143)/Homer	CGTTGACYAW	1	0	1	8598	0.1095	40834.8	0.1261
AT1G77200(AP2EREBP)/colamp-AT1G77200-DAP-Seq(GSE60143)/Homer	ACCGACAHWD	1	0	1	8941	0.1138	88482.1	0.2731
MYB92(MYB)/colamp-MYB92-DAP-Seq(GSE60143)/Homer	GGTAGGTR	1	0	1	12890	0.1641	56665.4	0.1749
At1g22810(AP2EREBP)/colamp-At1g22810-DAP-Seq(GSE60143)/Homer	BCACCGACANNN	1	0	1	5076	0.0646	44350.2	0.1369
MYB65(MYB)/colamp-MYB65-DAP-Seq(GSE60143)/Homer	RACNGTTA	1	0	1	14000	0.1782	86586	0.2673
GATA4(C2C2gata)/col-GATA4-DAP-Seq(GSE60143)/Homer	DDWTYAGATCTR	1	0	1	7797	0.0993	41863.8	0.1292
Arnt:Ahr(bHLH)/MCF7-Arnt-ChIP-Seq(Lo_et_al.)/Homer	TBGCACGCAA	1	0	1	11639	0.1482	71346.9	0.2202
bHLH28(bHLH)/col-bHLH28-DAP-Seq(GSE60143)/Homer	NHHTGTACGGAH	1	0	1	2531	0.0322	47013.4	0.1451
AT5G22990(C2H2)/col-AT5G22990-DAP-Seq(GSE60143)/Homer	WCGAHDTCGWHN	1	0	1	1019	0.013	22311.4	0.0689
AT1G28160(AP2EREBP)/colamp-AT1G28160-DAP-Seq(GSE60143)/Homer	GGCGGCGG	1	0	1	26455	0.3368	135502	0.4183
At5g18450(AP2EREBP)/col-At5g18450-DAP-Seq(GSE60143)/Homer	CACCGCTT	1	0	1	25510	0.3248	122457	0.378
ANAC045(NAC)/col-ANAC045-DAP-Seq(GSE60143)/Homer	DNCKTVNNNNNNAMG	1	0	1	23777	0.3027	105649	0.3261
AT1G12630(AP2EREBP)/colamp-AT1G12630-DAP-Seq(GSE60143)/Homer	TGTCGGCA	1	0	1	6016	0.0766	53533.8	0.1653
ANAC058(NAC)/col-ANAC058-DAP-Seq(GSE60143)/Homer	TWCTTGTDNNACAAG	1	0	1	5403	0.0688	26048.1	0.0804
AT5G61620(MYBrelated)/colamp-AT5G61620-DAP-Seq(GSE60143)/Homer	CTTATCCA	1	0	1	16021	0.204	85519.5	0.264
Gata4(Zf)/Heart-Gata4-ChIP-Seq(GSE35151)/Homer	NBWGATAAGR	1	0	1	11880	0.1512	59175.8	0.1827
ATHB23(ZFHD)/col-ATHB23-DAP-Seq(GSE60143)/Homer	HTAATTARNN	1	0	1	9992	0.1272	47808.5	0.1476
SND2(NAC)/colamp-SND2-DAP-Seq(GSE60143)/Homer	CTTVWNNNWBAAGNW	1	0	1	5491	0.0699	28791.1	0.0889
ANAC047(NAC)/colamp-ANAC047-DAP-Seq(GSE60143)/Homer	WACACGTAACTT	1	0	1	8981	0.1143	66045	0.2039
AT3G58630(Trihelix)/col-AT3G58630-DAP-Seq(GSE60143)/Homer	TCTCCGGCGA	1	0	1	3528	0.0449	19540.9	0.0603
AT1G20910(ARID)/col-AT1G20910-DAP-Seq(GSE60143)/Homer	THAATTRAWN	1	0	1	14212	0.1809	73675.8	0.2274
MYB118(MYB)/colamp-MYB118-DAP-Seq(GSE60143)/Homer	TAWCCGTTAC	1	0	1	3942	0.0502	30832.9	0.0952
DEAR5(AP2EREBP)/col-DEAR5-DAP-Seq(GSE60143)/Homer	NDWTGTCGGTGRWDN	1	0	1	1820	0.0232	16866.5	0.0521
HINFP(Zf)/K562-HINFP.eGFP-ChIP-Seq(Encode)/Homer	TWVGGTCCGC	1	0	1	8108	0.1032	52557.7	0.1622
At1g75490(AP2EREBP)/colamp-At1g75490-DAP-Seq(GSE60143)/Homer	CACCGMCT	1	0	1	24191	0.308	163500	0.5047
bHLHE41(bHLH)/proB-Bhlhe41-ChIP-Seq(GSE93764)/Homer	KCACGTGMCN	1	0	1	18850	0.24	90291.7	0.2787
Lhx3(Homeobox)/Neuron-Lhx3-ChIP-Seq(GSE31456)/Homer	ADBTAATTAR	1	0	1	18648	0.2374	85980.3	0.2654
ATHB34(ZFHD)/colamp-ATHB34-DAP-Seq(GSE60143)/Homer	TRATTARS	1	0	1	8785	0.1118	43999.6	0.1358
At5g29000(G2like)/col-At5g29000-DAP-Seq(GSE60143)/Homer	RGAATATTCYHH	1	0	1	2654	0.0338	12914.8	0.0399
AT5G56840(MYBrelated)/colamp-AT5G56840-DAP-Seq(GSE60143)/Homer	TGGATAAGGT	1	0	1	13835	0.1761	67777.8	0.2092
MYB77(MYB)/col-MYB77-DAP-Seq(GSE60143)/Homer	NYAACBGYMC	1	0	1	17496	0.2227	107341	0.3313
At4g16750(AP2EREBP)/col-At4g16750-DAP-Seq(GSE60143)/Homer	HACCGACAHA	1	0	1	8524	0.1085	84509.6	0.2609
ATY13(MYB)/col-ATY13-DAP-Seq(GSE60143)/Homer	YYYAACYRHH	1	0	1	38926	0.4956	177112	0.5467
MYB(HTH)/ERMYB-Myb-ChIPSeq(GSE22095)/Homer	GGCVGTTR	1	0	1	24866	0.3166	142303	0.4393
AT3G51470(DBP)/col-AT3G51470-DAP-Seq(GSE60143)/Homer	TTWHGGTGCACC	1	0	1	18327	0.2333	100841	0.3113
MYB62(MYB)/colamp-MYB62-DAP-Seq(GSE60143)/Homer	NTACCTAACT	1	0	1	16351	0.2082	92082.1	0.2842
bZIP68(bZIP)/col-bZIP68-DAP-Seq(GSE60143)/Homer	WGCCACGTGK	1	0	1	4921	0.0626	25731.5	0.0794
ERF104(AP2EREBP)/col-ERF104-DAP-Seq(GSE60143)/Homer	GGCGGCGG	1	0	1	18971	0.2415	84886.3	0.262
RVE1(MYBrelated)/col-RVE1-DAP-Seq(GSE60143)/Homer	AAATATCT	1	0	1	5803	0.0739	26181.5	0.0808
CBF2(AP2EREBP)/colamp-CBF2-DAP-Seq(GSE60143)/Homer	YBRCCGACATNNNNN	1	0	1	5233	0.0666	53581	0.1654
At5g58900(MYBrelated)/colamp-At5g58900-DAP-Seq(GSE60143)/Homer	WWWTYTTATCTWWWW	1	0	1	15069	0.1918	65568.8	0.2024
LOB(LOBAS2)/col-LOB-DAP-Seq(GSE60143)/Homer	CGCCGKAWWTTHCGS	1	0	1	5539	0.0705	29696.1	0.0917
SeqBias: CG-repeat	CGCGCGCGCG	1	0	1	24975	0.3179	131660	0.4064
AT3G42860(zfGRF)/col-AT3G42860-DAP-Seq(GSE60143)/Homer	CGTTGACTTN	1	0	1	2835	0.0361	14956.1	0.0462
MYB67(MYB)/col-MYB67-DAP-Seq(GSE60143)/Homer	YYYACCTAAC	1	0	1	11085	0.1411	54189.9	0.1673
ANAC042(NAC)/col-ANAC042-DAP-Seq(GSE60143)/Homer	CGTNDHNDHNACGKY	1	0	1	11524	0.1467	82721.4	0.2553
ANAC079(NAC)/colamp-ANAC079-DAP-Seq(GSE60143)/Homer	TACACGCAACCT	1	0	1	4712	0.06	35378.6	0.1092
MYB81(MYB)/col-MYB81-DAP-Seq(GSE60143)/Homer	NWAACSGWTWNN	1	0	1	17632	0.2245	100862	0.3113
ERF11(AP2EREBP)/col-ERF11-DAP-Seq(GSE60143)/Homer	RTGGCGGCGG	1	0	1	15951	0.2031	80718	0.2492
CEJ1(AP2EREBP)/col-CEJ1-DAP-Seq(GSE60143)/Homer	WWTGTCGGTG	1	0	1	12156	0.1548	97160.5	0.2999
ATHB25(ZFHD)/colamp-ATHB25-DAP-Seq(GSE60143)/Homer	TAATTAVB	1	0	1	12514	0.1593	59777.2	0.1845
bcd(Homeobox)/Embryo-Bcd-ChIP-Seq(GSE86966)/Homer	VNNGGATTADNN	1	0	1	15626	0.1989	72833.6	0.2248
GATA20(C2C2gata)/colamp-GATA20-DAP-Seq(GSE60143)/Homer	TNGATCNDNM	1	0	1	23117	0.2943	144526	0.4461
WRKY30(WRKY)/colamp-WRKY30-DAP-Seq(GSE60143)/Homer	CGTTGACTTN	1	0	1	3117	0.0397	17094.6	0.0528
CBF3(AP2EREBP)/colamp-CBF3-DAP-Seq(GSE60143)/Homer	YNRCCGACATNN	1	0	1	5535	0.0705	53965.3	0.1666
GATA15(C2C2gata)/col-GATA15-DAP-Seq(GSE60143)/Homer	KATGATCA	1	0	1	16048	0.2043	86217.5	0.2661
SUT1?/SacCer-Promoters/Homer	CCCCGCGC	1	0	1	62983	0.8018	272882	0.8423
AT1G71450(AP2EREBP)/col-AT1G71450-DAP-Seq(GSE60143)/Homer	DHDWTGTCGGTG	1	0	1	21797	0.2775	138252	0.4268
AT5G59990(C2C2COlike)/colamp-AT5G59990-DAP-Seq(GSE60143)/Homer	TCTCAACCGTTCATT	1	0	1	249	0.0032	2103	0.0065
At4g28140(AP2EREBP)/colamp-At4g28140-DAP-Seq(GSE60143)/Homer	DCCACCGACCAW	1	0	1	5031	0.064	32233.9	0.0995
AT3G10030(Trihelix)/colamp-AT3G10030-DAP-Seq(GSE60143)/Homer	GCCGTTAA	1	0	1	7031	0.0895	65562.5	0.2024
SPL14(SBP)/col-SPL14-DAP-Seq(GSE60143)/Homer	NNWHTGTACGGAHNH	1	0	1	1599	0.0204	28184.4	0.087
WRKY15(WRKY)/col-WRKY15-DAP-Seq(GSE60143)/Homer	VGTTGACTWW	1	0	1	10541	0.1342	46459	0.1434
ANAC092(NAC)/colamp-ANAC092-DAP-Seq(GSE60143)/Homer	WRCKTGWNNNWCAMG	1	0	1	3759	0.0479	23091.3	0.0713
DEAR3(AP2EREBP)/colamp-DEAR3-DAP-Seq(GSE60143)/Homer	BCACCGACAWNNNNN	1	0	1	3492	0.0445	35244.6	0.1088
TGA6(bZIP)/colamp-TGA6-DAP-Seq(GSE60143)/Homer	TGACGTCABC	1	0	1	9107	0.1159	42089.7	0.1299
LBD19(LOBAS2)/colamp-LBD19-DAP-Seq(GSE60143)/Homer	CCKGAAWTTCMGGAW	1	0	1	25723	0.3275	111109	0.343
GATA12(C2C2gata)/col-GATA12-DAP-Seq(GSE60143)/Homer	YAGATCTRAW	1	0	1	6178	0.0786	29407.2	0.0908
SPL9(SBP)/colamp-SPL9-DAP-Seq(GSE60143)/Homer	BTGTACTT	1	0	1	23392	0.2978	148100	0.4572
MYB27(MYB)/colamp-MYB27-DAP-Seq(GSE60143)/Homer	TACCTAACWT	1	0	1	1748	0.0223	9954.6	0.0307
AtHB32(ZFHD)/col200-AtHB32-DAP-Seq(GSE60143)/Homer	CGAATTAT	1	0	1	13528	0.1722	81223.4	0.2507
ANAC057(NAC)/colamp-ANAC057-DAP-Seq(GSE60143)/Homer	DVCKTGNNNNNCAMG	1	0	1	7510	0.0956	38442.8	0.1187
AT2G20400(G2like)/colamp-AT2G20400-DAP-Seq(GSE60143)/Homer	DNVGAATATTCBNHN	1	0	1	1282	0.0163	7389.8	0.0228
At1g77640(AP2EREBP)/col-At1g77640-DAP-Seq(GSE60143)/Homer	TGTCGGTGGA	1	0	1	2611	0.0332	15123.1	0.0467
DREF/Drosophila-Promoters/Homer	AVYTATCGATAD	1	0	1	65	0.0008	2574.3	0.0079
RRTF1(AP2EREBP)/colamp-RRTF1-DAP-Seq(GSE60143)/Homer	CCGCCGCHATTT	1	0	1	4237	0.0539	28191.9	0.087
NST1(NAC)/colamp-NST1-DAP-Seq(GSE60143)/Homer	WRCTTRWWNWWYAAG	1	0	1	8325	0.106	38525.3	0.1189
Unknown5/Drosophila-Promoters/Homer	GCTGATAASV	1	0	1	7198	0.0916	40145.6	0.1239
Unknown2/Arabidopsis-Promoters/Homer	AAACGACGTCGTTTT	1	0	1	52	0.0007	748.7	0.0023
At5g47390(MYBrelated)/col-At5g47390-DAP-Seq(GSE60143)/Homer	CTTATCCA	1	0	1	13995	0.1782	74238.9	0.2292
At5g08520(MYBrelated)/colamp-At5g08520-DAP-Seq(GSE60143)/Homer	ADBSTTATCY	1	0	1	12455	0.1586	68721.2	0.2121
ATAF1(NAC)/col-ATAF1-DAP-Seq(GSE60143)/Homer	YACGTMAY	1	0	1	31655	0.403	207716	0.6412
MYB70(MYB)/col-MYB70-DAP-Seq(GSE60143)/Homer	WTAACNGTTA	1	0	1	17047	0.217	94980.5	0.2932
ESE3(AP2EREBP)/col-ESE3-DAP-Seq(GSE60143)/Homer	GACGGTGG	1	0	1	20506	0.2611	113611	0.3507
E2F4(E2F)/K562-E2F4-ChIP-Seq(GSE31477)/Homer	GGCGGGAAAH	1	0	1	11365	0.1447	56756.1	0.1752
SeqBias: CG bias	SSSSSSSSSS	1	0	1	70453	0.8969	304593	0.9402
TBP3(MYBrelated)/col-TBP3-DAP-Seq(GSE60143)/Homer	VYTAGGGCAN	1	0	1	11176	0.1423	53195.8	0.1642
MYB55(MYB)/colamp-MYB55-DAP-Seq(GSE60143)/Homer	YACCWAMC	1	0	1	12542	0.1597	63671.7	0.1965
Isl1(Homeobox)/Neuron-Isl1-ChIP-Seq(GSE31456)/Homer	CTAATKGV	1	0	1	23293	0.2965	108247	0.3341
c-Myc(bHLH)/LNCAP-cMyc-ChIP-Seq(Unpublished)/Homer	VCCACGTG	1	0	1	8660	0.1102	41359.7	0.1277
SPL3(SBP)/colamp-SPL3-DAP-Seq(GSE60143)/Homer	WDTTGTACGGAH	1	0	1	404	0.0051	8152.5	0.0252
E2F(E2F)/Hela-CellCycle-Expression/Homer	TTSGCGCGAAAA	1	0	1	1383	0.0176	7197.4	0.0222
SPL15(SBP)/colamp-SPL15-DAP-Seq(GSE60143)/Homer	WDWMMGTACADW	1	0	1	15060	0.1917	114165	0.3524
SMB(NAC)/colamp-SMB-DAP-Seq(GSE60143)/Homer	CTTVNNNNDBAAGHW	1	0	1	9283	0.1182	44687.8	0.1379
MGP(C2H2)/colamp-MGP-DAP-Seq(GSE60143)/Homer	TTTTGTCGTTTW	1	0	1	2459	0.0313	11926.8	0.0368
MS188(MYB)/colamp-MS188-DAP-Seq(GSE60143)/Homer	WARKTAGGTRRA	1	0	1	8090	0.103	39452.8	0.1218
CCA(Myb)/Arabidopsis-CCA.GFP-ChIP-Seq(GSE70533)/Homer	AGATATYTTT	1	0	1	8195	0.1043	37981.7	0.1172
ANAC094(NAC)/col-ANAC094-DAP-Seq(GSE60143)/Homer	DVCGTRNNNNNYACG	1	0	1	6139	0.0782	55095.1	0.1701
CBF4(AP2EREBP)/colamp-CBF4-DAP-Seq(GSE60143)/Homer	NRCCGACDWNNNNNN	1	0	1	7980	0.1016	78992.1	0.2438
WRKY24(WRKY)/colamp-WRKY24-DAP-Seq(GSE60143)/Homer	CGTTGACTWW	1	0	1	9297	0.1184	41087.4	0.1268
SPCH(bHLH)/Seedling-SPCH-ChIP-Seq(GSE57497)/Homer	WNBCACGTGA	1	0	1	16391	0.2087	71479.7	0.2206
TGA10(bZIP)/colamp-TGA10-DAP-Seq(GSE60143)/Homer	ATGACGTC	1	0	1	8495	0.1081	39503.5	0.1219
ERF115(AP2EREBP)/colamp-ERF115-DAP-Seq(GSE60143)/Homer	WTKRCGGCGB	1	0	1	22544	0.287	134741	0.4159
Lhx2(Homeobox)/HFSC-Lhx2-ChIP-Seq(GSE48068)/Homer	TAATTAGN	1	0	1	11222	0.1429	58222.2	0.1797
RAP211(AP2EREBP)/colamp-RAP211-DAP-Seq(GSE60143)/Homer	RGCCGGCYWW	1	0	1	32411	0.4126	146490	0.4522
VND1(NAC)/col-VND1-DAP-Seq(GSE60143)/Homer	CTTRWDNHWYAAGYW	1	0	1	7649	0.0974	36985.8	0.1142
DDF1(AP2EREBP)/col-DDF1-DAP-Seq(GSE60143)/Homer	GCCGACAT	1	0	1	4500	0.0573	49228	0.152
MYB57(MYB)/col-MYB57-DAP-Seq(GSE60143)/Homer	TTACCTAACT	1	0	1	5265	0.067	31178.8	0.0962
NAP(NAC)/col-NAP-DAP-Seq(GSE60143)/Homer	ARGTTACGTRTN	1	0	1	11883	0.1513	92476.9	0.2855
AT3G10580(MYBrelated)/colamp-AT3G10580-DAP-Seq(GSE60143)/Homer	TACCTAACWNHW	1	0	1	4584	0.0584	25269	0.078
Lhx1(Homeobox)/EmbryoCarcinoma-Lhx1-ChIP-Seq(GSE70957)/Homer	NNYTAATTAR	1	0	1	11657	0.1484	56437.7	0.1742
WRKY47(WRKY)/colamp-WRKY47-DAP-Seq(GSE60143)/Homer	WAAGTCAACGBT	1	0	1	2855	0.0363	14237.2	0.0439
FHY3(FAR1)/Arabidopsis-FHY3-ChIP-Seq(GSE30711)/Homer	HHCACGCGCBTN	1	0	1	6452	0.0821	44639.2	0.1378
DDF2(AP2EREBP)/col-DDF2-DAP-Seq(GSE60143)/Homer	GATGTCGRCR	1	0	1	352	0.0045	4861.5	0.015
CUC2(NAC)/colamp-CUC2-DAP-Seq(GSE60143)/Homer	TRCKTGTNNNWCAMG	1	0	1	2983	0.038	19254.2	0.0594
ATY19(MYB)/col-ATY19-DAP-Seq(GSE60143)/Homer	YYCACCWACCAT	1	0	1	8688	0.1106	39121.4	0.1208
ANAC046(NAC)/colamp-ANAC046-DAP-Seq(GSE60143)/Homer	ACACGYWAYC	1	0	1	23784	0.3028	133087	0.4108
At3g11280(MYBrelated)/col-At3g11280-DAP-Seq(GSE60143)/Homer	GATAAGRT	1	0	1	9730	0.1239	56680.9	0.175
AT4G27900(C2C2COlike)/col-AT4G27900-DAP-Seq(GSE60143)/Homer	TCTCVACCGTTSATT	1	0	1	62	0.0008	612.4	0.0019
At2g33710(AP2EREBP)/colamp-At2g33710-DAP-Seq(GSE60143)/Homer	WTKGCGGCKR	1	0	1	25582	0.3257	141807	0.4377
Nkx6.1(Homeobox)/Islet-Nkx6.1-ChIP-Seq(GSE40975)/Homer	GKTAATGR	1	0	1	28304	0.3603	142222	0.439
PQM-1(?)/cElegans-L3-ChIP-Seq(modEncode)/Homer	ACTGATAAGA	1	0	1	3948	0.0503	18692.9	0.0577
MYB98(MYB)/col-MYB98-DAP-Seq(GSE60143)/Homer	NWDCCGTTAC	1	0	1	3792	0.0483	25202.1	0.0778
At1g49010(MYBrelated)/col-At1g49010-DAP-Seq(GSE60143)/Homer	RGATAASNTT	1	0	1	20457	0.2604	105322	0.3251
ARF16(ARF)/col-ARF16-DAP-Seq(GSE60143)/Homer	ATTTTACGAT	1	0	1	1441	0.0183	19680.9	0.0608
WRKY18(WRKY)/col-WRKY18-DAP-Seq(GSE60143)/Homer	NNNTTGACYWNNNNN	1	0	1	18292	0.2329	79833.3	0.2464
ABF1/SacCer-Promoters/Homer	CGTRNAAARTGA	1	0	1	3018	0.0384	32682.1	0.1009
ERF4(AP2EREBP)/colamp-ERF4-DAP-Seq(GSE60143)/Homer	WDWTGGCGGCGG	1	0	1	17593	0.224	95730	0.2955
MYB4(MYB)/col200-MYB4-DAP-Seq(GSE60143)/Homer	WAGKTAGGTARR	1	0	1	7186	0.0915	33328.3	0.1029
Knotted(Homeobox)/Corn-KN1-ChIP-Seq(GSE39161)/Homer	GAYGNGACRGGN	1	0	1	21261	0.2707	98759	0.3049
AT3G16280(AP2EREBP)/colamp-AT3G16280-DAP-Seq(GSE60143)/Homer	HCACCGACAHHDHHN	1	0	1	3795	0.0483	43733.2	0.135
At2g44940(AP2EREBP)/colamp-At2g44940-DAP-Seq(GSE60143)/Homer	NYACCGACAHNNNNN	1	0	1	2190	0.0279	24436.4	0.0754
bZIP28(bZIP)/col-bZIP28-DAP-Seq(GSE60143)/Homer	TGCCACGTSABH	1	0	1	3935	0.0501	19419.2	0.0599
ANAC071(NAC)/col-ANAC071-DAP-Seq(GSE60143)/Homer	DNCKTNDNNNHNAAG	1	0	1	8428	0.1073	42655.2	0.1317
Dlx3(Homeobox)/Kerainocytes-Dlx3-ChIP-Seq(GSE89884)/Homer	NDGTAATTAC	1	0	1	6772	0.0862	36426.1	0.1124
ATHB33(ZFHD)/col-ATHB33-DAP-Seq(GSE60143)/Homer	NGTRATTAAK	1	0	1	14710	0.1873	71671.6	0.2212
SND3(NAC)/col-SND3-DAP-Seq(GSE60143)/Homer	CTTNHNNNDNAAGNH	1	0	1	7072	0.09	32545	0.1005
FAR1(FAR1)/col-FAR1-DAP-Seq(GSE60143)/Homer	TKNNNYYCACGCGCY	1	0	1	2537	0.0323	17306.7	0.0534
AT1G72740(MYBrelated)/colamp-AT1G72740-DAP-Seq(GSE60143)/Homer	NNWWAMCCTAAHWNN	1	0	1	12787	0.1628	61291	0.1892
VND2(NAC)/col-VND2-DAP-Seq(GSE60143)/Homer	DNCKTNNNNNNNAAG	1	0	1	9388	0.1195	45820.2	0.1414
Pax7(Paired,Homeobox)/Myoblast-Pax7-ChIP-Seq(GSE25064)/Homer	TAATCAATTA	1	0	1	751	0.0096	4163.3	0.0129
MYB41(MYB)/col-MYB41-DAP-Seq(GSE60143)/Homer	BYTYACCTAA	1	0	1	4615	0.0588	21869.3	0.0675

## Sheet: NC3
Motif Name	Consensus	P-value	Log P-value	q-value (Benjamini)	# of Target Sequences with Motif(of 64721)	% of Target Sequences with Motif	# of Background Sequences with Motif(of 267089)	% of Background Sequences with Motif
Fra2(bZIP)/Striatum-Fra2-ChIP-Seq(GSE43429)/Homer	GGATGACTCATC	1e-5819	-13400	0	18109	0.2798	12312.8	0.0461
Fra1(bZIP)/BT549-Fra1-ChIP-Seq(GSE46166)/Homer	NNATGASTCATH	1e-5779	-13310	0	19664	0.3038	15414.8	0.0577
Atf3(bZIP)/GBM-ATF3-ChIP-Seq(GSE33912)/Homer	DATGASTCATHN	1e-5686	-13090	0	20983	0.3242	18468	0.0691
JunB(bZIP)/DendriticCells-Junb-ChIP-Seq(GSE36099)/Homer	RATGASTCAT	1e-5654	-13020	0	19133	0.2956	14801.4	0.0554
Fosl2(bZIP)/3T3L1-Fosl2-ChIP-Seq(GSE56872)/Homer	NATGASTCABNN	1e-5532	-12740	0	14816	0.2289	7545.9	0.0283
BATF(bZIP)/Th17-BATF-ChIP-Seq(GSE39756)/Homer	DATGASTCAT	1e-5498	-12660	0	20442	0.3158	18046.7	0.0676
AP-1(bZIP)/ThioMac-PU.1-ChIP-Seq(GSE21512)/Homer	VTGACTCATC	1e-5462	-12580	0	21541	0.3328	20579.8	0.0771
CTCF(Zf)/CD4+-CTCF-ChIP-Seq(Barski_et_al.)/Homer	AYAGTGCCMYCTRGTGGCCA	1e-5169	-11900	0	11018	0.1702	3145.5	0.0118
Jun-AP1(bZIP)/K562-cJun-ChIP-Seq(GSE31477)/Homer	GATGASTCATCN	1e-5051	-11630	0	12253	0.1893	4934.4	0.0185
BORIS(Zf)/K562-CTCFL-ChIP-Seq(GSE32465)/Homer	CNNBRGCGCCCCCTGSTGGC	1e-4430	-10200	0	13414	0.2072	8282.4	0.031
Bach2(bZIP)/OCILy7-Bach2-ChIP-Seq(GSE44420)/Homer	TGCTGAGTCA	1e-2701	-6221	0	7889	0.1219	4309.8	0.0161
SCL(bHLH)/HPC7-Scl-ChIP-Seq(GSE13511)/Homer	AVCAGCTG	1e-2629	-6055	0	44397	0.6859	119431	0.4472
ERG(ETS)/VCaP-ERG-ChIP-Seq(GSE14097)/Homer	ACAGGAAGTG	1e-2414	-5560	0	22466	0.3471	41328.3	0.1547
GAGA-repeat/SacCer-Promoters/Homer	CTYTCTYTCTCTCTC	1e-2350	-5412	0	39100	0.604	100918	0.3778
ZNF416(Zf)/HEK293-ZNF416.GFP-ChIP-Seq(GSE58341)/Homer	WDNCTGGGCA	1e-2206	-5080	0	18813	0.2906	32229.8	0.1207
Sp1(Zf)/Promoter/Homer	GGCCCCGCCCCC	1e-2043	-4706	0	11519	0.1779	14132.6	0.0529
Bcl6(Zf)/Liver-Bcl6-ChIP-Seq(GSE31578)/Homer	NNNCTTTCCAGGAAA	1e-2029	-4674	0	15404	0.238	24064.6	0.0901
Sp5(Zf)/mES-Sp5.Flag-ChIP-Seq(GSE72989)/Homer	RGKGGGCGGAGC	1e-1932	-4450	0	23079	0.3565	47885.5	0.1793
TEAD(TEA)/Fibroblast-PU.1-ChIP-Seq(Unpublished)/Homer	YCWGGAATGY	1e-1929	-4444	0	12022	0.1857	16014.2	0.06
KLF3(Zf)/MEF-Klf3-ChIP-Seq(GSE44748)/Homer	NRGCCCCRCCCHBNN	1e-1920	-4421	0	14396	0.2224	22165.9	0.083
SeqBias: GA-repeat	GAGAGAGAGA	1e-1888	-4348	0	54308	0.839	176150	0.6595
VRN1(ABI3VP1)/col-VRN1-DAP-Seq(GSE60143)/Homer	TTTTTTTTTT	1e-1820	-4191	0	3503	0.0541	619.2	0.0023
TF3A(C2H2)/col-TF3A-DAP-Seq(GSE60143)/Homer	NNDDGAGGAGGWNNN	1e-1744	-4017	0	18950	0.2927	36772.1	0.1377
Etv2(ETS)/ES-ER71-ChIP-Seq(GSE59402)/Homer(0.967)	NNAYTTCCTGHN	1e-1711	-3940	0	14610	0.2257	24366.4	0.0912
EHF(ETS)/LoVo-EHF-ChIP-Seq(GSE49402)/Homer	AVCAGGAAGT	1e-1644	-3788	0	18103	0.2797	35165.7	0.1317
RLR1?/SacCer-Promoters/Homer	WTTTTCYYTTTT	1e-1630	-3754	0	6894	0.1065	6195.1	0.0232
KLF5(Zf)/LoVo-KLF5-ChIP-Seq(GSE49402)/Homer	DGGGYGKGGC	1e-1604	-3695	0	26488	0.4092	63247.4	0.2368
FOXA1(Forkhead)/MCF7-FOXA1-ChIP-Seq(GSE26831)/Homer	WAAGTAAACA	1e-1594	-3672	0	12491	0.193	19518.8	0.0731
Tcf12(bHLH)/GM12878-Tcf12-ChIP-Seq(GSE32465)/Homer	VCAGCTGYTG	1e-1566	-3608	0	13517	0.2088	22521.5	0.0843
FOXA1(Forkhead)/LNCAP-FOXA1-ChIP-Seq(GSE27824)/Homer	WAAGTAAACA	1e-1554	-3579	0	14464	0.2234	25278.6	0.0946
PU.1-IRF(ETS:IRF)/Bcell-PU.1-ChIP-Seq(GSE21512)/Homer	MGGAAGTGAAAC	1e-1466	-3377	0	15536	0.24	29196.2	0.1093
TEAD1(TEAD)/HepG2-TEAD1-ChIP-Seq(Encode)/Homer	CYRCATTCCA	1e-1447	-3332	0	16239	0.2509	31486.9	0.1179
Fox:Ebox(Forkhead,bHLH)/Panc1-Foxa2-ChIP-Seq(GSE47459)/Homer	NNNVCTGWGYAAACASN	1e-1437	-3309	0	12739	0.1968	21449.9	0.0803
TEAD4(TEA)/Tropoblast-Tead4-ChIP-Seq(GSE37350)/Homer	CCWGGAATGY	1e-1416	-3261	0	14941	0.2308	27925.5	0.1046
Klf9(Zf)/GBM-Klf9-ChIP-Seq(GSE62211)/Homer	GCCACRCCCACY	1e-1401	-3227	0	10912	0.1686	16816.7	0.063
Ap4(bHLH)/AML-Tfap4-ChIP-Seq(GSE45738)/Homer	NAHCAGCTGD	1e-1400	-3226	0	15174	0.2344	28762.9	0.1077
ELF3(ETS)/PDAC-ELF3-ChIP-Seq(GSE64557)/Homer	ANCAGGAAGT	1e-1399	-3222	0	10538	0.1628	15858.5	0.0594
GAGA-repeat/Arabidopsis-Promoters/Homer	CTCTCTCTCY	1e-1394	-3211	0	14971	0.2313	28222.8	0.1057
KLF14(Zf)/HEK293-KLF14.GFP-ChIP-Seq(GSE58341)/Homer	RGKGGGCGKGGC	1e-1389	-3198	0	30398	0.4696	80482	0.3013
TEAD2(TEA)/Py2T-Tead2-ChIP-Seq(GSE55709)/Homer	CCWGGAATGY	1e-1387	-3195	0	9747	0.1506	13930.7	0.0522
Erra(NR)/HepG2-Erra-ChIP-Seq(GSE31477)/Homer	CAAAGGTCAG	1e-1387	-3195	0	25693	0.3969	63354.6	0.2372
Znf263(Zf)/K562-Znf263-ChIP-Seq(GSE31477)/Homer	CVGTSCTCCC	1e-1378	-3174	0	25371	0.3919	62347.5	0.2334
Ascl1(bHLH)/NeuralTubes-Ascl1-ChIP-Seq(GSE55840)/Homer	NNVVCAGCTGBN	1e-1329	-3060	0	20666	0.3193	46878.4	0.1755
KLF6(Zf)/PDAC-KLF6-ChIP-Seq(GSE64557)/Homer	MKGGGYGTGGCC	1e-1319	-3038	0	22786	0.352	54161	0.2028
Sp2(Zf)/HEK293-Sp2.eGFP-ChIP-Seq(Encode)/Homer	YGGCCCCGCCCC	1e-1316	-3032	0	28855	0.4458	75839	0.2839
Ptf1a(bHLH)/Panc1-Ptf1a-ChIP-Seq(GSE47459)/Homer	ACAGCTGTTN	1e-1310	-3018	0	30288	0.4679	81280.2	0.3043
MyoD(bHLH)/Myotube-MyoD-ChIP-Seq(GSE21614)/Homer	RRCAGCTGYTSY	1e-1284	-2958	0	10565	0.1632	16803.7	0.0629
Rbpj1(?)/Panc1-Rbpj1-ChIP-Seq(GSE47459)/Homer	HTTTCCCASG	1e-1275	-2938	0	17813	0.2752	38239.3	0.1432
Unknown-ESC-element(?)/mES-Nanog-ChIP-Seq(GSE11724)/Homer	CACAGCAGGGGG	1e-1265	-2913	0	9666	0.1493	14602	0.0547
ETS1(ETS)/Jurkat-ETS1-ChIP-Seq(GSE17954)/Homer	ACAGGAAGTG	1e-1261	-2905	0	16707	0.2581	34905.7	0.1307
FOXM1(Forkhead)/MCF7-FOXM1-ChIP-Seq(GSE72977)/Homer	TRTTTACTTW	1e-1258	-2897	0	12707	0.1963	22939	0.0859
EBF1(EBF)/Near-E2A-ChIP-Seq(GSE21512)/Homer	GTCCCCWGGGGA	1e-1256	-2893	0	16700	0.258	34947.4	0.1308
GLIS3(Zf)/Thyroid-Glis3.GFP-ChIP-Seq(GSE103297)/Homer	CTCCCTGGGAGGCCN	1e-1227	-2828	0	25625	0.3959	65422.6	0.2449
Klf4(Zf)/mES-Klf4-ChIP-Seq(GSE11431)/Homer	GCCACACCCA	1e-1218	-2805	0	9664	0.1493	14949.2	0.056
EWS:ERG-fusion(ETS)/CADO_ES1-EWS:ERG-ChIP-Seq(SRA014231)/Homer	ATTTCCTGTN	1e-1184	-2728	0	9579	0.148	14985.5	0.0561
Elf4(ETS)/BMDM-Elf4-ChIP-Seq(GSE88699)/Homer	ACTTCCKGKT	1e-1170	-2695	0	15831	0.2446	33211	0.1243
TEAD3(TEA)/HepG2-TEAD3-ChIP-Seq(Encode)/Homer	TRCATTCCAG	1e-1164	-2680	0	17771	0.2745	39458.8	0.1477
REM19(REM)/colamp-REM19-DAP-Seq(GSE60143)/Homer	AAAAAAAA	1e-1124	-2590	0	7476	0.1155	10122	0.0379
Tcf21(bHLH)/ArterySmoothMuscle-Tcf21-ChIP-Seq(GSE61369)/Homer	NAACAGCTGG	1e-1121	-2583	0	12132	0.1874	22587	0.0846
HEB(bHLH)/mES-Heb-ChIP-Seq(GSE53233)/Homer	VCAGCTGBNN	1e-1114	-2567	0	23877	0.3689	60901.5	0.228
E2A(bHLH)/proBcell-E2A-ChIP-Seq(GSE21978)/Homer	DNRCAGCTGY	1e-1111	-2559	0	18670	0.2884	43080.9	0.1613
MafK(bZIP)/C2C12-MafK-ChIP-Seq(GSE36030)/Homer	GCTGASTCAGCA	1e-1102	-2538	0	5040	0.0779	4849.9	0.0182
Zic3(Zf)/mES-Zic3-ChIP-Seq(GSE37889)/Homer	GGCCYCCTGCTGDGH	1e-1043	-2402	0	11702	0.1808	22120.6	0.0828
Bcl11a(Zf)/HSPC-BCL11A-ChIP-Seq(GSE104676)/Homer	TYTGACCASWRG	1e-1007	-2320	0	10424	0.161	18808.7	0.0704
NF-E2(bZIP)/K562-NFE2-ChIP-Seq(GSE31477)/Homer	GATGACTCAGCA	1e-1001	-2306	0	2607	0.0403	1078.4	0.004
KLF10(Zf)/HEK293-KLF10.GFP-ChIP-Seq(GSE58341)/Homer	GGGGGTGTGTCC	1e-997	-2296	0	11368	0.1756	21614	0.0809
Foxo1(Forkhead)/RAW-Foxo1-ChIP-Seq(Fan_et_al.)/Homer	CTGTTTAC	1e-989	-2279	0	20997	0.3244	52714.5	0.1974
MyoG(bHLH)/C2C12-MyoG-ChIP-Seq(GSE36024)/Homer	AACAGCTG	1e-973	-2242	0	13301	0.2055	27655.9	0.1035
ETV1(ETS)/GIST48-ETV1-ChIP-Seq(GSE22441)/Homer	AACCGGAAGT	1e-968	-2229	0	20640	0.3189	51810.2	0.194
EBF2(EBF)/BrownAdipose-EBF2-ChIP-Seq(GSE97114)/Homer	NABTCCCWDGGGAVH	1e-964	-2220	0	13302	0.2055	27771.2	0.104
MafB(bZIP)/BMM-Mafb-ChIP-Seq(GSE75722)/Homer	WNTGCTGASTCAGCANWTTY	1e-939	-2164	0	5983	0.0924	7769.5	0.0291
Bach1(bZIP)/K562-Bach1-ChIP-Seq(GSE31477)/Homer	AWWNTGCTGAGTCAT	1e-908	-2092	0	2350	0.0363	956.2	0.0036
PHA-4(Forkhead)/cElegans-Embryos-PHA4-ChIP-Seq(modEncode)/Homer	KTGTTTGC	1e-908	-2091	0	29955	0.4628	86991.1	0.3257
Maz(Zf)/HepG2-Maz-ChIP-Seq(GSE31477)/Homer	GGGGGGGG	1e-897	-2067	0	24153	0.3731	65460	0.2451
SeqBias: CA-repeat	CACACACACA	1e-890	-2052	0	46667	0.7209	156715	0.5867
ZFX(Zf)/mES-Zfx-ChIP-Seq(GSE11431)/Homer	AGGCCTRG	1e-884	-2038	0	18703	0.2889	46433.8	0.1739
ZNF143|STAF(Zf)/CUTLL-ZNF143-ChIP-Seq(GSE29600)/Homer	ATTTCCCAGVAKSCY	1e-878	-2022	0	5373	0.083	6737.1	0.0252
Atoh1(bHLH)/Cerebellum-Atoh1-ChIP-Seq(GSE22111)/Homer	VNRVCAGCTGGY	1e-869	-2002	0	13611	0.2103	29889.6	0.1119
ELF5(ETS)/T47D-ELF5-ChIP-Seq(GSE30407)/Homer	ACVAGGAAGT	1e-863	-1987	0	11178	0.1727	22487.5	0.0842
Nrf2(bZIP)/Lymphoblast-Nrf2-ChIP-Seq(GSE37589)/Homer	HTGCTGAGTCAT	1e-834	-1922	0	2167	0.0335	887.3	0.0033
TCF4(bHLH)/SHSY5Y-TCF4-ChIP-Seq(GSE96915)/Homer	SMCATCTGKH	1e-833	-1920	0	17366	0.2683	42679.7	0.1598
RXR(NR),DR1/3T3L1-RXR-ChIP-Seq(GSE13511)/Homer	TAGGGCAAAGGTCA	1e-832	-1917	0	14327	0.2213	32659	0.1223
Foxa2(Forkhead)/Liver-Foxa2-ChIP-Seq(GSE25694)/Homer	CYTGTTTACWYW	1e-829	-1911	0	10581	0.1635	21078.4	0.0789
Tlx?(NR)/NPC-H3K4me1-ChIP-Seq(GSE16256)/Homer	CTGGCAGSCTGCCA	1e-825	-1902	0	6197	0.0957	9053.3	0.0339
NeuroD1(bHLH)/Islet-NeuroD1-ChIP-Seq(GSE30298)/Homer	GCCATCTGTT	1e-816	-1879	0	10660	0.1647	21468.7	0.0804
AT5G60130(ABI3VP1)/col-AT5G60130-DAP-Seq(GSE60143)/Homer	WTTYTAAGVAAA	1e-808	-1861	0	16104	0.2488	38830.5	0.1454
Trl(Zf)/S2-GAGAfactor-ChIP-Seq(GSE40646)/Homer	RGAGAGAG	1e-805	-1856	0	32791	0.5066	100143	0.3749
SPDEF(ETS)/VCaP-SPDEF-ChIP-Seq(SRA014231)/Homer	ASWTCCTGBT	1e-800	-1844	0	14519	0.2243	33724.5	0.1263
HuR(?)/HEK293-HuR-CLIP-Seq(GSE87887)/Homer	BTTTGGTTTG	1e-790	-1820	0	30855	0.4767	92847	0.3476
STAT4(Stat)/CD4-Stat4-ChIP-Seq(GSE22104)/Homer	NYTTCCWGGAAR	1e-785	-1808	0	10473	0.1618	21260.8	0.0796
EWS:FLI1-fusion(ETS)/SK_N_MC-EWS:FLI1-ChIP-Seq(SRA014231)/Homer	VACAGGAAAT	1e-784	-1806	0	9110	0.1407	17270.9	0.0647
AP-2gamma(AP2)/MCF7-TFAP2C-ChIP-Seq(GSE21234)/Homer	SCCTSAGGSCAW	1e-784	-1806	0	18643	0.288	47842.7	0.1791
ZNF322(Zf)/HEK293-ZNF322.GFP-ChIP-Seq(GSE58341)/Homer	GAGCCTGGTACTGWGCCTGR	1e-774	-1783	0	4269	0.0659	4874.8	0.0183
NF1-halfsite(CTF)/LNCaP-NF1-ChIP-Seq(Unpublished)/Homer	YTGCCAAG	1e-771	-1777	0	21829	0.3372	59317.2	0.2221
Ronin(THAP)/ES-Thap11-ChIP-Seq(GSE51522)/Homer	RACTACAACTCCCAGVAKGC	1e-760	-1751	0	1447	0.0224	235.6	0.0009
Smad3(MAD)/NPC-Smad3-ChIP-Seq(GSE36673)/Homer	TWGTCTGV	1e-759	-1749	0	31302	0.4836	95258.3	0.3567
NeuroG2(bHLH)/Fibroblast-NeuroG2-ChIP-Seq(GSE75910)/Homer	ACCATCTGTT	1e-758	-1746	0	17372	0.2684	43896.1	0.1643
Myf5(bHLH)/GM-Myf5-ChIP-Seq(GSE24852)/Homer	BAACAGCTGT	1e-751	-1730	0	8437	0.1303	15685.5	0.0587
Stat3+il21(Stat)/CD4-Stat3-ChIP-Seq(GSE19198)/Homer	SVYTTCCNGGAARB	1e-742	-1709	0	8938	0.1381	17212.9	0.0644
THRb(NR)/Liver-NR1A2-ChIP-Seq(GSE52613)/Homer	TRAGGTCA	1e-738	-1701	0	39061	0.6034	127194	0.4762
NF1(CTF)/LNCAP-NF1-ChIP-Seq(Unpublished)/Homer	CYTGGCABNSTGCCAR	1e-729	-1680	0	6766	0.1045	11284.6	0.0423
AR-halfsite(NR)/LNCaP-AR-ChIP-Seq(GSE27824)/Homer	CCAGGAACAG	1e-718	-1655	0	36390	0.5622	116600	0.4366
NFE2L2(bZIP)/HepG2-NFE2L2-ChIP-Seq(Encode)/Homer	AWWWTGCTGAGTCAT	1e-717	-1653	0	2012	0.0311	958.8	0.0036
PU.1(ETS)/ThioMac-PU.1-ChIP-Seq(GSE21512)/Homer	AGAGGAAGTG	1e-702	-1618	0	7089	0.1095	12397.3	0.0464
Unknown2/Drosophila-Promoters/Homer	CATCMCTA	1e-695	-1602	0	15617	0.2413	38951.1	0.1458
GABPA(ETS)/Jurkat-GABPa-ChIP-Seq(GSE17954)/Homer	RACCGGAAGT	1e-690	-1589	0	14928	0.2306	36724.4	0.1375
AP-2alpha(AP2)/Hela-AP2alpha-ChIP-Seq(GSE31477)/Homer	ATGCCCTGAGGC	1e-687	-1583	0	15006	0.2318	37027.3	0.1386
PPARE(NR),DR1/3T3L1-Pparg-ChIP-Seq(GSE13511)/Homer	TGACCTTTGCCCCA	1e-671	-1547	0	11763	0.1817	26668.1	0.0998
bZIP18(bZIP)/colamp-bZIP18-DAP-Seq(GSE60143)/Homer	KGMCAGCTND	1e-670	-1545	0	48820	0.7542	171380	0.6417
Foxa3(Forkhead)/Liver-Foxa3-ChIP-Seq(GSE77670)/Homer	BSNTGTTTACWYWGN	1e-667	-1537	0	5101	0.0788	7494.1	0.0281
SeqBias: TA-repeat	TATATATATA	1e-657	-1513	0	22105	0.3415	62523.6	0.2341
GFY-Staf(?,Zf)/Promoter/Homer	RACTACAATTCCCAGAAKGC	1e-654	-1506	0	1750	0.027	759.1	0.0028
IDD5(C2H2)/colamp-IDD5-DAP-Seq(GSE60143)/Homer	TTTTGTCTTTTTBTK	1e-653	-1505	0	6717	0.1038	11837.9	0.0443
PR(NR)/T47D-PR-ChIP-Seq(GSE31130)/Homer	VAGRACAKNCTGTBC	1e-652	-1502	0	21074	0.3256	58865.8	0.2204
EKLF(Zf)/Erythrocyte-Klf1-ChIP-Seq(GSE20478)/Homer	NWGGGTGTGGCY	1e-649	-1495	0	4322	0.0668	5740.1	0.0215
PRDM9(Zf)/Testis-DMC1-ChIP-Seq(GSE35498)/Homer	ADGGYAGYAGCATCT	1e-648	-1493	0	5230	0.0808	7961.4	0.0298
FRS9(ND)/col-FRS9-DAP-Seq(GSE60143)/Homer	RGAGAGAGAAAG	1e-637	-1468	0	3846	0.0594	4721.6	0.0177
c-Jun-CRE(bZIP)/K562-cJun-ChIP-Seq(GSE31477)/Homer	ATGACGTCATCY	1e-628	-1447	0	4683	0.0723	6748.2	0.0253
NFkB-p65(RHD)/GM12787-p65-ChIP-Seq(GSE19485)/Homer	WGGGGATTTCCC	1e-628	-1447	0	7755	0.1198	15015.6	0.0562
Stat3(Stat)/mES-Stat3-ChIP-Seq(GSE11431)/Homer	CTTCCGGGAA	1e-624	-1438	0	7499	0.1158	14322.2	0.0536
FoxL2(Forkhead)/Ovary-FoxL2-ChIP-Seq(GSE60858)/Homer	WWTRTAAACAVG	1e-621	-1431	0	9667	0.1493	20796.5	0.0779
NRF1(NRF)/MCF7-NRF1-ChIP-Seq(Unpublished)/Homer	CTGCGCATGCGC	1e-615	-1418	0	4361	0.0674	6058.4	0.0227
NGA4(ABI3VP1)/col-NGA4-DAP-Seq(GSE60143)/Homer	TKNTCAGGTG	1e-605	-1394	0	28140	0.4347	86413.9	0.3235
MafA(bZIP)/Islet-MafA-ChIP-Seq(GSE30298)/Homer	TGCTGACTCA	1e-596	-1373	0	11167	0.1725	25842	0.0968
PPARa(NR),DR1/Liver-Ppara-ChIP-Seq(GSE47954)/Homer	VNAGGKCAAAGGTCA	1e-593	-1366	0	12262	0.1894	29427.5	0.1102
Foxf1(Forkhead)/Lung-Foxf1-ChIP-Seq(GSE77951)/Homer	WWATRTAAACAN	1e-590	-1359	0	10201	0.1576	22869.9	0.0856
BPC1(BBRBPC)/colamp-BPC1-DAP-Seq(GSE60143)/Homer	GARGAGAGAGAA	1e-588	-1356	0	7014	0.1084	13313.1	0.0498
RARa(NR)/K562-RARa-ChIP-Seq(Encode)/Homer	TTGAMCTTTG	1e-578	-1333	0	28290	0.437	87630.5	0.3281
Zfp281(Zf)/ES-Zfp281-ChIP-Seq(GSE81042)/Homer	CCCCTCCCCCAC	1e-573	-1322	0	4385	0.0677	6413.7	0.024
THRb(NR)/HepG2-THRb.Flag-ChIP-Seq(Encode)/Homer	GGTCACCTGAGGTCA	1e-563	-1296	0	9735	0.1504	21783.8	0.0816
Olig2(bHLH)/Neuron-Olig2-ChIP-Seq(GSE30882)/Homer	RCCATMTGTT	1e-555	-1279	0	20169	0.3116	57572.9	0.2156
STAT5(Stat)/mCD4+-Stat5-ChIP-Seq(GSE12346)/Homer	RTTTCTNAGAAA	1e-553	-1274	0	3985	0.0616	5588.3	0.0209
Rfx6(HTH)/Min6b1-Rfx6.HA-ChIP-Seq(GSE62844)/Homer	TGTTKCCTAGCAACM	1e-550	-1268	0	14125	0.2182	36349.3	0.1361
WT1(Zf)/Kidney-WT1-ChIP-Seq(GSE90016)/Homer	MCTCCCMCRCAB	1e-547	-1260	0	11635	0.1797	28095.1	0.1052
ZNF467(Zf)/HEK293-ZNF467.GFP-ChIP-Seq(GSE58341)/Homer	TGGGGAAGGGCM	1e-540	-1245	0	14627	0.226	38244.7	0.1432
Zfp809(Zf)/ES-Zfp809-ChIP-Seq(GSE70799)/Homer	GGGGCTYGKCTGGGA	1e-538	-1239	0	4790	0.074	7719.9	0.0289
Tal1	CATCTG	1e-536	-1236	0	15242	0.2355	40433.6	0.1514
AT2G38300(G2like)/col-AT2G38300-DAP-Seq(GSE60143)/Homer	ADRGAATGTT	1e-536	-1235	0	14716	0.2273	38629.6	0.1446
Ets1-distal(ETS)/CD4+-PolII-ChIP-Seq(Barski_et_al.)/Homer	MACAGGAAGT	1e-534	-1231	0	4127	0.0638	6068.1	0.0227
HIC1(Zf)/Treg-ZBTB29-ChIP-Seq(GSE99889)/Homer	TGCCAGCB	1e-533	-1228	0	27832	0.43	86978.5	0.3257
RUNX-AML(Runt)/CD4+-PolII-ChIP-Seq(Barski_et_al.)/Homer	GCTGTGGTTW	1e-526	-1212	0	8746	0.1351	19206.9	0.0719
Tgif2(Homeobox)/mES-Tgif2-ChIP-Seq(GSE55404)/Homer	TGTCANYT	1e-525	-1210	0	32576	0.5032	105928	0.3966
Unknown6/Drosophila-Promoters/Homer	AATTTTAAAA	1e-518	-1193	0	6513	0.1006	12638.8	0.0473
YY1(Zf)/Promoter/Homer	CAAGATGGCGGC	1e-517	-1191	0	1926	0.0298	1426.6	0.0053
Atf2(bZIP)/3T3L1-Atf2-ChIP-Seq(GSE56872)/Homer	NRRTGACGTCAT	1e-511	-1179	0	5172	0.0799	8962.3	0.0336
Zic(Zf)/Cerebellum-ZIC1.2-ChIP-Seq(GSE60731)/Homer	CCTGCTGAGH	1e-505	-1164	0	12326	0.1904	31073.2	0.1163
At5g04390(C2H2)/col200-At5g04390-DAP-Seq(GSE60143)/Homer	AGTGANDN	1e-495	-1141	0	49764	0.7688	180116	0.6744
bZIP52(bZIP)/colamp-bZIP52-DAP-Seq(GSE60143)/Homer	NDNHCAGCTGTCANN	1e-494	-1138	0	14459	0.2234	38532.2	0.1443
E2A(bHLH),near_PU.1/Bcell-PU.1-ChIP-Seq(GSE21512)/Homer	NVCACCTGBN	1e-492	-1133	0	17239	0.2663	48357.6	0.1811
Gfi1b(Zf)/HPC7-Gfi1b-ChIP-Seq(GSE22178)/Homer	MAATCACTGC	1e-491	-1131	0	7785	0.1203	16729.1	0.0626
IDD4(C2H2)/col-IDD4-DAP-Seq(GSE60143)/Homer	TTTGTCTTTWTB	1e-487	-1122	0	8296	0.1282	18348.2	0.0687
ZNF711(Zf)/SHSY5Y-ZNF711-ChIP-Seq(GSE20673)/Homer	AGGCCTAG	1e-480	-1106	0	26362	0.4072	82647	0.3094
Foxo3(Forkhead)/U2OS-Foxo3-ChIP-Seq(E-MTAB-2701)/Homer	DGTAAACA	1e-474	-1092	0	8896	0.1374	20403.2	0.0764
COUP-TFII(NR)/K562-NR2F1-ChIP-Seq(Encode)/Homer	GKBCARAGGTCA	1e-473	-1089	0	17958	0.2774	51354.7	0.1923
ASHR1(ND)/col-ASHR1-DAP-Seq(GSE60143)/Homer	NTGGTGAN	1e-462	-1064	0	15441	0.2385	42604.2	0.1595
STZ(C2H2)/colamp-STZ-DAP-Seq(GSE60143)/Homer	HNBTCACT	1e-454	-1047	0	49802	0.7694	181420	0.6792
STAT1(Stat)/HelaS3-STAT1-ChIP-Seq(GSE12782)/Homer	NATTTCCNGGAAAT	1e-449	-1036	0	3552	0.0549	5284.2	0.0198
RBPJ:Ebox(?,bHLH)/Panc1-Rbpj1-ChIP-Seq(GSE47459)/Homer	GGGRAARRGRMCAGMTG	1e-449	-1035	0	4080	0.063	6625.6	0.0248
RUNX1(Runt)/Jurkat-RUNX1-ChIP-Seq(GSE29180)/Homer	AAACCACARM	1e-435	-1002	0	11955	0.1847	31079.1	0.1164
ETV4(ETS)/HepG2-ETV4-ChIP-Seq(ENCODE)/Homer	ACCGGAAGTG	1e-428	-987	0	19123	0.2954	56634.4	0.212
HNF4a(NR),DR1/HepG2-HNF4a-ChIP-Seq(GSE25021)/Homer	CARRGKBCAAAGTYCA	1e-428	-985.9	0	4893	0.0756	9013.8	0.0337
EAR2(NR)/K562-NR2F6-ChIP-Seq(Encode)/Homer	NRBCARRGGTCA	1e-426	-982.8	0	16153	0.2495	45895.4	0.1718
Atf7(bZIP)/3T3L1-Atf7-ChIP-Seq(GSE56872)/Homer	NGRTGACGTCAY	1e-423	-976.2	0	7183	0.111	15785.7	0.0591
Hand2(bHLH)/Mesoderm-Hand2-ChIP-Seq(GSE61475)/Homer	TGACANARRCCAGRC	1e-422	-972.3	0	5170	0.0799	9852.7	0.0369
ZNF519(Zf)/HEK293-ZNF519.GFP-ChIP-Seq(GSE58341)/Homer	GAGSCCGAGC	1e-421	-971.5	0	4639	0.0717	8374.4	0.0314
STAT6(Stat)/Macrophage-Stat6-ChIP-Seq(GSE38377)/Homer	TTCCKNAGAA	1e-420	-967.6	0	5460	0.0843	10703	0.0401
AT2G40260(G2like)/colamp-AT2G40260-DAP-Seq(GSE60143)/Homer	WAAAYATTCTTT	1e-415	-955.7	0	16625	0.2568	47857.3	0.1792
ZBTB18(Zf)/HEK293-ZBTB18.GFP-ChIP-Seq(GSE58341)/Homer	AACATCTGGA	1e-412	-950	0	5670	0.0876	11398.5	0.0427
AZF1(C2H2)/colamp-AZF1-DAP-Seq(GSE60143)/Homer	DKSWCACT	1e-399	-919.4	0	48783	0.7536	178428	0.668
Tgif1(Homeobox)/mES-Tgif1-ChIP-Seq(GSE55404)/Homer	YTGWCADY	1e-398	-918.3	0	29241	0.4517	96203.4	0.3602
RUNX2(Runt)/PCa-RUNX2-ChIP-Seq(GSE33889)/Homer	NWAACCACADNN	1e-397	-915.9	0	9689	0.1497	24180.3	0.0905
IRF3(IRF)/BMDM-Irf3-ChIP-Seq(GSE67343)/Homer	AGTTTCAKTTTC	1e-394	-908.1	0	3307	0.0511	5102.7	0.0191
FOXK1(Forkhead)/HEK293-FOXK1-ChIP-Seq(GSE51673)/Homer	NVWTGTTTAC	1e-394	-907.4	0	11567	0.1787	30545.4	0.1144
PRDM10(Zf)/HEK293-PRDM10.eGFP-ChIP-Seq(Encode)/Homer	TGGTACATTCCA	1e-392	-903.7	0	7464	0.1153	17103.2	0.064
bZIP:IRF(bZIP,IRF)/Th17-BatF-ChIP-Seq(GSE39756)/Homer	NAGTTTCABTHTGACTNW	1e-389	-897.7	0	4000	0.0618	6947.2	0.026
IRF8(IRF)/BMDM-IRF8-ChIP-Seq(GSE77884)/Homer	GRAASTGAAAST	1e-389	-897.3	0	3955	0.0611	6828.8	0.0256
FOXK2(Forkhead)/U2OS-FOXK2-ChIP-Seq(E-MTAB-2204)/Homer	SCHTGTTTACAT	1e-384	-885.2	0	7718	0.1192	18024.2	0.0675
FOXP1(Forkhead)/H9-FOXP1-ChIP-Seq(GSE31006)/Homer	NYYTGTTTACHN	1e-382	-880.9	0	5652	0.0873	11707.2	0.0438
Tbx5(T-box)/HL1-Tbx5.biotin-ChIP-Seq(GSE21529)/Homer	AGGTGTCA	1e-381	-878.5	0	33928	0.5241	115595	0.4328
PRDM1(Zf)/Hela-PRDM1-ChIP-Seq(GSE31477)/Homer	ACTTTCACTTTC	1e-378	-871.1	0	5827	0.09	12281.2	0.046
Rfx2(HTH)/LoVo-RFX2-ChIP-Seq(GSE49402)/Homer	GTTGCCATGGCAACM	1e-370	-852.1	0	1875	0.029	1953.9	0.0073
STAT6(Stat)/CD4-Stat6-ChIP-Seq(GSE22104)/Homer	ABTTCYYRRGAA	1e-369	-849.9	0	5146	0.0795	10384.2	0.0389
JunD(bZIP)/K562-JunD-ChIP-Seq/Homer	ATGACGTCATCN	1e-368	-848.8	0	1728	0.0267	1666.7	0.0062
THRa(NR)/C17.2-THRa-ChIP-Seq(GSE38347)/Homer	GGTCANYTGAGGWCA	1e-365	-842.2	0	6191	0.0956	13545.9	0.0507
RFX(HTH)/K562-RFX3-ChIP-Seq(SRA012198)/Homer	CGGTTGCCATGGCAAC	1e-365	-840.5	0	1774	0.0274	1774.9	0.0066
PABPC1(?)/MEL-PABC1-CLIP-Seq(GSE69755)/Homer	HAATAAAGNN	1e-364	-838.3	0	15731	0.243	45837.4	0.1716
ZNF189(Zf)/HEK293-ZNF189.GFP-ChIP-Seq(GSE58341)/Homer	TGGAACAGMA	1e-359	-828.3	0	9836	0.1519	25353.8	0.0949
Sox10(HMG)/SciaticNerve-Sox3-ChIP-Seq(GSE35132)/Homer	CCWTTGTYYB	1e-359	-828.2	0	16515	0.2551	48788.2	0.1827
AT5G02460(C2C2dof)/col-AT5G02460-DAP-Seq(GSE60143)/Homer	CHCCTTTT	1e-352	-812.2	0	21319	0.3293	66836.3	0.2502
PRDM15(Zf)/ESC-Prdm15-ChIP-Seq(GSE73694)/Homer	YCCDNTCCAGGTTTT	1e-347	-800.9	0	12533	0.1936	34838.2	0.1304
HNF1b(Homeobox)/PDAC-HNF1B-ChIP-Seq(GSE64557)/Homer	GTTAATNATTAA	1e-347	-799.4	0	2647	0.0409	3830.6	0.0143
Rfx1(HTH)/NPC-H3K4me1-ChIP-Seq(GSE16256)/Homer	KGTTGCCATGGCAA	1e-344	-794.4	0	3148	0.0486	5104.6	0.0191
ZNF415(Zf)/HEK293-ZNF415.GFP-ChIP-Seq(GSE58341)/Homer	GRTGMTRGAGCC	1e-343	-790.3	0	7863	0.1215	19148.1	0.0717
COUP-TFII(NR)/Artia-Nr2f2-ChIP-Seq(GSE46497)/Homer	AGRGGTCA	1e-341	-786.1	0	21249	0.3283	66897.2	0.2505
X-box(HTH)/NPC-H3K4me1-ChIP-Seq(GSE16256)/Homer	GGTTGCCATGGCAA	1e-330	-761.7	0	1748	0.027	1892.3	0.0071
SHN3(AP2EREBP)/col-SHN3-DAP-Seq(GSE60143)/Homer	CCGCCGCC	1e-328	-755.8	0	9561	0.1477	25030	0.0937
ETS(ETS)/Promoter/Homer	AACCGGAAGT	1e-325	-749.5	0	7130	0.1101	17082.4	0.064
Fli1(ETS)/CD8-FLI-ChIP-Seq(GSE20898)/Homer	NRYTTCCGGH	1e-325	-749	0	18725	0.2893	57856.5	0.2166
GFY(?)/Promoter/Homer	ACTACAATTCCC	1e-321	-739.4	0	1809	0.0279	2073.3	0.0078
Hnf1(Homeobox)/Liver-Foxa2-Chip-Seq(GSE25694)/Homer	GGTTAAWCATTAA	1e-313	-722	0	2117	0.0327	2806.8	0.0105
NFAT(RHD)/Jurkat-NFATC1-ChIP-Seq(Jolma_et_al.)/Homer	ATTTTCCATT	0	-713	0	8992	0.1389	23478.7	0.0879
HSF3(HSF)/colamp-HSF3-DAP-Seq(GSE60143)/Homer	NTTCTAGAAKCTTCT	1e-305	-702.8	0	8570	0.1324	22151.4	0.0829
Sox9(HMG)/Limb-SOX9-ChIP-Seq(GSE73225)/Homer	AGGVNCCTTTGT	1e-305	-702.6	0	8875	0.1371	23173.1	0.0868
EBF(EBF)/proBcell-EBF-ChIP-Seq(GSE21978)/Homer	DGTCCCYRGGGA	1e-304	-702	0	3511	0.0542	6452	0.0242
Sox15(HMG)/CPA-Sox15-ChIP-Seq(GSE62909)/Homer	RAACAATGGN	1e-300	-691.4	0	10791	0.1667	29818.2	0.1116
Zac1(Zf)/Neuro2A-Plagl1-ChIP-Seq(GSE75942)/Homer	HAWGRGGCCM	1e-299	-690.2	0	33368	0.5155	116074	0.4346
Mef2c(MADS)/GM12878-Mef2c-ChIP-Seq(GSE32465)/Homer	DCYAAAAATAGM	1e-299	-689	0	4389	0.0678	9017.1	0.0338
Egr1(Zf)/K562-Egr1-ChIP-Seq(GSE32465)/Homer	TGCGTGGGYG	1e-298	-687.4	0	13129	0.2028	38096.3	0.1426
SOL1(CPP)/colamp-SOL1-DAP-Seq(GSE60143)/Homer	ATTTAAATHN	1e-297	-684.2	0	11941	0.1845	33913.3	0.127
HLH-1(bHLH)/cElegans-Embryo-HLH1-ChIP-Seq(modEncode)/Homer	RACAGCTGTTBH	1e-293	-675.7	0	8181	0.1264	21079.3	0.0789
NFAT:AP1(RHD,bZIP)/Jurkat-NFATC1-ChIP-Seq(Jolma_et_al.)/Homer	SARTGGAAAAWRTGAGTCAB	1e-292	-673.1	0	2116	0.0327	2948.6	0.011
SpiB(ETS)/OCILY3-SPIB-ChIP-Seq(GSE56857)/Homer	AAAGRGGAAGTG	1e-291	-672.2	0	3296	0.0509	5992.9	0.0224
PU.1:IRF8(ETS:IRF)/pDC-Irf8-ChIP-Seq(GSE66899)/Homer	GGAAGTGAAAST	1e-291	-671.3	0	2289	0.0354	3371.2	0.0126
Sox3(HMG)/NPC-Sox3-ChIP-Seq(GSE33059)/Homer	CCWTTGTY	1e-277	-638.9	0	17146	0.2649	53347.6	0.1997
ERF15(AP2EREBP)/colamp-ERF15-DAP-Seq(GSE60143)/Homer	WDHAGCMGCCAT	1e-273	-629.1	0	27790	0.4293	94561.2	0.354
Sox4(HMG)/proB-Sox4-ChIP-Seq(GSE50066)/Homer	YCTTTGTTCC	1e-271	-625.4	0	8636	0.1334	23040.1	0.0863
Pax8(Paired,Homeobox)/Thyroid-Pax8-ChIP-Seq(GSE26938)/Homer	GTCATGCHTGRCTGS	1e-269	-621.6	0	4632	0.0716	10124.5	0.0379
E2F6(E2F)/Hela-E2F6-ChIP-Seq(GSE31477)/Homer	GGCGGGAARN	1e-269	-619.5	0	11419	0.1764	32745	0.1226
ETS:RUNX(ETS,Runt)/Jurkat-RUNX1-ChIP-Seq(GSE17954)/Homer	RCAGGATGTGGT	1e-268	-618.1	0	1837	0.0284	2456.2	0.0092
IRF1(IRF)/PBMC-IRF1-ChIP-Seq(GSE43036)/Homer	GAAAGTGAAAGT	1e-267	-616	0	1669	0.0258	2079.2	0.0078
HRE(HSF)/Striatum-HSF1-ChIP-Seq(GSE38000)/Homer	TTCTAGAABNTTCTA	1e-252	-581.8	0	2106	0.0325	3219.9	0.0121
TGA3(bZIP)/colamp-TGA3-DAP-Seq(GSE60143)/Homer	WTGATGACGTCATCW	1e-251	-579.9	0	1130	0.0175	1038.8	0.0039
AT2G31460(REMB3)/col-AT2G31460-DAP-Seq(GSE60143)/Homer	WNWARWDGAAATGAT	1e-251	-578.1	0	3598	0.0556	7299.1	0.0273
WIP5(C2H2)/colamp-WIP5-DAP-Seq(GSE60143)/Homer	TDTTCTCMAGGT	1e-250	-577.9	0	12389	0.1914	36664.3	0.1373
ZEB1(Zf)/PDAC-ZEB1-ChIP-Seq(GSE64557)/Homer	VCAGGTRDRY	1e-248	-571.8	0	19106	0.2952	61639.9	0.2308
Nr5a2(NR)/Pancreas-LRH1-ChIP-Seq(GSE34295)/Homer	BTCAAGGTCA	1e-248	-571.5	0	7440	0.1149	19488.4	0.073
NFkB-p65-Rel(RHD)/ThioMac-LPS-Expression(GSE23622)/Homer	GGAAATTCCC	1e-245	-564.6	0	1399	0.0216	1618.8	0.0061
Dorsal(RHD)/Embryo-dl-ChIP-Seq(GSE65441)/Homer	GGGAAAAMCCCG	1e-232	-536.3	0	3337	0.0516	6762.4	0.0253
SF1(NR)/H295R-Nr5a1-ChIP-Seq(GSE44220)/Homer	CAAGGHCANV	1e-232	-534.9	0	4598	0.071	10566.7	0.0396
RUNX(Runt)/HPC7-Runx1-ChIP-Seq(GSE22178)/Homer	SAAACCACAG	1e-230	-531.2	0	9021	0.1394	25261.4	0.0946
BPC6(BBRBPC)/col-BPC6-DAP-Seq(GSE60143)/Homer	YTYTCTCTCTCTCTA	1e-229	-528.4	0	627	0.0097	282.8	0.0011
Nkx3.1(Homeobox)/LNCaP-Nkx3.1-ChIP-Seq(GSE28264)/Homer	AAGCACTTAA	1e-229	-528.1	0	24384	0.3767	82728.6	0.3097
Egr2(Zf)/Thymocytes-Egr2-ChIP-Seq(GSE34254)/Homer	NGCGTGGGCGGR	1e-223	-513.6	0	4723	0.073	11102	0.0416
Rfx5(HTH)/GM12878-Rfx5-ChIP-Seq(GSE31477)/Homer	SCCTAGCAACAG	1e-222	-513.3	0	4449	0.0687	10247.8	0.0384
Nr5a2(NR)/mES-Nr5a2-ChIP-Seq(GSE19019)/Homer	BTCAAGGTCA	1e-220	-508.7	0	5643	0.0872	14079.5	0.0527
ELF1(ETS)/Jurkat-ELF1-ChIP-Seq(SRA014231)/Homer	AVCCGGAAGT	1e-219	-505.1	0	10798	0.1668	31806.8	0.1191
HSFA6B(HSF)/colamp-HSFA6B-DAP-Seq(GSE60143)/Homer	NTTCTAGAANHTTCT	1e-216	-498	0	4658	0.072	11006.7	0.0412
ZSCAN22(Zf)/HEK293-ZSCAN22.GFP-ChIP-Seq(GSE58341)/Homer	SMCAGTCWGAKGGAGGAGGC	1e-212	-490.3	0	1324	0.0205	1643	0.0062
TGA5(bZIP)/col-TGA5-DAP-Seq(GSE60143)/Homer	NNGATGACGTCATCN	1e-211	-487.7	0	1628	0.0251	2358.9	0.0088
TCX2(CPP)/colamp-TCX2-DAP-Seq(GSE60143)/Homer	NNWWTTYRAAHN	1e-211	-487.7	0	12369	0.1911	37688	0.1411
Usf2(bHLH)/C2C12-Usf2-ChIP-Seq(GSE36030)/Homer	GTCACGTGGT	1e-208	-480.3	0	5154	0.0796	12717.8	0.0476
AT2G28810(C2C2dof)/colamp-AT2G28810-DAP-Seq(GSE60143)/Homer	VAAAAAGTWA	1e-205	-473.5	0	22427	0.3465	75981.6	0.2845
AT5G23930(mTERF)/col-AT5G23930-DAP-Seq(GSE60143)/Homer	GGCGGCTG	1e-204	-470.2	0	24475	0.3781	84074.4	0.3148
CHR(?)/Hela-CellCycle-Expression/Homer	SRGTTTCAAA	1e-200	-462.8	0	5383	0.0832	13599.5	0.0509
WUS1(Homeobox)/colamp-WUS1-DAP-Seq(GSE60143)/Homer	CAWTCATTCA	1e-199	-460.4	0	4662	0.072	11290.6	0.0423
AT5G63260(C3H)/col-AT5G63260-DAP-Seq(GSE60143)/Homer	RAAAAAGTRA	1e-199	-458.9	0	22058	0.3408	74790.5	0.28
RAV1(RAV)/colamp-RAV1-DAP-Seq(GSE60143)/Homer	TWWTTTCTGTTG	1e-198	-456.5	0	6262	0.0967	16561.3	0.062
LEF1(HMG)/H1-LEF1-ChIP-Seq(GSE64758)/Homer	CCTTTGATST	1e-197	-455.8	0	6552	0.1012	17542.3	0.0657
DAG2(C2C2dof)/col-DAG2-DAP-Seq(GSE60143)/Homer	WWTTHACTTTTT	1e-197	-454.9	0	14675	0.2267	46640.1	0.1746
OBP3(C2C2dof)/col-OBP3-DAP-Seq(GSE60143)/Homer	NYWACTTTTT	1e-195	-449.5	0	27328	0.4222	95784.3	0.3586
HRE(HSF)/HepG2-HSF1-ChIP-Seq(GSE31477)/Homer	BSTTCTRGAABVTTCYAGAA	1e-194	-448.7	0	1733	0.0268	2752.2	0.0103
At5g62940(C2C2dof)/col-At5g62940-DAP-Seq(GSE60143)/Homer	WHWHHACTTTTT	1e-194	-447.9	0	30173	0.4661	107262	0.4016
Slug(Zf)/Mesoderm-Snai2-ChIP-Seq(GSE61475)/Homer	SNGCACCTGCHS	1e-191	-439.8	0	7173	0.1108	19808.9	0.0742
AT3G09735(S1Falike)/col-AT3G09735-DAP-Seq(GSE60143)/Homer	TTCTAGAANMTTCTA	1e-189	-436.7	0	3807	0.0588	8767.5	0.0328
Meis1(Homeobox)/MastCells-Meis1-ChIP-Seq(GSE48085)/Homer	VGCTGWCAVB	1e-187	-431.7	0	18225	0.2815	60429.3	0.2263
At3g45610(C2C2dof)/col-At3g45610-DAP-Seq(GSE60143)/Homer	TWACTTTTTS	1e-187	-431.5	0	14636	0.2261	46838.9	0.1754
Esrrb(NR)/mES-Esrrb-ChIP-Seq(GSE11431)/Homer	KTGACCTTGA	1e-183	-422.4	0	6997	0.1081	19379.5	0.0726
Bapx1(Homeobox)/VertebralCol-Bapx1-ChIP-Seq(GSE36672)/Homer	TTRAGTGSYK	1e-183	-422	0	23753	0.3669	82099	0.3074
NRF(NRF)/Promoter/Homer	STGCGCATGCGC	1e-180	-415.9	0	4280	0.0661	10403	0.0389
PIF4(bHLH)/Seedling-PIF4-ChIP-Seq(GSE35315)/Homer	NNBCACGTGN	1e-180	-415	0	14227	0.2198	45555.2	0.1706
NLP7(RWPRK)/col-NLP7-DAP-Seq(GSE60143)/Homer	TGRCCYTTCR	1e-179	-412.8	0	21575	0.3333	73718.1	0.276
AT2G20110(CPP)/colamp-AT2G20110-DAP-Seq(GSE60143)/Homer	ATTYAAATHY	1e-178	-411	0	11754	0.1816	36456.8	0.1365
Twist(bHLH)/HMLE-TWIST1-ChIP-Seq(Chang_et_al)/Homer	VCAKCTGGNNNCCAGMTGBN	1e-176	-407	0	1438	0.0222	2160.6	0.0081
KAN2(G2like)/colamp-KAN2-DAP-Seq(GSE60143)/Homer	ATATTCTY	1e-175	-403.4	0	14033	0.2168	45006.9	0.1685
ZEB2(Zf)/SNU398-ZEB2-ChIP-Seq(GSE103048)/Homer	GNMCAGGTGTGC	1e-174	-401.3	0	11164	0.1725	34430.3	0.1289
COG1(C2C2dof)/col-COG1-DAP-Seq(GSE60143)/Homer	DAAAAAGTGA	1e-172	-398	0	14122	0.2182	45421	0.1701
ISRE(IRF)/ThioMac-LPS-Expression(GSE23622)/Homer	AGTTTCASTTTC	1e-172	-398	0	827	0.0128	812.4	0.003
E-box/Drosophila-Promoters/Homer	AACAGCTGTTHN	1e-170	-393.2	0	2486	0.0384	5057.4	0.0189
Hoxd12(Homeobox)/ChickenMSG-Hoxd12.Flag-ChIP-Seq(GSE86088)/Homer	HDGYAATGAAAN	1e-169	-390.3	0	16284	0.2516	53705.1	0.2011
ERF5(AP2EREBP)/colamp-ERF5-DAP-Seq(GSE60143)/Homer	DCMGCCGCCA	1e-168	-388	0	10360	0.16	31683.4	0.1186
Reverb(NR),DR2/RAW-Reverba.biotin-ChIP-Seq(GSE45914)/Homer	GTRGGTCASTGGGTCA	1e-168	-387.8	0	1933	0.0299	3525.5	0.0132
GRF9(GRF)/colamp-GRF9-DAP-Seq(GSE60143)/Homer	NWCTGACANNNNNNN	1e-167	-386.4	0	9924	0.1533	30125.3	0.1128
ETS:E-box(ETS,bHLH)/HPC7-Scl-ChIP-Seq(GSE22178)/Homer	AGGAARCAGCTG	1e-166	-384	0	1073	0.0166	1367.8	0.0051
IRF2(IRF)/Erythroblas-IRF2-ChIP-Seq(GSE36985)/Homer	GAAASYGAAASY	1e-166	-383.5	0	1409	0.0218	2169.1	0.0081
LEP(AP2EREBP)/col-LEP-DAP-Seq(GSE60143)/Homer	CDCCGCCGTC	1e-166	-382.5	0	8048	0.1243	23473.7	0.0879
HSFC1(HSF)/col-HSFC1-DAP-Seq(GSE60143)/Homer	HTTCTAGAADCTTCT	1e-165	-382.1	0	1899	0.0293	3458.5	0.0129
AT4G18450(AP2EREBP)/col-AT4G18450-DAP-Seq(GSE60143)/Homer	ATGGCGGCKG	1e-165	-381.8	0	9686	0.1496	29327.1	0.1098
Tcf4(HMG)/Hct116-Tcf4-ChIP-Seq(SRA012054)/Homer	ASATCAAAGGVA	1e-162	-373.3	0	4487	0.0693	11408.1	0.0427
CTCF-SatelliteElement(Zf?)/CD4+-CTCF-ChIP-Seq(Barski_et_al.)/Homer	TGCAGTTCCMVNWRTGGCCA	1e-161	-372.9	0	486	0.0075	260.1	0.001
CEBP:AP1(bZIP)/ThioMac-CEBPb-ChIP-Seq(GSE21512)/Homer	DRTGTTGCAA	1e-160	-369.2	0	8197	0.1266	24158.8	0.0905
HSF6(HSF)/col-HSF6-DAP-Seq(GSE60143)/Homer	TTYTAGAAGCTTCTA	1e-158	-365.5	0	2169	0.0335	4291.4	0.0161
At1g64620(C2C2dof)/colamp-At1g64620-DAP-Seq(GSE60143)/Homer	CACTTTTT	1e-157	-363.7	0	14666	0.2266	48011.3	0.1798
ARE(NR)/LNCAP-AR-ChIP-Seq(GSE27824)/Homer	RGRACASNSTGTYCYB	1e-154	-356.9	0	2373	0.0367	4926.5	0.0184
dof45(C2C2dof)/col-dof45-DAP-Seq(GSE60143)/Homer	NVAWAAAGTN	1e-154	-355.8	0	22892	0.3536	79972.1	0.2994
ERF9(AP2EREBP)/colamp-ERF9-DAP-Seq(GSE60143)/Homer	AWATGGCGGCGG	1e-153	-352.9	0	7002	0.1082	20139.4	0.0754
ZNF165(Zf)/WHIM12-ZNF165-ChIP-Seq(GSE65937)/Homer	AAGGKGRCGCAGGCA	1e-151	-348	0	2516	0.0389	5399.3	0.0202
LXRE(NR),DR4/RAW-LXRb.biotin-ChIP-Seq(GSE21512)/Homer	RGGTTACTANAGGTCA	1e-150	-347.4	0	1076	0.0166	1479.5	0.0055
ASL18(LOBAS2)/colamp-ASL18-DAP-Seq(GSE60143)/Homer	CCGGAAAWTCMGGAR	1e-149	-345.1	0	21559	0.3331	74939.7	0.2806
PIF5ox(bHLH)/Arabidopsis-PIF5ox-ChIP-Seq(GSE35062)/Homer	BCACGTGVDN	1e-149	-343.4	0	12363	0.191	39697	0.1486
CDF3(C2C2dof)/colamp-CDF3-DAP-Seq(GSE60143)/Homer	AAAAGTRM	1e-148	-341.8	0	16891	0.2609	56866.5	0.2129
MafF(bZIP)/HepG2-MafF-ChIP-Seq(GSE31477)/Homer	HWWGTCAGCAWWTTT	1e-147	-339.7	0	2717	0.042	6054.5	0.0227
Adof1(C2C2dof)/col-Adof1-DAP-Seq(GSE60143)/Homer	NRWAAAGYDV	1e-145	-335.4	0	25317	0.3911	90020.1	0.337
NPAS2(bHLH)/Liver-NPAS2-ChIP-Seq(GSE39860)/Homer	KCCACGTGAC	1e-145	-334.4	0	12997	0.2008	42210.2	0.158
LIN-39(Homeobox)/cElegans.L3-LIN39-ChIP-Seq(modEncode)/Homer	ATGATTRATG	1e-141	-325.3	0	10741	0.1659	33962.8	0.1272
SEP3(MADS)/Arabidoposis-Flower-Sep3-ChIP-Seq/Homer	CCAAAAAGGG	1e-139	-322.2	0	11371	0.1757	36340.5	0.1361
TFE3(bHLH)/MEF-TFE3-ChIP-Seq(GSE75757)/Homer	GTCACGTGACYV	1e-138	-318.3	0	1496	0.0231	2646.2	0.0099
Sox2(HMG)/mES-Sox2-ChIP-Seq(GSE11431)/Homer	BCCATTGTTC	1e-137	-316.9	0	8792	0.1358	26961.2	0.1009
AT1G47655(C2C2dof)/colamp-AT1G47655-DAP-Seq(GSE60143)/Homer	YHACTTTTTS	1e-137	-316.3	0	31146	0.4812	113972	0.4267
Atf1(bZIP)/K562-ATF1-ChIP-Seq(GSE31477)/Homer	GATGACGTCA	1e-135	-312.1	0	9396	0.1452	29224.1	0.1094
Mef2b(MADS)/HEK293-Mef2b.V5-ChIP-Seq(GSE67450)/Homer	GCTATTTTTGGM	1e-134	-309	0	7671	0.1185	23035.3	0.0862
SGR5(C2H2)/colamp-SGR5-DAP-Seq(GSE60143)/Homer	TTTGTCTTTTTT	1e-134	-308.9	0	5992	0.0926	17115.2	0.0641
Pit1+1bp(Homeobox)/GCrat-Pit1-ChIP-Seq(GSE58009)/Homer	ATGCATAATTCA	1e-128	-295.3	0	2971	0.0459	7146.8	0.0268
Pbx3(Homeobox)/GM12878-PBX3-ChIP-Seq(GSE32465)/Homer	SCTGTCAMTCAN	1e-127	-292.9	0	2616	0.0404	6053.6	0.0227
MITF(bHLH)/MastCells-MITF-ChIP-Seq(GSE48085)/Homer	RTCATGTGAC	1e-126	-291.8	0	12466	0.1926	40929	0.1532
REST-NRSF(Zf)/Jurkat-NRSF-ChIP-Seq/Homer	GGMGCTGTCCATGGTGCTGA	1e-126	-290.8	0	234	0.0036	34.7	0.0001
Tcf7(HMG)/GM12878-TCF7-ChIP-Seq(Encode)/Homer	CTTTGATGTGSB	1e-126	-290.3	0	3237	0.05	8034	0.0301
AT3G12130(C3H)/colamp-AT3G12130-DAP-Seq(GSE60143)/Homer	TMACTTTTTV	1e-125	-288.7	0	23012	0.3555	81866.7	0.3065
BIM2(bHLH)/col-BIM2-DAP-Seq(GSE60143)/Homer	NNNNCACGTGNN	1e-122	-283	0	10384	0.1604	33297.1	0.1247
OBP1(C2C2dof)/col-OBP1-DAP-Seq(GSE60143)/Homer	NHHACTTTWT	1e-121	-279.5	0	24925	0.385	89699.2	0.3358
JGL(C2H2)/col-JGL-DAP-Seq(GSE60143)/Homer	ACYTTCAGTT	1e-119	-275.7	0	14907	0.2303	50494.4	0.1891
TR4(NR),DR1/Hela-TR4-ChIP-Seq(GSE24685)/Homer	GAGGTCAAAGGTCA	1e-119	-275.5	0	1248	0.0193	2165.3	0.0081
Mef2a(MADS)/HL1-Mef2a.biotin-ChIP-Seq(GSE21529)/Homer	CYAAAAATAG	1e-119	-274.6	0	4324	0.0668	11760.8	0.044
Nkx2.2(Homeobox)/NPC-Nkx2.2-ChIP-Seq(GSE61673)/Homer	BTBRAGTGSN	1e-119	-274.3	0	22066	0.3409	78440.4	0.2937
At2g41835(C2H2)/col-At2g41835-DAP-Seq(GSE60143)/Homer	TTTGAAAA	1e-117	-270.9	0	4078	0.063	10968.8	0.0411
HSF7(HSF)/colamp-HSF7-DAP-Seq(GSE60143)/Homer	TTCTAGAAGCTTCTA	1e-117	-270.9	0	1651	0.0255	3300.2	0.0124
Tcf3(HMG)/mES-Tcf3-ChIP-Seq(GSE11724)/Homer	ASWTCAAAGG	1e-117	-269.4	0	2570	0.0397	6074.2	0.0227
Smad2(MAD)/ES-SMAD2-ChIP-Seq(GSE29422)/Homer	CTGTCTGG	1e-116	-267.2	0	19756	0.3052	69491	0.2602
OBP4(C2C2dof)/col-OBP4-DAP-Seq(GSE60143)/Homer	WTTHACTTTTTB	1e-116	-267.2	0	13237	0.2045	44284.7	0.1658
At4g38000(C2C2dof)/col-At4g38000-DAP-Seq(GSE60143)/Homer	WWWTWACTTTTT	1e-114	-263.3	0	9818	0.1517	31518	0.118
AT5G66940(C2C2dof)/col-AT5G66940-DAP-Seq(GSE60143)/Homer	NNHACTTTWT	1e-114	-262.5	0	17891	0.2764	62297.2	0.2332
Oct2(POU,Homeobox)/Bcell-Oct2-ChIP-Seq(GSE21512)/Homer	ATATGCAAAT	1e-113	-262.4	0	2457	0.038	5771.2	0.0216
ERF1(AP2EREBP)/colamp-ERF1-DAP-Seq(GSE60143)/Homer	GGCGGCTR	1e-112	-258.2	0	13042	0.2015	43711.4	0.1637
PBX1(Homeobox)/MCF7-PBX1-ChIP-Seq(GSE28007)/Homer	GSCTGTCACTCA	1e-112	-258.2	0	965	0.0149	1501.2	0.0056
Pdx1(Homeobox)/Islet-Pdx1-ChIP-Seq(SRA008281)/Homer	YCATYAATCA	1e-111	-257.8	0	9821	0.1517	31619.9	0.1184
AT3G52440(C2C2dof)/colamp-AT3G52440-DAP-Seq(GSE60143)/Homer	DTHACTTTTT	1e-111	-257	0	21043	0.3251	74790.7	0.28
ZNF7(Zf)/HepG2-ZNF7.Flag-ChIP-Seq(Encode)/Homer	CTGCCWVCTTTTRTA	1e-111	-255.9	0	5274	0.0815	15223.8	0.057
At1g25550(G2like)/colamp-At1g25550-DAP-Seq(GSE60143)/Homer	NAGATTCY	1e-110	-255	0	11233	0.1735	36936.2	0.1383
Smad4(MAD)/ESC-SMAD4-ChIP-Seq(GSE29422)/Homer	VBSYGTCTGG	1e-109	-253.1	0	19892	0.3073	70341.1	0.2634
OCT:OCT-short(POU,Homeobox)/NPC-OCT6-ChIP-Seq(GSE43916)/Homer	ATGCATWATGCATRW	1e-109	-252.4	0	6498	0.1004	19588	0.0733
BMAL1(bHLH)/Liver-Bmal1-ChIP-Seq(GSE39860)/Homer	GNCACGTG	1e-108	-249.4	0	19585	0.3026	69219.9	0.2592
ERE(NR),IR3/MCF7-ERa-ChIP-Seq(Unpublished)/Homer	VAGGTCACNSTGACC	1e-107	-248.2	0	3012	0.0465	7650	0.0286
Chop(bZIP)/MEF-Chop-ChIP-Seq(GSE35681)/Homer	ATTGCATCAT	1e-107	-246.9	0	2793	0.0431	6953.7	0.026
At1g14580(C2H2)/colamp-At1g14580-DAP-Seq(GSE60143)/Homer	CASAAAAMGACAAAA	1e-106	-244.4	0	1676	0.0259	3518	0.0132
dof24(C2C2dof)/col-dof24-DAP-Seq(GSE60143)/Homer	TWMCTTTTTG	1e-103	-238.9	0	19587	0.3026	69470.9	0.2601
NF1:FOXA1(CTF,Forkhead)/LNCAP-FOXA1-ChIP-Seq(GSE27824)/Homer	WNTGTTTRYTTTGGCA	1e-102	-236.6	0	673	0.0104	870.9	0.0033
Oct4(POU,Homeobox)/mES-Oct4-ChIP-Seq(GSE11431)/Homer	ATTTGCATAW	1e-101	-234.5	0	3792	0.0586	10365.1	0.0388
Nkx2.1(Homeobox)/LungAC-Nkx2.1-ChIP-Seq(GSE43252)/Homer	RSCACTYRAG	1e-101	-233.6	0	29247	0.4518	108285	0.4054
E-box(bHLH)/Promoter/Homer	SSGGTCACGTGA	1e-100	-232	0	1686	0.026	3619.7	0.0136
CRE(bZIP)/Promoter/Homer	CSGTGACGTCAC	1e-100	-230.3	0	4268	0.0659	12031.6	0.045
VIP1(bZIP)/col-VIP1-DAP-Seq(GSE60143)/Homer	NTTGACAGCTGTCAN	1e-99	-228.3	0	1851	0.0286	4138	0.0155
AGL95(ND)/col-AGL95-DAP-Seq(GSE60143)/Homer	TTCTAGAAGCTTCTA	1e-98	-227.3	0	987	0.0152	1674.9	0.0063
AT4G37180(G2like)/col-AT4G37180-DAP-Seq(GSE60143)/Homer	AGAATCTTNN	1e-98	-226.2	0	12028	0.1858	40473.6	0.1515
Pitx1:Ebox(Homeobox,bHLH)/Hindlimb-Pitx1-ChIP-Seq(GSE41591)/Homer	YTAATTRAWWCCAGATGT	1e-96	-222.5	0	1533	0.0237	3223.6	0.0121
AT5G25475(ABI3VP1)/col-AT5G25475-DAP-Seq(GSE60143)/Homer	RNNRNCAAGCADNDB	1e-96	-221.1	0	12236	0.189	41366.8	0.1549
Unknown4/Arabidopsis-Promoters/Homer	CKTCKTCTTY	1e-95	-220	0	11197	0.173	37443.6	0.1402
Pknox1(Homeobox)/ES-Prep1-ChIP-Seq(GSE63282)/Homer	SCTGTCAVTCAV	1e-95	-219.1	0	2736	0.0423	6999.7	0.0262
AT2G33550(Trihelix)/colamp-AT2G33550-DAP-Seq(GSE60143)/Homer	TTTAAGGGCAYTTTT	1e-94	-216.9	0	17143	0.2648	60401.1	0.2261
Six1(Homeobox)/Myoblast-Six1-ChIP-Chip(GSE20150)/Homer	GKVTCADRTTWC	1e-94	-216.6	0	2893	0.0447	7535.7	0.0282
FOXA1:AR(Forkhead,NR)/LNCAP-AR-ChIP-Seq(GSE27824)/Homer	AGTAAACAAAAAAGAACAND	1e-94	-216.5	0	583	0.009	723.1	0.0027
MNT(bHLH)/HepG2-MNT-ChIP-Seq(Encode)/Homer	DGCACACGTG	1e-91	-211.8	0	11357	0.1754	38210.2	0.1431
Nur77(NR)/K562-NR4A1-ChIP-Seq(GSE31363)/Homer	TGACCTTTNCNT	1e-90	-207.9	0	1880	0.029	4362.1	0.0163
Oct6(POU,Homeobox)/NPC-Pou3f1-ChIP-Seq(GSE35496)/Homer	WATGCAAATGAG	1e-88	-204.6	0	3313	0.0512	9050.8	0.0339
ERF2(AP2EREBP)/colamp-ERF2-DAP-Seq(GSE60143)/Homer	GGCGGCTG	1e-88	-203.9	0	14094	0.2177	48852.1	0.1829
ERF73(AP2EREBP)/col-ERF73-DAP-Seq(GSE60143)/Homer	CCGCCGCC	1e-84	-194.2	0	13898	0.2147	48314.2	0.1809
HSFA6A(HSF)/col-HSFA6A-DAP-Seq(GSE60143)/Homer	RGAAGNTTCTAGAAN	1e-84	-194.1	0	407	0.0063	405.6	0.0015
FXR(NR),IR1/Liver-FXR-ChIP-Seq(Chong_et_al.)/Homer	AGGTCANTGACCTB	1e-84	-193.8	0	5021	0.0776	15108.6	0.0566
HOXD13(Homeobox)/Chicken-Hoxd13-ChIP-Seq(GSE38910)/Homer	NCYAATAAAA	1e-83	-191.6	0	8909	0.1376	29373	0.11
HSFA1E(HSF)/col-HSFA1E-DAP-Seq(GSE60143)/Homer	TTCTAGAAGCTTCTA	1e-82	-190.5	0	736	0.0114	1169.3	0.0044
Atf4(bZIP)/MEF-Atf4-ChIP-Seq(GSE35681)/Homer	MTGATGCAAT	1e-81	-188.6	0	3545	0.0548	10009.9	0.0375
Tbx20(T-box)/Heart-Tbx20-ChIP-Seq(GSE29636)/Homer	GGTGYTGACAGS	1e-81	-187.7	0	2489	0.0385	6467.8	0.0242
Sox6(HMG)/Myotubes-Sox6-ChIP-Seq(GSE32627)/Homer	CCATTGTTNY	1e-80	-186.1	0	14965	0.2312	52641.6	0.1971
Mef2d(MADS)/Retina-Mef2d-ChIP-Seq(GSE61391)/Homer	GCTATTTTTAGC	1e-79	-182	0	1734	0.0268	4092.9	0.0153
OCT4-SOX2-TCF-NANOG(POU,Homeobox,HMG)/mES-Oct4-ChIP-Seq(GSE11431)/Homer	ATTTGCATAACAATG	1e-78	-181.4	0	1236	0.0191	2587.7	0.0097
Max(bHLH)/K562-Max-ChIP-Seq(GSE31477)/Homer	RCCACGTGGYYN	1e-78	-180.6	0	8257	0.1276	27139.4	0.1016
BBX31(Orphan)/col-BBX31-DAP-Seq(GSE60143)/Homer	NAAAAAGTDA	1e-77	-179.6	0	14844	0.2293	52327.5	0.1959
Hoxd10(Homeobox)/ChickenMSG-Hoxd10.Flag-ChIP-Seq(GSE86088)/Homer	GGCMATGAAA	1e-76	-176.1	0	10768	0.1663	36701.3	0.1374
IRF:BATF(IRF:bZIP)/pDC-Irf8-ChIP-Seq(GSE66899)/Homer	CTTTCANTATGACTV	1e-75	-174.2	0	1094	0.0169	2215.8	0.0083
NTM1(NAC)/col-NTM1-DAP-Seq(GSE60143)/Homer	ACTTRTARAASAAGT	1e-75	-173.9	0	4047	0.0625	11927.7	0.0447
TGA1(bZIP)/colamp-TGA1-DAP-Seq(GSE60143)/Homer	TGACGTCAKC	1e-75	-173.6	0	5272	0.0814	16291.8	0.061
Hoxa13(Homeobox)/ChickenMSG-Hoxa13.Flag-ChIP-Seq(GSE86088)/Homer	CYHATAAAAN	1e-74	-172.3	0	21542	0.3328	78948.7	0.2956
SFP1/SacCer-Promoters/Homer	DDAAAAATTTTY	1e-74	-172.2	0	746	0.0115	1265.4	0.0047
PGR(NR)/EndoStromal-PGR-ChIP-Seq(GSE69539)/Homer	AAGAACATWHTGTTC	1e-73	-169.3	0	1980	0.0306	4970.6	0.0186
ANAC005(NAC)/col-ANAC005-DAP-Seq(GSE60143)/Homer	WVCTTVTWNHABAAG	1e-73	-168.4	0	3692	0.057	10754	0.0403
Tbox:Smad(T-box,MAD)/ESCd5-Smad2_3-ChIP-Seq(GSE29422)/Homer	AGGTGHCAGACA	1e-72	-167.1	0	2040	0.0315	5182.1	0.0194
AT1G10720(BSD)/col-AT1G10720-DAP-Seq(GSE60143)/Homer	TTCTAGAAKCTTCTA	1e-72	-165.9	0	293	0.0045	243.1	0.0009
Hoxa10(Homeobox)/ChickenMSG-Hoxa10.Flag-ChIP-Seq(GSE86088)/Homer	GGYAATGAAA	1e-71	-164.2	0	5424	0.0838	16983.8	0.0636
bZIP69(bZIP)/col-bZIP69-DAP-Seq(GSE60143)/Homer	GACAGCTGKCAW	1e-70	-162.1	0	1195	0.0185	2579.9	0.0097
OCT:OCT(POU,Homeobox)/NPC-OCT6-ChIP-Seq(GSE43916)/Homer	YATGCATATRCATRT	1e-70	-162	0	561	0.0087	834.2	0.0031
Six4(Homeobox)/MCF7-SIX4-ChIP-Seq(Encode)/Homer	TGWAAYCTGABACCB	1e-70	-161.6	0	709	0.011	1211.9	0.0045
Initiator/Drosophila-Promoters/Homer	NTCAGTYG	1e-70	-161.6	0	21895	0.3382	80673.3	0.302
E2F3(E2F)/MEF-E2F3-ChIP-Seq(GSE71376)/Homer	BTKGGCGGGAAA	1e-67	-155.1	0	12947	0.2	45563.2	0.1706
dof43(C2C2dof)/colamp-dof43-DAP-Seq(GSE60143)/Homer	NAAAAAGTDA	1e-65	-150.6	0	13663	0.2111	48460.8	0.1814
AT2G01818(PLATZ)/col-AT2G01818-DAP-Seq(GSE60143)/Homer	TCTAGAABSTTC	1e-64	-149.6	0	1478	0.0228	3528	0.0132
USF1(bHLH)/GM12878-Usf1-ChIP-Seq(GSE32465)/Homer	SGTCACGTGR	1e-64	-147.4	0	6805	0.1051	22344.5	0.0837
HSF21(HSF)/col-HSF21-DAP-Seq(GSE60143)/Homer	CTTCTAGAAGMTTYW	1e-63	-147.1	0	822	0.0127	1583.2	0.0059
At3g60580(C2H2)/col-At3g60580-DAP-Seq(GSE60143)/Homer	WTTYTACT	1e-63	-146.8	0	46385	0.7166	182284	0.6825
At5g52660(MYBrelated)/colamp-At5g52660-DAP-Seq(GSE60143)/Homer	HAAAAATATCTW	1e-62	-142.9	0	3483	0.0538	10344.6	0.0387
Brn1(POU,Homeobox)/NPC-Brn1-ChIP-Seq(GSE35496)/Homer	TATGCWAATBAV	1e-61	-142	0	2518	0.0389	7012.3	0.0263
PHV(HB)/col-PHV-DAP-Seq(GSE60143)/Homer	RTAATSATTA	1e-61	-141.3	0	3983	0.0615	12137.7	0.0454
TGA4(bZIP)/colamp-TGA4-DAP-Seq(GSE60143)/Homer	RTGACGTCAKCW	1e-60	-139.4	0	3913	0.0604	11915.6	0.0446
AT1G69570(C2C2dof)/col-AT1G69570-DAP-Seq(GSE60143)/Homer	WAAAAGTGHH	1e-60	-138.9	0	11803	0.1823	41539.4	0.1555
AT1G23810(Orphan)/col-AT1G23810-DAP-Seq(GSE60143)/Homer	TTCTAGAAGSTTCTA	1e-58	-134.4	0	385	0.0059	504	0.0019
Tbet(T-box)/CD8-Tbet-ChIP-Seq(GSE33802)/Homer	AGGTGTGAAM	1e-58	-134.2	0	10123	0.1564	35181.4	0.1317
AGL15(MADS)/col-AGL15-DAP-Seq(GSE60143)/Homer	TTTCCHWATWDGGAA	1e-58	-133.8	0	1233	0.019	2879.4	0.0108
CELF2(RRM)/JSL1-CELF2-CLIP-Seq(GSE71264)/Homer	RGTGTCAG	1e-57	-133.1	0	3765	0.0582	11477.9	0.043
HSFB4(HSF)/col-HSFB4-DAP-Seq(GSE60143)/Homer	TTCTAGAAGCTTCTA	1e-57	-131.5	0	339	0.0052	408.8	0.0015
GATA(Zf),IR3/iTreg-Gata3-ChIP-Seq(GSE20898)/Homer	NNNNNBAGATAWYATCTVHN	1e-56	-129.9	0	1591	0.0246	4045.2	0.0151
ATHB13(Homeobox)/col-ATHB13-DAP-Seq(GSE60143)/Homer	CAATAATT	1e-55	-128.4	0	9306	0.1438	32190	0.1205
VDR(NR),DR3/GM10855-VDR+vitD-ChIP-Seq(GSE22484)/Homer	ARAGGTCANWGAGTTCANNN	1e-55	-127.8	0	2314	0.0357	6472.6	0.0242
FEA4(bZIP)/Corn-FEA4-ChIP-Seq(GSE61954)/Homer	TGACGTCACS	1e-55	-127.4	0	14067	0.2173	50669.3	0.1897
AARE(HLH)/mES-cMyc-ChIP-Seq/Homer	GATTGCATCA	1e-55	-127.4	0	1299	0.0201	3132.1	0.0117
Hoxa9(Homeobox)/ChickenMSG-Hoxa9.Flag-ChIP-Seq(GSE86088)/Homer	RGCAATNAAA	1e-54	-126.3	0	24545	0.3792	92481.1	0.3463
HDG1(Homeobox)/col100-HDG1-DAP-Seq(GSE60143)/Homer	DDYAATTAATGH	1e-54	-124.8	0	4253	0.0657	13357	0.05
Elk1(ETS)/Hela-Elk1-ChIP-Seq(GSE31477)/Homer	HACTTCCGGY	1e-54	-124.4	0	11575	0.1788	41034.3	0.1536
RAR:RXR(NR),DR5/ES-RAR-ChIP-Seq(GSE56893)/Homer	AGGTCAAGGTCA	1e-53	-123.9	0	1203	0.0186	2857.8	0.0107
AT3G57600(AP2EREBP)/col-AT3G57600-DAP-Seq(GSE60143)/Homer	GGCGGTGG	1e-53	-122.5	0	15052	0.2325	54686.5	0.2047
RAR:RXR(NR),DR5/ES-RAR-ChIP-Seq(GSE56893)/Homer	RGGTCADNNAGAGGTCAV	1e-52	-121.6	0	415	0.0064	613	0.0023
CEBP(bZIP)/ThioMac-CEBPb-ChIP-Seq(GSE21512)/Homer	ATTGCGCAAC	1e-52	-120.3	0	8149	0.1259	27963.2	0.1047
AGL25(MADS)/colamp-AGL25-DAP-Seq(GSE60143)/Homer	TTTCCATWTWTGGAA	1e-52	-120.3	0	473	0.0073	762.6	0.0029
STOP1(C2H2)/colamp-STOP1-DAP-Seq(GSE60143)/Homer	DTATCTGGKGRAGGT	1e-52	-120.1	0	4768	0.0737	15312.9	0.0573
ZBTB12(Zf)/HEK293-ZBTB12.GFP-ChIP-Seq(GSE58341)/Homer	NGNTCTAGAACCNGV	1e-50	-115.5	0	4159	0.0642	13166.6	0.0493
CEBP:CEBP(bZIP)/MEF-Chop-ChIP-Seq(GSE35681)/Homer	NTNATGCAAYMNNHTGMAAY	1e-49	-114.1	0	1270	0.0196	3144.8	0.0118
Six2(Homeobox)/NephronProgenitor-Six2-ChIP-Seq(GSE39837)/Homer	GWAAYHTGAKMC	1e-49	-113.9	0	10242	0.1582	36150.6	0.1353
TSO1(CPP)/col-TSO1-DAP-Seq(GSE60143)/Homer	RAATTTRAAW	1e-49	-113.8	0	1024	0.0158	2374.5	0.0089
IRF4(IRF)/GM12878-IRF4-ChIP-Seq(GSE32465)/Homer	ACTGAAACCA	1e-49	-113.1	0	4465	0.069	14323.8	0.0536
E2F1(E2F)/Hela-E2F1-ChIP-Seq(GSE22478)/Homer	CWGGCGGGAA	1e-48	-112.2	0	5991	0.0926	19993	0.0749
ARF2(ARF)/col-ARF2-DAP-Seq(GSE60143)/Homer	TTGTCGGMWN	1e-48	-112	0	29897	0.4619	114800	0.4298
Unknown3/Drosophila-Promoters/Homer	ACVAKCTGGCAGCGC	1e-48	-111.9	0	1389	0.0215	3545.2	0.0133
Sox17(HMG)/Endoderm-Sox17-ChIP-Seq(GSE61475)/Homer	CCATTGTTYB	1e-48	-111	0	6949	0.1074	23623.8	0.0884
HSFB3(HSF)/colamp-HSFB3-DAP-Seq(GSE60143)/Homer	TTCTAGAAGMTTHTW	1e-48	-110.9	0	501	0.0077	872.1	0.0033
Oct4:Sox17(POU,Homeobox,HMG)/F9-Sox17-ChIP-Seq(GSE44553)/Homer	CCATTGTATGCAAAT	1e-48	-110.8	0	1153	0.0178	2800	0.0105
GRE(NR),IR3/RAW264.7-GRE-ChIP-Seq(Unpublished)/Homer	VAGRACAKWCTGTYC	1e-47	-109.1	0	2162	0.0334	6163.6	0.0231
NPAS(bHLH)/Liver-NPAS-ChIP-Seq(GSE39860)/Homer	NVCACGTG	1e-46	-108	0	17470	0.2699	64728.9	0.2423
ATHB20(Homeobox)/colamp-ATHB20-DAP-Seq(GSE60143)/Homer	CAATHATT	1e-46	-107.4	0	4004	0.0619	12737.4	0.0477
Eomes(T-box)/H9-Eomes-ChIP-Seq(GSE26097)/Homer	ATTAACACCT	1e-46	-106.9	0	19357	0.299	72300.7	0.2707
TCFL2(HMG)/K562-TCF7L2-ChIP-Seq(GSE29196)/Homer	ACWTCAAAGG	1e-46	-106.8	0	836	0.0129	1848.5	0.0069
FUS3(ABI3VP1)/col-FUS3-DAP-Seq(GSE60143)/Homer	DNNWTNTGCATGKNN	1e-46	-106.6	0	9409	0.1454	33129.1	0.124
At1g68670(G2like)/colamp-At1g68670-DAP-Seq(GSE60143)/Homer	WNWWHNRAAGATTCT	1e-45	-105.6	0	4011	0.062	12793.7	0.0479
Tbx21(T-box)/GM12878-TBX21-ChIP-Seq(Encode)/Homer	AGGTGTGAAA	1e-44	-102.8	0	9195	0.142	32404.7	0.1213
Nkx2.5(Homeobox)/HL1-Nkx2.5.biotin-ChIP-Seq(GSE21529)/Homer	RRSCACTYAA	1e-44	-101.4	0	23057	0.3562	87389.5	0.3272
GRHL2(CP2)/HBE-GRHL2-ChIP-Seq(GSE46194)/Homer	AAACYKGTTWDACMRGTTTB	1e-43	-100.7	0	3341	0.0516	10441.1	0.0391
CLOCK(bHLH)/Liver-Clock-ChIP-Seq(GSE39860)/Homer	GHCACGTG	1e-43	-100.3	0	7427	0.1147	25686.4	0.0962
NFIL3(bZIP)/HepG2-NFIL3-ChIP-Seq(Encode)/Homer	VTTACGTAAYNNNNN	1e-43	-99.71	0	7662	0.1184	26598.5	0.0996
CRF4(AP2EREBP)/colamp-CRF4-DAP-Seq(GSE60143)/Homer	CGCCGCCA	1e-42	-98.29	0	12070	0.1865	43713.4	0.1637
ZNF692(Zf)/HEK293-ZNF692.GFP-ChIP-Seq(GSE58341)/Homer	GTGGGCCCCA	1e-42	-97.72	0	2638	0.0408	7971.4	0.0298
Cbf1(bHLH)/Yeast-Cbf1-ChIP-Seq(GSE29506)/Homer	TCACGTGAYH	1e-42	-96.81	0	3967	0.0613	12784.2	0.0479
c-Myc(bHLH)/mES-cMyc-ChIP-Seq(GSE11431)/Homer	VVCCACGTGG	1e-41	-96.52	0	6265	0.0968	21362.7	0.08
p63(p53)/Keratinocyte-p63-ChIP-Seq(GSE17611)/Homer	NNDRCATGYCYNRRCATGYH	1e-41	-95.39	0	3778	0.0584	12117.5	0.0454
AT2G28920(ND)/col-AT2G28920-DAP-Seq(GSE60143)/Homer	WAGATATTTWTW	1e-40	-92.81	0	2092	0.0323	6119	0.0229
LCL1(MYBrelated)/colamp-LCL1-DAP-Seq(GSE60143)/Homer	NAAAATATCTWHWWN	1e-40	-92.62	0	1152	0.0178	2944.9	0.011
ANAC004(NAC)/colamp-ANAC004-DAP-Seq(GSE60143)/Homer	WNCTTVYNNNRBAAG	1e-37	-87.4	0	2604	0.0402	7999.1	0.0299
ANAC011(NAC)/col-ANAC011-DAP-Seq(GSE60143)/Homer	TDCTTGYRNNDCAAG	1e-37	-85.71	0	2546	0.0393	7817.2	0.0293
dHNF4(NR)/Fly-HNF4-ChIP-Seq(GSE73675)/Homer	GGTCCAAAGTCCAMT	1e-37	-85.49	0	500	0.0077	987.3	0.0037
bHLH80(bHLH)/col-bHLH80-DAP-Seq(GSE60143)/Homer	NNNNDCAASTTGHNN	1e-36	-84.48	0	9089	0.1404	32507.8	0.1217
HAT1(Homeobox)/col-HAT1-DAP-Seq(GSE60143)/Homer	SCAATCATTGNN	1e-36	-83.64	0	1823	0.0282	5298.1	0.0198
ESE1(AP2EREBP)/col-ESE1-DAP-Seq(GSE60143)/Homer	GGCGGCGG	1e-36	-83.48	0	15112	0.2335	56224.4	0.2105
ANAC062(NAC)/colamp-ANAC062-DAP-Seq(GSE60143)/Homer	TACTTANTNWNYAAG	1e-35	-82.19	0	2799	0.0432	8780.6	0.0329
dof42(C2C2dof)/col-dof42-DAP-Seq(GSE60143)/Homer	AAAAAGGC	1e-35	-82.08	0	6390	0.0987	22182.3	0.0831
Pit1(Homeobox)/GCrat-Pit1-ChIP-Seq(GSE58009)/Homer	ATGMATATDC	1e-35	-81.87	0	8176	0.1263	29047.8	0.1088
n-Myc(bHLH)/mES-nMyc-ChIP-Seq(GSE11431)/Homer	VRCCACGTGG	1e-34	-80.38	0	9338	0.1443	33598.1	0.1258
Cdx2(Homeobox)/mES-Cdx2-ChIP-Seq(GSE14586)/Homer	GYMATAAAAH	1e-34	-80.35	0	5842	0.0902	20139.3	0.0754
At3g04030(G2like)/col-At3g04030-DAP-Seq(GSE60143)/Homer	DRGAATCT	1e-34	-78.43	0	9218	0.1424	33191.2	0.1243
ATHB15(HB)/col-ATHB15-DAP-Seq(GSE60143)/Homer	GYAATSATTA	1e-34	-78.39	0	3333	0.0515	10791	0.0404
GT2(Trihelix)/colamp-GT2-DAP-Seq(GSE60143)/Homer	AMGGTAAAWWWN	1e-33	-76.25	0	9297	0.1436	33567.1	0.1257
At3g09600(MYBrelated)/colamp-At3g09600-DAP-Seq(GSE60143)/Homer	AAAATATCTT	1e-32	-75.16	0	3485	0.0538	11410.5	0.0427
PBX2(Homeobox)/K562-PBX2-ChIP-Seq(Encode)/Homer	RTGATTKATRGN	1e-32	-74.22	0	8533	0.1318	30657	0.1148
ZNF136(Zf)/HEK293-ZNF136.GFP-ChIP-Seq(GSE58341)/Homer	YTKGATAHAGTATTCTWGGTNGGCA	1e-32	-74.19	0	775	0.012	1888.9	0.0071
PAX5(Paired,Homeobox),condensed/GM12878-PAX5-ChIP-Seq(GSE32465)/Homer	GTCACGCTCSCTGM	1e-32	-74.08	0	1686	0.026	4942.1	0.0185
SVP(MADS)/col-SVP-DAP-Seq(GSE60143)/Homer	ANTTWCCHAATTTGG	1e-31	-71.47	0	4293	0.0663	14495.9	0.0543
ZML2(C2C2gata)/col-ZML2-DAP-Seq(GSE60143)/Homer	CATCATCATC	1e-30	-69.68	0	1959	0.0303	5962.1	0.0223
Hoxd13(Homeobox)/ChickenMSG-Hoxd13.Flag-ChIP-Seq(GSE86088)/Homer	NCYAATAAAA	1e-29	-68.96	0	14113	0.218	52812.2	0.1977
RORa(NR)/Liver-Rora-ChIP-Seq(GSE101115)/Homer	AAWCTAGGTCARDNN	1e-29	-67.27	0	1437	0.0222	4163.6	0.0156
ATHB5(HB)/colamp-ATHB5-DAP-Seq(GSE60143)/Homer	AATGATTG	1e-28	-66.53	0	8355	0.1291	30207.2	0.1131
TATA-Box(TBP)/Promoter/Homer	CCTTTTAWAGSC	1e-28	-66.26	0	11867	0.1833	44008.8	0.1648
NFkB-p50,p52(RHD)/Monocyte-p50-ChIP-Chip(Schreiber_et_al.)/Homer	GGGGGAATCCCC	1e-28	-64.96	0	2169	0.0335	6785.4	0.0254
ZNF652/HepG2-ZNF652.Flag-ChIP-Seq(Encode)/Homer	TTAACCCTTTVNKKN	1e-28	-64.92	0	2711	0.0419	8755.3	0.0328
At4g01280(MYBrelated)/colamp-At4g01280-DAP-Seq(GSE60143)/Homer	AAATATCT	1e-27	-63.3	0	4434	0.0685	15215.9	0.057
PIF7(bHLH)/col-PIF7-DAP-Seq(GSE60143)/Homer	CCACGTGGNH	1e-26	-61.81	0	2983	0.0461	9815.4	0.0367
AGL16(MADS)/col-AGL16-DAP-Seq(GSE60143)/Homer	TWCCHWATWDGGAAA	1e-26	-60.9	0	749	0.0116	1914.2	0.0072
ZFP3(Zf)/HEK293-ZFP3.GFP-ChIP-Seq(GSE58341)/Homer	GGGTTTTGAAGGATGARTAGGAGTT	1e-25	-59.83	0	61	0.0009	21.6	0.0001
GRE(NR),IR3/A549-GR-ChIP-Seq(GSE32465)/Homer	NRGVACABNVTGTYCY	1e-25	-59.6	0	1213	0.0187	3483.4	0.013
OCT:OCT(POU,Homeobox,IR1)/NPC-Brn2-ChIP-Seq(GSE35496)/Homer	ATGAATWATTCATGA	1e-25	-59.03	0	188	0.0029	270	0.001
DMRT1(DM)/Testis-DMRT1-ChIP-Seq(GSE64892)/Homer	TWGHWACAWTGTWDC	1e-25	-58.36	0	1901	0.0294	5926.5	0.0222
MYNN(Zf)/HEK293-MYNN.eGFP-ChIP-Seq(Encode)/Homer	TTCAAAWTAAAAGTC	1e-24	-57.55	0	1989	0.0307	6257	0.0234
PSE(SNAPc)/K562-mStart-Seq/Homer	WAVTCACCMTAASYDAAAAG	1e-24	-57.4	0	4668	0.0721	16252.8	0.0609
HAT2(Homeobox)/colamp-HAT2-DAP-Seq(GSE60143)/Homer	CYAATSATTR	1e-24	-57.16	0	8363	0.1292	30554.8	0.1144
SeqBias: A/T bias	WWWWWWWWWW	1e-23	-54.89	0	54565	0.8429	220703	0.8263
Unknown1(NR/Ini-like)/Drosophila-Promoters/Homer	MYGGTCACACTG	1e-23	-54.82	0	2304	0.0356	7449.8	0.0279
AT1G49560(G2like)/colamp-AT1G49560-DAP-Seq(GSE60143)/Homer	GAWTCTNWDA	1e-23	-53.12	0	13560	0.2095	51282.4	0.192
TCP20(TCP)/col-TCP20-DAP-Seq(GSE60143)/Homer	GGDCCCAC	1e-22	-52.87	0	5831	0.0901	20845.8	0.078
ZNF675(Zf)/HEK293-ZNF675.GFP-ChIP-Seq(GSE58341)/Homer	ARGAGGMCAAAATGW	1e-21	-50.57	0	1441	0.0223	4401.5	0.0165
Foxh1(Forkhead)/hESC-FOXH1-ChIP-Seq(GSE29422)/Homer	NNTGTGGATTSS	1e-21	-50.49	0	6540	0.101	23670.3	0.0886
EBNA1(EBV-virus)/Raji-EBNA1-ChIP-Seq(GSE30709)/Homer	GGYAGCAYDTGCTDCCCNNN	1e-21	-49.55	0	187	0.0029	299.5	0.0011
ZNF317(Zf)/HEK293-ZNF317.GFP-ChIP-Seq(GSE58341)/Homer	GTCWGCTGTYYCTCT	1e-21	-49.36	0	884	0.0137	2476.1	0.0093
AGL6(MADS)/col-AGL6-DAP-Seq(GSE60143)/Homer	TTWCCWWAWWDGGWA	1e-21	-48.93	0	914	0.0141	2583.2	0.0097
HLF(bZIP)/HSC-HLF.Flag-ChIP-Seq(GSE69817)/Homer	RTTATGYAAB	1e-21	-48.54	0	8552	0.1321	31614.4	0.1184
RKD2(RWPRK)/colamp-RKD2-DAP-Seq(GSE60143)/Homer	GACKTTTCRDCTTCC	1e-21	-48.43	0	7310	0.1129	26745	0.1001
Hoxc9(Homeobox)/Ainv15-Hoxc9-ChIP-Seq(GSE21812)/Homer	GGCCATAAATCA	1e-20	-48.28	0	4955	0.0765	17606.2	0.0659
PAX5(Paired,Homeobox)/GM12878-PAX5-ChIP-Seq(GSE32465)/Homer	GCAGCCAAGCRTGACH	1e-19	-45.99	0	5371	0.083	19282.6	0.0722
Brachyury(T-box)/Mesoendoderm-Brachyury-ChIP-exo(GSE54963)/Homer	ANTTMRCASBNNNGTGYKAAN	1e-19	-45.71	0	2476	0.0383	8264.8	0.0309
Hoxb4(Homeobox)/ES-Hoxb4-ChIP-Seq(GSE34014)/Homer	TGATTRATGGCY	1e-19	-45.17	0	2088	0.0323	6838.4	0.0256
RARg(NR)/ES-RARg-ChIP-Seq(GSE30538)/Homer	AGGTCAAGGTCA	1e-19	-43.76	0	282	0.0044	586	0.0022
Srebp2(bHLH)/HepG2-Srebp2-ChIP-Seq(GSE31477)/Homer	CGGTCACSCCAC	1e-18	-43.45	0	1875	0.029	6088.6	0.0228
ATHB6(Homeobox)/Arabidopsis-HB6-ChIP-Seq(GSE80564)/Homer	CAATNATTBN	1e-18	-42.93	0	7070	0.1092	26009.3	0.0974
E2F7(E2F)/Hela-E2F7-ChIP-Seq(GSE32673)/Homer	VDTTTCCCGCCA	1e-18	-42.72	0	3068	0.0474	10554.9	0.0395
At2g45680(TCP)/colamp-At2g45680-DAP-Seq(GSE60143)/Homer	GTGGGNCCCACNDND	1e-18	-42.62	0	935	0.0144	2731.2	0.0102
GFX(?)/Promoter/Homer	ATTCTCGCGAGA	1e-18	-41.59	0	437	0.0068	1075	0.004
ZNF528(Zf)/HEK293-ZNF528.GFP-ChIP-Seq(GSE58341)/Homer	AGAAATGACTTCCCT	1e-17	-41.18	0	71	0.0011	60.9	0.0002
bHLH74(bHLH)/col-bHLH74-DAP-Seq(GSE60143)/Homer	DRATCACGTGAB	1e-17	-40.56	0	3821	0.059	13478.4	0.0505
ATHB18(Homeobox)/colamp-ATHB18-DAP-Seq(GSE60143)/Homer	YCAATSATTG	1e-17	-39.88	0	1771	0.0274	5774.6	0.0216
AGL63(MADS)/col-AGL63-DAP-Seq(GSE60143)/Homer	TTCCAAWWWTGG	1e-16	-39.13	0	6821	0.1054	25179.5	0.0943
TRP2(MYBrelated)/colamp-TRP2-DAP-Seq(GSE60143)/Homer	TAAACCCT	1e-16	-39.1	0	1591	0.0246	5129.6	0.0192
Tcfcp2l1(CP2)/mES-Tcfcp2l1-ChIP-Seq(GSE11431)/Homer	NRAACCRGTTYRAACCRGYT	1e-16	-39.06	0	1811	0.028	5938	0.0222
DMRT6(DM)/Testis-DMRT6-ChIP-Seq(GSE60440)/Homer	YDGHTACAWTGTADC	1e-16	-38.16	0	1554	0.024	5012	0.0188
Srebp1a(bHLH)/HepG2-Srebp1a-ChIP-Seq(GSE31477)/Homer	RTCACSCCAY	1e-16	-37.93	0	2694	0.0416	9260	0.0347
ZNF16(Zf)/HEK293-ZNF16.GFP-ChIP-Seq(GSE58341)/Homer	MACCTTCYATGGCTCCCTAKTGCCY	1e-16	-37.66	0	124	0.0019	184.9	0.0007
HOXA9(Homeobox)/HSC-Hoxa9-ChIP-Seq(GSE33509)/Homer	GGCCATAAATCA	1e-16	-37.55	0	6481	0.1001	23907.4	0.0895
AGL13(MADS)/col-AGL13-DAP-Seq(GSE60143)/Homer	TWCCAWWTWTGGWAA	1e-16	-36.91	0	333	0.0051	783.2	0.0029
Brn2(POU,Homeobox)/NPC-Brn2-ChIP-Seq(GSE35496)/Homer	ATGAATATTC	1e-15	-35.56	0	802	0.0124	2359.6	0.0088
Pitx1(Homeobox)/Chicken-Pitx1-ChIP-Seq(GSE38910)/Homer	TAATCCCN	1e-15	-35.46	0	38136	0.5891	152697	0.5717
AT5G47660(Trihelix)/colamp-AT5G47660-DAP-Seq(GSE60143)/Homer	AWTTTTACCG	1e-15	-35.08	0	13083	0.2021	50276.6	0.1882
ZNF382(Zf)/HEK293-ZNF382.GFP-ChIP-Seq(GSE58341)/Homer	GNCTGTASTRNTGBCTCHTT	1e-15	-34.89	0	245	0.0038	529.8	0.002
Mouse_Recombination_Hotspot(Zf)/Testis-DMC1-ChIP-Seq(GSE24438)/Homer	ACTYKNATTCGTGNTACTTC	1e-14	-34.18	0	517	0.008	1401.1	0.0052
AtIDD11(C2H2)/colamp-AtIDD11-DAP-Seq(GSE60143)/Homer	TTTGTCGTTT	1e-14	-33.84	0	3192	0.0493	11264.4	0.0422
Unknown(Homeobox)/Limb-p300-ChIP-Seq/Homer	SSCMATWAAA	1e-14	-32.7	0	5720	0.0884	21115	0.0791
IDD7(C2H2)/col-IDD7-DAP-Seq(GSE60143)/Homer	TTTGTCKTTTTN	1e-14	-32.7	0	3111	0.0481	10987.3	0.0411
At1g69690(TCP)/colamp-At1g69690-DAP-Seq(GSE60143)/Homer	NHGTGGGGCCCACHW	1e-14	-32.66	0	3244	0.0501	11498.3	0.0431
HDG7(HB)/col-HDG7-DAP-Seq(GSE60143)/Homer	WGCATTTAATGC	1e-14	-32.28	0	1340	0.0207	4337.7	0.0162
GBF3(bZIP)/Arabidopsis-GBF3-ChIP-Seq(GSE80564)/Homer	TGCCACGTSAYC	1e-13	-32.01	0	4797	0.0741	17531.8	0.0656
ERF10(AP2EREBP)/col-ERF10-DAP-Seq(GSE60143)/Homer	RTGGCGGCGG	1e-13	-31.45	0	12985	0.2006	50091.5	0.1875
MYB94(MYB)/col-MYB94-DAP-Seq(GSE60143)/Homer	WGGTRGTTGGKA	1e-13	-31.07	0	4522	0.0699	16494.1	0.0618
bHLH130(bHLH)/col-bHLH130-DAP-Seq(GSE60143)/Homer	GCAACTTG	1e-13	-30.29	0	6912	0.1068	25911.9	0.097
TCP7(TCP)/col-TCP7-DAP-Seq(GSE60143)/Homer	GTGGGSCCCACHHNN	1e-13	-30.14	0	7855	0.1213	29655	0.111
BIM3(bHLH)/col-BIM3-DAP-Seq(GSE60143)/Homer	TWVTCACGTGAB	1e-13	-29.98	0	1977	0.0305	6752.9	0.0253
T1ISRE(IRF)/ThioMac-Ifnb-Expression/Homer	ACTTTCGTTTCT	1e-12	-29.77	0	127	0.002	221.1	0.0008
ANL2(HB)/col-ANL2-DAP-Seq(GSE60143)/Homer	CATTAATTGC	1e-12	-28.67	0	4151	0.0641	15137.6	0.0567
p53(p53)/mES-cMyc-ChIP-Seq(GSE11431)/Homer	ACATGCCCGGGCAT	1e-12	-28.54	0	270	0.0042	648.6	0.0024
EPR1(MYBrelated)/colamp-EPR1-DAP-Seq(GSE60143)/Homer	AAATATCT	1e-12	-28.22	0	2988	0.0462	10650.9	0.0399
LHY1(MYBrelated)/col-LHY1-DAP-Seq(GSE60143)/Homer	AAATATCT	1e-12	-28.22	0	2988	0.0462	10650.9	0.0399
At1g72010(TCP)/colamp-At1g72010-DAP-Seq(GSE60143)/Homer	GGDCCCAC	1e-12	-28.12	0	7396	0.1143	27931.6	0.1046
GATA3(Zf),DR8/iTreg-Gata3-ChIP-Seq(GSE20898)/Homer	AGATSTNDNNDSAGATAASN	1e-12	-27.67	0	615	0.0095	1810.7	0.0068
Unknown4/Drosophila-Promoters/Homer	AAAAATACCRMA	1e-11	-27.35	0	1002	0.0155	3194.5	0.012
GTL1(Trihelix)/colamp-GTL1-DAP-Seq(GSE60143)/Homer	WWTTTACCKY	1e-11	-27.14	0	9874	0.1525	37861.5	0.1418
RBFox2(?)/Heart-RBFox2-CLIP-Seq(GSE57926)/Homer	TGCATGCA	1e-11	-27.04	0	20299	0.3136	80008.6	0.2996
p53(p53)/Saos-p53-ChIP-Seq(GSE15780)/Homer	RRCATGYCYRGRCATGYYYN	1e-11	-26.35	0	847	0.0131	2651.2	0.0099
p53(p53)/Saos-p53-ChIP-Seq/Homer	RRCATGYCYRGRCATGYYYN	1e-11	-26.35	0	847	0.0131	2651.2	0.0099
M1BP(Zf)/S2R+-M1BP-ChIP-Seq(GSE49842)/Homer	CAGTGTGACCGT	1e-11	-26.22	0	2714	0.0419	9659.3	0.0362
p73(p53)/Trachea-p73-ChIP-Seq(PRJNA310161)/Homer	NRRRCAWGTCCDGRCATGYY	1e-11	-25.93	0	440	0.0068	1229.3	0.0046
MYB30(MYB)/colamp-MYB30-DAP-Seq(GSE60143)/Homer	AGGTAGTTGG	1e-10	-23.99	0	11551	0.1784	44785.5	0.1677
Tbr1(T-box)/Cortex-Tbr1-ChIP-Seq(GSE71384)/Homer	AAGGTGTKAA	1e-10	-23.51	0	13211	0.2041	51511.8	0.1929
bHLH122(bHLH)/col100-bHLH122-DAP-Seq(GSE60143)/Homer	NDDCAASTTGHHNWW	1e-09	-22.87	0	7757	0.1198	29643.5	0.111
TCP17(TCP)/col-TCP17-DAP-Seq(GSE60143)/Homer	GTGGTCCCCA	1e-09	-22.85	0	598	0.0092	1816.1	0.0068
SOC1(MADS)/Seedling-SOC1-ChIP-Seq(GSE45846)/Homer	TWCCAWWTWTGG	1e-09	-22.61	0	3088	0.0477	11224.2	0.042
At5g08330(TCP)/col-At5g08330-DAP-Seq(GSE60143)/Homer	GGRCCCAC	1e-09	-22.4	0	8743	0.1351	33611.8	0.1258
IDD2(C2H2)/colamp-IDD2-DAP-Seq(GSE60143)/Homer	HAVAAAAMGACAAAA	1e-09	-21.66	0	958	0.0148	3138.4	0.0118
RORg(NR)/Liver-Rorc-ChIP-Seq(GSE101115)/Homer	WAABTAGGTCAV	1e-09	-21.03	0	876	0.0135	2849.3	0.0107
At5g66730(C2H2)/colamp-At5g66730-DAP-Seq(GSE60143)/Homer	TTTGTCKTTTTK	1e-08	-19.11	0	2126	0.0328	7622.6	0.0285
NFY(CCAAT)/Promoter/Homer	RGCCAATSRG	1e-08	-18.93	0	11439	0.1767	44686	0.1673
RORgt(NR)/EL4-RORgt.Flag-ChIP-Seq(GSE56019)/Homer	AAYTAGGTCA	1e-08	-18.75	0	1191	0.0184	4068.5	0.0152
RORgt(NR)/EL4-RORgt.Flag-ChIP-Seq(GSE56019)/Homer	AAYTAGGTCA	1e-08	-18.75	0	1191	0.0184	4068.5	0.0152
TCP16(TCP)/colamp-TCP16-DAP-Seq(GSE60143)/Homer	GTGGDCCYNNNNNNN	1e-07	-17.09	0	8311	0.1284	32218.9	0.1206
LMI1(HB)/colamp-LMI1-DAP-Seq(GSE60143)/Homer	AATTATTG	1e-07	-16.62	0	5665	0.0875	21659	0.0811
HOXA2(Homeobox)/mES-Hoxa2-ChIP-Seq(Donaldson_et_al.)/Homer	GYCATCMATCAT	1e-07	-16.26	0	919	0.0142	3107.8	0.0116
AT5G45580(G2like)/colamp-AT5G45580-DAP-Seq(GSE60143)/Homer	ADRGAATCTH	1e-06	-15.9	0	15081	0.233	59694.4	0.2235
WRKY8(WRKY)/colamp-WRKY8-DAP-Seq(GSE60143)/Homer	CGTTGACTTT	1e-06	-14.38	0	851	0.0131	2896.4	0.0108
Hoxa11(Homeobox)/ChickenMSG-Hoxa11.Flag-ChIP-Seq(GSE86088)/Homer	TTTTATGGCM	1e-06	-14.35	0	20330	0.3141	81255.1	0.3042
OCT:OCT(POU,Homeobox)/NPC-Brn1-ChIP-Seq(GSE35496)/Homer	ATGAATATTCATGAG	1e-06	-14.08	0	62	0.001	114.6	0.0004
PAX3:FKHR-fusion(Paired,Homeobox)/Rh4-PAX3:FKHR-ChIP-Seq(GSE19063)/Homer	ACCRTGACTAATTNN	1e-06	-14.01	0	2110	0.0326	7741.9	0.029
GATA:SCL(Zf,bHLH)/Ter119-SCL-ChIP-Seq(GSE18720)/Homer	CRGCTGBNGNSNNSAGATAA	1e-05	-13.18	0	1128	0.0174	3976.5	0.0149
ATHB6(Homeobox)/col-ATHB6-DAP-Seq(GSE60143)/Homer	AATGATTG	1e-05	-12.74	0	11209	0.1732	44262.8	0.1657
bHLHE40(bHLH)/HepG2-BHLHE40-ChIP-Seq(GSE31477)/Homer	KCACGTGMCN	1e-05	-12.68	0	4461	0.0689	17092.7	0.064
bZIP44(bZIP)/colamp-bZIP44-DAP-Seq(GSE60143)/Homer	NDTGCCACGTCAGCH	1e-05	-12.05	0	301	0.0046	920.8	0.0034
Hoxd11(Homeobox)/ChickenMSG-Hoxd11.Flag-ChIP-Seq(GSE86088)/Homer	VGCCATAAAA	0.0001	-11.29	0	21358	0.3299	85813.9	0.3213
ZNF41(Zf)/HEK293-ZNF41.GFP-ChIP-Seq(GSE58341)/Homer	CCTCATGGTGYCYTWYTCCCTTGTG	0.0001	-11.1	0	216	0.0033	634	0.0024
ABF1(bZIP)/Arabidopsis-ABF1-ChIP-Seq(GSE80564)/Homer	CACGTGGC	0.0001	-10.83	0	11138	0.1721	44156.6	0.1653
EIN3(EIL)/col-EIN3-DAP-Seq(GSE60143)/Homer	ARATTCAATGWATYT	0.001	-9.11	0.0002	932	0.0144	3349.1	0.0125
CArG(MADS)/PUER-Srf-ChIP-Seq(Sullivan_et_al.)/Homer	CCATATATGGNM	0.001	-9.037	0.0002	2810	0.0434	10735.6	0.0402
NUC(C2H2)/col-NUC-DAP-Seq(GSE60143)/Homer	HAVAAAACGACAAAA	0.001	-8.721	0.0003	704	0.0109	2486.2	0.0093
HAP3(CCAATHAP3)/col-HAP3-DAP-Seq(GSE60143)/Homer	TGATGGAW	0.001	-8.361	0.0004	2826	0.0437	10839.9	0.0406
HOXA1(Homeobox)/mES-Hoxa1-ChIP-Seq(SRP084292)/Homer	TGATKGATGR	0.001	-8.338	0.0004	2297	0.0355	8737.6	0.0327
MYB13(MYB)/col-MYB13-DAP-Seq(GSE60143)/Homer	HYCACCWACCHH	0.001	-7.959	0.0006	6946	0.1073	27444	0.1028
HOXB13(Homeobox)/ProstateTumor-HOXB13-ChIP-Seq(GSE56288)/Homer	TTTTATKRGG	0.001	-7.463	0.001	9913	0.1531	39541.5	0.148
BIM1(bHLH)/colamp-BIM1-DAP-Seq(GSE60143)/Homer	NNNNNNVTCACGTGM	0.001	-7.315	0.0011	1614	0.0249	6087.4	0.0228
At5g22890(C2H2)/col-At5g22890-DAP-Seq(GSE60143)/Homer	NSAGGTKWTATCTGD	0.001	-7.245	0.0012	270	0.0042	887.7	0.0033
AT1G24250(Orphan)/col-AT1G24250-DAP-Seq(GSE60143)/Homer	KTDGTTGGTDGTTGG	0.001	-7.112	0.0014	2859	0.0442	11051.9	0.0414
ATHB7(Homeobox)/col-ATHB7-DAP-Seq(GSE60143)/Homer	AATGATTG	0.001	-7.008	0.0015	6708	0.1036	26575.2	0.0995
GLI3(Zf)/Limb-GLI3-ChIP-Chip(GSE11077)/Homer	CGTGGGTGGTCC	0.01	-6.649	0.0022	1460	0.0226	5512.4	0.0206
PTF1(TCP)/colamp-PTF1-DAP-Seq(GSE60143)/Homer	RDDGGGACCACA	0.01	-6.641	0.0022	1270	0.0196	4763.8	0.0178
REM16(ABI3VP1)/col-REM16-DAP-Seq(GSE60143)/Homer	DTTTTTSCCGSMAAA	0.01	-6.556	0.0024	17	0.0003	25	0.0001
AT1G76880(Trihelix)/col-AT1G76880-DAP-Seq(GSE60143)/Homer	ACGGTAAAAW	0.01	-6.397	0.0028	2977	0.046	11574.7	0.0433
WRKY45(WRKY)/col-WRKY45-DAP-Seq(GSE60143)/Homer	HNNNKTTGACTWWNH	0.01	-6.358	0.0029	2992	0.0462	11637.7	0.0436
Ik-1	NHTTGGGAATRCC	0.01	-6.294	0.0031	64732	1	267061	0.9999
Tbx6(T-box)/ESC-Tbx6-ChIP-Seq(GSE93524)/Homer	DAGGTGTBAA	0.01	-5.762	0.0053	11040	0.1705	44355	0.1661
WRKY21(WRKY)/colamp-WRKY21-DAP-Seq(GSE60143)/Homer	DCGTTGACTTTT	0.01	-5.729	0.0054	780	0.012	2880.5	0.0108
SeqBias: polyA-repeat	AAAAAAAAAA	0.01	-5.25	0.0088	63743	0.9847	262629	0.9833
ERF13(AP2EREBP)/colamp-ERF13-DAP-Seq(GSE60143)/Homer	TYAGCCGCCATT	0.01	-5.246	0.0088	16711	0.2582	67644.1	0.2533
EGL-5(Homeobox)/cElegans-L3-EGL5-ChIP-Seq(modEncode)/Homer	ATTTAATGGG	0.01	-5.088	0.0103	12697	0.1961	51231	0.1918
At3g12730(G2like)/colamp-At3g12730-DAP-Seq(GSE60143)/Homer	AAGATTCT	0.01	-5.049	0.0106	14014	0.2165	56627.8	0.212
ZKSCAN1(Zf)/HepG2-ZKSCAN1-ChIP-Seq(Encode)/Homer	GCACAYAGTAGGKCY	0.01	-4.658	0.0157	345	0.0053	1230.1	0.0046
MYB96(MYB)/colamp-MYB96-DAP-Seq(GSE60143)/Homer	WGGTRGTTGG	0.1	-4.586	0.0169	9485	0.1465	38180.1	0.1429
SCRT1(Zf)/HEK293-SCRT1.eGFP-ChIP-Seq(Encode)/Homer	GCAACAGGTG	0.1	-4.586	0.0169	2965	0.0458	11673	0.0437
CDX4(Homeobox)/ZebrafishEmbryos-Cdx4.Myc-ChIP-Seq(GSE48254)/Homer	NGYCATAAAWCH	0.1	-4.375	0.0208	8046	0.1243	32338.2	0.1211
At1g76110(ARID)/colamp-At1g76110-DAP-Seq(GSE60143)/Homer	ATTTAATG	0.1	-4.134	0.0264	4834	0.0747	19291	0.0722
bHLH34(bHLH)/colamp-bHLH34-DAP-Seq(GSE60143)/Homer	HGWGRHWGACACGTG	0.1	-4.054	0.0285	3645	0.0563	14474.6	0.0542
GATA3(Zf),DR4/iTreg-Gata3-ChIP-Seq(GSE20898)/Homer	AGATGKDGAGATAAG	0.1	-3.64	0.0431	638	0.0099	2412.4	0.009
AT4G12670(MYBrelated)/col-AT4G12670-DAP-Seq(GSE60143)/Homer	AGGGTTTAGGGTTTA	0.1	-3.487	0.0501	4	0.0001	3.8	0
JKD(C2H2)/col-JKD-DAP-Seq(GSE60143)/Homer	TTTTGTCGTTTT	0.1	-3.227	0.0649	1380	0.0213	5400.6	0.0202
NTM2(NAC)/col-NTM2-DAP-Seq(GSE60143)/Homer	CTTRTNNNAYAAGBH	0.1	-3.169	0.0686	4233	0.0654	16968.1	0.0635
ANAC096(NAC)/colamp-ANAC096-DAP-Seq(GSE60143)/Homer	TACTTGWNNNWCAAG	0.1	-3.019	0.0796	4839	0.0748	19458.6	0.0729
GATA(Zf),IR4/iTreg-Gata3-ChIP-Seq(GSE20898)/Homer	NAGATWNBNATCTNN	0.1	-2.718	0.1074	615	0.0095	2368.2	0.0089
Pax7(Paired,Homeobox),longest/Myoblast-Pax7-ChIP-Seq(GSE25064)/Homer	NTAATTDGCYAATTANNWWD	0.1	-2.449	0.1402	129	0.002	462.3	0.0017
Pho4(bHLH)/Yeast-Pho4-ChIP-Seq(GSE29506)/Homer	AAGCACGTGBGD	0.1	-2.345	0.1554	2819	0.0435	11320.6	0.0424
DEL1(E2FDP)/colamp-DEL1-DAP-Seq(GSE60143)/Homer	TTCCCGCCAA	1	-2.266	0.168	65	0.001	222.7	0.0008
O2(bZIP)/Corn-O2-ChIP-Seq(GSE63991)/Homer	GCTGACGTGGCA	1	-2.065	0.2049	1973	0.0305	7911.8	0.0296
DUX4(Homeobox)/Myoblasts-DUX4.V5-ChIP-Seq(GSE75791)/Homer	NWTAAYCYAATCAWN	1	-2.04	0.2097	312	0.0048	1196.5	0.0045
CES-1(Homeobox)/cElegans-L1-CES1-ChIP-Seq(modEncode)/Homer	AAATTSAATTTN	1	-1.689	0.2976	3765	0.0582	15288.9	0.0572
bZIP42(bZIP)/colamp-bZIP42-DAP-Seq(GSE60143)/Homer	GCCACGTCAGCA	1	-1.614	0.3202	50	0.0008	178.9	0.0007
Prop1(Homeobox)/GHFT1-PROP1.biotin-ChIP-Seq(GSE77302)/Homer	NTAATBNAATTA	1	-0.9934	0.5945	4397	0.0679	18043.3	0.0676
Elk4(ETS)/Hela-Elk4-ChIP-Seq(GSE31477)/Homer	NRYTTCCGGY	1	-0.9906	0.5951	11524	0.178	47400.1	0.1775
TOD6?/SacCer-Promoters/Homer	GCGATGAGMT	1	-0.964	0.6102	1990	0.0307	8148.4	0.0305
DUX(Homeobox)/C2C12-Dux-ChIP-Seq(GSE87279)/Homer	BCWGATTCAATCAAN	1	-0.938	0.6252	33	0.0005	127.8	0.0005
LRF(Zf)/Erythroblasts-ZBTB7A-ChIP-Seq(GSE74977)/Homer	AAGACCCYYN	1	-0.9222	0.6341	20506	0.3168	84466.1	0.3162
Phox2a(Homeobox)/Neuron-Phox2a-ChIP-Seq(GSE31456)/Homer	YTAATYNRATTA	1	-0.9069	0.6428	2722	0.0421	11172.9	0.0418
AT1G76870(Trihelix)/col-AT1G76870-DAP-Seq(GSE60143)/Homer	AAAACCRGWW	1	-0.8848	0.6562	3939	0.0609	16189.4	0.0606
AT3G10113(MYBrelated)/col-AT3G10113-DAP-Seq(GSE60143)/Homer	WNAAATATCWWN	1	-0.8784	0.6593	3502	0.0541	14391.8	0.0539
TCP3(TCP)/colamp-TCP3-DAP-Seq(GSE60143)/Homer	WGTGGTCCCAAHWWW	1	-0.8503	0.677	2628	0.0406	10799	0.0404
ANAC013(NAC)/col-ANAC013-DAP-Seq(GSE60143)/Homer	CTTGNNNNNCAAGNA	1	-0.7332	0.7598	3233	0.0499	13325.2	0.0499
ANAC103(NAC)/col-ANAC103-DAP-Seq(GSE60143)/Homer	AACTTGNWNWNCAAG	1	-0.6674	0.8102	2802	0.0433	11567.7	0.0433
WRKY22(WRKY)/colamp-WRKY22-DAP-Seq(GSE60143)/Homer	WWAAAGTCAACK	1	-0.5059	0.9507	4649	0.0718	19259.7	0.0721
NAC2(NAC)/colamp-NAC2-DAP-Seq(GSE60143)/Homer	TDCTTGNNNNNCAAG	1	-0.4932	0.9613	5043	0.0779	20894.9	0.0782
WRKY14(WRKY)/colamp-WRKY14-DAP-Seq(GSE60143)/Homer	NCGTTGACTTTN	1	-0.4695	0.9828	3997	0.0617	16580.3	0.0621
ATHB53(HB)/col-ATHB53-DAP-Seq(GSE60143)/Homer	CAATAATT	1	-0.4627	0.9879	3828	0.0591	15884.6	0.0595
AtGRF6(GRF)/col-AtGRF6-DAP-Seq(GSE60143)/Homer	NTGTCAGADNNNNNN	1	-0.354	1	13349	0.2062	55328.8	0.2072
ATHB40(HB)/col-ATHB40-DAP-Seq(GSE60143)/Homer	HCAATWATTG	1	-0.3436	1	6460	0.0998	26846.3	0.1005
ERF3(AP2EREBP)/colamp-ERF3-DAP-Seq(GSE60143)/Homer	ATGGCGGCGG	1	-0.3042	1	12292	0.1899	51008.9	0.191
CRC(C2C2YABBY)/col-CRC-DAP-Seq(GSE60143)/Homer	TWATSATA	1	-0.2393	1	11401	0.1761	47395.5	0.1775
WRKY27(WRKY)/colamp-WRKY27-DAP-Seq(GSE60143)/Homer	NHGTTGACYTWD	1	-0.2374	1	7058	0.109	29413.5	0.1101
HAT5(Homeobox)/colamp-HAT5-DAP-Seq(GSE60143)/Homer	DCAATWATTG	1	-0.217	1	1129	0.0174	4789.9	0.0179
PAX6(Paired,Homeobox)/Forebrain-Pax6-ChIP-Seq(GSE66961)/Homer	NGTGTTCAVTSAAGCGKAAA	1	-0.2059	1	880	0.0136	3751.3	0.014
GT3a(Trihelix)/col-GT3a-DAP-Seq(GSE60143)/Homer	WNACACGTGTYWWAW	1	-0.1236	1	1607	0.0248	6848.9	0.0256
AT1G04880(ARID)/colamp-AT1G04880-DAP-Seq(GSE60143)/Homer	AAACTATATADTATA	1	-0.1102	1	617	0.0095	2689.9	0.0101
GSC(Homeobox)/FrogEmbryos-GSC-ChIP-Seq(DRA000576)/Homer	RGGATTAR	1	-0.07496	1	13048	0.2016	54522.1	0.2041
At1g13300(G2like)/col-At1g13300-DAP-Seq(GSE60143)/Homer	GAATCTWAGATTCYN	1	-0.06333	1	78	0.0012	386.1	0.0014
PCF/Arabidopsis-Promoters/Homer	NNWWWTGGGCYTDDN	1	-0.05902	1	2024	0.0313	8674.1	0.0325
caudal(Homeobox)/Drosophila-Embryos-ChIP-Chip(modEncode)/Homer	GGYCATAAAW	1	-0.04995	1	7110	0.1098	29944.4	0.1121
GT1(Trihelix)/col-GT1-DAP-Seq(GSE60143)/Homer	TTAACCATGGTTAAD	1	-0.04845	1	73	0.0011	369	0.0014
WRKY71(WRKY)/col-WRKY71-DAP-Seq(GSE60143)/Homer	CKTTGACYWW	1	-0.03843	1	6219	0.0961	26275.5	0.0984
bHLH18(bHLH)/col-bHLH18-DAP-Seq(GSE60143)/Homer	CACGTGTTYCACGTG	1	-0.03398	1	221	0.0034	1040	0.0039
ANAC028(NAC)/col-ANAC028-DAP-Seq(GSE60143)/Homer	WRCTTGNNNNNCAAG	1	-0.02368	1	5394	0.0833	22902.3	0.0857
WRKY31(WRKY)/colamp-WRKY31-DAP-Seq(GSE60143)/Homer	NCGTTGACTWWK	1	-0.0229	1	5821	0.0899	24691.2	0.0924
WRKY43(WRKY)/colamp-WRKY43-DAP-Seq(GSE60143)/Homer	NCGTTGACTTTT	1	-0.01738	1	2689	0.0415	11593.5	0.0434
MYB3(MYB)/Arabidopsis-MYB3-ChIP-Seq(GSE80564)/Homer	GKTAGGTRGG	1	-0.01624	1	19109	0.2952	79989.1	0.2995
Pax7(Paired,Homeobox),long/Myoblast-Pax7-ChIP-Seq(GSE25064)/Homer	TAATCHGATTAC	1	-0.01132	1	157	0.0024	785.6	0.0029
ERF105(AP2EREBP)/colamp-ERF105-DAP-Seq(GSE60143)/Homer	TGGCGGCT	1	-0.007909	1	20019	0.3093	83907.1	0.3142
ZBTB33(Zf)/GM12878-ZBTB33-ChIP-Seq(GSE32465)/Homer	GGVTCTCGCGAGAAC	1	-0.006802	1	1148	0.0177	5125.6	0.0192
GBF5(bZIP)/colamp-GBF5-DAP-Seq(GSE60143)/Homer	WKNWSACGTGGCAWN	1	-0.005941	1	3496	0.054	15097.2	0.0565
ZNF264(Zf)/HEK293-ZNF264.GFP-ChIP-Seq(GSE58341)/Homer	RGGGCACTAACY	1	-0.005734	1	8345	0.1289	35430	0.1327
bZIP3(bZIP)/col-bZIP3-DAP-Seq(GSE60143)/Homer	DWKNHSACGTGGCAD	1	-0.003379	1	5598	0.0865	23996.9	0.0898
TATA-box/Drosophila-Promoters/Homer	CTATAAAAGCSV	1	-0.002607	1	527	0.0081	2478.4	0.0093
Barx1(Homeobox)/Stomach-Barx1.3xFlag-ChIP-Seq(GSE69483)/Homer	AAACMATTAN	1	-0.002391	1	3877	0.0599	16789.9	0.0629
WRKY7(WRKY)/colamp-WRKY7-DAP-Seq(GSE60143)/Homer	AAAAGTCAACGSHWD	1	-0.002165	1	9	0.0001	87.3	0.0003
BZR1(BZR)/col-BZR1-DAP-Seq(GSE60143)/Homer	NNCRCACGTGCG	1	-0.002012	1	1122	0.0173	5079.1	0.019
Unknown1/Arabidopsis-Promoters/Homer	RGGGTAWWWTHGTAA	1	-0.001904	1	841	0.013	3864.1	0.0145
At5g65130(AP2EREBP)/colamp-At5g65130-DAP-Seq(GSE60143)/Homer	CCRCCGACAWTN	1	-0.001358	1	4233	0.0654	18343.4	0.0687
PRDM14(Zf)/H1-PRDM14-ChIP-Seq(GSE22767)/Homer	RGGTCTCTAACY	1	-0.001031	1	2801	0.0433	12302.5	0.0461
MYB44(MYB)/colamp-MYB44-DAP-Seq(GSE60143)/Homer	CVGTTWWKTCNGTTA	1	-0.000987	1	612	0.0095	2888.8	0.0108
EFL-1(E2F)/cElegans-L1-EFL1-ChIP-Seq(modEncode)/Homer	TGCAARYGCGCTCYA	1	-0.000772	1	284	0.0044	1430.1	0.0054
AT3G25990(Trihelix)/colamp-AT3G25990-DAP-Seq(GSE60143)/Homer	TTAACCATAG	1	-0.000521	1	6614	0.1022	28463	0.1066
At4g36780(BZR)/col-At4g36780-DAP-Seq(GSE60143)/Homer	NNNNNNCACGTGNNN	1	-0.000471	1	3701	0.0572	16182.4	0.0606
MYB83(MYB)/colamp-MYB83-DAP-Seq(GSE60143)/Homer	CACCAACCWH	1	-0.000384	1	16126	0.2491	68246.7	0.2555
WRKY28(WRKY)/col-WRKY28-DAP-Seq(GSE60143)/Homer	BGTTGACTWH	1	-0.000356	1	10370	0.1602	44251	0.1657
GATA11(C2C2gata)/col-GATA11-DAP-Seq(GSE60143)/Homer	DDHYYAGATCTR	1	-0.000216	1	3300	0.051	14537.9	0.0544
At3g24120(G2like)/col-At3g24120-DAP-Seq(GSE60143)/Homer	NWWAGMATMW	1	-0.000202	1	29013	0.4482	121768	0.4559
WRKY17(WRKY)/colamp-WRKY17-DAP-Seq(GSE60143)/Homer	GCGTTGACTTTT	1	-0.000199	1	54	0.0008	360.9	0.0014
SeqBias: C/A-bias	MMMMMMMMMM	1	-0.000168	1	64701	0.9995	267033	0.9998
WRKY65(WRKY)/colamp-WRKY65-DAP-Seq(GSE60143)/Homer	AWWWAGTCAACG	1	-0.000162	1	3896	0.0602	17091	0.064
AT1G19040(NAC)/col-AT1G19040-DAP-Seq(GSE60143)/Homer	CTTGNDNHNCAAGYW	1	-7e-05	1	812	0.0125	3866.1	0.0145
MYB40(MYB)/col-MYB40-DAP-Seq(GSE60143)/Homer	TGGTAGGTRARA	1	-5.6e-05	1	3167	0.0489	14061.4	0.0526
Phox2b(Homeobox)/CLBGA-PHOX2B-ChIP-Seq(GSE90683)/Homer	TTAATTNAATTA	1	-5.5e-05	1	1390	0.0215	6411.5	0.024
At1g78700(BZR)/col-At1g78700-DAP-Seq(GSE60143)/Homer	NNNNCACGTGNNNNN	1	-3.5e-05	1	3690	0.057	16324.2	0.0611
WRKY55(WRKY)/col-WRKY55-DAP-Seq(GSE60143)/Homer	NCGTTGACTT	1	-3.3e-05	1	9675	0.1495	41599.3	0.1558
WRKY6(WRKY)/colamp-WRKY6-DAP-Seq(GSE60143)/Homer	NCGTTGACTWWD	1	-2.7e-05	1	7170	0.1108	31084.8	0.1164
GATA1(C2C2gata)/colamp-GATA1-DAP-Seq(GSE60143)/Homer	DDWWYYAGATCTRRW	1	-1.7e-05	1	2698	0.0417	12125.6	0.0454
TCP1(TCP)/col-TCP1-DAP-Seq(GSE60143)/Homer	GGGGGCCCMMCN	1	-1.2e-05	1	4891	0.0756	21509	0.0805
WRKY11(WRKY)/col-WRKY11-DAP-Seq(GSE60143)/Homer	SCGTTGACTTTN	1	-1.1e-05	1	926	0.0143	4437.2	0.0166
E2F(E2F)/Hela-CellCycle-Expression/Homer	TTSGCGCGAAAA	1	-6e-06	1	1219	0.0188	5752.5	0.0215
TGA10(bZIP)/colamp-TGA10-DAP-Seq(GSE60143)/Homer	ATGACGTC	1	-5e-06	1	6957	0.1075	30331.8	0.1136
WRKY50(WRKY)/col-WRKY50-DAP-Seq(GSE60143)/Homer	NNTTGACTWNNGNNN	1	-4e-06	1	8017	0.1238	34826.9	0.1304
At4g18890(BZR)/col-At4g18890-DAP-Seq(GSE60143)/Homer	NDBRCACGTGYR	1	-3e-06	1	2106	0.0325	9650.3	0.0361
BAM8(BES1)/col-BAM8-DAP-Seq(GSE60143)/Homer	NNWSACACGTGTSWN	1	-3e-06	1	1585	0.0245	7383	0.0276
LIN-15B(Zf)/cElegans-L3-LIN15B-ChIP-Seq(modEncode)/Homer	CARTGGAGCGCRYTTGCATT	1	-2e-06	1	58	0.0009	431.8	0.0016
GATA6(C2C2gata)/col200-GATA6-DAP-Seq(GSE60143)/Homer	TAGATCTARAHH	1	-1e-06	1	927	0.0143	4514.5	0.0169
WRKY75(WRKY)/col-WRKY75-DAP-Seq(GSE60143)/Homer	CGTTGACTWW	1	-1e-06	1	7837	0.1211	34201.6	0.1281
WRKY26(WRKY)/colamp-WRKY26-DAP-Seq(GSE60143)/Homer	CGTTGACTWDKN	1	0	1	4197	0.0648	18781.4	0.0703
ABF2(bZIP)/col-ABF2-DAP-Seq(GSE60143)/Homer	KGMCACGTGDCMHHH	1	0	1	2613	0.0404	11962.5	0.0448
ANAC053(NAC)/colamp-ANAC053-DAP-Seq(GSE60143)/Homer	TDCTTGNNNNNCAAG	1	0	1	3934	0.0608	17658.7	0.0661
E-box/Arabidopsis-Promoters/Homer	GCCACGTG	1	0	1	6260	0.0967	27601.4	0.1033
AIL7(AP2EREBP)/colamp-AIL7-DAP-Seq(GSE60143)/Homer	KCACRAWTYYCGAGG	1	0	1	4879	0.0754	21745.1	0.0814
TGA6(bZIP)/colamp-TGA6-DAP-Seq(GSE60143)/Homer	TGACGTCABC	1	0	1	7512	0.116	32947.5	0.1234
SPCH(bHLH)/Seedling-SPCH-ChIP-Seq(GSE57497)/Homer	WNBCACGTGA	1	0	1	13413	0.2072	57817.6	0.2165
Zelda(Zf)/Embryo-zld-ChIP-Seq(GSE65441)/Homer	KBCTACCTGW	1	0	1	3859	0.0596	17391.2	0.0651
ELT-3(Gata)/cElegans-L1-ELT3-ChIP-Seq(modEncode)/Homer	AWTGATAAGA	1	0	1	3341	0.0516	15214.8	0.057
SeqBias: polyC-repeat	CCCCCCCCCC	1	0	1	64591	0.9978	266761	0.9988
SeqBias: G/A bias	RRRRRRRRRR	1	0	1	64696	0.9994	267050	0.9998
Pho2(bHLH)/Yeast-Pho2-ChIP-Seq(GSE29506)/Homer	CCCACGTGCT	1	0	1	6064	0.0937	27006.9	0.1011
RVE1(MYBrelated)/col-RVE1-DAP-Seq(GSE60143)/Homer	AAATATCT	1	0	1	4335	0.067	19617.3	0.0734
GBF6(bZIP)/colamp-GBF6-DAP-Seq(GSE60143)/Homer	WWTGMCACGTCABCW	1	0	1	2520	0.0389	11751.6	0.044
MYB88(MYB)/col-MYB88-DAP-Seq(GSE60143)/Homer	HNACGCTCCT	1	0	1	26352	0.4071	112083	0.4196
ZNF669(Zf)/HEK293-ZNF669.GFP-ChIP-Seq(GSE58341)/Homer	GARTGGTCATCGCCC	1	0	1	1137	0.0176	5658.9	0.0212
AS2(LOBAS2)/col-AS2-DAP-Seq(GSE60143)/Homer	CCGDAAWWHMCGSCG	1	0	1	1799	0.0278	8630.2	0.0323
bZIP48(bZIP)/colamp-bZIP48-DAP-Seq(GSE60143)/Homer	DDWWKVTSACGTGGC	1	0	1	3695	0.0571	16976.2	0.0636
MYB3R5(MYB)/col-MYB3R5-DAP-Seq(GSE60143)/Homer	THYAACGGTHAWAWT	1	0	1	598	0.0092	7414.5	0.0278
LBD23(LOBAS2)/colamp-LBD23-DAP-Seq(GSE60143)/Homer	GCGNAWWWTNCGCYW	1	0	1	13326	0.2059	74231.2	0.2779
MYB119(MYB)/colamp-MYB119-DAP-Seq(GSE60143)/Homer	YRACCGTTACDD	1	0	1	2917	0.0451	26435	0.099
PQM-1(?)/cElegans-L3-ChIP-Seq(modEncode)/Homer	ACTGATAAGA	1	0	1	2959	0.0457	14305.7	0.0536
LHY(Myb)/Seedling-LHY-ChIP-Seq(GSE52175)/Homer	ADAAATATCT	1	0	1	7442	0.115	35278.1	0.1321
AT3G58630(Trihelix)/col-AT3G58630-DAP-Seq(GSE60143)/Homer	TCTCCGGCGA	1	0	1	2993	0.0462	16691.9	0.0625
ANAC071(NAC)/col-ANAC071-DAP-Seq(GSE60143)/Homer	DNCKTNDNNNHNAAG	1	0	1	6519	0.1007	32728.7	0.1225
RAP211(AP2EREBP)/colamp-RAP211-DAP-Seq(GSE60143)/Homer	RGCCGGCYWW	1	0	1	27254	0.421	123435	0.4621
WRKY33(WRKY)/col-WRKY33-DAP-Seq(GSE60143)/Homer	CGTTGACYAW	1	0	1	6558	0.1013	32025.2	0.1199
At5g08520(MYBrelated)/colamp-At5g08520-DAP-Seq(GSE60143)/Homer	ADBSTTATCY	1	0	1	9379	0.1449	53252.5	0.1994
DREB2(AP2EREBP)/col-DREB2-DAP-Seq(GSE60143)/Homer	TMACCGACATWA	1	0	1	4825	0.0745	35049.5	0.1312
MYB99(MYB)/colamp-MYB99-DAP-Seq(GSE60143)/Homer	GGTAGGTG	1	0	1	8400	0.1298	45127.4	0.169
SUT1?/SacCer-Promoters/Homer	CCCCGCGC	1	0	1	52520	0.8113	227729	0.8526
Unknown3/Arabidopsis-Promoters/Homer	AYTAAACCGG	1	0	1	1801	0.0278	18787	0.0703
VND4(NAC)/colamp-VND4-DAP-Seq(GSE60143)/Homer	WRCTTGWANWWCAAG	1	0	1	5249	0.0811	28003.4	0.1048
PLT3(AP2EREBP)/col-PLT3-DAP-Seq(GSE60143)/Homer	GCACGNWTHYCGAGG	1	0	1	531	0.0082	3697.7	0.0138
Nanog(Homeobox)/mES-Nanog-ChIP-Seq(GSE11724)/Homer	RGCCATTAAC	1	0	1	37805	0.584	160349	0.6004
MYB70(MYB)/col-MYB70-DAP-Seq(GSE60143)/Homer	WTAACNGTTA	1	0	1	13146	0.2031	72611.2	0.2719
MYB73(MYB)/col-MYB73-DAP-Seq(GSE60143)/Homer	NNNNHAACNGHHDHN	1	0	1	17081	0.2639	79528	0.2978
ANAC046(NAC)/colamp-ANAC046-DAP-Seq(GSE60143)/Homer	ACACGYWAYC	1	0	1	18654	0.2882	105215	0.3939
AREB3(bZIP)/col-AREB3-DAP-Seq(GSE60143)/Homer	NKGMCACGTGDCMNN	1	0	1	3601	0.0556	17896.6	0.067
ANAC079(NAC)/colamp-ANAC079-DAP-Seq(GSE60143)/Homer	TACACGCAACCT	1	0	1	3758	0.0581	27578.6	0.1033
MYB118(MYB)/colamp-MYB118-DAP-Seq(GSE60143)/Homer	TAWCCGTTAC	1	0	1	3080	0.0476	23694.3	0.0887
ATAF1(NAC)/col-ATAF1-DAP-Seq(GSE60143)/Homer	YACGTMAY	1	0	1	26291	0.4062	168233	0.6299
ARF16(ARF)/col-ARF16-DAP-Seq(GSE60143)/Homer	ATTTTACGAT	1	0	1	1165	0.018	14510.8	0.0543
WRKY29(WRKY)/colamp-WRKY29-DAP-Seq(GSE60143)/Homer	MGTTGACTTT	1	0	1	8403	0.1298	37219.1	0.1394
ATHB34(ZFHD)/colamp-ATHB34-DAP-Seq(GSE60143)/Homer	TRATTARS	1	0	1	6586	0.1017	32756	0.1226
At1g77640(AP2EREBP)/col-At1g77640-DAP-Seq(GSE60143)/Homer	TGTCGGTGGA	1	0	1	2209	0.0341	12293.3	0.046
ERF7(AP2EREBP)/col-ERF7-DAP-Seq(GSE60143)/Homer	ATGRCGGCGG	1	0	1	18101	0.2796	89060.4	0.3334
MYB107(MYB)/col-MYB107-DAP-Seq(GSE60143)/Homer	RGTWGGTRRR	1	0	1	15830	0.2445	71102.4	0.2662
ANAC092(NAC)/colamp-ANAC092-DAP-Seq(GSE60143)/Homer	WRCKTGWNNNWCAMG	1	0	1	2867	0.0443	17650.7	0.0661
CRF10(AP2EREBP)/col100-CRF10-DAP-Seq(GSE60143)/Homer	DCCGCCGYHA	1	0	1	17960	0.2775	102735	0.3846
MYB4(MYB)/col200-MYB4-DAP-Seq(GSE60143)/Homer	WAGKTAGGTARR	1	0	1	5520	0.0853	25985.4	0.0973
ANAC058(NAC)/col-ANAC058-DAP-Seq(GSE60143)/Homer	TWCTTGTDNNACAAG	1	0	1	4109	0.0635	19953.2	0.0747
SND3(NAC)/col-SND3-DAP-Seq(GSE60143)/Homer	CTTNHNNNDNAAGNH	1	0	1	5373	0.083	24815.2	0.0929
MYB62(MYB)/colamp-MYB62-DAP-Seq(GSE60143)/Homer	NTACCTAACT	1	0	1	12762	0.1972	72545.7	0.2716
CDM1(C3H)/colamp-CDM1-DAP-Seq(GSE60143)/Homer	CCGAWAWTWTCGGAN	1	0	1	1176	0.0182	13253.9	0.0496
Nkx6.1(Homeobox)/Islet-Nkx6.1-ChIP-Seq(GSE40975)/Homer	GKTAATGR	1	0	1	21649	0.3344	110243	0.4128
AtHB32(ZFHD)/col200-AtHB32-DAP-Seq(GSE60143)/Homer	CGAATTAT	1	0	1	10212	0.1578	61392.5	0.2299
At1g36060(AP2EREBP)/colamp-At1g36060-DAP-Seq(GSE60143)/Homer	NNWWKGTCGGTG	1	0	1	7688	0.1188	52844.4	0.1979
ATHB25(ZFHD)/colamp-ATHB25-DAP-Seq(GSE60143)/Homer	TAATTAVB	1	0	1	9440	0.1458	44770.9	0.1676
TATA-box/SacCer-Promoters/Homer	BBHWTATATA	1	0	1	3295	0.0509	16642.3	0.0623
At5g05790(MYBrelated)/col-At5g05790-DAP-Seq(GSE60143)/Homer	AYCTTATC	1	0	1	7554	0.1167	45406.3	0.17
ANAC050(NAC)/colamp-ANAC050-DAP-Seq(GSE60143)/Homer	WNCTTGNNNNNCAAG	1	0	1	4279	0.0661	19569.8	0.0733
MYB58(MYB)/colamp-MYB58-DAP-Seq(GSE60143)/Homer	YYYACCWACC	1	0	1	8588	0.1327	43618.7	0.1633
MYB77(MYB)/col-MYB77-DAP-Seq(GSE60143)/Homer	NYAACBGYMC	1	0	1	13775	0.2128	85859.3	0.3215
TBP3(MYBrelated)/col-TBP3-DAP-Seq(GSE60143)/Homer	VYTAGGGCAN	1	0	1	8654	0.1337	41815.4	0.1566
AT4G26030(C2H2)/col-AT4G26030-DAP-Seq(GSE60143)/Homer	BYYACCWACY	1	0	1	8893	0.1374	43986.6	0.1647
AT1G28160(AP2EREBP)/colamp-AT1G28160-DAP-Seq(GSE60143)/Homer	GGCGGCGG	1	0	1	23392	0.3614	116191	0.435
Replumless(BLH)/Arabidopsis-RPL.GFP-ChIP-Seq(GSE78727)/Homer	HGTCWHATCA	1	0	1	11013	0.1701	49736.1	0.1862
ANAC042(NAC)/col-ANAC042-DAP-Seq(GSE60143)/Homer	CGTNDHNDHNACGKY	1	0	1	10263	0.1585	70298.1	0.2632
PUCHI(AP2EREBP)/colamp-PUCHI-DAP-Seq(GSE60143)/Homer	GCGCCGTY	1	0	1	13590	0.2099	65662.2	0.2458
SRS7(SRS)/colamp-SRS7-DAP-Seq(GSE60143)/Homer	HATAGGTTTH	1	0	1	32321	0.4993	162314	0.6077
GATA20(C2C2gata)/colamp-GATA20-DAP-Seq(GSE60143)/Homer	TNGATCNDNM	1	0	1	17786	0.2748	113945	0.4266
ANAC045(NAC)/col-ANAC045-DAP-Seq(GSE60143)/Homer	DNCKTVNNNNNNAMG	1	0	1	18840	0.291	83220.8	0.3116
CBF2(AP2EREBP)/colamp-CBF2-DAP-Seq(GSE60143)/Homer	YBRCCGACATNNNNN	1	0	1	4367	0.0675	43634.3	0.1634
CRX(Homeobox)/Retina-Crx-ChIP-Seq(GSE20012)/Homer	GCTAATCC	1	0	1	23277	0.3596	106414	0.3984
MYB3R1(MYB)/col-MYB3R1-DAP-Seq(GSE60143)/Homer	WWDTDACCGTTR	1	0	1	2328	0.036	26075.3	0.0976
CCA(Myb)/Arabidopsis-CCA.GFP-ChIP-Seq(GSE70533)/Homer	AGATATYTTT	1	0	1	6102	0.0943	28376.5	0.1062
LBD2(LOBAS2)/colamp-LBD2-DAP-Seq(GSE60143)/Homer	TCCGAWTTTTTCGGN	1	0	1	3582	0.0553	30082	0.1126
MGP(C2H2)/colamp-MGP-DAP-Seq(GSE60143)/Homer	TTTTGTCGTTTW	1	0	1	1809	0.0279	8988.9	0.0337
PLT1(AP2EREBP)/colamp-PLT1-DAP-Seq(GSE60143)/Homer	GCACGAWTYCCGAGG	1	0	1	834	0.0129	4411.1	0.0165
MS188(MYB)/colamp-MS188-DAP-Seq(GSE60143)/Homer	WARKTAGGTRRA	1	0	1	6095	0.0942	29920.4	0.112
WRKY30(WRKY)/colamp-WRKY30-DAP-Seq(GSE60143)/Homer	CGTTGACTTN	1	0	1	2359	0.0364	13592.4	0.0509
GATA15(C2C2gata)/col-GATA15-DAP-Seq(GSE60143)/Homer	KATGATCA	1	0	1	12127	0.1873	66113.9	0.2475
MYB113(MYB)/col-MYB113-DAP-Seq(GSE60143)/Homer	HNDAWTCMGTTAYWN	1	0	1	4227	0.0653	23271	0.0871
GATA3(Zf)/iTreg-Gata3-ChIP-Seq(GSE20898)/Homer	AGATAASR	1	0	1	13239	0.2045	63424.1	0.2375
VND1(NAC)/col-VND1-DAP-Seq(GSE60143)/Homer	CTTRWDNHWYAAGYW	1	0	1	5820	0.0899	28222	0.1057
Gata6(Zf)/HUG1N-GATA6-ChIP-Seq(GSE51936)/Homer	YCTTATCTBN	1	0	1	7820	0.1208	37709.4	0.1412
AT1G77200(AP2EREBP)/colamp-AT1G77200-DAP-Seq(GSE60143)/Homer	ACCGACAHWD	1	0	1	7612	0.1176	71838.3	0.269
WRKY24(WRKY)/colamp-WRKY24-DAP-Seq(GSE60143)/Homer	CGTTGACTWW	1	0	1	7114	0.1099	32084.5	0.1201
At3g11280(MYBrelated)/col-At3g11280-DAP-Seq(GSE60143)/Homer	GATAAGRT	1	0	1	7239	0.1118	43690.7	0.1636
At5g08750(C3H)/col-At5g08750-DAP-Seq(GSE60143)/Homer	NWDTTGCGGCTR	1	0	1	5550	0.0857	50634.8	0.1896
Pax7(Paired,Homeobox)/Myoblast-Pax7-ChIP-Seq(GSE25064)/Homer	TAATCAATTA	1	0	1	539	0.0083	3070.1	0.0115
WRKY15(WRKY)/col-WRKY15-DAP-Seq(GSE60143)/Homer	VGTTGACTWW	1	0	1	7997	0.1235	36425.2	0.1364
HNF6(Homeobox)/Liver-Hnf6-ChIP-Seq(ERP000394)/Homer	NTATYGATCH	1	0	1	3740	0.0578	36006.9	0.1348
Arnt:Ahr(bHLH)/MCF7-Arnt-ChIP-Seq(Lo_et_al.)/Homer	TBGCACGCAA	1	0	1	9646	0.149	57641.7	0.2158
SPL5(SBP)/colamp-SPL5-DAP-Seq(GSE60143)/Homer	NNHGTACGGHNN	1	0	1	3538	0.0547	60708.2	0.2273
MYB63(MYB)/col-MYB63-DAP-Seq(GSE60143)/Homer	BHYACCWACCHH	1	0	1	4519	0.0698	21514.2	0.0806
AT2G15740(C2H2)/col-AT2G15740-DAP-Seq(GSE60143)/Homer	DHNDWATCGATD	1	0	1	5884	0.0909	77411.7	0.2898
CEJ1(AP2EREBP)/col-CEJ1-DAP-Seq(GSE60143)/Homer	WWTGTCGGTG	1	0	1	10325	0.1595	79888.2	0.2991
GATA12(C2C2gata)/col-GATA12-DAP-Seq(GSE60143)/Homer	YAGATCTRAW	1	0	1	4732	0.0731	22571.3	0.0845
ATY19(MYB)/col-ATY19-DAP-Seq(GSE60143)/Homer	YYCACCWACCAT	1	0	1	6764	0.1045	31084.2	0.1164
CUC2(NAC)/colamp-CUC2-DAP-Seq(GSE60143)/Homer	TRCKTGTNNNWCAMG	1	0	1	2280	0.0352	14622.2	0.0547
AT3G60490(AP2EREBP)/colamp-AT3G60490-DAP-Seq(GSE60143)/Homer	NNRCCGACANNNNNN	1	0	1	2686	0.0415	27324.1	0.1023
WRKY20(WRKY)/col-WRKY20-DAP-Seq(GSE60143)/Homer	CKTTGACYWD	1	0	1	5859	0.0905	26728.7	0.1001
At1g49010(MYBrelated)/col-At1g49010-DAP-Seq(GSE60143)/Homer	RGATAASNTT	1	0	1	15508	0.2396	81158.5	0.3039
At1g74840(MYBrelated)/col100-At1g74840-DAP-Seq(GSE60143)/Homer	YHTTATCCAWWT	1	0	1	5795	0.0895	28710.4	0.1075
RAP26(AP2EREBP)/colamp-RAP26-DAP-Seq(GSE60143)/Homer	HDATGGCGGCGG	1	0	1	16885	0.2608	92325.1	0.3457
At5g47390(MYBrelated)/col-At5g47390-DAP-Seq(GSE60143)/Homer	CTTATCCA	1	0	1	10480	0.1619	57017.4	0.2135
Dlx3(Homeobox)/Kerainocytes-Dlx3-ChIP-Seq(GSE89884)/Homer	NDGTAATTAC	1	0	1	5001	0.0773	27115.6	0.1015
SeqBias: CG bias	SSSSSSSSSS	1	0	1	58316	0.9009	252028	0.9436
MYB49(MYB)/col-MYB49-DAP-Seq(GSE60143)/Homer	ARKTAGGTRR	1	0	1	8977	0.1387	43010.8	0.161
ATHB23(ZFHD)/col-ATHB23-DAP-Seq(GSE60143)/Homer	HTAATTARNN	1	0	1	7485	0.1156	35791.6	0.134
AT3G42860(zfGRF)/col-AT3G42860-DAP-Seq(GSE60143)/Homer	CGTTGACTTN	1	0	1	2134	0.033	11838.5	0.0443
AT3G51470(DBP)/col-AT3G51470-DAP-Seq(GSE60143)/Homer	TTWHGGTGCACC	1	0	1	14165	0.2188	80082	0.2998
MYB17(MYB)/colamp-MYB17-DAP-Seq(GSE60143)/Homer	GGTAGGTGRG	1	0	1	5950	0.0919	26691.6	0.0999
Knotted(Homeobox)/Corn-KN1-ChIP-Seq(GSE39161)/Homer	GAYGNGACRGGN	1	0	1	17100	0.2642	81484.7	0.3051
DREB19(AP2EREBP)/colamp-DREB19-DAP-Seq(GSE60143)/Homer	AATGTCGGTK	1	0	1	6135	0.0948	42698.9	0.1599
RAP21(AP2EREBP)/colamp-RAP21-DAP-Seq(GSE60143)/Homer	BCACCGACAHNN	1	0	1	1526	0.0236	15992.3	0.0599
AT5G59990(C2C2COlike)/colamp-AT5G59990-DAP-Seq(GSE60143)/Homer	TCTCAACCGTTCATT	1	0	1	184	0.0028	1727.7	0.0065
AT3G10580(MYBrelated)/colamp-AT3G10580-DAP-Seq(GSE60143)/Homer	TACCTAACWNHW	1	0	1	3395	0.0524	18751.7	0.0702
AT4G00250(GeBP)/col-AT4G00250-DAP-Seq(GSE60143)/Homer	WDTGGATAAKRT	1	0	1	4428	0.0684	24490.8	0.0917
MYB105(MYB)/colamp-MYB105-DAP-Seq(GSE60143)/Homer	RATWCCGTTA	1	0	1	5568	0.086	40982.2	0.1534
bHLH28(bHLH)/col-bHLH28-DAP-Seq(GSE60143)/Homer	NHHTGTACGGAH	1	0	1	2090	0.0323	36942.5	0.1383
TGA9(bZIP)/colamp-TGA9-DAP-Seq(GSE60143)/Homer	VTGACGTC	1	0	1	12555	0.194	58966.8	0.2208
MYB98(MYB)/col-MYB98-DAP-Seq(GSE60143)/Homer	NWDCCGTTAC	1	0	1	2903	0.0448	19154.6	0.0717
At2g44940(AP2EREBP)/colamp-At2g44940-DAP-Seq(GSE60143)/Homer	NYACCGACAHNNNNN	1	0	1	1798	0.0278	19410.3	0.0727
DDF1(AP2EREBP)/col-DDF1-DAP-Seq(GSE60143)/Homer	GCCGACAT	1	0	1	3735	0.0577	39917.2	0.1495
DEL2(E2FDP)/col-DEL2-DAP-Seq(GSE60143)/Homer	WTTTCSCGCC	1	0	1	6244	0.0965	28619.6	0.1072
At1g19210(AP2EREBP)/colamp-At1g19210-DAP-Seq(GSE60143)/Homer	HCACCGACCAHN	1	0	1	14490	0.2238	106771	0.3998
KANADI1(Myb)/Seedling-KAN1-ChIP-Seq(GSE48081)/Homer	ARGAATAWWN	1	0	1	9684	0.1496	50818.1	0.1903
CBF3(AP2EREBP)/colamp-CBF3-DAP-Seq(GSE60143)/Homer	YNRCCGACATNN	1	0	1	4642	0.0717	44348.3	0.166
SPL9(SBP)/colamp-SPL9-DAP-Seq(GSE60143)/Homer	BTGTACTT	1	0	1	18067	0.2791	116288	0.4354
ANAC094(NAC)/col-ANAC094-DAP-Seq(GSE60143)/Homer	DVCGTRNNNNNYACG	1	0	1	5379	0.0831	46390.9	0.1737
AT5G05550(Trihelix)/col-AT5G05550-DAP-Seq(GSE60143)/Homer	HDNHDTCKCCGGMGA	1	0	1	18490	0.2856	101040	0.3783
ATHB33(ZFHD)/col-ATHB33-DAP-Seq(GSE60143)/Homer	NGTRATTAAK	1	0	1	11217	0.1733	54150.1	0.2027
E2FA(E2FDP)/colamp-E2FA-DAP-Seq(GSE60143)/Homer	WWTGGCGCCAWWWNN	1	0	1	7467	0.1154	57632.7	0.2158
bZIP50(bZIP)/colamp-bZIP50-DAP-Seq(GSE60143)/Homer	GATGACGTCA	1	0	1	11610	0.1794	58690.4	0.2197
MYB3R4(MYB)/col-MYB3R4-DAP-Seq(GSE60143)/Homer	AWWTAACCGTTR	1	0	1	1292	0.02	16624.7	0.0622
FAR1(FAR1)/col-FAR1-DAP-Seq(GSE60143)/Homer	TKNNNYYCACGCGCY	1	0	1	2144	0.0331	14975.3	0.0561
HIF-1a(bHLH)/MCF7-HIF1a-ChIP-Seq(GSE28352)/Homer	TACGTGCV	1	0	1	3714	0.0574	29050.4	0.1088
At4g16750(AP2EREBP)/col-At4g16750-DAP-Seq(GSE60143)/Homer	HACCGACAHA	1	0	1	7168	0.1107	68750.9	0.2574
bHLH10(bHLH)/colamp-bHLH10-DAP-Seq(GSE60143)/Homer	YACCGACA	1	0	1	2619	0.0405	26239.7	0.0982
VND2(NAC)/col-VND2-DAP-Seq(GSE60143)/Homer	DNCKTNNNNNNNAAG	1	0	1	7243	0.1119	35330.9	0.1323
SND2(NAC)/colamp-SND2-DAP-Seq(GSE60143)/Homer	CTTVWNNNWBAAGNW	1	0	1	4227	0.0653	22216.5	0.0832
WRKY46(WRKY)/colamp-WRKY46-DAP-Seq(GSE60143)/Homer	AAAGTCAACGSN	1	0	1	471	0.0073	3594.4	0.0135
AT1G12630(AP2EREBP)/colamp-AT1G12630-DAP-Seq(GSE60143)/Homer	TGTCGGCA	1	0	1	5042	0.0779	43703.1	0.1636
AT4G27900(C2C2COlike)/col-AT4G27900-DAP-Seq(GSE60143)/Homer	TCTCVACCGTTSATT	1	0	1	43	0.0007	522.9	0.002
ANAC075(NAC)/col-ANAC075-DAP-Seq(GSE60143)/Homer	CTTSWWNWWSAAGYT	1	0	1	2534	0.0391	12192	0.0456
ESE3(AP2EREBP)/col-ESE3-DAP-Seq(GSE60143)/Homer	GACGGTGG	1	0	1	18204	0.2812	97187.1	0.3639
MYB67(MYB)/col-MYB67-DAP-Seq(GSE60143)/Homer	YYYACCTAAC	1	0	1	8597	0.1328	42756.5	0.1601
Unknown5/Drosophila-Promoters/Homer	GCTGATAASV	1	0	1	5580	0.0862	31130.3	0.1166
Rap210(AP2EREBP)/col-Rap210-DAP-Seq(GSE60143)/Homer	TGTCGGCA	1	0	1	6052	0.0935	57313.6	0.2146
c-Myc(bHLH)/LNCAP-cMyc-ChIP-Seq(Unpublished)/Homer	VCCACGTG	1	0	1	7284	0.1125	34958.6	0.1309
NAM(NAC)/col-NAM-DAP-Seq(GSE60143)/Homer	RGTTRCGTRW	1	0	1	12713	0.1964	90789.8	0.3399
AT1G72740(MYBrelated)/colamp-AT1G72740-DAP-Seq(GSE60143)/Homer	NNWWAMCCTAAHWNN	1	0	1	9702	0.1499	46511.2	0.1741
ERF38(AP2EREBP)/col-ERF38-DAP-Seq(GSE60143)/Homer	CACCGACA	1	0	1	4584	0.0708	42377.7	0.1587
MYB39(MYB)/col-MYB39-DAP-Seq(GSE60143)/Homer	WWAARKTAGGTGRAA	1	0	1	1157	0.0179	5896	0.0221
bZIP53(bZIP)/colamp-bZIP53-DAP-Seq(GSE60143)/Homer	NDNHSACGTGKMNNN	1	0	1	3703	0.0572	19439.5	0.0728
LBD19(LOBAS2)/colamp-LBD19-DAP-Seq(GSE60143)/Homer	CCKGAAWTTCMGGAW	1	0	1	20256	0.3129	88016.5	0.3295
SPL15(SBP)/colamp-SPL15-DAP-Seq(GSE60143)/Homer	WDWMMGTACADW	1	0	1	11520	0.178	88048	0.3297
NAP(NAC)/col-NAP-DAP-Seq(GSE60143)/Homer	ARGTTACGTRTN	1	0	1	9749	0.1506	71617.7	0.2681
ERF104(AP2EREBP)/col-ERF104-DAP-Seq(GSE60143)/Homer	GGCGGCGG	1	0	1	16949	0.2618	73985.7	0.277
bZIP68(bZIP)/col-bZIP68-DAP-Seq(GSE60143)/Homer	WGCCACGTGK	1	0	1	4008	0.0619	20764.9	0.0777
MYB65(MYB)/colamp-MYB65-DAP-Seq(GSE60143)/Homer	RACNGTTA	1	0	1	10832	0.1673	66578.5	0.2493
CUX1(Homeobox)/K562-CUX1-ChIP-Seq(GSE92882)/Homer	TATCGATNAN	1	0	1	4516	0.0698	38624.4	0.1446
SPL3(SBP)/colamp-SPL3-DAP-Seq(GSE60143)/Homer	WDTTGTACGGAH	1	0	1	333	0.0051	6459.6	0.0242
MYB10(MYB)/col-MYB10-DAP-Seq(GSE60143)/Homer	YCCACCTACCHH	1	0	1	3713	0.0574	18498.3	0.0693
EMB1789(C3H)/col-EMB1789-DAP-Seq(GSE60143)/Homer	TWTTTACCGYND	1	0	1	3539	0.0547	16954.5	0.0635
Lhx2(Homeobox)/HFSC-Lhx2-ChIP-Seq(GSE48068)/Homer	TAATTAGN	1	0	1	8410	0.1299	44014.3	0.1648
ATHB21(HB)/colamp-ATHB21-DAP-Seq(GSE60143)/Homer	YCAATWAT	1	0	1	3929	0.0607	20602.3	0.0771
Lhx3(Homeobox)/Neuron-Lhx3-ChIP-Seq(GSE31456)/Homer	ADBTAATTAR	1	0	1	14295	0.2208	65985.9	0.2471
AT3G16280(AP2EREBP)/colamp-AT3G16280-DAP-Seq(GSE60143)/Homer	HCACCGACAHHDHHN	1	0	1	3173	0.049	35007	0.1311
RAP212(AP2EREBP)/col-RAP212-DAP-Seq(GSE60143)/Homer	CGCCGCCATTTT	1	0	1	12550	0.1939	56110.3	0.2101
SPL1(SBP)/colamp-SPL1-DAP-Seq(GSE60143)/Homer	HYGTACDTWH	1	0	1	14539	0.2246	104349	0.3907
AT5G61620(MYBrelated)/colamp-AT5G61620-DAP-Seq(GSE60143)/Homer	CTTATCCA	1	0	1	12107	0.187	66250.3	0.248
AT1G01250(AP2EREBP)/col-AT1G01250-DAP-Seq(GSE60143)/Homer	YCACCGACAHTW	1	0	1	758	0.0117	6974.5	0.0261
bHLH157(bHLH)/col-bHLH157-DAP-Seq(GSE60143)/Homer	KACACGTCTCTY	1	0	1	2243	0.0347	13709.8	0.0513
FHY3(FAR1)/Arabidopsis-FHY3-ChIP-Seq(GSE30711)/Homer	HHCACGCGCBTN	1	0	1	5534	0.0855	37474.4	0.1403
bcd(Homeobox)/Embryo-Bcd-ChIP-Seq(GSE86966)/Homer	VNNGGATTADNN	1	0	1	12010	0.1855	57101.5	0.2138
MYB81(MYB)/col-MYB81-DAP-Seq(GSE60143)/Homer	NWAACSGWTWNN	1	0	1	13648	0.2108	77691.3	0.2909
Isl1(Homeobox)/Neuron-Isl1-ChIP-Seq(GSE31456)/Homer	CTAATKGV	1	0	1	17925	0.2769	83937.6	0.3143
MYB41(MYB)/col-MYB41-DAP-Seq(GSE60143)/Homer	BYTYACCTAA	1	0	1	3572	0.0552	17139.5	0.0642
AT3G10030(Trihelix)/colamp-AT3G10030-DAP-Seq(GSE60143)/Homer	GCCGTTAA	1	0	1	5489	0.0848	50159.5	0.1878
At4g32800(AP2EREBP)/colamp-At4g32800-DAP-Seq(GSE60143)/Homer	DYCACCGACAHWWWH	1	0	1	875	0.0135	10174.9	0.0381
MYB61(MYB)/colamp-MYB61-DAP-Seq(GSE60143)/Homer	HCYACCTACC	1	0	1	14182	0.2191	65085.5	0.2437
Gata4(Zf)/Heart-Gata4-ChIP-Seq(GSE35151)/Homer	NBWGATAAGR	1	0	1	8890	0.1373	45391.8	0.1699
ANAC087(NAC)/col-ANAC087-DAP-Seq(GSE60143)/Homer	WVCKTGHNNNWCAMG	1	0	1	2124	0.0328	14940.8	0.0559
ATY13(MYB)/col-ATY13-DAP-Seq(GSE60143)/Homer	YYYAACYRHH	1	0	1	30779	0.4755	142452	0.5333
ABF1/SacCer-Promoters/Homer	CGTRNAAARTGA	1	0	1	2481	0.0383	25871.3	0.0969
LBD18(LOBAS2)/colamp-LBD18-DAP-Seq(GSE60143)/Homer	CKGAWWTTCHGS	1	0	1	25648	0.3962	119685	0.4481
At2g01060(G2like)/colamp-At2g01060-DAP-Seq(GSE60143)/Homer	AGATKCBNWW	1	0	1	26907	0.4157	114949	0.4304
REB1/SacCer-Promoters/Homer	KCCGGGTAAYRR	1	0	1	2021	0.0312	11946.3	0.0447
DEAR5(AP2EREBP)/col-DEAR5-DAP-Seq(GSE60143)/Homer	NDWTGTCGGTGRWDN	1	0	1	1521	0.0235	13696.6	0.0513
MYB121(MYB)/col-MYB121-DAP-Seq(GSE60143)/Homer	YNTACCTAACWW	1	0	1	2729	0.0422	15886.6	0.0595
ANAC016(NAC)/col-ANAC016-DAP-Seq(GSE60143)/Homer	WNCTTGNNNNNCAMG	1	0	1	6690	0.1033	32340.6	0.1211
HIF2a(bHLH)/785_O-HIF2a-ChIP-Seq(GSE34871)/Homer	GCACGTACCC	1	0	1	4999	0.0772	36631.7	0.1372
WRKY18(WRKY)/col-WRKY18-DAP-Seq(GSE60143)/Homer	NNNTTGACYWNNNNN	1	0	1	14065	0.2173	63077.9	0.2362
BOS1(MYB)/col-BOS1-DAP-Seq(GSE60143)/Homer	NNRCCTAACT	1	0	1	8795	0.1359	46463.2	0.174
MYB116(MYB)/colamp-MYB116-DAP-Seq(GSE60143)/Homer	AGTTAGGCAN	1	0	1	6395	0.0988	34157.8	0.1279
MYB56(MYB)/colamp-MYB56-DAP-Seq(GSE60143)/Homer	HTAACGRMHY	1	0	1	7460	0.1152	57900.7	0.2168
CUC1(NAC)/col-CUC1-DAP-Seq(GSE60143)/Homer	TACTTGTNNNACAAG	1	0	1	3050	0.0471	17288.2	0.0647
Cux2(Homeobox)/Liver-Cux2-ChIP-Seq(GSE35985)/Homer	HNRAATCAAT	1	0	1	2819	0.0435	26133.4	0.0978
Gata1(Zf)/K562-GATA1-ChIP-Seq(GSE18829)/Homer	SAGATAAGRV	1	0	1	5223	0.0807	25922.9	0.0971
MYB55(MYB)/colamp-MYB55-DAP-Seq(GSE60143)/Homer	YACCWAMC	1	0	1	9695	0.1498	50018.6	0.1873
LOB(LOBAS2)/col-LOB-DAP-Seq(GSE60143)/Homer	CGCCGKAWWTTHCGS	1	0	1	4850	0.0749	24964	0.0935
BMYB(HTH)/Hela-BMYB-ChIP-Seq(GSE27030)/Homer	NHAACBGYYV	1	0	1	16498	0.2549	88119.8	0.3299
Unknown2/Arabidopsis-Promoters/Homer	AAACGACGTCGTTTT	1	0	1	47	0.0007	570.6	0.0021
WRKY47(WRKY)/colamp-WRKY47-DAP-Seq(GSE60143)/Homer	WAAGTCAACGBT	1	0	1	2140	0.0331	11135.3	0.0417
GATA4(C2C2gata)/col-GATA4-DAP-Seq(GSE60143)/Homer	DDWTYAGATCTR	1	0	1	6040	0.0933	32456.8	0.1215
ATHB24(ZFHD)/colamp-ATHB24-DAP-Seq(GSE60143)/Homer	TAATTAAS	1	0	1	6142	0.0949	31325.6	0.1173
TINY(AP2EREBP)/col-TINY-DAP-Seq(GSE60143)/Homer	NNCACCGACA	1	0	1	2370	0.0366	23467.1	0.0879
At4g28140(AP2EREBP)/colamp-At4g28140-DAP-Seq(GSE60143)/Homer	DCCACCGACCAW	1	0	1	4336	0.067	27192	0.1018
MYB57(MYB)/col-MYB57-DAP-Seq(GSE60143)/Homer	TTACCTAACT	1	0	1	4005	0.0619	23566	0.0882
ANAC057(NAC)/colamp-ANAC057-DAP-Seq(GSE60143)/Homer	DVCKTGNNNNNCAMG	1	0	1	5816	0.0898	29822.9	0.1117
WRKY42(WRKY)/colamp-WRKY42-DAP-Seq(GSE60143)/Homer	NAAAGTCAACGN	1	0	1	3184	0.0492	16325.6	0.0611
ANAC038(NAC)/col-ANAC038-DAP-Seq(GSE60143)/Homer	ACACGTWAYC	1	0	1	20362	0.3146	108833	0.4075
GATA14(C2C2gata)/col-GATA14-DAP-Seq(GSE60143)/Homer	AYCAGATCTG	1	0	1	5597	0.0865	26174	0.098
At4g31060(AP2EREBP)/colamp-At4g31060-DAP-Seq(GSE60143)/Homer	CACCGACAAW	1	0	1	3565	0.0551	34746.1	0.1301
E2F4(E2F)/K562-E2F4-ChIP-Seq(GSE31477)/Homer	GGCGGGAAAH	1	0	1	10090	0.1559	47727.5	0.1787
ERF11(AP2EREBP)/col-ERF11-DAP-Seq(GSE60143)/Homer	RTGGCGGCGG	1	0	1	14183	0.2191	68494	0.2564
IBL1(bHLH)/Seedling-IBL1-ChIP-Seq(GSE51120)/Homer	CACGTGCC	1	0	1	23263	0.3594	104277	0.3904
bHLHE41(bHLH)/proB-Bhlhe41-ChIP-Seq(GSE93764)/Homer	KCACGTGMCN	1	0	1	15594	0.2409	74644.6	0.2795
DREB26(AP2EREBP)/col-DREB26-DAP-Seq(GSE60143)/Homer	CCACCGACAH	1	0	1	3125	0.0483	15004	0.0562
At5g29000(G2like)/col-At5g29000-DAP-Seq(GSE60143)/Homer	RGAATATTCYHH	1	0	1	1960	0.0303	9885.8	0.037
SPL13(SBP)/col-SPL13-DAP-Seq(GSE60143)/Homer	WAHTGTACGGAH	1	0	1	734	0.0113	14071.5	0.0527
SMB(NAC)/colamp-SMB-DAP-Seq(GSE60143)/Homer	CTTVNNNNDBAAGHW	1	0	1	7137	0.1103	34225.1	0.1281
AT2G20400(G2like)/colamp-AT2G20400-DAP-Seq(GSE60143)/Homer	DNVGAATATTCBNHN	1	0	1	914	0.0141	5539.9	0.0207
ABI5(bZIP)/col-ABI5-DAP-Seq(GSE60143)/Homer	GCCACGTG	1	0	1	5240	0.0809	25910	0.097
LBD13(LOBAS2)/colamp-LBD13-DAP-Seq(GSE60143)/Homer	KCCGTNWTTTBCGGC	1	0	1	13122	0.2027	65860.6	0.2466
MYB92(MYB)/colamp-MYB92-DAP-Seq(GSE60143)/Homer	GGTAGGTR	1	0	1	10121	0.1564	45588.8	0.1707
VND6(NAC)/col-VND6-DAP-Seq(GSE60143)/Homer	DCTTNHTTTTYAMGY	1	0	1	9165	0.1416	47030.1	0.1761
ERF4(AP2EREBP)/colamp-ERF4-DAP-Seq(GSE60143)/Homer	WDWTGGCGGCGG	1	0	1	15579	0.2407	80360.4	0.3009
DEAR3(AP2EREBP)/colamp-DEAR3-DAP-Seq(GSE60143)/Homer	BCACCGACAWNNNNN	1	0	1	2931	0.0453	28704.1	0.1075
WRKY25(WRKY)/colamp-WRKY25-DAP-Seq(GSE60143)/Homer	NNNNHRGTCAAMNNN	1	0	1	9255	0.143	42301.5	0.1584
DEAR2(AP2EREBP)/colamp-DEAR2-DAP-Seq(GSE60143)/Homer	HCACCGACAWHD	1	0	1	11864	0.1833	82908.6	0.3104
MYB(HTH)/ERMYB-Myb-ChIPSeq(GSE22095)/Homer	GGCVGTTR	1	0	1	19713	0.3045	114306	0.428
SPL14(SBP)/col-SPL14-DAP-Seq(GSE60143)/Homer	NNWHTGTACGGAHNH	1	0	1	1327	0.0205	22456.1	0.0841
HINFP(Zf)/K562-HINFP.eGFP-ChIP-Seq(Encode)/Homer	TWVGGTCCGC	1	0	1	7015	0.1084	44749.5	0.1675
SPL11(SBP)/col100-SPL11-DAP-Seq(GSE60143)/Homer	YTGTACTTBH	1	0	1	5035	0.0778	26046.5	0.0975
At5g58900(MYBrelated)/colamp-At5g58900-DAP-Seq(GSE60143)/Homer	WWWTYTTATCTWWWW	1	0	1	11143	0.1721	49305.9	0.1846
MYB27(MYB)/colamp-MYB27-DAP-Seq(GSE60143)/Homer	TACCTAACWT	1	0	1	1304	0.0201	7272.4	0.0272
Lhx1(Homeobox)/EmbryoCarcinoma-Lhx1-ChIP-Seq(GSE70957)/Homer	NNYTAATTAR	1	0	1	8807	0.1361	42395.5	0.1587
CUC3(NAC)/col-CUC3-DAP-Seq(GSE60143)/Homer	TRCKTGWNNNACAMG	1	0	1	2225	0.0344	14586	0.0546
AT1G20910(ARID)/col-AT1G20910-DAP-Seq(GSE60143)/Homer	THAATTRAWN	1	0	1	10709	0.1654	55862.3	0.2092
ANAC083(NAC)/col-ANAC083-DAP-Seq(GSE60143)/Homer	CKTRWNNNWYAMGTA	1	0	1	5369	0.0829	31515.4	0.118
MYB74(MYB)/colamp-MYB74-DAP-Seq(GSE60143)/Homer	YYYACCTACCWH	1	0	1	5232	0.0808	25412.2	0.0951
CAMTA1(CAMTA)/col-CAMTA1-DAP-Seq(GSE60143)/Homer	WWAACGCGTT	1	0	1	6630	0.1024	62904.6	0.2355
ANAC047(NAC)/colamp-ANAC047-DAP-Seq(GSE60143)/Homer	WACACGTAACTT	1	0	1	7283	0.1125	51171.2	0.1916
At1g22810(AP2EREBP)/colamp-At1g22810-DAP-Seq(GSE60143)/Homer	BCACCGACANNN	1	0	1	4283	0.0662	36128.8	0.1353
At2g33710(AP2EREBP)/colamp-At2g33710-DAP-Seq(GSE60143)/Homer	WTKGCGGCKR	1	0	1	22210	0.3431	118376	0.4432
bZIP16(bZIP)/colamp-bZIP16-DAP-Seq(GSE60143)/Homer	TGCCACGTGD	1	0	1	3259	0.0503	17054.4	0.0639
CBF4(AP2EREBP)/colamp-CBF4-DAP-Seq(GSE60143)/Homer	NRCCGACDWNNNNNN	1	0	1	6746	0.1042	64535	0.2416
VND3(NAC)/colamp-VND3-DAP-Seq(GSE60143)/Homer	TRCTTGWDNHWCAAG	1	0	1	4895	0.0756	22239.9	0.0833
DPL-1(E2F)/cElegans-Adult-ChIP-Seq(modEncode)/Homer	TAGCGCGC	1	0	1	13317	0.2057	80159.4	0.3001
WRKY40(WRKY)/colamp-WRKY40-DAP-Seq(GSE60143)/Homer	AHWAGTCAAC	1	0	1	4461	0.0689	20293.5	0.076
AMYB(HTH)/Testes-AMYB-ChIP-Seq(GSE44588)/Homer	TGGCAGTTGG	1	0	1	17085	0.2639	86184.7	0.3227
GEI-11(Myb?)/cElegans-L4-GEI11-ChIP-Seq(modEncode)/Homer	CCGACAYYTYACGGG	1	0	1	911	0.0141	5418.2	0.0203
MYB33(MYB)/col-MYB33-DAP-Seq(GSE60143)/Homer	DDTYNGTTAN	1	0	1	15581	0.2407	76764.2	0.2874
ANAC017(NAC)/colamp-ANAC017-DAP-Seq(GSE60143)/Homer	TMCTTGNNNNNCAAG	1	0	1	841	0.013	4710.3	0.0176
AT1G44830(AP2EREBP)/col-AT1G44830-DAP-Seq(GSE60143)/Homer	NCCACCGACA	1	0	1	4073	0.0629	22102	0.0828
ANAC070(NAC)/colamp-ANAC070-DAP-Seq(GSE60143)/Homer	CTTRHDNHNBAAGHW	1	0	1	8606	0.1329	41241.8	0.1544
AT1G71450(AP2EREBP)/col-AT1G71450-DAP-Seq(GSE60143)/Homer	DHDWTGTCGGTG	1	0	1	18842	0.2911	114612	0.4291
GATA19(C2C2gata)/colamp-GATA19-DAP-Seq(GSE60143)/Homer	ATCSGATCVG	1	0	1	552	0.0085	5020.5	0.0188
AT5G56840(MYBrelated)/colamp-AT5G56840-DAP-Seq(GSE60143)/Homer	TGGATAAGGT	1	0	1	10365	0.1601	51925.6	0.1944
CBF1(AP2EREBP)/colamp-CBF1-DAP-Seq(GSE60143)/Homer	YRCCGACATN	1	0	1	6793	0.1049	61779.8	0.2313
At5g18450(AP2EREBP)/col-At5g18450-DAP-Seq(GSE60143)/Homer	CACCGCTT	1	0	1	22137	0.342	103678	0.3882
Otx2(Homeobox)/EpiLC-Otx2-ChIP-Seq(GSE56098)/Homer	NYTAATCCYB	1	0	1	7930	0.1225	36144	0.1353
At1g19000(MYBrelated)/colamp-At1g19000-DAP-Seq(GSE60143)/Homer	WWTGGATAADDT	1	0	1	6298	0.0973	31693.3	0.1187
At1g75490(AP2EREBP)/colamp-At1g75490-DAP-Seq(GSE60143)/Homer	CACCGMCT	1	0	1	20719	0.3201	134837	0.5048
ABR1(AP2EREBP)/colamp-ABR1-DAP-Seq(GSE60143)/Homer	AAATGGCGGCGG	1	0	1	14500	0.224	74987.8	0.2808
SeqBias: CG-repeat	CGCGCGCGCG	1	0	1	22572	0.3487	116496	0.4362
HY5(bZIP)/colamp-HY5-DAP-Seq(GSE60143)/Homer	RRTSACGTSD	1	0	1	9802	0.1514	59271.8	0.2219
ZIM(C2C2gata)/col-ZIM-DAP-Seq(GSE60143)/Homer	ATCSRACGGTYRAGA	1	0	1	81	0.0013	1341.7	0.005
HIF-1b(HLH)/T47D-HIF1b-ChIP-Seq(GSE59937)/Homer	RTACGTGC	1	0	1	14551	0.2248	89206.3	0.334
ERF115(AP2EREBP)/colamp-ERF115-DAP-Seq(GSE60143)/Homer	WTKRCGGCGB	1	0	1	19936	0.308	113130	0.4236
ANAC020(NAC)/col-ANAC020-DAP-Seq(GSE60143)/Homer	DVCKTGHNNNDCAAG	1	0	1	4679	0.0723	22931.1	0.0859
DDF2(AP2EREBP)/col-DDF2-DAP-Seq(GSE60143)/Homer	GATGTCGRCR	1	0	1	272	0.0042	3849.2	0.0144
CAMTA5(CAMTA)/col-CAMTA5-DAP-Seq(GSE60143)/Homer	ACGCGTTTTANACRC	1	0	1	2968	0.0459	26621.6	0.0997
MYB51(MYB)/col-MYB51-DAP-Seq(GSE60143)/Homer	GGTAGGTG	1	0	1	8185	0.1264	40968.8	0.1534
AT5G22990(C2H2)/col-AT5G22990-DAP-Seq(GSE60143)/Homer	WCGAHDTCGWHN	1	0	1	850	0.0131	17129.9	0.0641
DREF/Drosophila-Promoters/Homer	AVYTATCGATAD	1	0	1	46	0.0007	1858.2	0.007
TGA2(bZIP)/colamp-TGA2-DAP-Seq(GSE60143)/Homer	ACGTCAYCHH	1	0	1	7386	0.1141	40609.5	0.152
MYB101(MYB)/colamp-MYB101-DAP-Seq(GSE60143)/Homer	TAACNRMY	1	0	1	19697	0.3043	103637	0.388
MYB93(MYB)/colamp-MYB93-DAP-Seq(GSE60143)/Homer	GGTAGGTGRD	1	0	1	11317	0.1748	49936.4	0.187
RRTF1(AP2EREBP)/colamp-RRTF1-DAP-Seq(GSE60143)/Homer	CCGCCGCHATTT	1	0	1	3637	0.0562	22668.9	0.0849
ZML1(C2C2gata)/colamp-ZML1-DAP-Seq(GSE60143)/Homer	ATCWYRACCGTTSRW	1	0	1	89	0.0014	1304.6	0.0049
Gata2(Zf)/K562-GATA2-ChIP-Seq(GSE18829)/Homer	BBCTTATCTS	1	0	1	5772	0.0892	27296.7	0.1022
WRKY3(WRKY)/col-WRKY3-DAP-Seq(GSE60143)/Homer	NCKTTGACYDDN	1	0	1	4887	0.0755	22603.4	0.0846
ERF8(AP2EREBP)/colamp-ERF8-DAP-Seq(GSE60143)/Homer	CGCCGYCATW	1	0	1	15501	0.2395	85806.2	0.3213
bZIP28(bZIP)/col-bZIP28-DAP-Seq(GSE60143)/Homer	TGCCACGTSABH	1	0	1	3212	0.0496	15796.8	0.0591
At2g03500(G2like)/col-At2g03500-DAP-Seq(GSE60143)/Homer	WWAGAATATTCT	1	0	1	1644	0.0254	8308	0.0311
NST1(NAC)/colamp-NST1-DAP-Seq(GSE60143)/Homer	WRCTTRWWNWWYAAG	1	0	1	6264	0.0968	29209	0.1094
SeqBias: GCW-triplet	GCWGCWGCWGCW	1	0	1	64675	0.9991	267034	0.9998

## Sheet: Dormancy1
Motif Name	Consensus	P-value	Log P-value	q-value (Benjamini)	# of Target Sequences with Motif(of 89676)	% of Target Sequences with Motif	# of Background Sequences with Motif(of 365826)	% of Background Sequences with Motif
Fra2(bZIP)/Striatum-Fra2-ChIP-Seq(GSE43429)/Homer	GGATGACTCATC	1e-10994	-25320	0	29907	0.3335	16864.6	0.0461
Atf3(bZIP)/GBM-ATF3-ChIP-Seq(GSE33912)/Homer	DATGASTCATHN	1e-10982	-25290	0	34761	0.3876	25974	0.0709
Fra1(bZIP)/BT549-Fra1-ChIP-Seq(GSE46166)/Homer	NNATGASTCATH	1e-10881	-25060	0	32517	0.3626	21897.5	0.0598
JunB(bZIP)/DendriticCells-Junb-ChIP-Seq(GSE36099)/Homer	RATGASTCAT	1e-10854	-24990	0	31634	0.3528	20327.8	0.0555
AP-1(bZIP)/ThioMac-PU.1-ChIP-Seq(GSE21512)/Homer	VTGACTCATC	1e-10761	-24780	0	35497	0.3958	28237	0.0771
BATF(bZIP)/Th17-BATF-ChIP-Seq(GSE39756)/Homer	DATGASTCAT	1e-10585	-24380	0	33792	0.3768	25328.6	0.0692
Fosl2(bZIP)/3T3L1-Fosl2-ChIP-Seq(GSE56872)/Homer	NATGASTCABNN	1e-9983	-22990	0	23989	0.2675	9997.8	0.0273
Jun-AP1(bZIP)/K562-cJun-ChIP-Seq(GSE31477)/Homer	GATGASTCATCN	1e-8871	-20430	0	19706	0.2197	6496.7	0.0177
CTCF(Zf)/CD4+-CTCF-ChIP-Seq(Barski_et_al.)/Homer	AYAGTGCCMYCTRGTGGCCA	1e-5244	-12080	0	11433	0.1275	3255.8	0.0089
Bach2(bZIP)/OCILy7-Bach2-ChIP-Seq(GSE44420)/Homer	TGCTGAGTCA	1e-4854	-11180	0	12492	0.1393	5362.3	0.0146
BORIS(Zf)/K562-CTCFL-ChIP-Seq(GSE32465)/Homer	CNNBRGCGCCCCCTGSTGGC	1e-4468	-10290	0	13395	0.1494	7673.4	0.021
TEAD(TEA)/Fibroblast-PU.1-ChIP-Seq(Unpublished)/Homer	YCWGGAATGY	1e-3832	-8824	0	19569	0.2182	22234.7	0.0607
SCL(bHLH)/HPC7-Scl-ChIP-Seq(GSE13511)/Homer	AVCAGCTG	1e-3674	-8461	0	59106	0.6591	153164	0.4183
ERG(ETS)/VCaP-ERG-ChIP-Seq(GSE14097)/Homer	ACAGGAAGTG	1e-3432	-7904	0	30648	0.3418	54406.8	0.1486
ZNF416(Zf)/HEK293-ZNF416.GFP-ChIP-Seq(GSE58341)/Homer	WDNCTGGGCA	1e-3312	-7628	0	24237	0.2703	37084.5	0.1013
TEAD1(TEAD)/HepG2-TEAD1-ChIP-Seq(Encode)/Homer	CYRCATTCCA	1e-3150	-7255	0	25823	0.288	42679.4	0.1166
TEAD4(TEA)/Tropoblast-Tead4-ChIP-Seq(GSE37350)/Homer	CCWGGAATGY	1e-3070	-7070	0	23356	0.2604	36458	0.0996
Bcl6(Zf)/Liver-Bcl6-ChIP-Seq(GSE31578)/Homer	NNNCTTTCCAGGAAA	1e-3061	-7048	0	21746	0.2425	32226	0.088
GAGA-repeat/SacCer-Promoters/Homer	CTYTCTYTCTCTCTC	1e-2821	-6496	0	54487	0.6076	145146	0.3964
TEAD2(TEA)/Py2T-Tead2-ChIP-Seq(GSE55709)/Homer	CCWGGAATGY	1e-2801	-6450	0	15507	0.1729	18454.8	0.0504
EHF(ETS)/LoVo-EHF-ChIP-Seq(GSE49402)/Homer	AVCAGGAAGT	1e-2694	-6204	0	26284	0.2931	47849.4	0.1307
TEAD3(TEA)/HepG2-TEAD3-ChIP-Seq(Encode)/Homer	TRCATTCCAG	1e-2575	-5931	0	27927	0.3114	53904.8	0.1472
SeqBias: GA-repeat	GAGAGAGAGA	1e-2555	-5884	0	74640	0.8323	239245	0.6534
ELF3(ETS)/PDAC-ELF3-ChIP-Seq(GSE64557)/Homer	ANCAGGAAGT	1e-2546	-5864	0	16392	0.1828	22061.3	0.0602
Etv2(ETS)/ES-ER71-ChIP-Seq(GSE59402)/Homer(0.967)	NNAYTTCCTGHN	1e-2402	-5532	0	19793	0.2207	31874	0.087
Ap4(bHLH)/AML-Tfap4-ChIP-Seq(GSE45738)/Homer	NAHCAGCTGD	1e-2091	-4815	0	19975	0.2227	34970.5	0.0955
Tcf12(bHLH)/GM12878-Tcf12-ChIP-Seq(GSE32465)/Homer	VCAGCTGYTG	1e-2057	-4737	0	16537	0.1844	25842.5	0.0706
Erra(NR)/HepG2-Erra-ChIP-Seq(GSE31477)/Homer	CAAAGGTCAG	1e-2007	-4622	0	33145	0.3696	77193.1	0.2108
VRN1(ABI3VP1)/col-VRN1-DAP-Seq(GSE60143)/Homer	TTTTTTTTTT	1e-1991	-4587	0	3999	0.0446	799.7	0.0022
MafK(bZIP)/C2C12-MafK-ChIP-Seq(GSE36030)/Homer	GCTGASTCAGCA	1e-1968	-4532	0	7664	0.0855	6095.9	0.0166
Ptf1a(bHLH)/Panc1-Ptf1a-ChIP-Seq(GSE47459)/Homer	ACAGCTGTTN	1e-1875	-4319	0	38897	0.4337	99214.1	0.271
Sp1(Zf)/Promoter/Homer	GGCCCCGCCCCC	1e-1868	-4301	0	11020	0.1229	13488	0.0368
PU.1-IRF(ETS:IRF)/Bcell-PU.1-ChIP-Seq(GSE21512)/Homer	MGGAAGTGAAAC	1e-1840	-4238	0	21734	0.2424	42495	0.1161
GAGA-repeat/Arabidopsis-Promoters/Homer	CTCTCTCTCY	1e-1826	-4206	0	20555	0.2292	39128	0.1069
EBF1(EBF)/Near-E2A-ChIP-Seq(GSE21512)/Homer	GTCCCCWGGGGA	1e-1807	-4161	0	19486	0.2173	36191.3	0.0988
EWS:ERG-fusion(ETS)/CADO_ES1-EWS:ERG-ChIP-Seq(SRA014231)/Homer	ATTTCCTGTN	1e-1802	-4150	0	14031	0.1565	21248.8	0.058
Ascl1(bHLH)/NeuralTubes-Ascl1-ChIP-Seq(GSE55840)/Homer	NNVVCAGCTGBN	1e-1778	-4094	0	25280	0.2819	54149.5	0.1479
TF3A(C2H2)/col-TF3A-DAP-Seq(GSE60143)/Homer	NNDDGAGGAGGWNNN	1e-1768	-4072	0	24949	0.2782	53210	0.1453
Elf4(ETS)/BMDM-Elf4-ChIP-Seq(GSE88699)/Homer	ACTTCCKGKT	1e-1767	-4071	0	21798	0.2431	43452.3	0.1187
ETS1(ETS)/Jurkat-ETS1-ChIP-Seq(GSE17954)/Homer	ACAGGAAGTG	1e-1731	-3986	0	22082	0.2462	44713.2	0.1221
MyoD(bHLH)/Myotube-MyoD-ChIP-Seq(GSE21614)/Homer	RRCAGCTGYTSY	1e-1695	-3903	0	12940	0.1443	19254.5	0.0526
KLF3(Zf)/MEF-Klf3-ChIP-Seq(GSE44748)/Homer	NRGCCCCRCCCHBNN	1e-1688	-3889	0	15406	0.1718	25788.3	0.0704
NF-E2(bZIP)/K562-NFE2-ChIP-Seq(GSE31477)/Homer	GATGACTCAGCA	1e-1678	-3866	0	4043	0.0451	1381.8	0.0038
Rbpj1(?)/Panc1-Rbpj1-ChIP-Seq(GSE47459)/Homer	HTTTCCCASG	1e-1665	-3835	0	23456	0.2616	49714.4	0.1358
KLF5(Zf)/LoVo-KLF5-ChIP-Seq(GSE49402)/Homer	DGGGYGKGGC	1e-1664	-3832	0	30689	0.3422	73427.5	0.2005
Sp5(Zf)/mES-Sp5.Flag-ChIP-Seq(GSE72989)/Homer	RGKGGGCGGAGC	1e-1656	-3813	0	25306	0.2822	55704.2	0.1521
RLR1?/SacCer-Promoters/Homer	WTTTTCYYTTTT	1e-1628	-3751	0	8736	0.0974	9749.4	0.0266
Tlx?(NR)/NPC-H3K4me1-ChIP-Seq(GSE16256)/Homer	CTGGCAGSCTGCCA	1e-1627	-3749	0	8908	0.0993	10126.9	0.0277
MafB(bZIP)/BMM-Mafb-ChIP-Seq(GSE75722)/Homer	WNTGCTGASTCAGCANWTTY	1e-1604	-3695	0	9129	0.1018	10739.8	0.0293
Znf263(Zf)/K562-Znf263-ChIP-Seq(GSE31477)/Homer	CVGTSCTCCC	1e-1592	-3667	0	31411	0.3503	76918.6	0.2101
GLIS3(Zf)/Thyroid-Glis3.GFP-ChIP-Seq(GSE103297)/Homer	CTCCCTGGGAGGCCN	1e-1583	-3646	0	29674	0.3309	71106.3	0.1942
Unknown-ESC-element(?)/mES-Nanog-ChIP-Seq(GSE11724)/Homer	CACAGCAGGGGG	1e-1566	-3606	0	11560	0.1289	16719.5	0.0457
NF1(CTF)/LNCAP-NF1-ChIP-Seq(Unpublished)/Homer	CYTGGCABNSTGCCAR	1e-1541	-3550	0	9594	0.107	12161.9	0.0332
Bach1(bZIP)/K562-Bach1-ChIP-Seq(GSE31477)/Homer	AWWNTGCTGAGTCAT	1e-1537	-3541	0	3751	0.0418	1318.6	0.0036
ELF5(ETS)/T47D-ELF5-ChIP-Seq(GSE30407)/Homer	ACVAGGAAGT	1e-1521	-3503	0	16552	0.1846	30512.7	0.0833
Tcf21(bHLH)/ArterySmoothMuscle-Tcf21-ChIP-Seq(GSE61369)/Homer	NAACAGCTGG	1e-1511	-3479	0	15266	0.1702	26974.1	0.0737
HEB(bHLH)/mES-Heb-ChIP-Seq(GSE53233)/Homer	VCAGCTGBNN	1e-1498	-3452	0	29425	0.3281	71465.1	0.1952
Fox:Ebox(Forkhead,bHLH)/Panc1-Foxa2-ChIP-Seq(GSE47459)/Homer	NNNVCTGWGYAAACASN	1e-1488	-3428	0	16473	0.1837	30601.7	0.0836
E2A(bHLH)/proBcell-E2A-ChIP-Seq(GSE21978)/Homer	DNRCAGCTGY	1e-1452	-3345	0	22692	0.253	49882.6	0.1362
NF1-halfsite(CTF)/LNCaP-NF1-ChIP-Seq(Unpublished)/Homer	YTGCCAAG	1e-1451	-3343	0	29197	0.3256	71379.9	0.1949
MyoG(bHLH)/C2C12-MyoG-ChIP-Seq(GSE36024)/Homer	AACAGCTG	1e-1420	-3270	0	16893	0.1884	32515.5	0.0888
ETV1(ETS)/GIST48-ETV1-ChIP-Seq(GSE22441)/Homer	AACCGGAAGT	1e-1379	-3177	0	27071	0.3019	65220.4	0.1781
Nrf2(bZIP)/Lymphoblast-Nrf2-ChIP-Seq(GSE37589)/Homer	HTGCTGAGTCAT	1e-1373	-3162	0	3351	0.0374	1174.2	0.0032
KLF14(Zf)/HEK293-KLF14.GFP-ChIP-Seq(GSE58341)/Homer	RGKGGGCGKGGC	1e-1358	-3127	0	35629	0.3973	95546.9	0.2609
KLF6(Zf)/PDAC-KLF6-ChIP-Seq(GSE64557)/Homer	MKGGGYGTGGCC	1e-1348	-3105	0	25610	0.2856	60781.1	0.166
Smad3(MAD)/NPC-Smad3-ChIP-Seq(GSE36673)/Homer	TWGTCTGV	1e-1348	-3104	0	42977	0.4792	123138	0.3363
EBF2(EBF)/BrownAdipose-EBF2-ChIP-Seq(GSE97114)/Homer	NABTCCCWDGGGAVH	1e-1344	-3095	0	16205	0.1807	31299.8	0.0855
Zic3(Zf)/mES-Zic3-ChIP-Seq(GSE37889)/Homer	GGCCYCCTGCTGDGH	1e-1328	-3058	0	13079	0.1458	22600.6	0.0617
FOXA1(Forkhead)/MCF7-FOXA1-ChIP-Seq(GSE26831)/Homer	WAAGTAAACA	1e-1306	-3009	0	15551	0.1734	29785.6	0.0813
FOXA1(Forkhead)/LNCAP-FOXA1-ChIP-Seq(GSE27824)/Homer	WAAGTAAACA	1e-1295	-2982	0	18405	0.2052	38432.4	0.105
Sp2(Zf)/HEK293-Sp2.eGFP-ChIP-Seq(Encode)/Homer	YGGCCCCGCCCC	1e-1278	-2945	0	33007	0.3681	87446.9	0.2388
Bcl11a(Zf)/HSPC-BCL11A-ChIP-Seq(GSE104676)/Homer	TYTGACCASWRG	1e-1271	-2927	0	13040	0.1454	23014.5	0.0629
Foxo1(Forkhead)/RAW-Foxo1-ChIP-Seq(Fan_et_al.)/Homer	CTGTTTAC	1e-1267	-2919	0	28343	0.3161	71254	0.1946
STAT4(Stat)/CD4-Stat4-ChIP-Seq(GSE22104)/Homer	NYTTCCWGGAAR	1e-1237	-2850	0	14839	0.1655	28443.1	0.0777
SPDEF(ETS)/VCaP-SPDEF-ChIP-Seq(SRA014231)/Homer	ASWTCCTGBT	1e-1209	-2785	0	19581	0.2184	43139.4	0.1178
NFE2L2(bZIP)/HepG2-NFE2L2-ChIP-Seq(Encode)/Homer	AWWWTGCTGAGTCAT	1e-1197	-2757	0	3165	0.0353	1321.4	0.0036
MafA(bZIP)/Islet-MafA-ChIP-Seq(GSE30298)/Homer	TGCTGACTCA	1e-1194	-2750	0	15843	0.1767	31862.5	0.087
AR-halfsite(NR)/LNCaP-AR-ChIP-Seq(GSE27824)/Homer	CCAGGAACAG	1e-1164	-2681	0	49074	0.5472	150678	0.4115
Klf4(Zf)/mES-Klf4-ChIP-Seq(GSE11431)/Homer	GCCACACCCA	1e-1156	-2664	0	10757	0.12	17846.6	0.0487
Stat3+il21(Stat)/CD4-Stat3-ChIP-Seq(GSE19198)/Homer	SVYTTCCNGGAARB	1e-1153	-2655	0	12125	0.1352	21593.1	0.059
Klf9(Zf)/GBM-Klf9-ChIP-Seq(GSE62211)/Homer	GCCACRCCCACY	1e-1142	-2630	0	11386	0.127	19666.8	0.0537
Atoh1(bHLH)/Cerebellum-Atoh1-ChIP-Seq(GSE22111)/Homer	VNRVCAGCTGGY	1e-1122	-2584	0	17109	0.1908	36553.4	0.0998
ZNF322(Zf)/HEK293-ZNF322.GFP-ChIP-Seq(GSE58341)/Homer	GAGCCTGGTACTGWGCCTGR	1e-1121	-2583	0	5323	0.0594	5197	0.0142
c-Jun-CRE(bZIP)/K562-cJun-ChIP-Seq(GSE31477)/Homer	ATGACGTCATCY	1e-1119	-2578	0	7045	0.0786	8896.1	0.0243
TCF4(bHLH)/SHSY5Y-TCF4-ChIP-Seq(GSE96915)/Homer	SMCATCTGKH	1e-1118	-2575	0	22472	0.2506	53744.3	0.1468
EWS:FLI1-fusion(ETS)/SK_N_MC-EWS:FLI1-ChIP-Seq(SRA014231)/Homer	VACAGGAAAT	1e-1116	-2570	0	11861	0.1323	21213.8	0.0579
FOXM1(Forkhead)/MCF7-FOXM1-ChIP-Seq(GSE72977)/Homer	TRTTTACTTW	1e-1107	-2551	0	16164	0.1802	33838.6	0.0924
AP-2gamma(AP2)/MCF7-TFAP2C-ChIP-Seq(GSE21234)/Homer	SCCTSAGGSCAW	1e-1101	-2536	0	21020	0.2344	49228.3	0.1344
THRb(NR)/Liver-NR1A2-ChIP-Seq(GSE52613)/Homer	TRAGGTCA	1e-1098	-2529	0	52383	0.5841	165500	0.452
ZFX(Zf)/mES-Zfx-ChIP-Seq(GSE11431)/Homer	AGGCCTRG	1e-1092	-2516	0	21909	0.2443	52270.6	0.1428
bZIP18(bZIP)/colamp-bZIP18-DAP-Seq(GSE60143)/Homer	KGMCAGCTND	1e-1089	-2508	0	65698	0.7326	222561	0.6078
SeqBias: CA-repeat	CACACACACA	1e-1088	-2507	0	63040	0.703	210814	0.5757
NeuroD1(bHLH)/Islet-NeuroD1-ChIP-Seq(GSE30298)/Homer	GCCATCTGTT	1e-1079	-2485	0	13392	0.1493	25933.1	0.0708
KLF10(Zf)/HEK293-KLF10.GFP-ChIP-Seq(GSE58341)/Homer	GGGGGTGTGTCC	1e-1063	-2449	0	13536	0.1509	26521.1	0.0724
Myf5(bHLH)/GM-Myf5-ChIP-Seq(GSE24852)/Homer	BAACAGCTGT	1e-1062	-2447	0	10803	0.1205	18810.8	0.0514
NeuroG2(bHLH)/Fibroblast-NeuroG2-ChIP-Seq(GSE75910)/Homer	ACCATCTGTT	1e-1029	-2371	0	22674	0.2528	55769.7	0.1523
PU.1(ETS)/ThioMac-PU.1-ChIP-Seq(GSE21512)/Homer	AGAGGAAGTG	1e-1028	-2368	0	10117	0.1128	17266.5	0.0472
REM19(REM)/colamp-REM19-DAP-Seq(GSE60143)/Homer	AAAAAAAA	1e-1019	-2349	0	9493	0.1059	15677.5	0.0428
RXR(NR),DR1/3T3L1-RXR-ChIP-Seq(GSE13511)/Homer	TAGGGCAAAGGTCA	1e-1010	-2326	0	18175	0.2027	41369	0.113
AP-2alpha(AP2)/Hela-AP2alpha-ChIP-Seq(GSE31477)/Homer	ATGCCCTGAGGC	1e-1001	-2306	0	16762	0.1869	37030.6	0.1011
HIC1(Zf)/Treg-ZBTB29-ChIP-Seq(GSE99889)/Homer	TGCCAGCB	1e-973	-2242	0	35575	0.3967	102554	0.2801
GABPA(ETS)/Jurkat-GABPa-ChIP-Seq(GSE17954)/Homer	RACCGGAAGT	1e-972	-2240	0	19167	0.2137	45088.2	0.1231
Trl(Zf)/S2-GAGAfactor-ChIP-Seq(GSE40646)/Homer	RGAGAGAG	1e-959	-2210	0	42650	0.4756	129782	0.3544
AT5G60130(ABI3VP1)/col-AT5G60130-DAP-Seq(GSE60143)/Homer	WTTYTAAGVAAA	1e-949	-2186	0	23328	0.2601	59293.7	0.1619
Tgif2(Homeobox)/mES-Tgif2-ChIP-Seq(GSE55404)/Homer	TGTCANYT	1e-947	-2183	0	46095	0.514	143578	0.3921
Stat3(Stat)/mES-Stat3-ChIP-Seq(GSE11431)/Homer	CTTCCGGGAA	1e-946	-2179	0	9884	0.1102	17390.1	0.0475
ZNF143|STAF(Zf)/CUTLL-ZNF143-ChIP-Seq(GSE29600)/Homer	ATTTCCCAGVAKSCY	1e-931	-2146	0	6390	0.0713	8576.8	0.0234
Unknown2/Drosophila-Promoters/Homer	CATCMCTA	1e-922	-2123	0	20611	0.2298	50608.1	0.1382
PHA-4(Forkhead)/cElegans-Embryos-PHA4-ChIP-Seq(modEncode)/Homer	KTGTTTGC	1e-907	-2089	0	41336	0.4609	125880	0.3438
PR(NR)/T47D-PR-ChIP-Seq(GSE31130)/Homer	VAGRACAKNCTGTBC	1e-903	-2080	0	28831	0.3215	79350.9	0.2167
AT2G38300(G2like)/col-AT2G38300-DAP-Seq(GSE60143)/Homer	ADRGAATGTT	1e-898	-2070	0	22992	0.2564	59015	0.1612
Tal1	CATCTG	1e-887	-2043	0	21209	0.2365	53179	0.1452
RARa(NR)/K562-RARa-ChIP-Seq(Encode)/Homer	TTGAMCTTTG	1e-856	-1971	0	38236	0.4264	115147	0.3145
Atf2(bZIP)/3T3L1-Atf2-ChIP-Seq(GSE56872)/Homer	NRRTGACGTCAT	1e-856	-1971	0	7350	0.082	11483.5	0.0314
Maz(Zf)/HepG2-Maz-ChIP-Seq(GSE31477)/Homer	GGGGGGGG	1e-848	-1953	0	27544	0.3071	75845	0.2071
STAT5(Stat)/mCD4+-Stat5-ChIP-Seq(GSE12346)/Homer	RTTTCTNAGAAA	1e-826	-1903	0	5669	0.0632	7586.9	0.0207
AT2G40260(G2like)/colamp-AT2G40260-DAP-Seq(GSE60143)/Homer	WAAAYATTCTTT	1e-810	-1867	0	26205	0.2922	71833.9	0.1962
PPARE(NR),DR1/3T3L1-Pparg-ChIP-Seq(GSE13511)/Homer	TGACCTTTGCCCCA	1e-789	-1818	0	15177	0.1692	34993.8	0.0956
Rfx6(HTH)/Min6b1-Rfx6.HA-ChIP-Seq(GSE62844)/Homer	TGTTKCCTAGCAACM	1e-787	-1813	0	17850	0.199	43660.7	0.1192
Ets1-distal(ETS)/CD4+-PolII-ChIP-Seq(Barski_et_al.)/Homer	MACAGGAAGT	1e-777	-1790	0	5729	0.0639	8063.5	0.022
NFkB-p65(RHD)/GM12787-p65-ChIP-Seq(GSE19485)/Homer	WGGGGATTTCCC	1e-768	-1769	0	9330	0.104	17632.5	0.0482
bZIP52(bZIP)/colamp-bZIP52-DAP-Seq(GSE60143)/Homer	NDNHCAGCTGTCANN	1e-766	-1765	0	20090	0.224	51482.5	0.1406
Zic(Zf)/Cerebellum-ZIC1.2-ChIP-Seq(GSE60731)/Homer	CCTGCTGAGH	1e-741	-1708	0	15088	0.1682	35416.6	0.0967
PRDM9(Zf)/Testis-DMC1-ChIP-Seq(GSE35498)/Homer	ADGGYAGYAGCATCT	1e-737	-1699	0	6594	0.0735	10518.4	0.0287
THRb(NR)/HepG2-THRb.Flag-ChIP-Seq(Encode)/Homer	GGTCACCTGAGGTCA	1e-733	-1689	0	11439	0.1276	24191.7	0.0661
EAR2(NR)/K562-NR2F6-ChIP-Seq(Encode)/Homer	NRBCARRGGTCA	1e-724	-1668	0	21301	0.2375	56384.8	0.154
Tgif1(Homeobox)/mES-Tgif1-ChIP-Seq(GSE55404)/Homer	YTGWCADY	1e-722	-1664	0	41568	0.4635	131269	0.3585
Atf7(bZIP)/3T3L1-Atf7-ChIP-Seq(GSE56872)/Homer	NGRTGACGTCAY	1e-721	-1662	0	10180	0.1135	20598.6	0.0563
FRS9(ND)/col-FRS9-DAP-Seq(GSE60143)/Homer	RGAGAGAGAAAG	1e-720	-1659	0	5465	0.0609	7832.5	0.0214
COUP-TFII(NR)/K562-NR2F1-ChIP-Seq(Encode)/Homer	GKBCARAGGTCA	1e-717	-1652	0	23541	0.2625	64313	0.1756
Olig2(bHLH)/Neuron-Olig2-ChIP-Seq(GSE30882)/Homer	RCCATMTGTT	1e-713	-1643	0	26734	0.2981	75733.7	0.2068
PPARa(NR),DR1/Liver-Ppara-ChIP-Seq(GSE47954)/Homer	VNAGGKCAAAGGTCA	1e-709	-1634	0	16042	0.1789	39006.3	0.1065
Gfi1b(Zf)/HPC7-Gfi1b-ChIP-Seq(GSE22178)/Homer	MAATCACTGC	1e-704	-1621	0	10673	0.119	22269.5	0.0608
STZ(C2H2)/colamp-STZ-DAP-Seq(GSE60143)/Homer	HNBTCACT	1e-701	-1615	0	70218	0.783	252278	0.689
NGA4(ABI3VP1)/col-NGA4-DAP-Seq(GSE60143)/Homer	TKNTCAGGTG	1e-700	-1612	0	35943	0.4008	110153	0.3008
Foxa2(Forkhead)/Liver-Foxa2-ChIP-Seq(GSE25694)/Homer	CYTGTTTACWYW	1e-696	-1605	0	13299	0.1483	30415.8	0.0831
BPC1(BBRBPC)/colamp-BPC1-DAP-Seq(GSE60143)/Homer	GARGAGAGAGAA	1e-696	-1603	0	10328	0.1152	21341.1	0.0583
Hand2(bHLH)/Mesoderm-Hand2-ChIP-Seq(GSE61475)/Homer	TGACANARRCCAGRC	1e-679	-1565	0	7277	0.0811	12841	0.0351
STAT1(Stat)/HelaS3-STAT1-ChIP-Seq(GSE12782)/Homer	NATTTCCNGGAAAT	1e-656	-1512	0	5062	0.0564	7322.2	0.02
ASHR1(ND)/col-ASHR1-DAP-Seq(GSE60143)/Homer	NTGGTGAN	1e-655	-1510	0	21431	0.239	58190.9	0.1589
HuR(?)/HEK293-HuR-CLIP-Seq(GSE87887)/Homer	BTTTGGTTTG	1e-654	-1507	0	42626	0.4753	137245	0.3748
Ronin(THAP)/ES-Thap11-ChIP-Seq(GSE51522)/Homer	RACTACAACTCCCAGVAKGC	1e-653	-1505	0	1344	0.015	284.3	0.0008
EKLF(Zf)/Erythrocyte-Klf1-ChIP-Seq(GSE20478)/Homer	NWGGGTGTGGCY	1e-647	-1490	0	5182	0.0578	7687.9	0.021
At5g04390(C2H2)/col200-At5g04390-DAP-Seq(GSE60143)/Homer	AGTGANDN	1e-641	-1478	0	69801	0.7784	251972	0.6881
NRF1(NRF)/MCF7-NRF1-ChIP-Seq(Unpublished)/Homer	CTGCGCATGCGC	1e-631	-1454	0	4146	0.0462	5336.7	0.0146
RUNX-AML(Runt)/CD4+-PolII-ChIP-Seq(Barski_et_al.)/Homer	GCTGTGGTTW	1e-623	-1435	0	11761	0.1311	26674.1	0.0728
ZNF711(Zf)/SHSY5Y-ZNF711-ChIP-Seq(GSE20673)/Homer	AGGCCTAG	1e-611	-1407	0	30744	0.3428	92828.2	0.2535
Zfp809(Zf)/ES-Zfp809-ChIP-Seq(GSE70799)/Homer	GGGGCTYGKCTGGGA	1e-609	-1404	0	5288	0.059	8242.6	0.0225
bZIP:IRF(bZIP,IRF)/Th17-BatF-ChIP-Seq(GSE39756)/Homer	NAGTTTCABTHTGACTNW	1e-609	-1403	0	6324	0.0705	10944.9	0.0299
RBPJ:Ebox(?,bHLH)/Panc1-Rbpj1-ChIP-Seq(GSE47459)/Homer	GGGRAARRGRMCAGMTG	1e-607	-1399	0	5392	0.0601	8526.6	0.0233
ZNF467(Zf)/HEK293-ZNF467.GFP-ChIP-Seq(GSE58341)/Homer	TGGGGAAGGGCM	1e-599	-1379	0	17415	0.1942	45517.5	0.1243
STAT6(Stat)/Macrophage-Stat6-ChIP-Seq(GSE38377)/Homer	TTCCKNAGAA	1e-598	-1379	0	7819	0.0872	15189.7	0.0415
HNF4a(NR),DR1/HepG2-HNF4a-ChIP-Seq(GSE25021)/Homer	CARRGKBCAAAGTYCA	1e-593	-1367	0	6510	0.0726	11596.3	0.0317
IDD5(C2H2)/colamp-IDD5-DAP-Seq(GSE60143)/Homer	TTTTGTCTTTTTBTK	1e-592	-1364	0	8909	0.0993	18429.7	0.0503
E2A(bHLH),near_PU.1/Bcell-PU.1-ChIP-Seq(GSE21512)/Homer	NVCACCTGBN	1e-579	-1335	0	20997	0.2341	58260.7	0.1591
Unknown6/Drosophila-Promoters/Homer	AATTTTAAAA	1e-571	-1317	0	9007	0.1004	18976.3	0.0518
ETV4(ETS)/HepG2-ETV4-ChIP-Seq(ENCODE)/Homer	ACCGGAAGTG	1e-571	-1316	0	23534	0.2624	67438.6	0.1842
PRDM10(Zf)/HEK293-PRDM10.eGFP-ChIP-Seq(Encode)/Homer	TGGTACATTCCA	1e-561	-1294	0	9699	0.1082	21191.1	0.0579
GFY-Staf(?,Zf)/Promoter/Homer	RACTACAATTCCCAGAAKGC	1e-540	-1246	0	1715	0.0191	986.1	0.0027
AZF1(C2H2)/colamp-AZF1-DAP-Seq(GSE60143)/Homer	DKSWCACT	1e-539	-1242	0	67107	0.7483	242875	0.6633
COUP-TFII(NR)/Artia-Nr2f2-ChIP-Seq(GSE46497)/Homer	AGRGGTCA	1e-538	-1240	0	27589	0.3076	82994.1	0.2267
Foxa3(Forkhead)/Liver-Foxa3-ChIP-Seq(GSE77670)/Homer	BSNTGTTTACWYWGN	1e-534	-1230	0	6128	0.0683	11146.3	0.0304
STAT6(Stat)/CD4-Stat6-ChIP-Seq(GSE22104)/Homer	ABTTCYYRRGAA	1e-533	-1229	0	7440	0.083	14845.1	0.0405
ZNF519(Zf)/HEK293-ZNF519.GFP-ChIP-Seq(GSE58341)/Homer	GAGSCCGAGC	1e-531	-1224	0	5009	0.0559	8185.6	0.0224
Tbx5(T-box)/HL1-Tbx5.biotin-ChIP-Seq(GSE21529)/Homer	AGGTGTCA	1e-528	-1218	0	45854	0.5113	153783	0.42
JunD(bZIP)/K562-JunD-ChIP-Seq/Homer	ATGACGTCATCN	1e-528	-1217	0	2393	0.0267	2193.7	0.006
Sox10(HMG)/SciaticNerve-Sox3-ChIP-Seq(GSE35132)/Homer	CCWTTGTYYB	1e-506	-1167	0	23208	0.2588	67820	0.1852
Pax8(Paired,Homeobox)/Thyroid-Pax8-ChIP-Seq(GSE26938)/Homer	GTCATGCHTGRCTGS	1e-505	-1164	0	5958	0.0664	10975.3	0.03
ZNF189(Zf)/HEK293-ZNF189.GFP-ChIP-Seq(GSE58341)/Homer	TGGAACAGMA	1e-496	-1144	0	13190	0.1471	33313	0.091
ZBTB18(Zf)/HEK293-ZBTB18.GFP-ChIP-Seq(GSE58341)/Homer	AACATCTGGA	1e-487	-1122	0	7098	0.0792	14412	0.0394
RUNX1(Runt)/Jurkat-RUNX1-ChIP-Seq(GSE29180)/Homer	AAACCACARM	1e-468	-1079	0	16026	0.1787	43402.4	0.1185
IRF3(IRF)/BMDM-Irf3-ChIP-Seq(GSE67343)/Homer	AGTTTCAKTTTC	1e-464	-1070	0	4612	0.0514	7748.9	0.0212
RUNX2(Runt)/PCa-RUNX2-ChIP-Seq(GSE33889)/Homer	NWAACCACADNN	1e-463	-1067	0	13377	0.1492	34551.2	0.0944
Nr5a2(NR)/Pancreas-LRH1-ChIP-Seq(GSE34295)/Homer	BTCAAGGTCA	1e-461	-1063	0	10155	0.1132	24100.8	0.0658
FoxL2(Forkhead)/Ovary-FoxL2-ChIP-Seq(GSE60858)/Homer	WWTRTAAACAVG	1e-460	-1061	0	12363	0.1379	31249.4	0.0853
WT1(Zf)/Kidney-WT1-ChIP-Seq(GSE90016)/Homer	MCTCCCMCRCAB	1e-457	-1055	0	13383	0.1492	34678.6	0.0947
IRF8(IRF)/BMDM-IRF8-ChIP-Seq(GSE77884)/Homer	GRAASTGAAAST	1e-457	-1053	0	5499	0.0613	10211.4	0.0279
PIF4(bHLH)/Seedling-PIF4-ChIP-Seq(GSE35315)/Homer	NNBCACGTGN	1e-454	-1047	0	19612	0.2187	56230.7	0.1536
THRa(NR)/C17.2-THRa-ChIP-Seq(GSE38347)/Homer	GGTCANYTGAGGWCA	1e-449	-1034	0	7595	0.0847	16367.5	0.0447
Rfx1(HTH)/NPC-H3K4me1-ChIP-Seq(GSE16256)/Homer	KGTTGCCATGGCAA	1e-446	-1027	0	3860	0.043	5977.1	0.0163
Zac1(Zf)/Neuro2A-Plagl1-ChIP-Seq(GSE75942)/Homer	HAWGRGGCCM	1e-445	-1026	0	40785	0.4548	136289	0.3722
HLH-1(bHLH)/cElegans-Embryo-HLH1-ChIP-Seq(modEncode)/Homer	RACAGCTGTTBH	1e-442	-1019	0	11245	0.1254	27917.2	0.0762
NFAT:AP1(RHD,bZIP)/Jurkat-NFATC1-ChIP-Seq(Jolma_et_al.)/Homer	SARTGGAAAAWRTGAGTCAB	1e-439	-1013	0	3319	0.037	4700.1	0.0128
YY1(Zf)/Promoter/Homer	CAAGATGGCGGC	1e-438	-1010	0	1893	0.0211	1642.1	0.0045
IDD4(C2H2)/col-IDD4-DAP-Seq(GSE60143)/Homer	TTTGTCTTTWTB	1e-438	-1009	0	11235	0.1253	27967.8	0.0764
Foxf1(Forkhead)/Lung-Foxf1-ChIP-Seq(GSE77951)/Homer	WWATRTAAACAN	1e-436	-1006	0	13073	0.1458	34053.6	0.093
PRDM1(Zf)/Hela-PRDM1-ChIP-Seq(GSE31477)/Homer	ACTTTCACTTTC	1e-420	-967.5	0	8251	0.092	18780.2	0.0513
SF1(NR)/H295R-Nr5a1-ChIP-Seq(GSE44220)/Homer	CAAGGHCANV	1e-412	-949.1	0	6437	0.0718	13413.3	0.0366
RFX(HTH)/K562-RFX3-ChIP-Seq(SRA012198)/Homer	CGGTTGCCATGGCAAC	1e-410	-946.3	0	1997	0.0223	1964.1	0.0054
Nr5a2(NR)/mES-Nr5a2-ChIP-Seq(GSE19019)/Homer	BTCAAGGTCA	1e-410	-946.1	0	7631	0.0851	17012.1	0.0465
Fli1(ETS)/CD8-FLI-ChIP-Seq(GSE20898)/Homer	NRYTTCCGGH	1e-407	-938.9	0	23456	0.2616	71327.6	0.1948
SeqBias: TA-repeat	TATATATATA	1e-407	-938.1	0	30907	0.3446	99203.4	0.2709
EBF(EBF)/proBcell-EBF-ChIP-Seq(GSE21978)/Homer	DGTCCCYRGGGA	1e-405	-933	0	4009	0.0447	6708.3	0.0183
Rfx2(HTH)/LoVo-RFX2-ChIP-Seq(GSE49402)/Homer	GTTGCCATGGCAACM	1e-400	-922.4	0	2128	0.0237	2279.2	0.0062
Zfp281(Zf)/ES-Zfp281-ChIP-Seq(GSE81042)/Homer	CCCCTCCCCCAC	1e-399	-920.8	0	4824	0.0538	8950.9	0.0244
HSF3(HSF)/colamp-HSF3-DAP-Seq(GSE60143)/Homer	NTTCTAGAAKCTTCT	1e-399	-920.2	0	12293	0.1371	32185.2	0.0879
AT2G31460(REMB3)/col-AT2G31460-DAP-Seq(GSE60143)/Homer	WNWARWDGAAATGAT	1e-399	-919.1	0	5508	0.0614	10879.7	0.0297
Meis1(Homeobox)/MastCells-Meis1-ChIP-Seq(GSE48085)/Homer	VGCTGWCAVB	1e-392	-903.8	0	24901	0.2777	77094	0.2105
PU.1:IRF8(ETS:IRF)/pDC-Irf8-ChIP-Seq(GSE66899)/Homer	GGAAGTGAAAST	1e-390	-899	0	3360	0.0375	5177.7	0.0141
Foxo3(Forkhead)/U2OS-Foxo3-ChIP-Seq(E-MTAB-2701)/Homer	DGTAAACA	1e-387	-891.2	0	11545	0.1287	29942.7	0.0818
X-box(HTH)/NPC-H3K4me1-ChIP-Seq(GSE16256)/Homer	GGTTGCCATGGCAA	1e-386	-889.9	0	2172	0.0242	2447	0.0067
Sox9(HMG)/Limb-SOX9-ChIP-Seq(GSE73225)/Homer	AGGVNCCTTTGT	1e-382	-880	0	11829	0.1319	30984	0.0846
BPC6(BBRBPC)/col-BPC6-DAP-Seq(GSE60143)/Homer	YTYTCTCTCTCTCTA	1e-372	-858.5	0	1046	0.0117	485.3	0.0013
PIF5ox(bHLH)/Arabidopsis-PIF5ox-ChIP-Seq(GSE35062)/Homer	BCACGTGVDN	1e-371	-854.6	0	16878	0.1882	48613.6	0.1328
Sox4(HMG)/proB-Sox4-ChIP-Seq(GSE50066)/Homer	YCTTTGTTCC	1e-370	-852.7	0	12002	0.1338	31806.1	0.0869
ZNF415(Zf)/HEK293-ZNF415.GFP-ChIP-Seq(GSE58341)/Homer	GRTGMTRGAGCC	1e-363	-837.8	0	9071	0.1012	22281.3	0.0609
Sox15(HMG)/CPA-Sox15-ChIP-Seq(GSE62909)/Homer	RAACAATGGN	1e-359	-826.8	0	15051	0.1678	42501.8	0.1161
ERF15(AP2EREBP)/colamp-ERF15-DAP-Seq(GSE60143)/Homer	WDHAGCMGCCAT	1e-353	-813	0	32587	0.3634	107458	0.2935
Smad2(MAD)/ES-SMAD2-ChIP-Seq(GSE29422)/Homer	CTGTCTGG	1e-352	-811.5	0	26560	0.2962	84528.3	0.2308
Sox3(HMG)/NPC-Sox3-ChIP-Seq(GSE33059)/Homer	CCWTTGTY	1e-348	-802.8	0	23991	0.2675	75051.7	0.205
NPAS2(bHLH)/Liver-NPAS2-ChIP-Seq(GSE39860)/Homer	KCCACGTGAC	1e-348	-801.8	0	17427	0.1943	51153.3	0.1397
PRDM15(Zf)/ESC-Prdm15-ChIP-Seq(GSE73694)/Homer	YCCDNTCCAGGTTTT	1e-348	-801.6	0	15709	0.1752	45073.5	0.1231
NFAT(RHD)/Jurkat-NFATC1-ChIP-Seq(Jolma_et_al.)/Homer	ATTTTCCATT	1e-348	-801.4	0	12533	0.1398	34078.3	0.0931
HRE(HSF)/Striatum-HSF1-ChIP-Seq(GSE38000)/Homer	TTCTAGAABNTTCTA	1e-346	-798.6	0	2959	0.033	4530	0.0124
GRF9(GRF)/colamp-GRF9-DAP-Seq(GSE60143)/Homer	NWCTGACANNNNNNN	1e-345	-795.2	0	14239	0.1588	40006.5	0.1093
SpiB(ETS)/OCILY3-SPIB-ChIP-Seq(GSE56857)/Homer	AAAGRGGAAGTG	1e-341	-785.7	0	4617	0.0515	9018.4	0.0246
Esrrb(NR)/mES-Esrrb-ChIP-Seq(GSE11431)/Homer	KTGACCTTGA	1e-341	-785.6	0	9767	0.1089	24960.3	0.0682
IRF1(IRF)/PBMC-IRF1-ChIP-Seq(GSE43036)/Homer	GAAAGTGAAAGT	1e-338	-780.3	0	2384	0.0266	3207	0.0088
ETS(ETS)/Promoter/Homer	AACCGGAAGT	1e-337	-777.9	0	8282	0.0924	20205.2	0.0552
Usf2(bHLH)/C2C12-Usf2-ChIP-Seq(GSE36030)/Homer	GTCACGTGGT	1e-334	-770.2	0	6711	0.0748	15323	0.0418
SHN3(AP2EREBP)/col-SHN3-DAP-Seq(GSE60143)/Homer	CCGCCGCC	1e-332	-765.1	0	9066	0.1011	22836.5	0.0624
PABPC1(?)/MEL-PABC1-CLIP-Seq(GSE69755)/Homer	HAATAAAGNN	1e-328	-756.9	0	22541	0.2514	70301.3	0.192
Reverb(NR),DR2/RAW-Reverba.biotin-ChIP-Seq(GSE45914)/Homer	GTRGGTCASTGGGTCA	1e-327	-753.7	0	2637	0.0294	3890.8	0.0106
TGA3(bZIP)/colamp-TGA3-DAP-Seq(GSE60143)/Homer	WTGATGACGTCATCW	1e-325	-750.3	0	1470	0.0164	1338	0.0037
MITF(bHLH)/MastCells-MITF-ChIP-Seq(GSE48085)/Homer	RTCATGTGAC	1e-323	-745.9	0	17065	0.1903	50515.1	0.138
SOL1(CPP)/colamp-SOL1-DAP-Seq(GSE60143)/Homer	ATTTAAATHN	1e-318	-733	0	16923	0.1887	50161.3	0.137
KAN2(G2like)/colamp-KAN2-DAP-Seq(GSE60143)/Homer	ATATTCTY	1e-317	-730	0	21549	0.2403	67005	0.183
FOXK2(Forkhead)/U2OS-FOXK2-ChIP-Seq(E-MTAB-2204)/Homer	SCHTGTTTACAT	1e-314	-723.5	0	9889	0.1103	25897.7	0.0707
Smad4(MAD)/ESC-SMAD4-ChIP-Seq(GSE29422)/Homer	VBSYGTCTGG	1e-307	-707.4	0	26491	0.2954	85787.6	0.2343
BMAL1(bHLH)/Liver-Bmal1-ChIP-Seq(GSE39860)/Homer	GNCACGTG	1e-306	-706.6	0	26986	0.3009	87674.8	0.2394
WIP5(C2H2)/colamp-WIP5-DAP-Seq(GSE60143)/Homer	TDTTCTCMAGGT	1e-305	-704.1	0	16372	0.1826	48539.7	0.1326
FOXK1(Forkhead)/HEK293-FOXK1-ChIP-Seq(GSE51673)/Homer	NVWTGTTTAC	1e-300	-692.1	0	15292	0.1705	44838.9	0.1225
Mef2c(MADS)/GM12878-Mef2c-ChIP-Seq(GSE32465)/Homer	DCYAAAAATAGM	1e-300	-691.3	0	5859	0.0653	13224.2	0.0361
FOXP1(Forkhead)/H9-FOXP1-ChIP-Seq(GSE31006)/Homer	NYYTGTTTACHN	1e-299	-690.4	0	6992	0.078	16755.8	0.0458
BIM2(bHLH)/col-BIM2-DAP-Seq(GSE60143)/Homer	NNNNCACGTGNN	1e-296	-682.9	0	14296	0.1594	41425.4	0.1131
Nkx3.1(Homeobox)/LNCaP-Nkx3.1-ChIP-Seq(GSE28264)/Homer	AAGCACTTAA	1e-292	-674.4	0	33112	0.3692	111722	0.3051
HNF1b(Homeobox)/PDAC-HNF1B-ChIP-Seq(GSE64557)/Homer	GTTAATNATTAA	1e-288	-664.7	0	3302	0.0368	5944.5	0.0162
E-box/Drosophila-Promoters/Homer	AACAGCTGTTHN	1e-284	-655.6	0	3561	0.0397	6694.5	0.0183
HSFA6B(HSF)/colamp-HSFA6B-DAP-Seq(GSE60143)/Homer	NTTCTAGAANHTTCT	1e-283	-653.5	0	6817	0.076	16474.4	0.045
WUS1(Homeobox)/colamp-WUS1-DAP-Seq(GSE60143)/Homer	CAWTCATTCA	1e-280	-645.7	0	7059	0.0787	17304.1	0.0473
Rfx5(HTH)/GM12878-Rfx5-ChIP-Seq(GSE31477)/Homer	SCCTAGCAACAG	1e-276	-637.3	0	5674	0.0633	13014	0.0355
RUNX(Runt)/HPC7-Runx1-ChIP-Seq(GSE22178)/Homer	SAAACCACAG	1e-269	-620.7	0	11973	0.1335	33997.9	0.0928
ETS:E-box(ETS,bHLH)/HPC7-Scl-ChIP-Seq(GSE22178)/Homer	AGGAARCAGCTG	1e-269	-619.5	0	1593	0.0178	1872.3	0.0051
Hnf1(Homeobox)/Liver-Foxa2-Chip-Seq(GSE25694)/Homer	GGTTAAWCATTAA	1e-262	-604.5	0	2606	0.0291	4350.6	0.0119
AT5G02460(C2C2dof)/col-AT5G02460-DAP-Seq(GSE60143)/Homer	CHCCTTTT	1e-258	-594.6	0	29130	0.3248	97687.3	0.2668
ETS:RUNX(ETS,Runt)/Jurkat-RUNX1-ChIP-Seq(GSE17954)/Homer	RCAGGATGTGGT	1e-258	-594.5	0	2107	0.0235	3129.2	0.0085
HRE(HSF)/HepG2-HSF1-ChIP-Seq(GSE31477)/Homer	BSTTCTRGAABVTTCYAGAA	1e-257	-593.2	0	2231	0.0249	3439	0.0094
ZEB1(Zf)/PDAC-ZEB1-ChIP-Seq(GSE64557)/Homer	VCAGGTRDRY	1e-255	-589.4	0	23452	0.2615	76158	0.208
MNT(bHLH)/HepG2-MNT-ChIP-Seq(Encode)/Homer	DGCACACGTG	1e-255	-588.6	0	15440	0.1722	46642.3	0.1274
AT3G09735(S1Falike)/col-AT3G09735-DAP-Seq(GSE60143)/Homer	TTCTAGAANMTTCTA	1e-252	-582.2	0	5481	0.0611	12794.9	0.0349
Bapx1(Homeobox)/VertebralCol-Bapx1-ChIP-Seq(GSE36672)/Homer	TTRAGTGSYK	1e-248	-572.5	0	32059	0.3575	109422	0.2988
ERE(NR),IR3/MCF7-ERa-ChIP-Seq(Unpublished)/Homer	VAGGTCACNSTGACC	1e-245	-565.3	0	4097	0.0457	8703	0.0238
LEF1(HMG)/H1-LEF1-ChIP-Seq(GSE64758)/Homer	CCTTTGATST	1e-245	-564.2	0	9281	0.1035	25352.4	0.0692
TGA5(bZIP)/col-TGA5-DAP-Seq(GSE60143)/Homer	NNGATGACGTCATCN	1e-243	-560.7	0	2107	0.0235	3245.5	0.0089
Twist(bHLH)/HMLE-TWIST1-ChIP-Seq(Chang_et_al)/Homer	VCAKCTGGNNNCCAGMTGBN	1e-239	-551.9	0	1826	0.0204	2591.8	0.0071
HSF6(HSF)/col-HSF6-DAP-Seq(GSE60143)/Homer	TTYTAGAAGCTTCTA	1e-238	-548.4	0	3111	0.0347	5958.6	0.0163
NFkB-p65-Rel(RHD)/ThioMac-LPS-Expression(GSE23622)/Homer	GGAAATTCCC	1e-236	-543.9	0	1593	0.0178	2073.3	0.0057
ELF1(ETS)/Jurkat-ELF1-ChIP-Seq(SRA014231)/Homer	AVCCGGAAGT	1e-231	-534.1	0	12720	0.1418	37624.3	0.1028
CHR(?)/Hela-CellCycle-Expression/Homer	SRGTTTCAAA	1e-231	-532	0	7556	0.0843	19876.8	0.0543
HSFC1(HSF)/col-HSFC1-DAP-Seq(GSE60143)/Homer	HTTCTAGAADCTTCT	1e-228	-525.4	0	2721	0.0303	4991.2	0.0136
CEBP:AP1(bZIP)/ThioMac-CEBPb-ChIP-Seq(GSE21512)/Homer	DRTGTTGCAA	1e-225	-518.7	0	11871	0.1324	34813.7	0.0951
Egr1(Zf)/K562-Egr1-ChIP-Seq(GSE32465)/Homer	TGCGTGGGYG	1e-225	-518.5	0	14624	0.1631	44633.7	0.1219
NLP7(RWPRK)/col-NLP7-DAP-Seq(GSE60143)/Homer	TGRCCYTTCR	1e-224	-516.3	0	27723	0.3091	93669.5	0.2558
Atf1(bZIP)/K562-ATF1-ChIP-Seq(GSE31477)/Homer	GATGACGTCA	1e-222	-513.4	0	12973	0.1447	38782.5	0.1059
Dorsal(RHD)/Embryo-dl-ChIP-Seq(GSE65441)/Homer	GGGAAAAMCCCG	1e-221	-510.8	0	3806	0.0424	8164.2	0.0223
AT5G23930(mTERF)/col-AT5G23930-DAP-Seq(GSE60143)/Homer	GGCGGCTG	1e-220	-506.7	0	27229	0.3036	91946.5	0.2511
Slug(Zf)/Mesoderm-Snai2-ChIP-Seq(GSE61475)/Homer	SNGCACCTGCHS	1e-214	-493.2	0	8232	0.0918	22513.8	0.0615
TCX2(CPP)/colamp-TCX2-DAP-Seq(GSE60143)/Homer	NNWWTTYRAAHN	1e-214	-493.1	0	17389	0.1939	55082.7	0.1504
ARE(NR)/LNCAP-AR-ChIP-Seq(GSE27824)/Homer	RGRACASNSTGTYCYB	1e-211	-487.7	0	3116	0.0347	6282.8	0.0172
MafF(bZIP)/HepG2-MafF-ChIP-Seq(GSE31477)/Homer	HWWGTCAGCAWWTTT	1e-210	-485.7	0	4127	0.046	9284.4	0.0254
SGR5(C2H2)/colamp-SGR5-DAP-Seq(GSE60143)/Homer	TTTGTCTTTTTT	1e-208	-480.5	0	8988	0.1002	25221.1	0.0689
ISRE(IRF)/ThioMac-LPS-Expression(GSE23622)/Homer	AGTTTCASTTTC	1e-207	-478.9	0	1163	0.013	1301.9	0.0036
Hoxd12(Homeobox)/ChickenMSG-Hoxd12.Flag-ChIP-Seq(GSE86088)/Homer	HDGYAATGAAAN	1e-200	-461.7	0	23879	0.2663	79954.1	0.2184
RAV1(RAV)/colamp-RAV1-DAP-Seq(GSE60143)/Homer	TWWTTTCTGTTG	1e-198	-458	0	8896	0.0992	25152	0.0687
ZEB2(Zf)/SNU398-ZEB2-ChIP-Seq(GSE103048)/Homer	GNMCAGGTGTGC	1e-197	-454.3	0	13420	0.1496	41176.3	0.1125
Pdx1(Homeobox)/Islet-Pdx1-ChIP-Seq(SRA008281)/Homer	YCATYAATCA	1e-197	-453.9	0	15276	0.1703	47922.9	0.1309
IRF2(IRF)/Erythroblas-IRF2-ChIP-Seq(GSE36985)/Homer	GAAASYGAAASY	1e-197	-453.8	0	1930	0.0215	3193.7	0.0087
ZNF165(Zf)/WHIM12-ZNF165-ChIP-Seq(GSE65937)/Homer	AAGGKGRCGCAGGCA	1e-196	-452.9	0	2733	0.0305	5374.2	0.0147
At1g25550(G2like)/colamp-At1g25550-DAP-Seq(GSE60143)/Homer	NAGATTCY	1e-194	-448	0	16253	0.1812	51595.5	0.1409
ZSCAN22(Zf)/HEK293-ZSCAN22.GFP-ChIP-Seq(GSE58341)/Homer	SMCAGTCWGAKGGAGGAGGC	1e-193	-445.5	0	1539	0.0172	2246.3	0.0061
FUS3(ABI3VP1)/col-FUS3-DAP-Seq(GSE60143)/Homer	DNNWTNTGCATGKNN	1e-192	-443.6	0	14087	0.1571	43742.8	0.1195
Tcf4(HMG)/Hct116-Tcf4-ChIP-Seq(SRA012054)/Homer	ASATCAAAGGVA	1e-191	-441.8	0	6337	0.0707	16670.9	0.0455
GFY(?)/Promoter/Homer	ACTACAATTCCC	1e-191	-440.3	0	1853	0.0207	3047.1	0.0083
AT4G37180(G2like)/col-AT4G37180-DAP-Seq(GSE60143)/Homer	AGAATCTTNN	1e-190	-439.1	0	17592	0.1962	56687.3	0.1548
AT5G25475(ABI3VP1)/col-AT5G25475-DAP-Seq(GSE60143)/Homer	RNNRNCAAGCADNDB	1e-188	-435.1	0	16858	0.188	54033.9	0.1476
FXR(NR),IR1/Liver-FXR-ChIP-Seq(Chong_et_al.)/Homer	AGGTCANTGACCTB	1e-183	-422.1	0	6351	0.0708	16900.5	0.0462
OCT:OCT-short(POU,Homeobox)/NPC-OCT6-ChIP-Seq(GSE43916)/Homer	ATGCATWATGCATRW	1e-179	-413.3	0	10141	0.1131	30022.1	0.082
Sox2(HMG)/mES-Sox2-ChIP-Seq(GSE11431)/Homer	BCCATTGTTC	1e-178	-411.3	0	12244	0.1365	37544	0.1025
Max(bHLH)/K562-Max-ChIP-Seq(GSE31477)/Homer	RCCACGTGGYYN	1e-176	-405.4	0	10660	0.1189	31961.6	0.0873
JGL(C2H2)/col-JGL-DAP-Seq(GSE60143)/Homer	ACYTTCAGTT	1e-174	-402.5	0	21235	0.2368	71005.7	0.1939
LXRE(NR),DR4/RAW-LXRb.biotin-ChIP-Seq(GSE21512)/Homer	RGGTTACTANAGGTCA	1e-172	-397.8	0	1370	0.0153	1995.6	0.0054
Hoxd10(Homeobox)/ChickenMSG-Hoxd10.Flag-ChIP-Seq(GSE86088)/Homer	GGCMATGAAA	1e-172	-396.5	0	16245	0.1812	52396.9	0.1431
ARF2(ARF)/col-ARF2-DAP-Seq(GSE60143)/Homer	TTGTCGGMWN	1e-170	-392.8	0	40663	0.4534	147251	0.4021
NRF(NRF)/Promoter/Homer	STGCGCATGCGC	1e-168	-388.2	0	4237	0.0472	10319	0.0282
AT2G20110(CPP)/colamp-AT2G20110-DAP-Seq(GSE60143)/Homer	ATTYAAATHY	1e-168	-387.8	0	16561	0.1847	53716.3	0.1467
HSF7(HSF)/colamp-HSF7-DAP-Seq(GSE60143)/Homer	TTCTAGAAGCTTCTA	1e-162	-374	0	2374	0.0265	4766.5	0.013
Initiator/Drosophila-Promoters/Homer	NTCAGTYG	1e-162	-373.4	0	31091	0.3467	109685	0.2996
LIN-39(Homeobox)/cElegans.L3-LIN39-ChIP-Seq(modEncode)/Homer	ATGATTRATG	1e-161	-371.4	0	16252	0.1812	52850.6	0.1443
Pbx3(Homeobox)/GM12878-PBX3-ChIP-Seq(GSE32465)/Homer	SCTGTCAMTCAN	1e-160	-369.6	0	3520	0.0393	8213.1	0.0224
Chop(bZIP)/MEF-Chop-ChIP-Seq(GSE35681)/Homer	ATTGCATCAT	1e-160	-368.8	0	4173	0.0465	10268.3	0.028
Pit1+1bp(Homeobox)/GCrat-Pit1-ChIP-Seq(GSE58009)/Homer	ATGCATAATTCA	1e-157	-363.7	0	4475	0.0499	11277.2	0.0308
Tcf3(HMG)/mES-Tcf3-ChIP-Seq(GSE11724)/Homer	ASWTCAAAGG	1e-156	-361.3	0	3646	0.0407	8664.4	0.0237
DAG2(C2C2dof)/col-DAG2-DAP-Seq(GSE60143)/Homer	WWTTHACTTTTT	1e-155	-358	0	21143	0.2358	71518.6	0.1953
TFE3(bHLH)/MEF-TFE3-ChIP-Seq(GSE75757)/Homer	GTCACGTGACYV	1e-153	-354.4	0	1821	0.0203	3322.2	0.0091
CELF2(RRM)/JSL1-CELF2-CLIP-Seq(GSE71264)/Homer	RGTGTCAG	1e-152	-350.3	0	5406	0.0603	14448	0.0395
E2F6(E2F)/Hela-E2F6-ChIP-Seq(GSE31477)/Homer	GGCGGGAARN	1e-151	-348.7	0	11733	0.1308	36616.5	0.1
Egr2(Zf)/Thymocytes-Egr2-ChIP-Seq(GSE34254)/Homer	NGCGTGGGCGGR	1e-150	-346.9	0	4823	0.0538	12555.3	0.0343
VIP1(bZIP)/col-VIP1-DAP-Seq(GSE60143)/Homer	NTTGACAGCTGTCAN	1e-150	-345.9	0	2538	0.0283	5399.2	0.0147
ASL18(LOBAS2)/colamp-ASL18-DAP-Seq(GSE60143)/Homer	CCGGAAAWTCMGGAR	1e-148	-342.1	0	26658	0.2973	93082.8	0.2542
USF1(bHLH)/GM12878-Usf1-ChIP-Seq(GSE32465)/Homer	SGTCACGTGR	1e-144	-331.8	0	8588	0.0958	25598.2	0.0699
Tcf7(HMG)/GM12878-TCF7-ChIP-Seq(Encode)/Homer	CTTTGATGTGSB	1e-142	-327.8	0	4489	0.0501	11634.4	0.0318
At2g41835(C2H2)/col-At2g41835-DAP-Seq(GSE60143)/Homer	TTTGAAAA	1e-140	-324.4	0	5858	0.0653	16229.7	0.0443
REST-NRSF(Zf)/Jurkat-NRSF-ChIP-Seq/Homer	GGMGCTGTCCATGGTGCTGA	1e-140	-324.1	0	296	0.0033	68.8	0.0002
HOXD13(Homeobox)/Chicken-Hoxd13-ChIP-Seq(GSE38910)/Homer	NCYAATAAAA	1e-140	-323.4	0	13718	0.153	44291.5	0.121
Tbx20(T-box)/Heart-Tbx20-ChIP-Seq(GSE29636)/Homer	GGTGYTGACAGS	1e-140	-323	0	3359	0.0375	8052.8	0.022
ERF5(AP2EREBP)/colamp-ERF5-DAP-Seq(GSE60143)/Homer	DCMGCCGCCA	1e-139	-322.1	0	10071	0.1123	31015.3	0.0847
At5g62940(C2C2dof)/col-At5g62940-DAP-Seq(GSE60143)/Homer	WHWHHACTTTTT	1e-138	-319.5	0	42596	0.475	156892	0.4285
NPAS(bHLH)/Liver-NPAS-ChIP-Seq(GSE39860)/Homer	NVCACGTG	1e-138	-319.1	0	23691	0.2642	82112.9	0.2243
IRF:BATF(IRF:bZIP)/pDC-Irf8-ChIP-Seq(GSE66899)/Homer	CTTTCANTATGACTV	1e-137	-316.8	0	1772	0.0198	3364.1	0.0092
GATA(Zf),IR3/iTreg-Gata3-ChIP-Seq(GSE20898)/Homer	NNNNNBAGATAWYATCTVHN	1e-136	-314.8	0	2593	0.0289	5754.1	0.0157
AGL95(ND)/col-AGL95-DAP-Seq(GSE60143)/Homer	TTCTAGAAGCTTCTA	1e-135	-312.9	0	1365	0.0152	2289.3	0.0063
OBP3(C2C2dof)/col-OBP3-DAP-Seq(GSE60143)/Homer	NYWACTTTTT	1e-134	-310.6	0	38430	0.4285	140362	0.3833
Hoxa13(Homeobox)/ChickenMSG-Hoxa13.Flag-ChIP-Seq(GSE86088)/Homer	CYHATAAAAN	1e-133	-308.4	0	31984	0.3567	114766	0.3134
AT2G28810(C2C2dof)/colamp-AT2G28810-DAP-Seq(GSE60143)/Homer	VAAAAAGTWA	1e-133	-308.1	0	30989	0.3456	110845	0.3027
TR4(NR),DR1/Hela-TR4-ChIP-Seq(GSE24685)/Homer	GAGGTCAAAGGTCA	1e-132	-306.1	0	1560	0.0174	2834.1	0.0077
Six1(Homeobox)/Myoblast-Six1-ChIP-Chip(GSE20150)/Homer	GKVTCADRTTWC	1e-131	-303.7	0	4153	0.0463	10754.7	0.0294
Tbox:Smad(T-box,MAD)/ESCd5-Smad2_3-ChIP-Seq(GSE29422)/Homer	AGGTGHCAGACA	1e-131	-302.2	0	2845	0.0317	6606.4	0.018
Hoxa10(Homeobox)/ChickenMSG-Hoxa10.Flag-ChIP-Seq(GSE86088)/Homer	GGYAATGAAA	1e-130	-299.6	0	8281	0.0923	24946.3	0.0681
Oct2(POU,Homeobox)/Bcell-Oct2-ChIP-Seq(GSE21512)/Homer	ATATGCAAAT	1e-129	-298.3	0	3455	0.0385	8548.8	0.0233
ZNF7(Zf)/HepG2-ZNF7.Flag-ChIP-Seq(Encode)/Homer	CTGCCWVCTTTTRTA	1e-128	-294.8	0	7246	0.0808	21362.3	0.0583
AT4G18450(AP2EREBP)/col-AT4G18450-DAP-Seq(GSE60143)/Homer	ATGGCGGCKG	1e-127	-293	0	9460	0.1055	29250.1	0.0799
Nkx2.1(Homeobox)/LungAC-Nkx2.1-ChIP-Seq(GSE43252)/Homer	RSCACTYRAG	1e-127	-292.6	0	39098	0.436	143530	0.392
bZIP69(bZIP)/col-bZIP69-DAP-Seq(GSE60143)/Homer	GACAGCTGKCAW	1e-125	-289.6	0	1634	0.0182	3114.4	0.0085
LEP(AP2EREBP)/col-LEP-DAP-Seq(GSE60143)/Homer	CDCCGCCGTC	1e-125	-289	0	7661	0.0854	22897.5	0.0625
FEA4(bZIP)/Corn-FEA4-ChIP-Seq(GSE61954)/Homer	TGACGTCACS	1e-122	-282.8	0	18664	0.2081	63642.3	0.1738
Nkx2.2(Homeobox)/NPC-Nkx2.2-ChIP-Seq(GSE61673)/Homer	BTBRAGTGSN	1e-121	-280.1	0	28987	0.3232	103683	0.2832
Oct4(POU,Homeobox)/mES-Oct4-ChIP-Seq(GSE11431)/Homer	ATTTGCATAW	1e-121	-279.8	0	5485	0.0612	15449.2	0.0422
PBX1(Homeobox)/MCF7-PBX1-ChIP-Seq(GSE28007)/Homer	GSCTGTCACTCA	1e-120	-278.6	0	1199	0.0134	1996.8	0.0055
RBFox2(?)/Heart-RBFox2-CLIP-Seq(GSE57926)/Homer	TGCATGCA	1e-120	-278.3	0	28985	0.3232	103722	0.2833
HSFA1E(HSF)/col-HSFA1E-DAP-Seq(GSE60143)/Homer	TTCTAGAAGCTTCTA	1e-120	-278.2	0	1032	0.0115	1576.7	0.0043
CLOCK(bHLH)/Liver-Clock-ChIP-Seq(GSE39860)/Homer	GHCACGTG	1e-120	-277.8	0	9632	0.1074	30103.7	0.0822
AT5G63260(C3H)/col-AT5G63260-DAP-Seq(GSE60143)/Homer	RAAAAAGTRA	1e-119	-275.4	0	30988	0.3456	111691	0.305
HSFA6A(HSF)/col-HSFA6A-DAP-Seq(GSE60143)/Homer	RGAAGNTTCTAGAAN	1e-117	-271.1	0	567	0.0063	553.7	0.0015
NTM1(NAC)/col-NTM1-DAP-Seq(GSE60143)/Homer	ACTTRTARAASAAGT	1e-117	-269.7	0	5677	0.0633	16223.9	0.0443
p63(p53)/Keratinocyte-p63-ChIP-Seq(GSE17611)/Homer	NNDRCATGYCYNRRCATGYH	1e-115	-266.9	0	5102	0.0569	14288.6	0.039
Atf4(bZIP)/MEF-Atf4-ChIP-Seq(GSE35681)/Homer	MTGATGCAAT	1e-115	-264.9	0	5206	0.0581	14665.9	0.0401
ANAC005(NAC)/col-ANAC005-DAP-Seq(GSE60143)/Homer	WVCTTVTWNHABAAG	1e-114	-263	0	5385	0.06	15299.4	0.0418
Sox6(HMG)/Myotubes-Sox6-ChIP-Seq(GSE32627)/Homer	CCATTGTTNY	1e-113	-261.7	0	21311	0.2376	74261.7	0.2028
Pitx1:Ebox(Homeobox,bHLH)/Hindlimb-Pitx1-ChIP-Seq(GSE41591)/Homer	YTAATTRAWWCCAGATGT	1e-113	-260.3	0	2176	0.0243	4852.9	0.0133
Mef2b(MADS)/HEK293-Mef2b.V5-ChIP-Seq(GSE67450)/Homer	GCTATTTTTGGM	1e-111	-257.8	0	10453	0.1166	33415.1	0.0913
TGA1(bZIP)/colamp-TGA1-DAP-Seq(GSE60143)/Homer	TGACGTCAKC	1e-111	-257.6	0	6969	0.0777	20880.2	0.057
At3g45610(C2C2dof)/col-At3g45610-DAP-Seq(GSE60143)/Homer	TWACTTTTTS	1e-111	-256	0	20356	0.227	70720.3	0.1931
Oct6(POU,Homeobox)/NPC-Pou3f1-ChIP-Seq(GSE35496)/Homer	WATGCAAATGAG	1e-111	-255.7	0	4935	0.055	13845	0.0378
E-box(bHLH)/Promoter/Homer	SSGGTCACGTGA	1e-110	-254.7	0	1908	0.0213	4088.9	0.0112
Mef2d(MADS)/Retina-Mef2d-ChIP-Seq(GSE61391)/Homer	GCTATTTTTAGC	1e-110	-253.6	0	2454	0.0274	5746.6	0.0157
Nur77(NR)/K562-NR4A1-ChIP-Seq(GSE31363)/Homer	TGACCTTTNCNT	1e-109	-251.4	0	2656	0.0296	6391.9	0.0175
NF1:FOXA1(CTF,Forkhead)/LNCAP-FOXA1-ChIP-Seq(GSE27824)/Homer	WNTGTTTRYTTTGGCA	1e-108	-250.6	0	832	0.0093	1184	0.0032
CTCF-SatelliteElement(Zf?)/CD4+-CTCF-ChIP-Seq(Barski_et_al.)/Homer	TGCAGTTCCMVNWRTGGCCA	1e-108	-249.3	0	455	0.0051	384.4	0.001
n-Myc(bHLH)/mES-nMyc-ChIP-Seq(GSE11431)/Homer	VRCCACGTGG	1e-108	-249.1	0	11602	0.1294	37794.4	0.1032
Pknox1(Homeobox)/ES-Prep1-ChIP-Seq(GSE63282)/Homer	SCTGTCAVTCAV	1e-108	-248.8	0	3526	0.0393	9204.5	0.0251
c-Myc(bHLH)/mES-cMyc-ChIP-Seq(GSE11431)/Homer	VVCCACGTGG	1e-107	-248	0	7837	0.0874	24102.3	0.0658
COG1(C2C2dof)/col-COG1-DAP-Seq(GSE60143)/Homer	DAAAAAGTGA	1e-106	-246.3	0	19730	0.22	68545.6	0.1872
CDF3(C2C2dof)/colamp-CDF3-DAP-Seq(GSE60143)/Homer	AAAAGTRM	1e-106	-245.2	0	23376	0.2607	82659.1	0.2257
AARE(HLH)/mES-cMyc-ChIP-Seq/Homer	GATTGCATCA	1e-106	-244.3	0	1949	0.0217	4274.8	0.0117
AT1G10720(BSD)/col-AT1G10720-DAP-Seq(GSE60143)/Homer	TTCTAGAAKCTTCTA	1e-105	-242.8	0	416	0.0046	326.4	0.0009
ERF9(AP2EREBP)/colamp-ERF9-DAP-Seq(GSE60143)/Homer	AWATGGCGGCGG	1e-103	-239.1	0	6699	0.0747	20182.4	0.0551
Tbet(T-box)/CD8-Tbet-ChIP-Seq(GSE33802)/Homer	AGGTGTGAAM	1e-102	-235.5	0	14824	0.1653	50103.5	0.1368
CRE(bZIP)/Promoter/Homer	CSGTGACGTCAC	1e-96	-223.1	0	4862	0.0542	13973.7	0.0382
At1g64620(C2C2dof)/colamp-At1g64620-DAP-Seq(GSE60143)/Homer	CACTTTTT	1e-94	-218.5	0	20035	0.2234	70407.2	0.1923
AT2G01818(PLATZ)/col-AT2G01818-DAP-Seq(GSE60143)/Homer	TCTAGAABSTTC	1e-94	-218.1	0	2079	0.0232	4843.4	0.0132
At1g14580(C2H2)/colamp-At1g14580-DAP-Seq(GSE60143)/Homer	CASAAAAMGACAAAA	1e-94	-217.5	0	2214	0.0247	5266.7	0.0144
FOXA1:AR(Forkhead,NR)/LNCAP-AR-ChIP-Seq(GSE27824)/Homer	AGTAAACAAAAAAGAACAND	1e-93	-215.6	0	700	0.0078	982.6	0.0027
PGR(NR)/EndoStromal-PGR-ChIP-Seq(GSE69539)/Homer	AAGAACATWHTGTTC	1e-93	-215	0	2753	0.0307	6995.9	0.0191
Hoxa9(Homeobox)/ChickenMSG-Hoxa9.Flag-ChIP-Seq(GSE86088)/Homer	RGCAATNAAA	1e-93	-214.6	0	35374	0.3945	130901	0.3575
Mef2a(MADS)/HL1-Mef2a.biotin-ChIP-Seq(GSE21529)/Homer	CYAAAAATAG	1e-93	-214.5	0	5694	0.0635	16978.2	0.0464
SEP3(MADS)/Arabidoposis-Flower-Sep3-ChIP-Seq/Homer	CCAAAAAGGG	1e-86	-199.3	0	15048	0.1678	51766.7	0.1414
At3g60580(C2H2)/col-At3g60580-DAP-Seq(GSE60143)/Homer	WTTYTACT	1e-86	-198.3	0	65061	0.7255	253390	0.692
OCT:OCT(POU,Homeobox)/NPC-OCT6-ChIP-Seq(GSE43916)/Homer	YATGCATATRCATRT	1e-84	-195.6	0	779	0.0087	1243.3	0.0034
CEBP:CEBP(bZIP)/MEF-Chop-ChIP-Seq(GSE35681)/Homer	NTNATGCAAYMNNHTGMAAY	1e-84	-195.6	0	1942	0.0217	4583.2	0.0125
ERF1(AP2EREBP)/colamp-ERF1-DAP-Seq(GSE60143)/Homer	GGCGGCTR	1e-84	-194.4	0	12782	0.1425	43299.1	0.1183
AT1G23810(Orphan)/col-AT1G23810-DAP-Seq(GSE60143)/Homer	TTCTAGAAGSTTCTA	1e-84	-193.7	0	543	0.0061	686.2	0.0019
Adof1(C2C2dof)/col-Adof1-DAP-Seq(GSE60143)/Homer	NRWAAAGYDV	1e-83	-193.4	0	35484	0.3957	132031	0.3606
bHLH80(bHLH)/col-bHLH80-DAP-Seq(GSE60143)/Homer	NNNNDCAASTTGHNN	1e-82	-191	0	12304	0.1372	41576.9	0.1135
Unknown3/Drosophila-Promoters/Homer	ACVAKCTGGCAGCGC	1e-82	-190.9	0	1635	0.0182	3676.9	0.01
Sox17(HMG)/Endoderm-Sox17-ChIP-Seq(GSE61475)/Homer	CCATTGTTYB	1e-82	-190.6	0	10076	0.1124	33259.2	0.0908
TGA4(bZIP)/colamp-TGA4-DAP-Seq(GSE60143)/Homer	RTGACGTCAKCW	1e-81	-188.5	0	5112	0.057	15288.8	0.0418
Cbf1(bHLH)/Yeast-Cbf1-ChIP-Seq(GSE29506)/Homer	TCACGTGAYH	1e-81	-187.7	0	5060	0.0564	15116.1	0.0413
Six4(Homeobox)/MCF7-SIX4-ChIP-Seq(Encode)/Homer	TGWAAYCTGABACCB	1e-79	-183.1	0	953	0.0106	1751.1	0.0048
dof45(C2C2dof)/col-dof45-DAP-Seq(GSE60143)/Homer	NVAWAAAGTN	1e-78	-181.6	0	32150	0.3585	119101	0.3253
HSF21(HSF)/col-HSF21-DAP-Seq(GSE60143)/Homer	CTTCTAGAAGMTTYW	1e-78	-181.6	0	1140	0.0127	2279	0.0062
GRHL2(CP2)/HBE-GRHL2-ChIP-Seq(GSE46194)/Homer	AAACYKGTTWDACMRGTTTB	1e-77	-177.7	0	4760	0.0531	14200.8	0.0388
Brn1(POU,Homeobox)/NPC-Brn1-ChIP-Seq(GSE35496)/Homer	TATGCWAATBAV	1e-76	-176.6	0	3685	0.0411	10488.9	0.0286
HSFB4(HSF)/col-HSFB4-DAP-Seq(GSE60143)/Homer	TTCTAGAAGCTTCTA	1e-76	-176	0	474	0.0053	581	0.0016
AGL15(MADS)/col-AGL15-DAP-Seq(GSE60143)/Homer	TTTCCHWATWDGGAA	1e-76	-175.9	0	1817	0.0203	4341.4	0.0119
OCT4-SOX2-TCF-NANOG(POU,Homeobox,HMG)/mES-Oct4-ChIP-Seq(GSE11431)/Homer	ATTTGCATAACAATG	1e-75	-174.3	0	1734	0.0193	4095.9	0.0112
AT1G47655(C2C2dof)/colamp-AT1G47655-DAP-Seq(GSE60143)/Homer	YHACTTTTTS	1e-74	-172.5	0	43493	0.485	165092	0.4509
At3g04030(G2like)/col-At3g04030-DAP-Seq(GSE60143)/Homer	DRGAATCT	1e-74	-172.2	0	13833	0.1543	47800	0.1305
AT2G33550(Trihelix)/colamp-AT2G33550-DAP-Seq(GSE60143)/Homer	TTTAAGGGCAYTTTT	1e-73	-169.7	0	24540	0.2736	89357.4	0.244
AT3G12130(C3H)/colamp-AT3G12130-DAP-Seq(GSE60143)/Homer	TMACTTTTTV	1e-73	-169	0	32005	0.3569	118953	0.3249
OBP1(C2C2dof)/col-OBP1-DAP-Seq(GSE60143)/Homer	NHHACTTTWT	1e-73	-168.8	0	35297	0.3936	132134	0.3609
CEBP(bZIP)/ThioMac-CEBPb-ChIP-Seq(GSE21512)/Homer	ATTGCGCAAC	1e-72	-167.3	0	11501	0.1282	39085.6	0.1067
IRF4(IRF)/GM12878-IRF4-ChIP-Seq(GSE32465)/Homer	ACTGAAACCA	1e-71	-164.4	0	6190	0.069	19495.8	0.0532
VDR(NR),DR3/GM10855-VDR+vitD-ChIP-Seq(GSE22484)/Homer	ARAGGTCANWGAGTTCANNN	1e-71	-164.4	0	3109	0.0347	8668.6	0.0237
RAR:RXR(NR),DR5/ES-RAR-ChIP-Seq(GSE56893)/Homer	RGGTCADNNAGAGGTCAV	1e-71	-164.1	0	545	0.0061	778.9	0.0021
ZBTB12(Zf)/HEK293-ZBTB12.GFP-ChIP-Seq(GSE58341)/Homer	NGNTCTAGAACCNGV	1e-70	-163.2	0	5343	0.0596	16475.7	0.045
LCL1(MYBrelated)/colamp-LCL1-DAP-Seq(GSE60143)/Homer	NAAAATATCTWHWWN	1e-70	-162	0	1768	0.0197	4294.5	0.0117
Nkx2.5(Homeobox)/HL1-Nkx2.5.biotin-ChIP-Seq(GSE21529)/Homer	RRSCACTYAA	1e-70	-161.7	0	30997	0.3457	115190	0.3146
Hoxd13(Homeobox)/ChickenMSG-Hoxd13.Flag-ChIP-Seq(GSE86088)/Homer	NCYAATAAAA	1e-69	-160.5	0	21476	0.2395	77636.8	0.212
RAR:RXR(NR),DR5/ES-RAR-ChIP-Seq(GSE56893)/Homer	AGGTCAAGGTCA	1e-69	-160.4	0	1588	0.0177	3745.2	0.0102
PHV(HB)/col-PHV-DAP-Seq(GSE60143)/Homer	RTAATSATTA	1e-69	-159	0	5806	0.0647	18201	0.0497
ERF2(AP2EREBP)/colamp-ERF2-DAP-Seq(GSE60143)/Homer	GGCGGCTG	1e-67	-155.5	0	13857	0.1545	48313.3	0.1319
PAX5(Paired,Homeobox)/GM12878-PAX5-ChIP-Seq(GSE32465)/Homer	GCAGCCAAGCRTGACH	1e-67	-154.5	0	6639	0.074	21295	0.0582
TCFL2(HMG)/K562-TCF7L2-ChIP-Seq(GSE29196)/Homer	ACWTCAAAGG	1e-66	-154.3	0	1181	0.0132	2553.7	0.007
At5g52660(MYBrelated)/colamp-At5g52660-DAP-Seq(GSE60143)/Homer	HAAAAATATCTW	1e-66	-153.6	0	5139	0.0573	15894.6	0.0434
AGL25(MADS)/colamp-AGL25-DAP-Seq(GSE60143)/Homer	TTTCCATWTWTGGAA	1e-65	-151.4	0	674	0.0075	1146.8	0.0031
Cdx2(Homeobox)/mES-Cdx2-ChIP-Seq(GSE14586)/Homer	GYMATAAAAH	1e-65	-150.2	0	9088	0.1013	30418.9	0.0831
SFP1/SacCer-Promoters/Homer	DDAAAAATTTTY	1e-65	-150.1	0	987	0.011	2012.1	0.0055
ERF73(AP2EREBP)/col-ERF73-DAP-Seq(GSE60143)/Homer	CCGCCGCC	1e-64	-149.1	0	13684	0.1526	47820.2	0.1306
PAX5(Paired,Homeobox),condensed/GM12878-PAX5-ChIP-Seq(GSE32465)/Homer	GTCACGCTCSCTGM	1e-62	-144	0	2124	0.0237	5595.4	0.0153
AT5G66940(C2C2dof)/col-AT5G66940-DAP-Seq(GSE60143)/Homer	NNHACTTTWT	1e-62	-142.9	0	25343	0.2826	93421.7	0.2551
At4g38000(C2C2dof)/col-At4g38000-DAP-Seq(GSE60143)/Homer	WWWTWACTTTTT	1e-61	-141.8	0	13990	0.156	49189.3	0.1343
dof24(C2C2dof)/col-dof24-DAP-Seq(GSE60143)/Homer	TWMCTTTTTG	1e-61	-141.4	0	26993	0.301	100005	0.2731
ANAC004(NAC)/colamp-ANAC004-DAP-Seq(GSE60143)/Homer	WNCTTVYNNNRBAAG	1e-61	-140.8	0	3793	0.0423	11318.5	0.0309
ZNF692(Zf)/HEK293-ZNF692.GFP-ChIP-Seq(GSE58341)/Homer	GTGGGCCCCA	1e-60	-139.2	0	2725	0.0304	7652.7	0.0209
Brachyury(T-box)/Mesoendoderm-Brachyury-ChIP-exo(GSE54963)/Homer	ANTTMRCASBNNNGTGYKAAN	1e-60	-139.2	0	3660	0.0408	10875.1	0.0297
AT3G52440(C2C2dof)/colamp-AT3G52440-DAP-Seq(GSE60143)/Homer	DTHACTTTTT	1e-59	-137.6	0	29610	0.3302	110548	0.3019
AT2G28920(ND)/col-AT2G28920-DAP-Seq(GSE60143)/Homer	WAGATATTTWTW	1e-59	-136.4	0	3170	0.0353	9209.8	0.0252
Oct4:Sox17(POU,Homeobox,HMG)/F9-Sox17-ChIP-Seq(GSE44553)/Homer	CCATTGTATGCAAAT	1e-59	-135.9	0	1674	0.0187	4209.4	0.0115
p53(p53)/Saos-p53-ChIP-Seq(GSE15780)/Homer	RRCATGYCYRGRCATGYYYN	1e-58	-135.2	0	1383	0.0154	3296.1	0.009
p53(p53)/Saos-p53-ChIP-Seq/Homer	RRCATGYCYRGRCATGYYYN	1e-58	-135.2	0	1383	0.0154	3296.1	0.009
HSFB3(HSF)/colamp-HSFB3-DAP-Seq(GSE60143)/Homer	TTCTAGAAGMTTHTW	1e-57	-133.4	0	692	0.0077	1272.8	0.0035
Six2(Homeobox)/NephronProgenitor-Six2-ChIP-Seq(GSE39837)/Homer	GWAAYHTGAKMC	1e-57	-131.4	0	14207	0.1584	50317.5	0.1374
AT1G49560(G2like)/colamp-AT1G49560-DAP-Seq(GSE60143)/Homer	GAWTCTNWDA	1e-56	-130.9	0	19624	0.2188	71351.6	0.1949
PIF7(bHLH)/col-PIF7-DAP-Seq(GSE60143)/Homer	CCACGTGGNH	1e-54	-126.6	0	3553	0.0396	10674.5	0.0292
GRE(NR),IR3/RAW264.7-GRE-ChIP-Seq(Unpublished)/Homer	VAGRACAKWCTGTYC	1e-54	-124.6	0	2812	0.0314	8123.6	0.0222
ANAC062(NAC)/colamp-ANAC062-DAP-Seq(GSE60143)/Homer	TACTTANTNWNYAAG	1e-51	-119.3	0	4026	0.0449	12458.2	0.034
At1g68670(G2like)/colamp-At1g68670-DAP-Seq(GSE60143)/Homer	WNWWHNRAAGATTCT	1e-51	-118.9	0	5989	0.0668	19585.2	0.0535
NFIL3(bZIP)/HepG2-NFIL3-ChIP-Seq(Encode)/Homer	VTTACGTAAYNNNNN	1e-51	-118.6	0	11046	0.1232	38569.6	0.1053
TSO1(CPP)/col-TSO1-DAP-Seq(GSE60143)/Homer	RAATTTRAAW	1e-50	-116.4	0	1456	0.0162	3678.4	0.01
OBP4(C2C2dof)/col-OBP4-DAP-Seq(GSE60143)/Homer	WTTHACTTTTTB	1e-50	-116.1	0	18581	0.2072	67779.9	0.1851
p73(p53)/Trachea-p73-ChIP-Seq(PRJNA310161)/Homer	NRRRCAWGTCCDGRCATGYY	1e-50	-115.6	0	760	0.0085	1552.6	0.0042
ZNF136(Zf)/HEK293-ZNF136.GFP-ChIP-Seq(GSE58341)/Homer	YTKGATAHAGTATTCTWGGTNGGCA	1e-49	-114.5	0	1122	0.0125	2642	0.0072
NFkB-p50,p52(RHD)/Monocyte-p50-ChIP-Chip(Schreiber_et_al.)/Homer	GGGGGAATCCCC	1e-48	-110.9	0	2235	0.0249	6314.9	0.0172
Hoxb4(Homeobox)/ES-Hoxb4-ChIP-Seq(GSE34014)/Homer	TGATTRATGGCY	1e-47	-110.1	0	3274	0.0365	9929.7	0.0271
ANAC011(NAC)/col-ANAC011-DAP-Seq(GSE60143)/Homer	TDCTTGYRNNDCAAG	1e-46	-107.5	0	3595	0.0401	11108.1	0.0303
Eomes(T-box)/H9-Eomes-ChIP-Seq(GSE26097)/Homer	ATTAACACCT	1e-46	-106.9	0	27823	0.3103	104658	0.2858
Tbx21(T-box)/GM12878-TBX21-ChIP-Seq(Encode)/Homer	AGGTGTGAAA	1e-45	-104.8	0	13096	0.146	46836.1	0.1279
Tcfcp2l1(CP2)/mES-Tcfcp2l1-ChIP-Seq(GSE11431)/Homer	NRAACCRGTTYRAACCRGYT	1e-45	-104.5	0	2292	0.0256	6585.7	0.018
PBX2(Homeobox)/K562-PBX2-ChIP-Seq(Encode)/Homer	RTGATTKATRGN	1e-45	-104.1	0	12840	0.1432	45872.9	0.1253
Unknown4/Arabidopsis-Promoters/Homer	CKTCKTCTTY	1e-44	-102.5	0	14143	0.1577	50962.4	0.1392
RORa(NR)/Liver-Rora-ChIP-Seq(GSE101115)/Homer	AAWCTAGGTCARDNN	1e-44	-102.2	0	1971	0.022	5519.4	0.0151
HDG1(Homeobox)/col100-HDG1-DAP-Seq(GSE60143)/Homer	DDYAATTAATGH	1e-43	-101.2	0	6182	0.0689	20666.7	0.0564
HOXA9(Homeobox)/HSC-Hoxa9-ChIP-Seq(GSE33509)/Homer	GGCCATAAATCA	1e-42	-98.72	0	9883	0.1102	34685.8	0.0947
TCP20(TCP)/col-TCP20-DAP-Seq(GSE60143)/Homer	GGDCCCAC	1e-40	-94.28	0	6285	0.0701	21206.4	0.0579
STOP1(C2H2)/colamp-STOP1-DAP-Seq(GSE60143)/Homer	DTATCTGGKGRAGGT	1e-40	-93.06	0	6067	0.0677	20421	0.0558
Unknown1(NR/Ini-like)/Drosophila-Promoters/Homer	MYGGTCACACTG	1e-39	-91.97	0	2862	0.0319	8744.6	0.0239
GRE(NR),IR3/A549-GR-ChIP-Seq(GSE32465)/Homer	NRGVACABNVTGTYCY	1e-39	-91.87	0	1586	0.0177	4338.1	0.0118
ZNF317(Zf)/HEK293-ZNF317.GFP-ChIP-Seq(GSE58341)/Homer	GTCWGCTGTYYCTCT	1e-39	-90.82	0	1290	0.0144	3371.3	0.0092
GBF3(bZIP)/Arabidopsis-GBF3-ChIP-Seq(GSE80564)/Homer	TGCCACGTSAYC	1e-39	-90.7	0	6353	0.0708	21544.3	0.0588
Pit1(Homeobox)/GCrat-Pit1-ChIP-Seq(GSE58009)/Homer	ATGMATATDC	1e-39	-90.17	0	12309	0.1373	44270.2	0.1209
dHNF4(NR)/Fly-HNF4-ChIP-Seq(GSE73675)/Homer	GGTCCAAAGTCCAMT	1e-37	-86.35	0	649	0.0072	1399.9	0.0038
AGL16(MADS)/col-AGL16-DAP-Seq(GSE60143)/Homer	TWCCHWATWDGGAAA	1e-37	-85.92	0	1095	0.0122	2784.3	0.0076
ZML2(C2C2gata)/col-ZML2-DAP-Seq(GSE60143)/Homer	CATCATCATC	1e-37	-85.53	0	2893	0.0323	8954	0.0245
p53(p53)/mES-cMyc-ChIP-Seq(GSE11431)/Homer	ACATGCCCGGGCAT	1e-35	-81.14	0	372	0.0041	647.7	0.0018
HLF(bZIP)/HSC-HLF.Flag-ChIP-Seq(GSE69817)/Homer	RTTATGYAAB	1e-35	-80.88	0	12712	0.1418	46152.5	0.126
bHLH74(bHLH)/col-bHLH74-DAP-Seq(GSE60143)/Homer	DRATCACGTGAB	1e-34	-79.3	0	4434	0.0494	14667.1	0.0401
BBX31(Orphan)/col-BBX31-DAP-Seq(GSE60143)/Homer	NAAAAAGTDA	1e-34	-78.94	0	20783	0.2318	77911	0.2128
ZFP3(Zf)/HEK293-ZFP3.GFP-ChIP-Seq(GSE58341)/Homer	GGGTTTTGAAGGATGARTAGGAGTT	1e-33	-77.66	0	91	0.001	41.1	0.0001
At3g09600(MYBrelated)/colamp-At3g09600-DAP-Seq(GSE60143)/Homer	AAAATATCTT	1e-33	-76.71	0	5170	0.0577	17455.9	0.0477
Foxh1(Forkhead)/hESC-FOXH1-ChIP-Seq(GSE29422)/Homer	NNTGTGGATTSS	1e-33	-76.48	0	9329	0.104	33232	0.0908
ATHB15(HB)/col-ATHB15-DAP-Seq(GSE60143)/Homer	GYAATSATTA	1e-33	-76.45	0	4825	0.0538	16178	0.0442
Hoxc9(Homeobox)/Ainv15-Hoxc9-ChIP-Seq(GSE21812)/Homer	GGCCATAAATCA	1e-32	-74.29	0	7392	0.0824	25895	0.0707
AT1G69570(C2C2dof)/col-AT1G69570-DAP-Seq(GSE60143)/Homer	WAAAAGTGHH	1e-31	-72.57	0	16355	0.1824	60717.8	0.1658
ZNF528(Zf)/HEK293-ZNF528.GFP-ChIP-Seq(GSE58341)/Homer	AGAAATGACTTCCCT	1e-31	-71.71	0	110	0.0012	77.8	0.0002
Unknown(Homeobox)/Limb-p300-ChIP-Seq/Homer	SSCMATWAAA	1e-30	-71.26	0	8657	0.0965	30819.9	0.0842
ZNF16(Zf)/HEK293-ZNF16.GFP-ChIP-Seq(GSE58341)/Homer	MACCTTCYATGGCTCCCTAKTGCCY	1e-30	-70.51	0	174	0.0019	202.2	0.0006
ZNF675(Zf)/HEK293-ZNF675.GFP-ChIP-Seq(GSE58341)/Homer	ARGAGGMCAAAATGW	1e-30	-70.51	0	2016	0.0225	6079.5	0.0166
OCT:OCT(POU,Homeobox,IR1)/NPC-Brn2-ChIP-Seq(GSE35496)/Homer	ATGAATWATTCATGA	1e-29	-68.72	0	264	0.0029	418.4	0.0011
DMRT1(DM)/Testis-DMRT1-ChIP-Seq(GSE64892)/Homer	TWGHWACAWTGTWDC	1e-28	-65.27	0	2836	0.0316	9096.6	0.0248
GATA3(Zf),DR8/iTreg-Gata3-ChIP-Seq(GSE20898)/Homer	AGATSTNDNNDSAGATAASN	1e-28	-65.1	0	1004	0.0112	2682.1	0.0073
ATHB13(Homeobox)/col-ATHB13-DAP-Seq(GSE60143)/Homer	CAATAATT	1e-27	-64.47	0	13373	0.1491	49360.4	0.1348
AGL6(MADS)/col-AGL6-DAP-Seq(GSE60143)/Homer	TTWCCWWAWWDGGWA	1e-27	-63.87	0	1355	0.0151	3875.1	0.0106
At1g72010(TCP)/colamp-At1g72010-DAP-Seq(GSE60143)/Homer	GGDCCCAC	1e-27	-63.65	0	8106	0.0904	28950.5	0.0791
At5g08330(TCP)/col-At5g08330-DAP-Seq(GSE60143)/Homer	GGRCCCAC	1e-27	-63.36	0	9835	0.1097	35628	0.0973
Elk1(ETS)/Hela-Elk1-ChIP-Seq(GSE31477)/Homer	HACTTCCGGY	1e-26	-60.89	0	13116	0.1463	48504.8	0.1325
SVP(MADS)/col-SVP-DAP-Seq(GSE60143)/Homer	ANTTWCCHAATTTGG	1e-25	-59.56	0	6011	0.067	21071.8	0.0575
EBNA1(EBV-virus)/Raji-EBNA1-ChIP-Seq(GSE30709)/Homer	GGYAGCAYDTGCTDCCCNNN	1e-25	-59.14	0	230	0.0026	368.1	0.001
bHLH130(bHLH)/col-bHLH130-DAP-Seq(GSE60143)/Homer	GCAACTTG	1e-25	-58.67	0	9136	0.1019	33093.2	0.0904
bHLH122(bHLH)/col100-bHLH122-DAP-Seq(GSE60143)/Homer	NDDCAASTTGHHNWW	1e-25	-58.39	0	10449	0.1165	38197.6	0.1043
Srebp2(bHLH)/HepG2-Srebp2-ChIP-Seq(GSE31477)/Homer	CGGTCACSCCAC	1e-24	-56.86	0	2395	0.0267	7653.5	0.0209
Srebp1a(bHLH)/HepG2-Srebp1a-ChIP-Seq(GSE31477)/Homer	RTCACSCCAY	1e-24	-56.85	0	3622	0.0404	12156.2	0.0332
HOXB13(Homeobox)/ProstateTumor-HOXB13-ChIP-Seq(GSE56288)/Homer	TTTTATKRGG	1e-24	-56.69	0	15210	0.1696	56919.8	0.1554
TCP7(TCP)/col-TCP7-DAP-Seq(GSE60143)/Homer	GTGGGSCCCACHHNN	1e-23	-54.91	0	8395	0.0936	30365.9	0.0829
At4g01280(MYBrelated)/colamp-At4g01280-DAP-Seq(GSE60143)/Homer	AAATATCT	1e-23	-54.63	0	6439	0.0718	22853.8	0.0624
dof43(C2C2dof)/colamp-dof43-DAP-Seq(GSE60143)/Homer	NAAAAAGTDA	1e-21	-49.72	0	19084	0.2128	72617.1	0.1983
E2F3(E2F)/MEF-E2F3-ChIP-Seq(GSE71376)/Homer	BTKGGCGGGAAA	1e-21	-49.12	0	13468	0.1502	50417.8	0.1377
RARg(NR)/ES-RARg-ChIP-Seq(GSE30538)/Homer	AGGTCAAGGTCA	1e-20	-48.15	0	357	0.004	772.1	0.0021
Mouse_Recombination_Hotspot(Zf)/Testis-DMC1-ChIP-Seq(GSE24438)/Homer	ACTYKNATTCGTGNTACTTC	1e-20	-48.04	0	782	0.0087	2121.1	0.0058
ABF1(bZIP)/Arabidopsis-ABF1-ChIP-Seq(GSE80564)/Homer	CACGTGGC	1e-20	-47.64	0	13500	0.1505	50615.4	0.1382
MYNN(Zf)/HEK293-MYNN.eGFP-ChIP-Seq(Encode)/Homer	TTCAAAWTAAAAGTC	1e-20	-47.06	0	2739	0.0305	9107.1	0.0249
M1BP(Zf)/S2R+-M1BP-ChIP-Seq(GSE49842)/Homer	CAGTGTGACCGT	1e-20	-46.82	0	3326	0.0371	11292.9	0.0308
CRF4(AP2EREBP)/colamp-CRF4-DAP-Seq(GSE60143)/Homer	CGCCGCCA	1e-19	-45.88	0	11725	0.1307	43718.9	0.1194
RORgt(NR)/EL4-RORgt.Flag-ChIP-Seq(GSE56019)/Homer	AAYTAGGTCA	1e-19	-45.23	0	1733	0.0193	5473.2	0.0149
RORgt(NR)/EL4-RORgt.Flag-ChIP-Seq(GSE56019)/Homer	AAYTAGGTCA	1e-19	-45.23	0	1733	0.0193	5473.2	0.0149
At2g45680(TCP)/colamp-At2g45680-DAP-Seq(GSE60143)/Homer	GTGGGNCCCACNDND	1e-19	-44.92	0	977	0.0109	2815.8	0.0077
ATHB20(Homeobox)/colamp-ATHB20-DAP-Seq(GSE60143)/Homer	CAATHATT	1e-19	-44.79	0	5546	0.0618	19755.2	0.054
GATA:SCL(Zf,bHLH)/Ter119-SCL-ChIP-Seq(GSE18720)/Homer	CRGCTGBNGNSNNSAGATAA	1e-19	-44.61	0	1616	0.018	5064.7	0.0138
At1g69690(TCP)/colamp-At1g69690-DAP-Seq(GSE60143)/Homer	NHGTGGGGCCCACHW	1e-19	-44.14	0	3520	0.0393	12086.6	0.033
Hoxd11(Homeobox)/ChickenMSG-Hoxd11.Flag-ChIP-Seq(GSE86088)/Homer	VGCCATAAAA	1e-19	-44.14	0	31642	0.3528	123332	0.3368
Brn2(POU,Homeobox)/NPC-Brn2-ChIP-Seq(GSE35496)/Homer	ATGAATATTC	1e-19	-44.07	0	1212	0.0135	3641.7	0.0099
ESE1(AP2EREBP)/col-ESE1-DAP-Seq(GSE60143)/Homer	GGCGGCGG	1e-18	-42.04	0	14924	0.1664	56531.7	0.1544
AT3G57600(AP2EREBP)/col-AT3G57600-DAP-Seq(GSE60143)/Homer	GGCGGTGG	1e-18	-41.82	0	15422	0.172	58516.3	0.1598
AGL13(MADS)/col-AGL13-DAP-Seq(GSE60143)/Homer	TWCCAWWTWTGGWAA	1e-17	-40.66	0	489	0.0055	1234.7	0.0034
TCP16(TCP)/colamp-TCP16-DAP-Seq(GSE60143)/Homer	GTGGDCCYNNNNNNN	1e-17	-40.18	0	9153	0.1021	33904.2	0.0926
DMRT6(DM)/Testis-DMRT6-ChIP-Seq(GSE60440)/Homer	YDGHTACAWTGTADC	1e-17	-39.74	0	2309	0.0257	7681.5	0.021
RKD2(RWPRK)/colamp-RKD2-DAP-Seq(GSE60143)/Homer	GACKTTTCRDCTTCC	1e-16	-37.79	0	9586	0.1069	35709.3	0.0975
HDG7(HB)/col-HDG7-DAP-Seq(GSE60143)/Homer	WGCATTTAATGC	1e-16	-36.94	0	1922	0.0214	6317.2	0.0173
IDD7(C2H2)/col-IDD7-DAP-Seq(GSE60143)/Homer	TTTGTCKTTTTN	1e-15	-35.17	0	4528	0.0505	16179.1	0.0442
Hoxa11(Homeobox)/ChickenMSG-Hoxa11.Flag-ChIP-Seq(GSE86088)/Homer	TTTTATGGCM	1e-15	-34.73	0	30061	0.3352	117644	0.3213
AT5G45580(G2like)/colamp-AT5G45580-DAP-Seq(GSE60143)/Homer	ADRGAATCTH	1e-13	-31.01	0	21836	0.2435	84815.6	0.2316
TRP2(MYBrelated)/colamp-TRP2-DAP-Seq(GSE60143)/Homer	TAAACCCT	1e-13	-30.46	0	2157	0.0241	7334.4	0.02
bHLHE40(bHLH)/HepG2-BHLHE40-ChIP-Seq(GSE31477)/Homer	KCACGTGMCN	1e-12	-29.5	0	5368	0.0599	19628.2	0.0536
ATHB5(HB)/colamp-ATHB5-DAP-Seq(GSE60143)/Homer	AATGATTG	1e-11	-27.27	0	11990	0.1337	45767.7	0.125
TCP17(TCP)/col-TCP17-DAP-Seq(GSE60143)/Homer	GTGGTCCCCA	1e-11	-27.01	0	662	0.0074	1961.2	0.0054
dof42(C2C2dof)/col-dof42-DAP-Seq(GSE60143)/Homer	AAAAAGGC	1e-11	-26.97	0	8443	0.0941	31767	0.0868
AtGRF6(GRF)/col-AtGRF6-DAP-Seq(GSE60143)/Homer	NTGTCAGADNNNNNN	1e-11	-26.78	0	17969	0.2004	69636.4	0.1902
HAT1(Homeobox)/col-HAT1-DAP-Seq(GSE60143)/Homer	SCAATCATTGNN	1e-11	-25.79	0	2409	0.0269	8406.7	0.023
PAX3:FKHR-fusion(Paired,Homeobox)/Rh4-PAX3:FKHR-ChIP-Seq(GSE19063)/Homer	ACCRTGACTAATTNN	1e-10	-25.04	0	3139	0.035	11207.3	0.0306
Tbr1(T-box)/Cortex-Tbr1-ChIP-Seq(GSE71384)/Homer	AAGGTGTKAA	1e-10	-24.6	0	18643	0.2079	72507	0.198
BIM3(bHLH)/col-BIM3-DAP-Seq(GSE60143)/Homer	TWVTCACGTGAB	1e-10	-24.49	0	2327	0.0259	8134.5	0.0222
ZNF382(Zf)/HEK293-ZNF382.GFP-ChIP-Seq(GSE58341)/Homer	GNCTGTASTRNTGBCTCHTT	1e-10	-24.48	0	327	0.0036	856.9	0.0023
PSE(SNAPc)/K562-mStart-Seq/Homer	WAVTCACCMTAASYDAAAAG	1e-10	-24.33	0	6467	0.0721	24145.9	0.0659
RORg(NR)/Liver-Rorc-ChIP-Seq(GSE101115)/Homer	WAABTAGGTCAV	1e-10	-24.32	0	1230	0.0137	4043.1	0.011
Unknown4/Drosophila-Promoters/Homer	AAAAATACCRMA	1e-09	-22.91	0	1460	0.0163	4923.9	0.0134
ZNF652/HepG2-ZNF652.Flag-ChIP-Seq(Encode)/Homer	TTAACCCTTTVNKKN	1e-09	-22.3	0	3624	0.0404	13171.5	0.036
TATA-Box(TBP)/Promoter/Homer	CCTTTTAWAGSC	1e-09	-22.21	0	16131	0.1799	62634.8	0.1711
ZNF41(Zf)/HEK293-ZNF41.GFP-ChIP-Seq(GSE58341)/Homer	CCTCATGGTGYCYTWYTCCCTTGTG	1e-09	-22.14	0	300	0.0033	790.1	0.0022
AGL63(MADS)/col-AGL63-DAP-Seq(GSE60143)/Homer	TTCCAAWWWTGG	1e-09	-21.57	0	9469	0.1056	36135.5	0.0987
HAT2(Homeobox)/colamp-HAT2-DAP-Seq(GSE60143)/Homer	CYAATSATTR	1e-09	-21.33	0	11701	0.1305	45016.8	0.1229
E2F1(E2F)/Hela-E2F1-ChIP-Seq(GSE22478)/Homer	CWGGCGGGAA	1e-09	-21.24	0	5784	0.0645	21626.1	0.0591
OCT:OCT(POU,Homeobox)/NPC-Brn1-ChIP-Seq(GSE35496)/Homer	ATGAATATTCATGAG	1e-09	-21.16	0	87	0.001	149.3	0.0004
EPR1(MYBrelated)/colamp-EPR1-DAP-Seq(GSE60143)/Homer	AAATATCT	1e-09	-21.06	0	4360	0.0486	16075.4	0.0439
LHY1(MYBrelated)/col-LHY1-DAP-Seq(GSE60143)/Homer	AAATATCT	1e-09	-21.06	0	4360	0.0486	16075.4	0.0439
CDX4(Homeobox)/ZebrafishEmbryos-Cdx4.Myc-ChIP-Seq(GSE48254)/Homer	NGYCATAAAWCH	1e-08	-20.71	0	12259	0.1367	47283	0.1291
EIN3(EIL)/col-EIN3-DAP-Seq(GSE60143)/Homer	ARATTCAATGWATYT	1e-08	-19.7	0	1467	0.0164	5029.1	0.0137
ANL2(HB)/col-ANL2-DAP-Seq(GSE60143)/Homer	CATTAATTGC	1e-08	-19.58	0	6086	0.0679	22899.5	0.0625
GLI3(Zf)/Limb-GLI3-ChIP-Chip(GSE11077)/Homer	CGTGGGTGGTCC	1e-08	-19.32	0	1723	0.0192	6002.8	0.0164
SOC1(MADS)/Seedling-SOC1-ChIP-Seq(GSE45846)/Homer	TWCCAWWTWTGG	1e-08	-18.97	0	4330	0.0483	16054.2	0.0438
IDD2(C2H2)/colamp-IDD2-DAP-Seq(GSE60143)/Homer	HAVAAAAMGACAAAA	1e-08	-18.8	0	1394	0.0155	4779.3	0.0131
O2(bZIP)/Corn-O2-ChIP-Seq(GSE63991)/Homer	GCTGACGTGGCA	1e-08	-18.51	0	2436	0.0272	8742.2	0.0239
AtIDD11(C2H2)/colamp-AtIDD11-DAP-Seq(GSE60143)/Homer	TTTGTCGTTT	1e-07	-17.01	0	4458	0.0497	16650.5	0.0455
GFX(?)/Promoter/Homer	ATTCTCGCGAGA	1e-07	-16.99	0	419	0.0047	1253.3	0.0034
HOXA2(Homeobox)/mES-Hoxa2-ChIP-Seq(Donaldson_et_al.)/Homer	GYCATCMATCAT	1e-07	-16.97	0	1369	0.0153	4734.9	0.0129
ATHB6(Homeobox)/Arabidopsis-HB6-ChIP-Seq(GSE80564)/Homer	CAATNATTBN	1e-07	-16.88	0	10182	0.1135	39295.7	0.1073
Pho4(bHLH)/Yeast-Pho4-ChIP-Seq(GSE29506)/Homer	AAGCACGTGBGD	1e-06	-15.97	0	3353	0.0374	12388.3	0.0338
T1ISRE(IRF)/ThioMac-Ifnb-Expression/Homer	ACTTTCGTTTCT	1e-06	-15.48	0	170	0.0019	429.1	0.0012
WRKY8(WRKY)/colamp-WRKY8-DAP-Seq(GSE60143)/Homer	CGTTGACTTT	1e-06	-14.53	0	1148	0.0128	3970.7	0.0108
At3g12730(G2like)/colamp-At3g12730-DAP-Seq(GSE60143)/Homer	AAGATTCT	1e-05	-13.68	0	20436	0.2279	80755.8	0.2205
bHLH34(bHLH)/colamp-bHLH34-DAP-Seq(GSE60143)/Homer	HGWGRHWGACACGTG	1e-05	-12.75	0	4469	0.0498	16928.5	0.0462
CArG(MADS)/PUER-Srf-ChIP-Seq(Sullivan_et_al.)/Homer	CCATATATGGNM	0.0001	-10.98	0	3766	0.042	14265.8	0.039
ATHB18(Homeobox)/colamp-ATHB18-DAP-Seq(GSE60143)/Homer	YCAATSATTG	0.0001	-10.89	0	2400	0.0268	8914.8	0.0243
GATA(Zf),IR4/iTreg-Gata3-ChIP-Seq(GSE20898)/Homer	NAGATWNBNATCTNN	0.0001	-9.243	0.0002	1010	0.0113	3606.1	0.0098
At5g66730(C2H2)/colamp-At5g66730-DAP-Seq(GSE60143)/Homer	TTTGTCKTTTTK	0.001	-8.138	0.0005	3050	0.034	11618.4	0.0317
Ik-1	NHTTGGGAATRCC	0.001	-8.106	0.0005	89677	1	366127	0.9999
Pitx1(Homeobox)/Chicken-Pitx1-ChIP-Seq(GSE38910)/Homer	TAATCCCN	0.001	-8.051	0.0006	52868	0.5895	213571	0.5833
NUC(C2H2)/col-NUC-DAP-Seq(GSE60143)/Homer	HAVAAAACGACAAAA	0.001	-7.545	0.0009	1013	0.0113	3678.3	0.01
REM16(ABI3VP1)/col-REM16-DAP-Seq(GSE60143)/Homer	DTTTTTSCCGSMAAA	0.01	-6.668	0.0022	22	0.0002	38	0.0001
SCRT1(Zf)/HEK293-SCRT1.eGFP-ChIP-Seq(Encode)/Homer	GCAACAGGTG	0.01	-6.604	0.0023	3816	0.0426	14766.5	0.0403
At5g22890(C2H2)/col-At5g22890-DAP-Seq(GSE60143)/Homer	NSAGGTKWTATCTGD	0.01	-6.491	0.0026	404	0.0045	1390.6	0.0038
bZIP44(bZIP)/colamp-bZIP44-DAP-Seq(GSE60143)/Homer	NDTGCCACGTCAGCH	0.01	-6.078	0.0039	339	0.0038	1157.6	0.0032
NTM2(NAC)/col-NTM2-DAP-Seq(GSE60143)/Homer	CTTRTNNNAYAAGBH	0.01	-5.935	0.0045	5838	0.0651	22907.5	0.0626
ANAC013(NAC)/col-ANAC013-DAP-Seq(GSE60143)/Homer	CTTGNNNNNCAAGNA	0.01	-5.719	0.0056	4400	0.0491	17173.1	0.0469
WRKY21(WRKY)/colamp-WRKY21-DAP-Seq(GSE60143)/Homer	DCGTTGACTTTT	0.01	-5.542	0.0067	1066	0.0119	3968.6	0.0108
WRKY45(WRKY)/col-WRKY45-DAP-Seq(GSE60143)/Homer	HNNNKTTGACTWWNH	0.01	-5.462	0.0072	4229	0.0472	16514.6	0.0451
SPCH(bHLH)/Seedling-SPCH-ChIP-Seq(GSE57497)/Homer	WNBCACGTGA	0.01	-5.419	0.0075	17689	0.1973	70810.4	0.1934
HOXA1(Homeobox)/mES-Hoxa1-ChIP-Seq(SRP084292)/Homer	TGATKGATGR	0.01	-5.361	0.008	3429	0.0382	13330	0.0364
BIM1(bHLH)/colamp-BIM1-DAP-Seq(GSE60143)/Homer	NNNNNNVTCACGTGM	0.01	-5.172	0.0096	1897	0.0212	7256.3	0.0198
AT4G12670(MYBrelated)/col-AT4G12670-DAP-Seq(GSE60143)/Homer	AGGGTTTAGGGTTTA	0.01	-5.066	0.0107	8	0.0001	8.9	0
ZKSCAN1(Zf)/HepG2-ZKSCAN1-ChIP-Seq(Encode)/Homer	GCACAYAGTAGGKCY	0.01	-4.978	0.0116	413	0.0046	1466	0.004
bZIP42(bZIP)/colamp-bZIP42-DAP-Seq(GSE60143)/Homer	GCCACGTCAGCA	0.01	-4.831	0.0134	63	0.0007	177.5	0.0005
DUX(Homeobox)/C2C12-Dux-ChIP-Seq(GSE87279)/Homer	BCWGATTCAATCAAN	0.1	-4.416	0.0203	49	0.0005	134.9	0.0004
HAP3(CCAATHAP3)/col-HAP3-DAP-Seq(GSE60143)/Homer	TGATGGAW	0.1	-4.36	0.0214	3918	0.0437	15380.4	0.042
LMI1(HB)/colamp-LMI1-DAP-Seq(GSE60143)/Homer	AATTATTG	0.1	-4.277	0.0232	8188	0.0913	32572	0.089
GATA3(Zf),DR4/iTreg-Gata3-ChIP-Seq(GSE20898)/Homer	AGATGKDGAGATAAG	0.1	-3.601	0.0456	969	0.0108	3689.5	0.0101
PAX6(Paired,Homeobox)/Forebrain-Pax6-ChIP-Seq(GSE66961)/Homer	NGTGTTCAVTSAAGCGKAAA	0.1	-3.274	0.0632	1269	0.0142	4899	0.0134
Tbx6(T-box)/ESC-Tbx6-ChIP-Seq(GSE93524)/Homer	DAGGTGTBAA	0.1	-3.089	0.0759	14840	0.1655	59738.2	0.1631
WRKY71(WRKY)/col-WRKY71-DAP-Seq(GSE60143)/Homer	CKTTGACYWW	0.1	-2.572	0.127	8824	0.0984	35449.2	0.0968
ANAC103(NAC)/col-ANAC103-DAP-Seq(GSE60143)/Homer	AACTTGNWNWNCAAG	0.1	-2.515	0.1342	3885	0.0433	15475.7	0.0423
PTF1(TCP)/colamp-PTF1-DAP-Seq(GSE60143)/Homer	RDDGGGACCACA	0.1	-2.511	0.1345	1338	0.0149	5233.2	0.0143
ERF10(AP2EREBP)/col-ERF10-DAP-Seq(GSE60143)/Homer	RTGGCGGCGG	0.1	-2.478	0.1388	12882	0.1436	51939.5	0.1418
GT2(Trihelix)/colamp-GT2-DAP-Seq(GSE60143)/Homer	AMGGTAAAWWWN	0.1	-2.41	0.1484	12724	0.1419	51315.9	0.1401
WRKY27(WRKY)/colamp-WRKY27-DAP-Seq(GSE60143)/Homer	NHGTTGACYTWD	1	-2.223	0.1786	10108	0.1127	40739.8	0.1113
WRKY22(WRKY)/colamp-WRKY22-DAP-Seq(GSE60143)/Homer	WWAAAGTCAACK	1	-2.206	0.1813	6562	0.0732	26358.2	0.072
TOD6?/SacCer-Promoters/Homer	GCGATGAGMT	1	-2.054	0.2106	2624	0.0293	10453.7	0.0285
WRKY14(WRKY)/colamp-WRKY14-DAP-Seq(GSE60143)/Homer	NCGTTGACTTTN	1	-1.931	0.2379	5568	0.0621	22386.9	0.0611
ANAC096(NAC)/colamp-ANAC096-DAP-Seq(GSE60143)/Homer	TACTTGWNNNWCAAG	1	-1.926	0.2386	6683	0.0745	26909.1	0.0735
Pax7(Paired,Homeobox),longest/Myoblast-Pax7-ChIP-Seq(GSE25064)/Homer	NTAATTDGCYAATTANNWWD	1	-1.768	0.2791	171	0.0019	641.5	0.0018
JKD(C2H2)/col-JKD-DAP-Seq(GSE60143)/Homer	TTTTGTCGTTTT	1	-1.623	0.3222	2003	0.0223	8006.1	0.0219
ATHB6(Homeobox)/col-ATHB6-DAP-Seq(GSE60143)/Homer	AATGATTG	1	-1.591	0.3318	16469	0.1836	66806.2	0.1824
E2F7(E2F)/Hela-E2F7-ChIP-Seq(GSE32673)/Homer	VDTTTCCCGCCA	1	-1.584	0.3336	2895	0.0323	11621.2	0.0317
NAC2(NAC)/colamp-NAC2-DAP-Seq(GSE60143)/Homer	TDCTTGNNNNNCAAG	1	-1.482	0.369	6941	0.0774	28067.6	0.0767
WRKY31(WRKY)/colamp-WRKY31-DAP-Seq(GSE60143)/Homer	NCGTTGACTWWK	1	-1.388	0.4047	8207	0.0915	33243.1	0.0908
caudal(Homeobox)/Drosophila-Embryos-ChIP-Chip(modEncode)/Homer	GGYCATAAAW	1	-1.062	0.5594	10805	0.1205	43940.5	0.12
DEL1(E2FDP)/colamp-DEL1-DAP-Seq(GSE60143)/Homer	TTCCCGCCAA	1	-0.7876	0.7351	60	0.0007	239.4	0.0007
MYB94(MYB)/col-MYB94-DAP-Seq(GSE60143)/Homer	WGGTRGTTGGKA	1	-0.7149	0.7893	6005	0.067	24508.1	0.0669
WRKY43(WRKY)/colamp-WRKY43-DAP-Seq(GSE60143)/Homer	NCGTTGACTTTT	1	-0.6708	0.8235	3828	0.0427	15636.2	0.0427
WRKY55(WRKY)/col-WRKY55-DAP-Seq(GSE60143)/Homer	NCGTTGACTT	1	-0.6661	0.826	13715	0.1529	56015.5	0.153
bZIP3(bZIP)/col-bZIP3-DAP-Seq(GSE60143)/Homer	DWKNHSACGTGGCAD	1	-0.334	1	7276	0.0811	29921	0.0817
At1g78700(BZR)/col-At1g78700-DAP-Seq(GSE60143)/Homer	NNNNCACGTGNNNNN	1	-0.2787	1	4557	0.0508	18814.9	0.0514
WRKY6(WRKY)/colamp-WRKY6-DAP-Seq(GSE60143)/Homer	NCGTTGACTWWD	1	-0.2712	1	10129	0.1129	41666	0.1138
DUX4(Homeobox)/Myoblasts-DUX4.V5-ChIP-Seq(GSE75791)/Homer	NWTAAYCYAATCAWN	1	-0.2454	1	435	0.0049	1849.9	0.0051
NFY(CCAAT)/Promoter/Homer	RGCCAATSRG	1	-0.2353	1	13838	0.1543	56899.5	0.1554
bHLH18(bHLH)/col-bHLH18-DAP-Seq(GSE60143)/Homer	CACGTGTTYCACGTG	1	-0.2006	1	277	0.0031	1199.2	0.0033
MYB30(MYB)/colamp-MYB30-DAP-Seq(GSE60143)/Homer	AGGTAGTTGG	1	-0.1886	1	15262	0.1702	62801.1	0.1715
BZR1(BZR)/col-BZR1-DAP-Seq(GSE60143)/Homer	NNCRCACGTGCG	1	-0.1878	1	1334	0.0149	5603.6	0.0153
GBF5(bZIP)/colamp-GBF5-DAP-Seq(GSE60143)/Homer	WKNWSACGTGGCAWN	1	-0.1754	1	4469	0.0498	18541.6	0.0506
At1g76110(ARID)/colamp-At1g76110-DAP-Seq(GSE60143)/Homer	ATTTAATG	1	-0.175	1	7147	0.0797	29548.9	0.0807
GT3a(Trihelix)/col-GT3a-DAP-Seq(GSE60143)/Homer	WNACACGTGTYWWAW	1	-0.1612	1	2206	0.0246	9227	0.0252
ZNF264(Zf)/HEK293-ZNF264.GFP-ChIP-Seq(GSE58341)/Homer	RGGGCACTAACY	1	-0.1392	1	10062	0.1122	41569.6	0.1135
TCP1(TCP)/col-TCP1-DAP-Seq(GSE60143)/Homer	GGGGGCCCMMCN	1	-0.1205	1	5078	0.0566	21115.6	0.0577
At4g36780(BZR)/col-At4g36780-DAP-Seq(GSE60143)/Homer	NNNNNNCACGTGNNN	1	-0.1134	1	4550	0.0507	18950.8	0.0518
TCP3(TCP)/colamp-TCP3-DAP-Seq(GSE60143)/Homer	WGTGGTCCCAAHWWW	1	-0.1026	1	3085	0.0344	12919.3	0.0353
EGL-5(Homeobox)/cElegans-L3-EGL5-ChIP-Seq(modEncode)/Homer	ATTTAATGGG	1	-0.09678	1	18663	0.2081	76938.4	0.2101
WRKY28(WRKY)/col-WRKY28-DAP-Seq(GSE60143)/Homer	BGTTGACTWH	1	-0.07017	1	14708	0.164	60809	0.1661
ERF13(AP2EREBP)/colamp-ERF13-DAP-Seq(GSE60143)/Homer	TYAGCCGCCATT	1	-0.06695	1	17882	0.1994	73841.2	0.2017
WRKY65(WRKY)/colamp-WRKY65-DAP-Seq(GSE60143)/Homer	AWWWAGTCAACG	1	-0.06425	1	5514	0.0615	23019.9	0.0629
AT3G10113(MYBrelated)/col-AT3G10113-DAP-Seq(GSE60143)/Homer	WNAAATATCWWN	1	-0.04848	1	5208	0.0581	21801	0.0595
WRKY75(WRKY)/col-WRKY75-DAP-Seq(GSE60143)/Homer	CGTTGACTWW	1	-0.02365	1	11077	0.1235	46124.3	0.126
WRKY26(WRKY)/colamp-WRKY26-DAP-Seq(GSE60143)/Homer	CGTTGACTWDKN	1	-0.01979	1	5867	0.0654	24655.8	0.0673
ATHB7(Homeobox)/col-ATHB7-DAP-Seq(GSE60143)/Homer	AATGATTG	1	-0.01458	1	9600	0.1071	40123.1	0.1096
At3g24120(G2like)/col-At3g24120-DAP-Seq(GSE60143)/Homer	NWWAGMATMW	1	-0.01419	1	41565	0.4635	171208	0.4676
CRC(C2C2YABBY)/col-CRC-DAP-Seq(GSE60143)/Homer	TWATSATA	1	-0.01388	1	17347	0.1934	72020.6	0.1967
GT1(Trihelix)/col-GT1-DAP-Seq(GSE60143)/Homer	TTAACCATGGTTAAD	1	-0.01204	1	102	0.0011	526	0.0014
Pho2(bHLH)/Yeast-Pho2-ChIP-Seq(GSE29506)/Homer	CCCACGTGCT	1	-0.008645	1	6943	0.0774	29223.4	0.0798
PCF/Arabidopsis-Promoters/Homer	NNWWWTGGGCYTDDN	1	-0.007114	1	2744	0.0306	11787.2	0.0322
TATA-box/Drosophila-Promoters/Homer	CTATAAAAGCSV	1	-0.006233	1	816	0.0091	3663	0.01
At1g13300(G2like)/col-At1g13300-DAP-Seq(GSE60143)/Homer	GAATCTWAGATTCYN	1	-0.006224	1	110	0.0012	576.4	0.0016
AT1G76870(Trihelix)/col-AT1G76870-DAP-Seq(GSE60143)/Homer	AAAACCRGWW	1	-0.005913	1	5350	0.0597	22665.5	0.0619
WRKY7(WRKY)/colamp-WRKY7-DAP-Seq(GSE60143)/Homer	AAAAGTCAACGSHWD	1	-0.004504	1	14	0.0002	110.9	0.0003
AT5G47660(Trihelix)/colamp-AT5G47660-DAP-Seq(GSE60143)/Homer	AWTTTTACCG	1	-0.003533	1	17857	0.1991	74385	0.2031
Prop1(Homeobox)/GHFT1-PROP1.biotin-ChIP-Seq(GSE77302)/Homer	NTAATBNAATTA	1	-0.002846	1	6615	0.0738	28004.7	0.0765
E-box/Arabidopsis-Promoters/Homer	GCCACGTG	1	-0.001478	1	7445	0.083	31527.7	0.0861
ANAC028(NAC)/col-ANAC028-DAP-Seq(GSE60143)/Homer	WRCTTGNNNNNCAAG	1	-0.001172	1	7288	0.0813	30902.8	0.0844
GTL1(Trihelix)/colamp-GTL1-DAP-Seq(GSE60143)/Homer	WWTTTACCKY	1	-0.001061	1	13497	0.1505	56617.9	0.1546
AT1G76880(Trihelix)/col-AT1G76880-DAP-Seq(GSE60143)/Homer	ACGGTAAAAW	1	-0.001009	1	4068	0.0454	17498.9	0.0478
PRDM14(Zf)/H1-PRDM14-ChIP-Seq(GSE22767)/Homer	RGGTCTCTAACY	1	-0.000934	1	3632	0.0405	15678.7	0.0428
WRKY29(WRKY)/colamp-WRKY29-DAP-Seq(GSE60143)/Homer	MGTTGACTTT	1	-0.000387	1	11981	0.1336	50491.3	0.1379
CES-1(Homeobox)/cElegans-L1-CES1-ChIP-Seq(modEncode)/Homer	AAATTSAATTTN	1	-0.000357	1	5521	0.0616	23666.7	0.0646
WRKY50(WRKY)/col-WRKY50-DAP-Seq(GSE60143)/Homer	NNTTGACTWNNGNNN	1	-0.000352	1	11206	0.125	47295.9	0.1292
ATHB53(HB)/col-ATHB53-DAP-Seq(GSE60143)/Homer	CAATAATT	1	-0.000248	1	5498	0.0613	23603.7	0.0645
Phox2a(Homeobox)/Neuron-Phox2a-ChIP-Seq(GSE31456)/Homer	YTAATYNRATTA	1	-0.000174	1	4011	0.0447	17402.6	0.0475
WRKY40(WRKY)/colamp-WRKY40-DAP-Seq(GSE60143)/Homer	AHWAGTCAAC	1	-5.9e-05	1	6325	0.0705	27188.5	0.0743
WRKY11(WRKY)/col-WRKY11-DAP-Seq(GSE60143)/Homer	SCGTTGACTTTN	1	-3e-05	1	1270	0.0142	5855.7	0.016
WRKY17(WRKY)/colamp-WRKY17-DAP-Seq(GSE60143)/Homer	GCGTTGACTTTT	1	-2.9e-05	1	75	0.0008	488.3	0.0013
SeqBias: A/T bias	WWWWWWWWWW	1	-2.6e-05	1	77466	0.8638	318179	0.869
Pax7(Paired,Homeobox),long/Myoblast-Pax7-ChIP-Seq(GSE25064)/Homer	TAATCHGATTAC	1	-1.3e-05	1	231	0.0026	1259.7	0.0034
SeqBias: C/A-bias	MMMMMMMMMM	1	-6e-06	1	89632	0.9995	366084	0.9998
At4g18890(BZR)/col-At4g18890-DAP-Seq(GSE60143)/Homer	NDBRCACGTGYR	1	-5e-06	1	2497	0.0278	11212.1	0.0306
BAM8(BES1)/col-BAM8-DAP-Seq(GSE60143)/Homer	NNWSACACGTGTSWN	1	-4e-06	1	1955	0.0218	8905.3	0.0243
ANAC053(NAC)/colamp-ANAC053-DAP-Seq(GSE60143)/Homer	TDCTTGNNNNNCAAG	1	-3e-06	1	5345	0.0596	23304.1	0.0636
AT1G19040(NAC)/col-AT1G19040-DAP-Seq(GSE60143)/Homer	CTTGNDNHNCAAGYW	1	-3e-06	1	1034	0.0115	4913.5	0.0134
HAT5(Homeobox)/colamp-HAT5-DAP-Seq(GSE60143)/Homer	DCAATWATTG	1	-2e-06	1	1562	0.0174	7225.7	0.0197
Replumless(BLH)/Arabidopsis-RPL.GFP-ChIP-Seq(GSE78727)/Homer	HGTCWHATCA	1	-2e-06	1	15809	0.1763	66996.7	0.183
LIN-15B(Zf)/cElegans-L3-LIN15B-ChIP-Seq(modEncode)/Homer	CARTGGAGCGCRYTTGCATT	1	-1e-06	1	64	0.0007	472.2	0.0013
LRF(Zf)/Erythroblasts-ZBTB7A-ChIP-Seq(GSE74977)/Homer	AAGACCCYYN	1	-1e-06	1	22048	0.2459	92899.3	0.2537
GATA11(C2C2gata)/col-GATA11-DAP-Seq(GSE60143)/Homer	DDHYYAGATCTR	1	0	1	4615	0.0515	20364	0.0556
Nanog(Homeobox)/mES-Nanog-ChIP-Seq(GSE11724)/Homer	RGCCATTAAC	1	0	1	52768	0.5884	218872	0.5977
WRKY20(WRKY)/col-WRKY20-DAP-Seq(GSE60143)/Homer	CKTTGACYWD	1	0	1	8240	0.0919	35712.3	0.0975
SeqBias: polyC-repeat	CCCCCCCCCC	1	0	1	89464	0.9976	365597	0.9985
Barx1(Homeobox)/Stomach-Barx1.3xFlag-ChIP-Seq(GSE69483)/Homer	AAACMATTAN	1	0	1	5725	0.0638	25175.9	0.0688
GATA6(C2C2gata)/col200-GATA6-DAP-Seq(GSE60143)/Homer	TAGATCTARAHH	1	0	1	1364	0.0152	6510.8	0.0178
ABF2(bZIP)/col-ABF2-DAP-Seq(GSE60143)/Homer	KGMCACGTGDCMHHH	1	0	1	3110	0.0347	14093	0.0385
ZBTB33(Zf)/GM12878-ZBTB33-ChIP-Seq(GSE32465)/Homer	GGVTCTCGCGAGAAC	1	0	1	1096	0.0122	5332.3	0.0146
bZIP48(bZIP)/colamp-bZIP48-DAP-Seq(GSE60143)/Homer	DDWWKVTSACGTGGC	1	0	1	4718	0.0526	20986.7	0.0573
EFL-1(E2F)/cElegans-L1-EFL1-ChIP-Seq(modEncode)/Homer	TGCAARYGCGCTCYA	1	0	1	303	0.0034	1727.9	0.0047
WRKY3(WRKY)/col-WRKY3-DAP-Seq(GSE60143)/Homer	NCKTTGACYDDN	1	0	1	6865	0.0766	30141.7	0.0823
ZNF669(Zf)/HEK293-ZNF669.GFP-ChIP-Seq(GSE58341)/Homer	GARTGGTCATCGCCC	1	0	1	1259	0.014	6104.3	0.0167
ATHB40(HB)/col-ATHB40-DAP-Seq(GSE60143)/Homer	HCAATWATTG	1	0	1	9379	0.1046	40752.6	0.1113
AT1G04880(ARID)/colamp-AT1G04880-DAP-Seq(GSE60143)/Homer	AAACTATATADTATA	1	0	1	863	0.0096	4345.1	0.0119
AT3G25990(Trihelix)/colamp-AT3G25990-DAP-Seq(GSE60143)/Homer	TTAACCATAG	1	0	1	9128	0.1018	39721.6	0.1085
SeqBias: GCW-triplet	GCWGCWGCWGCW	1	0	1	89604	0.9992	366048	0.9997
AT1G44830(AP2EREBP)/col-AT1G44830-DAP-Seq(GSE60143)/Homer	NCCACCGACA	1	0	1	4338	0.0484	24461.9	0.0668
MYB98(MYB)/col-MYB98-DAP-Seq(GSE60143)/Homer	NWDCCGTTAC	1	0	1	3719	0.0415	25080.6	0.0685
AT1G24250(Orphan)/col-AT1G24250-DAP-Seq(GSE60143)/Homer	KTDGTTGGTDGTTGG	1	0	1	3758	0.0419	18463.5	0.0504
MS188(MYB)/colamp-MS188-DAP-Seq(GSE60143)/Homer	WARKTAGGTRRA	1	0	1	8721	0.0972	45939.8	0.1255
MYB107(MYB)/col-MYB107-DAP-Seq(GSE60143)/Homer	RGTWGGTRRR	1	0	1	21227	0.2367	98779.1	0.2698
ERF104(AP2EREBP)/col-ERF104-DAP-Seq(GSE60143)/Homer	GGCGGCGG	1	0	1	17031	0.1899	76539	0.209
At2g03500(G2like)/col-At2g03500-DAP-Seq(GSE60143)/Homer	WWAGAATATTCT	1	0	1	2537	0.0283	11777.6	0.0322
bcd(Homeobox)/Embryo-Bcd-ChIP-Seq(GSE86966)/Homer	VNNGGATTADNN	1	0	1	16278	0.1815	78342.8	0.214
CCA(Myb)/Arabidopsis-CCA.GFP-ChIP-Seq(GSE70533)/Homer	AGATATYTTT	1	0	1	9307	0.1038	42567.3	0.1163
SPL14(SBP)/col-SPL14-DAP-Seq(GSE60143)/Homer	NNWHTGTACGGAHNH	1	0	1	1470	0.0164	27003.5	0.0737
WRKY47(WRKY)/colamp-WRKY47-DAP-Seq(GSE60143)/Homer	WAAGTCAACGBT	1	0	1	3005	0.0335	14550.9	0.0397
WRKY30(WRKY)/colamp-WRKY30-DAP-Seq(GSE60143)/Homer	CGTTGACTTN	1	0	1	3275	0.0365	17027.2	0.0465
bZIP68(bZIP)/col-bZIP68-DAP-Seq(GSE60143)/Homer	WGCCACGTGK	1	0	1	4798	0.0535	24950.2	0.0681
MYB105(MYB)/colamp-MYB105-DAP-Seq(GSE60143)/Homer	RATWCCGTTA	1	0	1	7424	0.0828	57105.3	0.156
EMB1789(C3H)/col-EMB1789-DAP-Seq(GSE60143)/Homer	TWTTTACCGYND	1	0	1	4613	0.0514	24452.9	0.0668
MYB13(MYB)/col-MYB13-DAP-Seq(GSE60143)/Homer	HYCACCWACCHH	1	0	1	9212	0.1027	40610.4	0.1109
Unknown1/Arabidopsis-Promoters/Homer	RGGGTAWWWTHGTAA	1	0	1	1138	0.0127	5767	0.0157
Phox2b(Homeobox)/CLBGA-PHOX2B-ChIP-Seq(GSE90683)/Homer	TTAATTNAATTA	1	0	1	1992	0.0222	9954.7	0.0272
CAMTA5(CAMTA)/col-CAMTA5-DAP-Seq(GSE60143)/Homer	ACGCGTTTTANACRC	1	0	1	3321	0.037	32504.8	0.0888
Zelda(Zf)/Embryo-zld-ChIP-Seq(GSE65441)/Homer	KBCTACCTGW	1	0	1	4795	0.0535	22817.3	0.0623
AT3G10580(MYBrelated)/colamp-AT3G10580-DAP-Seq(GSE60143)/Homer	TACCTAACWNHW	1	0	1	4746	0.0529	27865.6	0.0761
bHLH28(bHLH)/col-bHLH28-DAP-Seq(GSE60143)/Homer	NHHTGTACGGAH	1	0	1	2313	0.0258	45405.8	0.124
MYB3R1(MYB)/col-MYB3R1-DAP-Seq(GSE60143)/Homer	WWDTDACCGTTR	1	0	1	2766	0.0308	35630.4	0.0973
CUC3(NAC)/col-CUC3-DAP-Seq(GSE60143)/Homer	TRCKTGWNNNACAMG	1	0	1	3030	0.0338	19637.5	0.0536
ATHB21(HB)/colamp-ATHB21-DAP-Seq(GSE60143)/Homer	YCAATWAT	1	0	1	5628	0.0628	30414.5	0.0831
ANAC087(NAC)/col-ANAC087-DAP-Seq(GSE60143)/Homer	WVCKTGHNNNWCAMG	1	0	1	2756	0.0307	19189	0.0524
SPL11(SBP)/col100-SPL11-DAP-Seq(GSE60143)/Homer	YTGTACTTBH	1	0	1	7255	0.0809	36331	0.0992
ANAC075(NAC)/col-ANAC075-DAP-Seq(GSE60143)/Homer	CTTSWWNWWSAAGYT	1	0	1	3372	0.0376	16412.7	0.0448
NST1(NAC)/colamp-NST1-DAP-Seq(GSE60143)/Homer	WRCTTRWWNWWYAAG	1	0	1	8719	0.0972	40985.4	0.1119
AIL7(AP2EREBP)/colamp-AIL7-DAP-Seq(GSE60143)/Homer	KCACRAWTYYCGAGG	1	0	1	6233	0.0695	27713.6	0.0757
Gata6(Zf)/HUG1N-GATA6-ChIP-Seq(GSE51936)/Homer	YCTTATCTBN	1	0	1	11835	0.132	55455.4	0.1514
ATHB24(ZFHD)/colamp-ATHB24-DAP-Seq(GSE60143)/Homer	TAATTAAS	1	0	1	9310	0.1038	46959.5	0.1282
WRKY18(WRKY)/col-WRKY18-DAP-Seq(GSE60143)/Homer	NNNTTGACYWNNNNN	1	0	1	19747	0.2202	84229.7	0.23
Knotted(Homeobox)/Corn-KN1-ChIP-Seq(GSE39161)/Homer	GAYGNGACRGGN	1	0	1	21982	0.2451	102917	0.2811
AS2(LOBAS2)/col-AS2-DAP-Seq(GSE60143)/Homer	CCGDAAWWHMCGSCG	1	0	1	1634	0.0182	8274.8	0.0226
SMB(NAC)/colamp-SMB-DAP-Seq(GSE60143)/Homer	CTTVNNNNDBAAGHW	1	0	1	9581	0.1068	46694.7	0.1275
MYB121(MYB)/col-MYB121-DAP-Seq(GSE60143)/Homer	YNTACCTAACWW	1	0	1	3840	0.0428	23444.7	0.064
VND6(NAC)/col-VND6-DAP-Seq(GSE60143)/Homer	DCTTNHTTTTYAMGY	1	0	1	11901	0.1327	61208.9	0.1672
RVE1(MYBrelated)/col-RVE1-DAP-Seq(GSE60143)/Homer	AAATATCT	1	0	1	6419	0.0716	29827.3	0.0815
WRKY15(WRKY)/col-WRKY15-DAP-Seq(GSE60143)/Homer	VGTTGACTWW	1	0	1	11246	0.1254	48994.2	0.1338
PQM-1(?)/cElegans-L3-ChIP-Seq(modEncode)/Homer	ACTGATAAGA	1	0	1	4627	0.0516	21139.8	0.0577
MYB65(MYB)/colamp-MYB65-DAP-Seq(GSE60143)/Homer	RACNGTTA	1	0	1	14870	0.1658	90051.5	0.2459
MYB113(MYB)/col-MYB113-DAP-Seq(GSE60143)/Homer	HNDAWTCMGTTAYWN	1	0	1	6174	0.0688	34841.8	0.0952
MGP(C2H2)/colamp-MGP-DAP-Seq(GSE60143)/Homer	TTTTGTCGTTTW	1	0	1	2512	0.028	13025	0.0356
MYB62(MYB)/colamp-MYB62-DAP-Seq(GSE60143)/Homer	NTACCTAACT	1	0	1	16915	0.1886	98127.9	0.268
ERF38(AP2EREBP)/col-ERF38-DAP-Seq(GSE60143)/Homer	CACCGACA	1	0	1	4843	0.054	48938.3	0.1337
At1g77640(AP2EREBP)/col-At1g77640-DAP-Seq(GSE60143)/Homer	TGTCGGTGGA	1	0	1	2418	0.027	14204.5	0.0388
AT2G20400(G2like)/colamp-AT2G20400-DAP-Seq(GSE60143)/Homer	DNVGAATATTCBNHN	1	0	1	1419	0.0158	7853.2	0.0214
FAR1(FAR1)/col-FAR1-DAP-Seq(GSE60143)/Homer	TKNNNYYCACGCGCY	1	0	1	2127	0.0237	15296.2	0.0418
SPL1(SBP)/colamp-SPL1-DAP-Seq(GSE60143)/Homer	HYGTACDTWH	1	0	1	19858	0.2214	139234	0.3802
WRKY24(WRKY)/colamp-WRKY24-DAP-Seq(GSE60143)/Homer	CGTTGACTWW	1	0	1	9913	0.1105	43256.1	0.1181
Lhx3(Homeobox)/Neuron-Lhx3-ChIP-Seq(GSE31456)/Homer	ADBTAATTAR	1	0	1	21207	0.2365	95899.7	0.2619
c-Myc(bHLH)/LNCAP-cMyc-ChIP-Seq(Unpublished)/Homer	VCCACGTG	1	0	1	8292	0.0925	37591.2	0.1027
At5g65130(AP2EREBP)/colamp-At5g65130-DAP-Seq(GSE60143)/Homer	CCRCCGACAWTN	1	0	1	4260	0.0475	20300.4	0.0554
GSC(Homeobox)/FrogEmbryos-GSC-ChIP-Seq(DRA000576)/Homer	RGGATTAR	1	0	1	18018	0.2009	77870.5	0.2127
At1g19210(AP2EREBP)/colamp-At1g19210-DAP-Seq(GSE60143)/Homer	HCACCGACCAHN	1	0	1	15882	0.1771	129509	0.3537
ERF11(AP2EREBP)/col-ERF11-DAP-Seq(GSE60143)/Homer	RTGGCGGCGG	1	0	1	14260	0.159	73750.6	0.2014
TINY(AP2EREBP)/col-TINY-DAP-Seq(GSE60143)/Homer	NNCACCGACA	1	0	1	2522	0.0281	27460	0.075
AMYB(HTH)/Testes-AMYB-ChIP-Seq(GSE44588)/Homer	TGGCAGTTGG	1	0	1	22462	0.2505	111170	0.3036
PLT3(AP2EREBP)/col-PLT3-DAP-Seq(GSE60143)/Homer	GCACGNWTHYCGAGG	1	0	1	681	0.0076	4590.8	0.0125
Rap210(AP2EREBP)/col-Rap210-DAP-Seq(GSE60143)/Homer	TGTCGGCA	1	0	1	6393	0.0713	66085.8	0.1805
MYB116(MYB)/colamp-MYB116-DAP-Seq(GSE60143)/Homer	AGTTAGGCAN	1	0	1	8651	0.0965	46025.6	0.1257
MYB10(MYB)/col-MYB10-DAP-Seq(GSE60143)/Homer	YCCACCTACCHH	1	0	1	4999	0.0557	27588.8	0.0753
bZIP50(bZIP)/colamp-bZIP50-DAP-Seq(GSE60143)/Homer	GATGACGTCA	1	0	1	15097	0.1683	76245.2	0.2082
MYB83(MYB)/colamp-MYB83-DAP-Seq(GSE60143)/Homer	CACCAACCWH	1	0	1	21788	0.243	97086.3	0.2651
ATY19(MYB)/col-ATY19-DAP-Seq(GSE60143)/Homer	YYCACCWACCAT	1	0	1	9034	0.1007	45361.1	0.1239
AT3G60490(AP2EREBP)/colamp-AT3G60490-DAP-Seq(GSE60143)/Homer	NNRCCGACANNNNNN	1	0	1	2829	0.0315	31654.6	0.0864
DREB2(AP2EREBP)/col-DREB2-DAP-Seq(GSE60143)/Homer	TMACCGACATWA	1	0	1	5249	0.0585	42335.4	0.1156
MYB56(MYB)/colamp-MYB56-DAP-Seq(GSE60143)/Homer	HTAACGRMHY	1	0	1	10152	0.1132	78657.7	0.2148
At5g18450(AP2EREBP)/col-At5g18450-DAP-Seq(GSE60143)/Homer	CACCGCTT	1	0	1	24224	0.2701	121556	0.332
CAMTA1(CAMTA)/col-CAMTA1-DAP-Seq(GSE60143)/Homer	WWAACGCGTT	1	0	1	6797	0.0758	72451.4	0.1979
AT1G01250(AP2EREBP)/col-AT1G01250-DAP-Seq(GSE60143)/Homer	YCACCGACAHTW	1	0	1	840	0.0094	8176.5	0.0223
ANAC042(NAC)/col-ANAC042-DAP-Seq(GSE60143)/Homer	CGTNDHNDHNACGKY	1	0	1	9986	0.1114	74977.5	0.2048
HNF6(Homeobox)/Liver-Hnf6-ChIP-Seq(ERP000394)/Homer	NTATYGATCH	1	0	1	5119	0.0571	50370.2	0.1376
LBD2(LOBAS2)/colamp-LBD2-DAP-Seq(GSE60143)/Homer	TCCGAWTTTTTCGGN	1	0	1	3788	0.0422	37352.8	0.102
Arnt:Ahr(bHLH)/MCF7-Arnt-ChIP-Seq(Lo_et_al.)/Homer	TBGCACGCAA	1	0	1	11924	0.133	69694.3	0.1903
RAP212(AP2EREBP)/col-RAP212-DAP-Seq(GSE60143)/Homer	CGCCGCCATTTT	1	0	1	12529	0.1397	61080.8	0.1668
ATHB34(ZFHD)/colamp-ATHB34-DAP-Seq(GSE60143)/Homer	TRATTARS	1	0	1	9965	0.1111	49269.8	0.1346
VND3(NAC)/colamp-VND3-DAP-Seq(GSE60143)/Homer	TRCTTGWDNHWCAAG	1	0	1	6704	0.0748	30763.8	0.084
ABR1(AP2EREBP)/colamp-ABR1-DAP-Seq(GSE60143)/Homer	AAATGGCGGCGG	1	0	1	14852	0.1656	84996.2	0.2321
At4g16750(AP2EREBP)/col-At4g16750-DAP-Seq(GSE60143)/Homer	HACCGACAHA	1	0	1	7751	0.0864	81613.4	0.2229
ANAC083(NAC)/col-ANAC083-DAP-Seq(GSE60143)/Homer	CKTRWNNNWYAMGTA	1	0	1	7236	0.0807	43085.9	0.1177
Elk4(ETS)/Hela-Elk4-ChIP-Seq(GSE31477)/Homer	NRYTTCCGGY	1	0	1	12748	0.1422	55905.2	0.1527
DEL2(E2FDP)/col-DEL2-DAP-Seq(GSE60143)/Homer	WTTTCSCGCC	1	0	1	6631	0.0739	33766.2	0.0922
CRF10(AP2EREBP)/col100-CRF10-DAP-Seq(GSE60143)/Homer	DCCGCCGYHA	1	0	1	18132	0.2022	112203	0.3064
TGA10(bZIP)/colamp-TGA10-DAP-Seq(GSE60143)/Homer	ATGACGTC	1	0	1	8997	0.1003	39454.8	0.1078
CEJ1(AP2EREBP)/col-CEJ1-DAP-Seq(GSE60143)/Homer	WWTGTCGGTG	1	0	1	11170	0.1246	96062	0.2623
At2g33710(AP2EREBP)/colamp-At2g33710-DAP-Seq(GSE60143)/Homer	WTKGCGGCKR	1	0	1	24035	0.268	137758	0.3762
CRX(Homeobox)/Retina-Crx-ChIP-Seq(GSE20012)/Homer	GCTAATCC	1	0	1	32069	0.3576	148100	0.4045
RAP21(AP2EREBP)/colamp-RAP21-DAP-Seq(GSE60143)/Homer	BCACCGACAHNN	1	0	1	1668	0.0186	19524.4	0.0533
Lhx1(Homeobox)/EmbryoCarcinoma-Lhx1-ChIP-Seq(GSE70957)/Homer	NNYTAATTAR	1	0	1	13057	0.1456	62864.2	0.1717
At3g11280(MYBrelated)/col-At3g11280-DAP-Seq(GSE60143)/Homer	GATAAGRT	1	0	1	10798	0.1204	63889.1	0.1745
MYB(HTH)/ERMYB-Myb-ChIPSeq(GSE22095)/Homer	GGCVGTTR	1	0	1	25747	0.2871	147753	0.4035
ANAC020(NAC)/col-ANAC020-DAP-Seq(GSE60143)/Homer	DVCKTGHNNNDCAAG	1	0	1	6227	0.0694	30453.6	0.0832
DREF/Drosophila-Promoters/Homer	AVYTATCGATAD	1	0	1	50	0.0006	2673.3	0.0073
ANAC046(NAC)/colamp-ANAC046-DAP-Seq(GSE60143)/Homer	ACACGYWAYC	1	0	1	25373	0.2829	140530	0.3838
RRTF1(AP2EREBP)/colamp-RRTF1-DAP-Seq(GSE60143)/Homer	CCGCCGCHATTT	1	0	1	3596	0.0401	26591.1	0.0726
DREB19(AP2EREBP)/colamp-DREB19-DAP-Seq(GSE60143)/Homer	AATGTCGGTK	1	0	1	6566	0.0732	51486.3	0.1406
ANAC017(NAC)/colamp-ANAC017-DAP-Seq(GSE60143)/Homer	TMCTTGNNNNNCAAG	1	0	1	1060	0.0118	5703	0.0156
MYB119(MYB)/colamp-MYB119-DAP-Seq(GSE60143)/Homer	YRACCGTTACDD	1	0	1	3659	0.0408	35522.4	0.097
ANAC038(NAC)/col-ANAC038-DAP-Seq(GSE60143)/Homer	ACACGTWAYC	1	0	1	27682	0.3087	144700	0.3952
MYB77(MYB)/col-MYB77-DAP-Seq(GSE60143)/Homer	NYAACBGYMC	1	0	1	18160	0.2025	110258	0.3011
AT3G42860(zfGRF)/col-AT3G42860-DAP-Seq(GSE60143)/Homer	CGTTGACTTN	1	0	1	2988	0.0333	14918.1	0.0407
Gata4(Zf)/Heart-Gata4-ChIP-Seq(GSE35151)/Homer	NBWGATAAGR	1	0	1	13451	0.15	65329.2	0.1784
MYB63(MYB)/col-MYB63-DAP-Seq(GSE60143)/Homer	BHYACCWACCHH	1	0	1	5979	0.0667	31527.2	0.0861
MYB17(MYB)/colamp-MYB17-DAP-Seq(GSE60143)/Homer	GGTAGGTGRG	1	0	1	7720	0.0861	37888.9	0.1035
RAP26(AP2EREBP)/colamp-RAP26-DAP-Seq(GSE60143)/Homer	HDATGGCGGCGG	1	0	1	17355	0.1935	103817	0.2835
ABI5(bZIP)/col-ABI5-DAP-Seq(GSE60143)/Homer	GCCACGTG	1	0	1	6105	0.0681	29623.8	0.0809
LBD18(LOBAS2)/colamp-LBD18-DAP-Seq(GSE60143)/Homer	CKGAWWTTCHGS	1	0	1	34550	0.3853	159410	0.4354
ATHB33(ZFHD)/col-ATHB33-DAP-Seq(GSE60143)/Homer	NGTRATTAAK	1	0	1	16875	0.1882	80634.8	0.2202
CBF1(AP2EREBP)/colamp-CBF1-DAP-Seq(GSE60143)/Homer	YRCCGACATN	1	0	1	7169	0.0799	71587.4	0.1955
BMYB(HTH)/Hela-BMYB-ChIP-Seq(GSE27030)/Homer	NHAACBGYYV	1	0	1	21559	0.2404	114417	0.3125
GATA14(C2C2gata)/col-GATA14-DAP-Seq(GSE60143)/Homer	AYCAGATCTG	1	0	1	7558	0.0843	35752.2	0.0976
WRKY33(WRKY)/col-WRKY33-DAP-Seq(GSE60143)/Homer	CGTTGACYAW	1	0	1	9097	0.1014	42043.2	0.1148
ELT-3(Gata)/cElegans-L1-ELT3-ChIP-Seq(modEncode)/Homer	AWTGATAAGA	1	0	1	5288	0.059	23603.4	0.0645
SPL15(SBP)/colamp-SPL15-DAP-Seq(GSE60143)/Homer	WDWMMGTACADW	1	0	1	15753	0.1757	118000	0.3223
WRKY42(WRKY)/colamp-WRKY42-DAP-Seq(GSE60143)/Homer	NAAAGTCAACGN	1	0	1	4335	0.0483	20929	0.0572
Unknown3/Arabidopsis-Promoters/Homer	AYTAAACCGG	1	0	1	2017	0.0225	23362.3	0.0638
Cux2(Homeobox)/Liver-Cux2-ChIP-Seq(GSE35985)/Homer	HNRAATCAAT	1	0	1	3860	0.043	37215.3	0.1016
Gata2(Zf)/K562-GATA2-ChIP-Seq(GSE18829)/Homer	BBCTTATCTS	1	0	1	8754	0.0976	39977.4	0.1092
LOB(LOBAS2)/col-LOB-DAP-Seq(GSE60143)/Homer	CGCCGKAWWTTHCGS	1	0	1	4583	0.0511	25677.4	0.0701
bHLHE41(bHLH)/proB-Bhlhe41-ChIP-Seq(GSE93764)/Homer	KCACGTGMCN	1	0	1	19078	0.2127	87646.2	0.2394
AT5G56840(MYBrelated)/colamp-AT5G56840-DAP-Seq(GSE60143)/Homer	TGGATAAGGT	1	0	1	15250	0.1701	76663.4	0.2094
ERF115(AP2EREBP)/colamp-ERF115-DAP-Seq(GSE60143)/Homer	WTKRCGGCGB	1	0	1	20704	0.2309	129473	0.3536
GATA20(C2C2gata)/colamp-GATA20-DAP-Seq(GSE60143)/Homer	TNGATCNDNM	1	0	1	24532	0.2736	152185	0.4156
FHY3(FAR1)/Arabidopsis-FHY3-ChIP-Seq(GSE30711)/Homer	HHCACGCGCBTN	1	0	1	5680	0.0633	40870.2	0.1116
At5g05790(MYBrelated)/col-At5g05790-DAP-Seq(GSE60143)/Homer	AYCTTATC	1	0	1	11313	0.1262	66514.2	0.1817
DPL-1(E2F)/cElegans-Adult-ChIP-Seq(modEncode)/Homer	TAGCGCGC	1	0	1	13350	0.1489	87651	0.2394
PLT1(AP2EREBP)/colamp-PLT1-DAP-Seq(GSE60143)/Homer	GCACGAWTYCCGAGG	1	0	1	1005	0.0112	5374.2	0.0147
MYB4(MYB)/col200-MYB4-DAP-Seq(GSE60143)/Homer	WAGKTAGGTARR	1	0	1	7552	0.0842	39130.9	0.1069
At4g28140(AP2EREBP)/colamp-At4g28140-DAP-Seq(GSE60143)/Homer	DCCACCGACCAW	1	0	1	4461	0.0497	30454	0.0832
DDF2(AP2EREBP)/col-DDF2-DAP-Seq(GSE60143)/Homer	GATGTCGRCR	1	0	1	339	0.0038	4784.2	0.0131
ZML1(C2C2gata)/colamp-ZML1-DAP-Seq(GSE60143)/Homer	ATCWYRACCGTTSRW	1	0	1	108	0.0012	1716.2	0.0047
BOS1(MYB)/col-BOS1-DAP-Seq(GSE60143)/Homer	NNRCCTAACT	1	0	1	11559	0.1289	62324.9	0.1702
At1g22810(AP2EREBP)/colamp-At1g22810-DAP-Seq(GSE60143)/Homer	BCACCGACANNN	1	0	1	4582	0.0511	42102.7	0.115
ANAC070(NAC)/colamp-ANAC070-DAP-Seq(GSE60143)/Homer	CTTRHDNHNBAAGHW	1	0	1	11902	0.1327	57234.2	0.1563
SRS7(SRS)/colamp-SRS7-DAP-Seq(GSE60143)/Homer	HATAGGTTTH	1	0	1	42398	0.4728	215096	0.5874
ESE3(AP2EREBP)/col-ESE3-DAP-Seq(GSE60143)/Homer	GACGGTGG	1	0	1	18784	0.2095	107826	0.2945
ANAC050(NAC)/colamp-ANAC050-DAP-Seq(GSE60143)/Homer	WNCTTGNNNNNCAAG	1	0	1	5709	0.0637	25903.5	0.0707
AT3G51470(DBP)/col-AT3G51470-DAP-Seq(GSE60143)/Homer	TTWHGGTGCACC	1	0	1	18251	0.2035	102367	0.2796
AT5G22990(C2H2)/col-AT5G22990-DAP-Seq(GSE60143)/Homer	WCGAHDTCGWHN	1	0	1	870	0.0097	21964.7	0.06
Dlx3(Homeobox)/Kerainocytes-Dlx3-ChIP-Seq(GSE89884)/Homer	NDGTAATTAC	1	0	1	7307	0.0815	39992.7	0.1092
VND4(NAC)/colamp-VND4-DAP-Seq(GSE60143)/Homer	WRCTTGWANWWCAAG	1	0	1	7104	0.0792	37817.9	0.1033
HIF-1a(bHLH)/MCF7-HIF1a-ChIP-Seq(GSE28352)/Homer	TACGTGCV	1	0	1	4220	0.0471	34169.3	0.0933
LBD19(LOBAS2)/colamp-LBD19-DAP-Seq(GSE60143)/Homer	CCKGAAWTTCMGGAW	1	0	1	26448	0.2949	113584	0.3102
SUT1?/SacCer-Promoters/Homer	CCCCGCGC	1	0	1	67890	0.7571	298237	0.8145
ANAC045(NAC)/col-ANAC045-DAP-Seq(GSE60143)/Homer	DNCKTVNNNNNNAMG	1	0	1	24385	0.2719	107041	0.2923
NAP(NAC)/col-NAP-DAP-Seq(GSE60143)/Homer	ARGTTACGTRTN	1	0	1	11788	0.1314	95278.5	0.2602
SeqBias: polyA-repeat	AAAAAAAAAA	1	0	1	88386	0.9856	361947	0.9885
MYB49(MYB)/col-MYB49-DAP-Seq(GSE60143)/Homer	ARKTAGGTRR	1	0	1	12445	0.1388	63458.7	0.1733
GATA15(C2C2gata)/col-GATA15-DAP-Seq(GSE60143)/Homer	KATGATCA	1	0	1	17424	0.1943	91628.3	0.2502
MYB40(MYB)/col-MYB40-DAP-Seq(GSE60143)/Homer	TGGTAGGTRARA	1	0	1	4267	0.0476	20907.6	0.0571
E2F4(E2F)/K562-E2F4-ChIP-Seq(GSE31477)/Homer	GGCGGGAAAH	1	0	1	10019	0.1117	53287.6	0.1455
ATY13(MYB)/col-ATY13-DAP-Seq(GSE60143)/Homer	YYYAACYRHH	1	0	1	41696	0.465	195649	0.5343
MYB39(MYB)/col-MYB39-DAP-Seq(GSE60143)/Homer	WWAARKTAGGTGRAA	1	0	1	1642	0.0183	9087.3	0.0248
At2g44940(AP2EREBP)/colamp-At2g44940-DAP-Seq(GSE60143)/Homer	NYACCGACAHNNNNN	1	0	1	1987	0.0222	23623.2	0.0645
At2g01060(G2like)/colamp-At2g01060-DAP-Seq(GSE60143)/Homer	AGATKCBNWW	1	0	1	38958	0.4344	165191	0.4511
DEAR2(AP2EREBP)/colamp-DEAR2-DAP-Seq(GSE60143)/Homer	HCACCGACAWHD	1	0	1	12732	0.142	100207	0.2737
MYB67(MYB)/col-MYB67-DAP-Seq(GSE60143)/Homer	YYYACCTAAC	1	0	1	11581	0.1291	61013.5	0.1666
KANADI1(Myb)/Seedling-KAN1-ChIP-Seq(GSE48081)/Homer	ARGAATAWWN	1	0	1	14162	0.1579	74618.6	0.2038
At5g47390(MYBrelated)/col-At5g47390-DAP-Seq(GSE60143)/Homer	CTTATCCA	1	0	1	15146	0.1689	81914.7	0.2237
At4g31060(AP2EREBP)/colamp-At4g31060-DAP-Seq(GSE60143)/Homer	CACCGACAAW	1	0	1	3936	0.0439	41878.9	0.1144
REB1/SacCer-Promoters/Homer	KCCGGGTAAYRR	1	0	1	2483	0.0277	15195.2	0.0415
AT4G00250(GeBP)/col-AT4G00250-DAP-Seq(GSE60143)/Homer	WDTGGATAAKRT	1	0	1	6457	0.072	37415.4	0.1022
MYB3R5(MYB)/col-MYB3R5-DAP-Seq(GSE60143)/Homer	THYAACGGTHAWAWT	1	0	1	709	0.0079	10043.2	0.0274
MYB3R4(MYB)/col-MYB3R4-DAP-Seq(GSE60143)/Homer	AWWTAACCGTTR	1	0	1	1491	0.0166	22460.8	0.0613
TGA9(bZIP)/colamp-TGA9-DAP-Seq(GSE60143)/Homer	VTGACGTC	1	0	1	17115	0.1909	78448.8	0.2142
TGA2(bZIP)/colamp-TGA2-DAP-Seq(GSE60143)/Homer	ACGTCAYCHH	1	0	1	8819	0.0983	52115	0.1423
CBF2(AP2EREBP)/colamp-CBF2-DAP-Seq(GSE60143)/Homer	YBRCCGACATNNNNN	1	0	1	4704	0.0525	51449.2	0.1405
PUCHI(AP2EREBP)/colamp-PUCHI-DAP-Seq(GSE60143)/Homer	GCGCCGTY	1	0	1	13257	0.1478	66972.3	0.1829
DREB26(AP2EREBP)/col-DREB26-DAP-Seq(GSE60143)/Homer	CCACCGACAH	1	0	1	3363	0.0375	17321.4	0.0473
SPL9(SBP)/colamp-SPL9-DAP-Seq(GSE60143)/Homer	BTGTACTT	1	0	1	24288	0.2708	153899	0.4203
VND1(NAC)/col-VND1-DAP-Seq(GSE60143)/Homer	CTTRWDNHWYAAGYW	1	0	1	7934	0.0885	38834.6	0.1061
LBD23(LOBAS2)/colamp-LBD23-DAP-Seq(GSE60143)/Homer	GCGNAWWWTNCGCYW	1	0	1	14271	0.1591	86983.6	0.2376
AREB3(bZIP)/col-AREB3-DAP-Seq(GSE60143)/Homer	NKGMCACGTGDCMNN	1	0	1	4359	0.0486	21611.2	0.059
ANAC016(NAC)/col-ANAC016-DAP-Seq(GSE60143)/Homer	WNCTTGNNNNNCAMG	1	0	1	8810	0.0982	41190.8	0.1125
At1g75490(AP2EREBP)/colamp-At1g75490-DAP-Seq(GSE60143)/Homer	CACCGMCT	1	0	1	22887	0.2552	166810	0.4556
GATA12(C2C2gata)/col-GATA12-DAP-Seq(GSE60143)/Homer	YAGATCTRAW	1	0	1	6406	0.0714	30693.7	0.0838
GATA3(Zf)/iTreg-Gata3-ChIP-Seq(GSE20898)/Homer	AGATAASR	1	0	1	19582	0.2184	92248.1	0.2519
AT1G12630(AP2EREBP)/colamp-AT1G12630-DAP-Seq(GSE60143)/Homer	TGTCGGCA	1	0	1	5357	0.0597	50726.4	0.1385
MYB57(MYB)/col-MYB57-DAP-Seq(GSE60143)/Homer	TTACCTAACT	1	0	1	5546	0.0618	33097.8	0.0904
MYB58(MYB)/colamp-MYB58-DAP-Seq(GSE60143)/Homer	YYYACCWACC	1	0	1	11695	0.1304	62349.6	0.1703
Unknown2/Arabidopsis-Promoters/Homer	AAACGACGTCGTTTT	1	0	1	49	0.0005	749.3	0.002
At5g29000(G2like)/col-At5g29000-DAP-Seq(GSE60143)/Homer	RGAATATTCYHH	1	0	1	2950	0.0329	13792	0.0377
MYB74(MYB)/colamp-MYB74-DAP-Seq(GSE60143)/Homer	YYYACCTACCWH	1	0	1	7239	0.0807	38713.4	0.1057
Nkx6.1(Homeobox)/Islet-Nkx6.1-ChIP-Seq(GSE40975)/Homer	GKTAATGR	1	0	1	32385	0.3611	159828	0.4365
ATHB25(ZFHD)/colamp-ATHB25-DAP-Seq(GSE60143)/Homer	TAATTAVB	1	0	1	14315	0.1596	67638.8	0.1847
ANAC092(NAC)/colamp-ANAC092-DAP-Seq(GSE60143)/Homer	WRCKTGWNNNWCAMG	1	0	1	3828	0.0427	23287.8	0.0636
SPL3(SBP)/colamp-SPL3-DAP-Seq(GSE60143)/Homer	WDTTGTACGGAH	1	0	1	361	0.004	7871.7	0.0215
At5g08750(C3H)/col-At5g08750-DAP-Seq(GSE60143)/Homer	NWDTTGCGGCTR	1	0	1	6048	0.0674	62863.1	0.1717
CBF3(AP2EREBP)/colamp-CBF3-DAP-Seq(GSE60143)/Homer	YNRCCGACATNN	1	0	1	4975	0.0555	51221.6	0.1399
HIF2a(bHLH)/785_O-HIF2a-ChIP-Seq(GSE34871)/Homer	GCACGTACCC	1	0	1	5826	0.065	44363.8	0.1212
AT1G28160(AP2EREBP)/colamp-AT1G28160-DAP-Seq(GSE60143)/Homer	GGCGGCGG	1	0	1	24401	0.2721	130892	0.3575
CUC1(NAC)/col-CUC1-DAP-Seq(GSE60143)/Homer	TACTTGTNNNACAAG	1	0	1	4110	0.0458	22963.9	0.0627
AT2G15740(C2H2)/col-AT2G15740-DAP-Seq(GSE60143)/Homer	DHNDWATCGATD	1	0	1	7402	0.0825	109378	0.2987
At1g49010(MYBrelated)/col-At1g49010-DAP-Seq(GSE60143)/Homer	RGATAASNTT	1	0	1	22550	0.2515	116418	0.3179
CBF4(AP2EREBP)/colamp-CBF4-DAP-Seq(GSE60143)/Homer	NRCCGACDWNNNNNN	1	0	1	7167	0.0799	75961.4	0.2075
AT3G10030(Trihelix)/colamp-AT3G10030-DAP-Seq(GSE60143)/Homer	GCCGTTAA	1	0	1	6957	0.0776	67423.3	0.1841
GBF6(bZIP)/colamp-GBF6-DAP-Seq(GSE60143)/Homer	WWTGMCACGTCABCW	1	0	1	3067	0.0342	14641.7	0.04
ERF8(AP2EREBP)/colamp-ERF8-DAP-Seq(GSE60143)/Homer	CGCCGYCATW	1	0	1	15816	0.1764	96680.2	0.264
bZIP53(bZIP)/colamp-bZIP53-DAP-Seq(GSE60143)/Homer	NDNHSACGTGKMNNN	1	0	1	4467	0.0498	23601	0.0645
ATAF1(NAC)/col-ATAF1-DAP-Seq(GSE60143)/Homer	YACGTMAY	1	0	1	31607	0.3525	217505	0.594
TATA-box/SacCer-Promoters/Homer	BBHWTATATA	1	0	1	4433	0.0494	25716.9	0.0702
ANAC047(NAC)/colamp-ANAC047-DAP-Seq(GSE60143)/Homer	WACACGTAACTT	1	0	1	8818	0.0983	67576.7	0.1846
ARF16(ARF)/col-ARF16-DAP-Seq(GSE60143)/Homer	ATTTTACGAT	1	0	1	1390	0.0155	20251	0.0553
ATHB23(ZFHD)/col-ATHB23-DAP-Seq(GSE60143)/Homer	HTAATTARNN	1	0	1	11333	0.1264	53877.7	0.1471
TGA6(bZIP)/colamp-TGA6-DAP-Seq(GSE60143)/Homer	TGACGTCABC	1	0	1	9572	0.1067	41948	0.1146
SND3(NAC)/col-SND3-DAP-Seq(GSE60143)/Homer	CTTNHNNNDNAAGNH	1	0	1	7340	0.0818	33773.9	0.0922
At4g32800(AP2EREBP)/colamp-At4g32800-DAP-Seq(GSE60143)/Homer	DYCACCGACAHWWWH	1	0	1	975	0.0109	12711.1	0.0347
MYB92(MYB)/colamp-MYB92-DAP-Seq(GSE60143)/Homer	GGTAGGTR	1	0	1	13129	0.1464	62686.1	0.1712
IBL1(bHLH)/Seedling-IBL1-ChIP-Seq(GSE51120)/Homer	CACGTGCC	1	0	1	28241	0.3149	121762	0.3325
SPL13(SBP)/col-SPL13-DAP-Seq(GSE60143)/Homer	WAHTGTACGGAH	1	0	1	808	0.009	17278.2	0.0472
ANAC079(NAC)/colamp-ANAC079-DAP-Seq(GSE60143)/Homer	TACACGCAACCT	1	0	1	4795	0.0535	36800.9	0.1005
AT5G05550(Trihelix)/col-AT5G05550-DAP-Seq(GSE60143)/Homer	HDNHDTCKCCGGMGA	1	0	1	21160	0.236	118892	0.3247
AT1G72740(MYBrelated)/colamp-AT1G72740-DAP-Seq(GSE60143)/Homer	NNWWAMCCTAAHWNN	1	0	1	13214	0.1474	64738.7	0.1768
MYB101(MYB)/colamp-MYB101-DAP-Seq(GSE60143)/Homer	TAACNRMY	1	0	1	26770	0.2985	140018	0.3824
HIF-1b(HLH)/T47D-HIF1b-ChIP-Seq(GSE59937)/Homer	RTACGTGC	1	0	1	17534	0.1955	109992	0.3004
MYB33(MYB)/col-MYB33-DAP-Seq(GSE60143)/Homer	DDTYNGTTAN	1	0	1	22314	0.2488	109663	0.2995
MYB51(MYB)/col-MYB51-DAP-Seq(GSE60143)/Homer	GGTAGGTG	1	0	1	10838	0.1209	56834.5	0.1552
AT3G16280(AP2EREBP)/colamp-AT3G16280-DAP-Seq(GSE60143)/Homer	HCACCGACAHHDHHN	1	0	1	3425	0.0382	41599.6	0.1136
ANAC071(NAC)/col-ANAC071-DAP-Seq(GSE60143)/Homer	DNCKTNDNNNHNAAG	1	0	1	8744	0.0975	44474	0.1215
MYB99(MYB)/colamp-MYB99-DAP-Seq(GSE60143)/Homer	GGTAGGTG	1	0	1	11222	0.1251	63249.2	0.1727
At5g58900(MYBrelated)/colamp-At5g58900-DAP-Seq(GSE60143)/Homer	WWWTYTTATCTWWWW	1	0	1	16960	0.1891	76217.5	0.2082
ANAC058(NAC)/col-ANAC058-DAP-Seq(GSE60143)/Homer	TWCTTGTDNNACAAG	1	0	1	5585	0.0623	26855.1	0.0733
bHLH10(bHLH)/colamp-bHLH10-DAP-Seq(GSE60143)/Homer	YACCGACA	1	0	1	2786	0.0311	30797.6	0.0841
GATA4(C2C2gata)/col-GATA4-DAP-Seq(GSE60143)/Homer	DDWTYAGATCTR	1	0	1	8102	0.0903	43567.7	0.119
MYB88(MYB)/col-MYB88-DAP-Seq(GSE60143)/Homer	HNACGCTCCT	1	0	1	29543	0.3294	130061	0.3552
MYB73(MYB)/col-MYB73-DAP-Seq(GSE60143)/Homer	NNNNHAACNGHHDHN	1	0	1	24247	0.2704	113450	0.3098
MYB96(MYB)/colamp-MYB96-DAP-Seq(GSE60143)/Homer	WGGTRGTTGG	1	0	1	12636	0.1409	54960.1	0.1501
bZIP16(bZIP)/colamp-bZIP16-DAP-Seq(GSE60143)/Homer	TGCCACGTGD	1	0	1	3889	0.0434	20384.2	0.0557
GEI-11(Myb?)/cElegans-L4-GEI11-ChIP-Seq(modEncode)/Homer	CCGACAYYTYACGGG	1	0	1	992	0.0111	5368.9	0.0147
WRKY25(WRKY)/colamp-WRKY25-DAP-Seq(GSE60143)/Homer	NNNNHRGTCAAMNNN	1	0	1	13069	0.1457	57359.3	0.1566
AtHB32(ZFHD)/col200-AtHB32-DAP-Seq(GSE60143)/Homer	CGAATTAT	1	0	1	14871	0.1658	89535.6	0.2445
ERF105(AP2EREBP)/colamp-ERF105-DAP-Seq(GSE60143)/Homer	TGGCGGCT	1	0	1	21145	0.2358	90292.3	0.2466
AT1G71450(AP2EREBP)/col-AT1G71450-DAP-Seq(GSE60143)/Homer	DHDWTGTCGGTG	1	0	1	20140	0.2246	138601	0.3785
HINFP(Zf)/K562-HINFP.eGFP-ChIP-Seq(Encode)/Homer	TWVGGTCCGC	1	0	1	6714	0.0749	46006.8	0.1256
At5g08520(MYBrelated)/colamp-At5g08520-DAP-Seq(GSE60143)/Homer	ADBSTTATCY	1	0	1	13478	0.1503	75635.3	0.2066
MYB55(MYB)/colamp-MYB55-DAP-Seq(GSE60143)/Homer	YACCWAMC	1	0	1	13188	0.1471	70580.4	0.1928
ZIM(C2C2gata)/col-ZIM-DAP-Seq(GSE60143)/Homer	ATCSRACGGTYRAGA	1	0	1	93	0.001	1739.6	0.0048
Isl1(Homeobox)/Neuron-Isl1-ChIP-Seq(GSE31456)/Homer	CTAATKGV	1	0	1	25456	0.2839	116731	0.3188
AT5G61620(MYBrelated)/colamp-AT5G61620-DAP-Seq(GSE60143)/Homer	CTTATCCA	1	0	1	17455	0.1946	94844.3	0.259
SeqBias: G/A bias	RRRRRRRRRR	1	0	1	89579	0.9989	366106	0.9998
MYB61(MYB)/colamp-MYB61-DAP-Seq(GSE60143)/Homer	HCYACCTACC	1	0	1	19080	0.2128	91987.1	0.2512
SPL5(SBP)/colamp-SPL5-DAP-Seq(GSE60143)/Homer	NNHGTACGGHNN	1	0	1	4000	0.0446	76143.1	0.2079
TBP3(MYBrelated)/col-TBP3-DAP-Seq(GSE60143)/Homer	VYTAGGGCAN	1	0	1	11359	0.1267	53395.5	0.1458
Gata1(Zf)/K562-GATA1-ChIP-Seq(GSE18829)/Homer	SAGATAAGRV	1	0	1	7881	0.0879	37408.1	0.1022
AT4G26030(C2H2)/col-AT4G26030-DAP-Seq(GSE60143)/Homer	BYYACCWACY	1	0	1	12058	0.1345	63167	0.1725
MYB81(MYB)/col-MYB81-DAP-Seq(GSE60143)/Homer	NWAACSGWTWNN	1	0	1	18747	0.2091	107894	0.2947
MYB27(MYB)/colamp-MYB27-DAP-Seq(GSE60143)/Homer	TACCTAACWT	1	0	1	1879	0.021	10942.3	0.0299
AT1G20910(ARID)/col-AT1G20910-DAP-Seq(GSE60143)/Homer	THAATTRAWN	1	0	1	15453	0.1723	83861.7	0.229
LHY(Myb)/Seedling-LHY-ChIP-Seq(GSE52175)/Homer	ADAAATATCT	1	0	1	11299	0.126	53121.5	0.1451
E2F(E2F)/Hela-CellCycle-Expression/Homer	TTSGCGCGAAAA	1	0	1	1178	0.0131	6603.9	0.018
MYB93(MYB)/colamp-MYB93-DAP-Seq(GSE60143)/Homer	GGTAGGTGRD	1	0	1	15143	0.1689	71243.7	0.1946
GATA1(C2C2gata)/colamp-GATA1-DAP-Seq(GSE60143)/Homer	DDWWYYAGATCTRRW	1	0	1	3792	0.0423	17648.8	0.0482
At1g74840(MYBrelated)/col100-At1g74840-DAP-Seq(GSE60143)/Homer	YHTTATCCAWWT	1	0	1	8581	0.0957	44196.7	0.1207
MYB118(MYB)/colamp-MYB118-DAP-Seq(GSE60143)/Homer	TAWCCGTTAC	1	0	1	3808	0.0425	30880.7	0.0843
MYB3(MYB)/Arabidopsis-MYB3-ChIP-Seq(GSE80564)/Homer	GKTAGGTRGG	1	0	1	24618	0.2745	109476	0.299
DDF1(AP2EREBP)/col-DDF1-DAP-Seq(GSE60143)/Homer	GCCGACAT	1	0	1	4036	0.045	47098.3	0.1286
ANAC057(NAC)/colamp-ANAC057-DAP-Seq(GSE60143)/Homer	DVCKTGNNNNNCAMG	1	0	1	7675	0.0856	38944.6	0.1064
bHLH157(bHLH)/col-bHLH157-DAP-Seq(GSE60143)/Homer	KACACGTCTCTY	1	0	1	2778	0.031	17774.1	0.0485
AT5G59990(C2C2COlike)/colamp-AT5G59990-DAP-Seq(GSE60143)/Homer	TCTCAACCGTTCATT	1	0	1	231	0.0026	2212.1	0.006
GATA19(C2C2gata)/colamp-GATA19-DAP-Seq(GSE60143)/Homer	ATCSGATCVG	1	0	1	811	0.009	6667.3	0.0182
WRKY46(WRKY)/colamp-WRKY46-DAP-Seq(GSE60143)/Homer	AAAGTCAACGSN	1	0	1	593	0.0066	4415.7	0.0121
NAM(NAC)/col-NAM-DAP-Seq(GSE60143)/Homer	RGTTRCGTRW	1	0	1	15090	0.1683	116935	0.3194
SeqBias: CG-repeat	CGCGCGCGCG	1	0	1	23134	0.258	125168	0.3418
MYB41(MYB)/col-MYB41-DAP-Seq(GSE60143)/Homer	BYTYACCTAA	1	0	1	4557	0.0508	23826.8	0.0651
MYB70(MYB)/col-MYB70-DAP-Seq(GSE60143)/Homer	WTAACNGTTA	1	0	1	18503	0.2063	101988	0.2785
HY5(bZIP)/colamp-HY5-DAP-Seq(GSE60143)/Homer	RRTSACGTSD	1	0	1	11578	0.1291	74274.1	0.2028
CDM1(C3H)/colamp-CDM1-DAP-Seq(GSE60143)/Homer	CCGAWAWTWTCGGAN	1	0	1	1193	0.0133	16196.8	0.0442
DEAR5(AP2EREBP)/col-DEAR5-DAP-Seq(GSE60143)/Homer	NDWTGTCGGTGRWDN	1	0	1	1637	0.0183	16118.9	0.044
CUC2(NAC)/colamp-CUC2-DAP-Seq(GSE60143)/Homer	TRCKTGTNNNWCAMG	1	0	1	3039	0.0339	19129	0.0522
ERF4(AP2EREBP)/colamp-ERF4-DAP-Seq(GSE60143)/Homer	WDWTGGCGGCGG	1	0	1	15924	0.1776	89773.8	0.2452
LBD13(LOBAS2)/colamp-LBD13-DAP-Seq(GSE60143)/Homer	KCCGTNWTTTBCGGC	1	0	1	13512	0.1507	74201.6	0.2026
RAP211(AP2EREBP)/colamp-RAP211-DAP-Seq(GSE60143)/Homer	RGCCGGCYWW	1	0	1	31306	0.3491	143430	0.3917
E2FA(E2FDP)/colamp-E2FA-DAP-Seq(GSE60143)/Homer	WWTGGCGCCAWWWNN	1	0	1	7324	0.0817	67242.3	0.1836
At1g36060(AP2EREBP)/colamp-At1g36060-DAP-Seq(GSE60143)/Homer	NNWWKGTCGGTG	1	0	1	8242	0.0919	63001.9	0.1721
ERF7(AP2EREBP)/col-ERF7-DAP-Seq(GSE60143)/Homer	ATGRCGGCGG	1	0	1	19035	0.2123	99952.8	0.273
ABF1/SacCer-Promoters/Homer	CGTRNAAARTGA	1	0	1	2930	0.0327	31191.1	0.0852
Pax7(Paired,Homeobox)/Myoblast-Pax7-ChIP-Seq(GSE25064)/Homer	TAATCAATTA	1	0	1	753	0.0084	4438.2	0.0121
ERF3(AP2EREBP)/colamp-ERF3-DAP-Seq(GSE60143)/Homer	ATGGCGGCGG	1	0	1	12217	0.1362	53043.8	0.1449
Otx2(Homeobox)/EpiLC-Otx2-ChIP-Seq(GSE56098)/Homer	NYTAATCCYB	1	0	1	11045	0.1232	51382.9	0.1403
Unknown5/Drosophila-Promoters/Homer	GCTGATAASV	1	0	1	7696	0.0858	41726.1	0.114
At1g19000(MYBrelated)/colamp-At1g19000-DAP-Seq(GSE60143)/Homer	WWTGGATAADDT	1	0	1	9303	0.1037	48767.1	0.1332
MYB44(MYB)/colamp-MYB44-DAP-Seq(GSE60143)/Homer	CVGTTWWKTCNGTTA	1	0	1	832	0.0093	4263.9	0.0116
AT3G58630(Trihelix)/col-AT3G58630-DAP-Seq(GSE60143)/Homer	TCTCCGGCGA	1	0	1	2998	0.0334	16915.8	0.0462
AT4G27900(C2C2COlike)/col-AT4G27900-DAP-Seq(GSE60143)/Homer	TCTCVACCGTTSATT	1	0	1	58	0.0006	670.6	0.0018
SeqBias: CG bias	SSSSSSSSSS	1	0	1	77358	0.8626	339372	0.9268
VND2(NAC)/col-VND2-DAP-Seq(GSE60143)/Homer	DNCKTNNNNNNNAAG	1	0	1	9691	0.1081	47158.9	0.1288
ANAC094(NAC)/col-ANAC094-DAP-Seq(GSE60143)/Homer	DVCGTRNNNNNYACG	1	0	1	5249	0.0585	49547.9	0.1353
bZIP28(bZIP)/col-bZIP28-DAP-Seq(GSE60143)/Homer	TGCCACGTSABH	1	0	1	3830	0.0427	18870.2	0.0515
Lhx2(Homeobox)/HFSC-Lhx2-ChIP-Seq(GSE48068)/Homer	TAATTAGN	1	0	1	12688	0.1415	64526.6	0.1762
[truncated: 4 more rows]

## Sheet: Dormancy2
Motif Name	Consensus	P-value	Log P-value	q-value (Benjamini)	# of Target Sequences with Motif(of 110829)	% of Target Sequences with Motif	# of Background Sequences with Motif(of 451910)	% of Background Sequences with Motif
[truncated: 976 more rows]

[truncated: 4 more sheets: Dormancy3, Reactivation1, Reactivation2, Reactivation3]
