# Supplementary material for: Cell-cell contact-driven EphB1 cis- and trans- signalings regulate cancer stem cells enrichment after chemotherapy
Source: Cell Death Dis. 2022 Nov 19;13(11):980. doi: 10.1038/s41419-022-05385-5 (PMC9675789; doi:10.1038/s41419-022-05385-5)
Supplement: Supplementary file 4 — Supplementary Table 2 [file 41419_2022_5385_MOESM4_ESM.xls]

chr	start	end	length	signal value	fold change	p-value	Benjamini-Hochberg FDR	peak name
NC_000008.11	17906900	17908100	1200	483.38017801761794	5.138022675762095	7.622333796192598e-41	1.2407364360592546e-33	chip1_peak_1
NC_000004.12	94665500	94666700	1200	344.9125808642284	3.6662005233723955	6.462379224831833e-36	3.506410495906259e-29	chip1_peak_2
NC_000018.10	58788500	58790200	1700	309.44946675330766	3.289250261981229	9.670026471977761e-36	3.935131451286411e-29	chip1_peak_3
NC_000005.10	78601900	78602900	1000	391.0122121299342	4.156210171179747	6.33022233295543e-35	1.717351865115338e-28	chip1_peak_4
NC_000005.10	59548600	59549500	900	381.4800606940978	4.054889487268002	5.963191213719647e-32	1.0785189960449727e-25	chip1_peak_5
NC_000021.9	8992400	8997800	5400	188.04388437729727	1.9987864333438272	7.799800789871929e-32	1.2696238832825485e-25	chip1_peak_6
NC_000002.12	38685000	38685700	700	269.15825844210076	2.86098044176264	2.4496469362115748e-31	3.62476522588726e-25	chip1_peak_7
NC_000007.14	128434300	128435800	1500	309.297250948822	3.287632305162511	2.6722036701652555e-31	3.62476522588726e-25	chip1_peak_8
NC_000011.10	91396000	91397500	1500	206.95321883183945	2.1997805858336013	1.2459645958943695e-30	1.5601053365028464e-24	chip1_peak_9
NC_000017.11	59892600	59893300	700	174.01291690703155	1.849646207278376	1.3905518126557143e-29	1.414681797532264e-23	chip1_peak_10
NC_000012.12	75990100	75991000	900	546.8285359363337	5.812438211507023	1.2284944052263635e-28	9.089543551254951e-23	chip1_peak_11
NC_000010.11	6353200	6354100	900	267.90926328249753	2.8477044206434523	3.243094615619682e-28	2.1995809522695265e-22	chip1_peak_12
NC_000003.12	171001800	171002800	1000	239.60071423881726	2.5468026180481225	2.336262210966059e-27	1.3113395481731246e-21	chip1_peak_13
NC_000002.12	42136700	42137600	900	378.1390000850973	4.019376146111687	2.424837831264936e-27	1.3156883133300176e-21	chip1_peak_14
NC_000003.12	30258700	30259500	800	433.8257323819281	4.611290556945848	1.1261886434198251e-26	5.237628268748428e-21	chip1_peak_15
NC_000007.14	100090700	100092700	2000	313.6372580662028	3.333763809920364	1.2674947134479579e-26	5.731063606911829e-21	chip1_peak_16
NC_000012.12	26768800	26769700	900	737.3096645157503	7.837130994648262	7.613604871656048e-26	3.0227209090509196e-20	chip1_peak_17
NC_000002.12	41827200	41829000	1800	444.597818948907	4.725790959658664	1.962013021787656e-25	6.795096054050368e-20	chip1_peak_18
NC_000012.12	46493500	46494300	800	537.8340955918345	5.716833053191777	1.4169586031414213e-24	4.1935907493876257e-19	chip1_peak_19
NC_000022.11	20110900	20111600	700	285.3703197527137	3.0333043028203814	1.5089269021137426e-24	4.356144817094896e-19	chip1_peak_20
NC_000016.10	31200800	31204300	3500	253.17582338400146	2.6910973611630533	3.041190175549481e-24	8.250569009180355e-19	chip1_peak_21
NC_000005.10	127958200	127959100	900	318.006508964766	3.3802061574013433	7.392189324344121e-24	1.9407650579752174e-18	chip1_peak_22
NC_000020.11	53609400	53610400	1000	259.2090537604975	2.755226748118188	1.0260601814728412e-23	2.6096630285391383e-18	chip1_peak_23
NC_000001.11	242225500	242226200	700	362.75279786273694	3.85583063988808	1.087742730520919e-23	2.7239830798077205e-18	chip1_peak_24
NC_000006.12	73513000	73516000	3000	255.36759328137165	2.7143944758253147	1.2992542745221272e-23	3.110117624324078e-18	chip1_peak_25
NC_000019.10	810900	816700	5800	330.8335120962932	3.5165490112232387	4.178248037828866e-23	9.068271770896647e-18	chip1_peak_26
NC_000019.10	44694600	44695300	700	262.84026204405626	2.7938241738087792	5.2002470146075806e-23	1.0993217508583378e-17	chip1_peak_27
NC_000019.10	10450800	10451400	600	381.8029758435072	4.058321869139384	5.466303237811618e-23	1.1407505585570268e-17	chip1_peak_28
NC_000012.12	116636700	116637400	700	695.3312657843637	7.390927417458578	7.695274369908096e-23	1.5657618046370334e-17	chip1_peak_29
NC_000017.11	55446500	55447400	900	449.6985596848203	4.7800085770872185	8.158434228371796e-23	1.6395073595714197e-17	chip1_peak_30
NC_000001.11	146051500	146052200	700	186.59525747580304	1.9833884542642526	8.518042297426439e-23	1.690898397713317e-17	chip1_peak_31
NC_000009.12	124390700	124391400	700	268.12232365535596	2.8499691163774443	1.0280177657306146e-22	2.0161094270188086e-17	chip1_peak_32
NC_000013.11	34371300	34372200	900	376.7378553568075	4.004482872218038	1.695799405536842e-22	3.1015304173640164e-17	chip1_peak_33
NC_000020.11	31607000	31608100	1100	157.51295935316296	1.674262192963666	3.001799759046586e-22	5.254003316004932e-17	chip1_peak_34
NC_000015.10	85047200	85048200	1000	206.43023428666882	2.1942215940206147	4.866134814652228e-22	8.25095989948435e-17	chip1_peak_35
NC_000008.11	123957400	123958200	800	273.0135203135967	2.9019594140448364	6.43812404068495e-22	1.0803865731983007e-16	chip1_peak_36
NC_000020.11	14845200	14846100	900	256.82455394892116	2.7298810375173215	6.882208327471352e-22	1.1431239180675758e-16	chip1_peak_37
NC_000016.10	81711800	81712400	600	172.3338924553322	1.8317992493386241	7.221771214046677e-22	1.1874083645805135e-16	chip1_peak_38
NC_000010.11	58555200	58556300	1100	336.80043100179756	3.579973549578632	8.0826743863272535e-22	1.315669043112279e-16	chip1_peak_39
NC_000011.10	28049200	28050000	800	664.7217723185113	7.06556804470538	8.236763802859961e-22	1.3274764072455882e-16	chip1_peak_40
NC_000018.10	58784500	58785300	800	202.87288717564894	2.1564092654370652	1.1958710757396464e-21	1.8717273881401995e-16	chip1_peak_41
NC_000011.10	69654200	69655500	1300	163.23374987536812	1.7350705437465228	1.9081459465837427e-21	2.9157338944922984e-16	chip1_peak_42
NC_000008.11	144456600	144457300	700	241.3646886112577	2.5655525394086376	5.49515306803581e-21	7.986442041263192e-16	chip1_peak_43
NC_000023.11	150848600	150849500	900	271.61194204152457	2.8870615318575785	1.85135409760113e-20	2.497157102494496e-15	chip1_peak_44
NC_000012.12	104341000	104343700	2700	207.47717762835967	2.205349933316418	1.8562636634588973e-20	2.497157102494496e-15	chip1_peak_45
NC_000010.11	92697300	92698300	1000	488.9777020182711	5.197520782120999	5.0010591114816703e-20	6.31050115044295e-15	chip1_peak_46
NC_000011.10	65850900	65853900	3000	253.99250272237427	2.699778141116825	5.3376704012475977e-20	6.683438762962766e-15	chip1_peak_47
NC_000010.11	28884100	28884900	800	322.29221507882374	3.4257604771626267	8.918108763268852e-20	1.1081359428998427e-14	chip1_peak_48
NC_000002.12	40471200	40472700	1500	295.89454428727765	3.145170090377418	1.2172303649959868e-19	1.435771287291674e-14	chip1_peak_49
NC_000020.11	34391100	34391700	600	234.2804085016437	2.4902511648385772	1.2492010903669344e-19	1.4628814304033006e-14	chip1_peak_50
NC_000002.12	164711000	164712100	1100	217.10683297785607	2.3077070215784916	1.3856102808277114e-19	1.611033732833128e-14	chip1_peak_51
NC_000002.12	237178300	237178900	600	357.1932692672217	3.796736400427429	1.5182594535350102e-19	1.728229958219363e-14	chip1_peak_52
NC_000007.14	84022500	84023300	800	222.90286658744185	2.3693151583408674	2.5783013431589317e-19	2.894391308066501e-14	chip1_peak_53
NC_000011.10	65890200	65892700	2500	171.28401555122457	1.8206397281472788	3.9600608418507877e-19	4.268904937883991e-14	chip1_peak_54
NC_000011.10	19240800	19241500	700	157.79109263249674	1.6772185721473591	4.776275245475643e-19	5.068055594114987e-14	chip1_peak_55
NC_000001.11	231576900	231577600	700	238.92115916864313	2.539579381517607	5.399294964554793e-19	5.597949470274555e-14	chip1_peak_56
NC_000007.14	101883100	101883700	600	164.55404667381697	1.7491044557637403	5.986606960822322e-19	6.090491428924666e-14	chip1_peak_57
NC_000017.11	43367400	43368200	800	149.5050016164235	1.5891427149440023	6.0709101096949e-19	6.137895626864885e-14	chip1_peak_58
NC_000009.12	79489300	79490200	900	189.28324805597697	2.011960077970066	1.0394932411131608e-18	1.0126802152434811e-13	chip1_peak_59
NC_000018.10	34911900	34912600	700	266.44024711569665	2.832089716691299	1.0451774575554685e-18	1.0126802152434811e-13	chip1_peak_60
NC_000007.14	80942600	80943100	500	154.3943933433242	1.641113827343617	1.061259090109825e-18	1.0221774391615824e-13	chip1_peak_61
NC_000007.14	79293400	79294100	700	280.9138230416623	2.9859345880551915	1.0742441590056963e-18	1.0285979449187223e-13	chip1_peak_62
NC_000012.12	53481800	53483400	1600	184.8856393058283	1.9652163046319502	1.514644442323758e-18	1.4169450881246614e-13	chip1_peak_63
NC_000019.10	50679100	50679700	600	204.74408369854052	2.1762988898003415	1.6525096356558719e-18	1.5283502959253197e-13	chip1_peak_64
NC_000003.12	153140300	153141100	800	222.21708519341297	2.3620257399630047	1.6808592844528883e-18	1.5457870467388776e-13	chip1_peak_65
NC_000007.14	26187100	26189900	2800	352.698631870724	3.7489612745270624	1.880267965926647e-18	1.7098510868282715e-13	chip1_peak_66
NC_000019.10	14450400	14451000	600	196.56100490240416	2.0893179867262313	1.9114029465936893e-18	1.7285077009225572e-13	chip1_peak_67
NC_000016.10	87560400	87561400	1000	204.3873772461566	2.172507327952573	3.144440054048845e-18	2.70815232399936e-13	chip1_peak_68
NC_000001.11	218366500	218367700	1200	280.41549386218594	2.98063766703819	3.600817018861203e-18	3.084885323314788e-13	chip1_peak_69
NC_000002.12	85545900	85547900	2000	255.21195205213039	2.712740108928425	3.64874768706885e-18	3.109582175114022e-13	chip1_peak_70
NC_000016.10	87828200	87829800	1600	173.50052915236319	1.8441998525828533	4.927905476271162e-18	4.1347781410462837e-13	chip1_peak_71
NC_000019.10	47227000	47227900	900	158.9714284138964	1.6897647879121764	8.274545501311548e-18	6.66782743597507e-13	chip1_peak_72
NC_000011.10	27401400	27402500	1100	199.45025717704095	2.1200288937476195	1.0739027662293587e-17	8.611136942462803e-13	chip1_peak_73
NC_000021.9	15443800	15445100	1300	170.61748010945325	1.8135548819542364	1.4797446133142952e-17	1.1807234071662926e-12	chip1_peak_74
NC_000017.11	81559000	81559500	500	225.7889729661758	2.3999926264973217	1.5623073769288478e-17	1.2405212128062914e-12	chip1_peak_75
NC_000010.11	67818100	67818700	600	167.43306838322815	1.7797066184085373	1.661787827773418e-17	1.3131064235833417e-12	chip1_peak_76
NC_000009.12	4178200	4178900	700	323.4010200452664	3.4375463660336694	1.8124433788763687e-17	1.4252323625096634e-12	chip1_peak_77
NC_000019.10	48354400	48355000	600	198.98397100421573	2.1150725694332966	1.8329401448073067e-17	1.4344206242029774e-12	chip1_peak_78
NC_000010.11	52472300	52473300	1000	694.5100744793791	7.38219867818041	2.6464234550939168e-17	2.051311501032963e-12	chip1_peak_79
NC_000019.10	1258800	1261300	2500	147.5710643770317	1.568586196821462	2.6772962416344803e-17	2.06540652991281e-12	chip1_peak_80
NC_000017.11	59846100	59847000	900	152.03929350692908	1.6160806197083615	4.1213770938287296e-17	3.120293639277942e-12	chip1_peak_81
NC_000008.11	101607500	101608300	800	283.7539452974016	3.0161232743430126	4.59573863916446e-17	3.447364151202865e-12	chip1_peak_82
NC_000017.11	72706200	72706900	700	301.66500410394724	3.2065063940488145	5.706680986589545e-17	4.2416131154317065e-12	chip1_peak_83
NC_000001.11	8027100	8027900	800	215.35281145202336	2.2890628926229706	6.69105687238688e-17	4.9060652452037814e-12	chip1_peak_84
NC_000001.11	109960100	109960900	800	173.96912786696117	1.849180757739766	1.0089970620831193e-16	7.140911296796511e-12	chip1_peak_85
NC_000010.11	101091500	101092300	800	192.98934596637443	2.0513535325802854	1.1097444342998522e-16	7.786218078559835e-12	chip1_peak_86
NC_000006.12	40714600	40715300	700	274.67222596899734	2.9195903961525724	1.1761563858431056e-16	8.14683238861153e-12	chip1_peak_87
NC_000002.12	36397800	36398500	700	345.94107417084405	3.6771327505748688	1.2517822940668785e-16	8.633927033943328e-12	chip1_peak_88
NC_000008.11	19678400	19679100	700	169.42714536795137	1.80090238362742	1.4361121284612846e-16	9.822068658524028e-12	chip1_peak_89
NC_000002.12	33411600	33412300	700	253.4569387847729	2.6940854383936776	1.6199221854508681e-16	1.1032852829453304e-11	chip1_peak_90
NC_000006.12	15026700	15027300	600	497.93900264752665	5.292773686421428	1.785152177191871e-16	1.1860438127063827e-11	chip1_peak_91
NC_000002.12	237502300	237503100	800	242.86608096005028	2.581511381504622	2.011598254925946e-16	1.3203258982380666e-11	chip1_peak_92
NC_000017.11	79629300	79630100	800	190.4660079452478	2.02453206045387	2.1916869953303969e-16	1.4327511189198739e-11	chip1_peak_93
NC_000003.12	133742400	133743100	700	385.06108806804156	4.092953521927647	2.4160839892128447e-16	1.5731262986636208e-11	chip1_peak_94
NC_000007.14	17206200	17207000	800	241.41132069306366	2.566048208665742	2.5233482937015893e-16	1.6252136544329667e-11	chip1_peak_95
NC_000009.12	134571800	134573000	1200	251.19059550351403	2.669995656272441	2.73519091385712e-16	1.7323917005055166e-11	chip1_peak_96
NC_000017.11	21098900	21099300	400	203.32569820115518	2.161222357538664	3.4668524724796075e-16	2.153900527266997e-11	chip1_peak_97
NC_000012.12	47221200	47222000	800	305.4623533517772	3.2468697921160543	3.981011476407381e-16	2.4361462990182415e-11	chip1_peak_98
NC_000002.12	164522400	164523100	700	195.0887044152939	2.073668372546081	4.1558973876715966e-16	2.5241874004830458e-11	chip1_peak_99
NC_000023.11	141405400	141406500	1100	171.64487783813829	1.824475463862785	4.743308372623283e-16	2.797459775909041e-11	chip1_peak_100
NC_000009.12	83965600	83966600	1000	299.20748763864964	3.18038456303675	4.842733479517165e-16	2.8457868739781654e-11	chip1_peak_101
NC_000005.10	59061100	59061800	700	209.0410805587139	2.2219732229841997	5.995442066408161e-16	3.497909590503888e-11	chip1_peak_102
NC_000020.11	22407700	22408200	500	334.1961803365037	3.552292027703813	7.117868254742609e-16	4.1085862626762324e-11	chip1_peak_103
NC_000019.10	14405800	14407000	1200	183.21971025588337	1.947508542452021	9.097446462588278e-16	5.195965049983079e-11	chip1_peak_104
NC_000016.10	69396500	69397100	600	239.2502057413614	2.543076936504123	9.429432060227522e-16	5.35765456486602e-11	chip1_peak_105
NC_000018.10	26575500	26576600	1100	148.20090323203348	1.575280981726269	1.2447474645308982e-15	6.82207317922022e-11	chip1_peak_106
NC_000002.12	88015700	88016600	900	177.10978494255198	1.8825639372846048	1.2911937031370966e-15	7.052883465067464e-11	chip1_peak_107
NC_000022.11	37674900	37675800	900	196.3236523713666	2.0867950808602482	1.3652336101806685e-15	7.358539088936857e-11	chip1_peak_108
NC_000022.11	33539800	33540800	1000	199.2095258120376	2.117470073033814	1.5376947089827436e-15	8.233568615526122e-11	chip1_peak_109
NC_000019.10	4678900	4679500	600	237.99610201915715	2.5297466146260743	1.791216695530262e-15	9.5283625777499e-11	chip1_peak_110
NC_000003.12	48556200	48557500	1300	160.97018036789677	1.711010245069717	1.9624685382234556e-15	1.0371547463918942e-10	chip1_peak_111
NC_000012.12	113161400	113162000	600	277.89634651216727	2.953860739070097	2.82572895942884e-15	1.4555763565760145e-10	chip1_peak_112
NC_000012.12	50241100	50241700	600	315.4519041767652	3.3530523395054836	2.945007037613569e-15	1.5074773295841298e-10	chip1_peak_113
NC_000007.14	84060400	84061300	900	332.24216388502015	3.5315220803764142	3.0434820137934676e-15	1.5444420598935098e-10	chip1_peak_114
NC_000017.11	43315900	43316800	900	152.50506543148143	1.6210314778918682	3.0551737876437912e-15	1.5444420598935098e-10	chip1_peak_115
NC_000002.12	101113700	101114200	500	184.43571409693752	1.960433886918509	3.1007968879374774e-15	1.5578293505849087e-10	chip1_peak_116
NC_000011.10	65426100	65427900	1800	149.55030269696542	1.5896242365074549	3.122761658193094e-15	1.564037098205493e-10	chip1_peak_117
NC_000022.11	27866000	27866700	700	201.26369221704397	2.1393045504259067	3.1674520849279185e-15	1.576717449326193e-10	chip1_peak_118
NC_000012.12	132117300	132118000	700	246.62006293322813	2.62141381313037	3.609295119494991e-15	1.774949385358672e-10	chip1_peak_119
NC_000015.10	66497600	66498600	1000	148.72332581329755	1.5808340002217176	4.619519892780521e-15	2.2247013279621116e-10	chip1_peak_120
NC_000017.11	8172700	8173500	800	167.44324115437877	1.7798147484710105	5.0036194951056994e-15	2.4025705562362777e-10	chip1_peak_121
NC_000012.12	95318100	95318700	600	187.94937726365777	1.997781883064393	6.291704048202838e-15	2.967664794429404e-10	chip1_peak_122
NC_000005.10	142221100	142221800	700	312.74982658487113	3.32433097985901	7.619926740117981e-15	3.5037983729279026e-10	chip1_peak_123
NC_000008.11	142803400	142804200	800	260.2801706488965	2.7666120367817726	7.64375095734731e-15	3.504852522594638e-10	chip1_peak_124
NC_000001.11	12528100	12528700	600	210.02249618850382	2.2324050445390013	7.71549022219961e-15	3.5278092932004596e-10	chip1_peak_125
NC_000002.12	69717600	69718400	800	257.6881691239612	2.7390607154484385	8.12424661194867e-15	3.7043025838026104e-10	chip1_peak_126
NC_000002.12	215793800	215794400	600	219.51775310114385	2.333333563224666	8.578755336635335e-15	3.9006126790951247e-10	chip1_peak_127
NC_000009.12	108579700	108580700	1000	150.7195274630064	1.602052349272894	9.389918405295968e-15	4.257542016166403e-10	chip1_peak_128
NC_000018.10	21664000	21664600	600	314.5824675879724	3.343810783662886	1.1510698248124756e-14	5.161626991324978e-10	chip1_peak_129
NC_000016.10	31196200	31197400	1200	350.73872895566757	3.7281287578501265	1.2291419077106656e-14	5.466539789163109e-10	chip1_peak_130
NC_000009.12	110797300	110798200	900	849.2398899361013	9.026877828437472	1.4086075159205184e-14	6.078699995204602e-10	chip1_peak_131
NC_000005.10	143673800	143674700	900	296.61304484401495	3.152807292565153	1.4103843804197374e-14	6.078699995204602e-10	chip1_peak_132
NC_000020.11	22575300	22576000	700	316.4228339113083	3.3633727026885856	1.6721100653894505e-14	7.088024490972984e-10	chip1_peak_133
NC_000007.14	82049300	82050000	700	225.82307376373274	2.400355096203522	2.3750956261261977e-14	9.837395278151392e-10	chip1_peak_134
NC_000015.10	67915500	67916300	800	301.37967600281723	3.203473538502999	2.527373336759636e-14	1.038880958541384e-09	chip1_peak_135
NC_000009.12	111728500	111729200	700	218.7605097063017	2.3252845494034413	2.5756409157747195e-14	1.0560546215228157e-09	chip1_peak_136
NC_000012.12	85821600	85822200	600	297.949570265749	3.167013704486644	2.7359774646146018e-14	1.1161721778695877e-09	chip1_peak_137
NC_000005.10	126776600	126777100	500	139.2416149722762	1.4800494676288	3.9509265118099887e-14	1.5879451649464518e-09	chip1_peak_138
NC_000007.14	1059500	1060200	700	231.3588740752971	2.4591971191552204	4.186412278048214e-14	1.6743226753245731e-09	chip1_peak_139
NC_000014.9	22821100	22821800	700	210.287867025965	2.235225767113835	4.614076699951572e-14	1.8363399150264843e-09	chip1_peak_140
NC_000001.11	234642900	234643700	800	289.0954622918691	3.072900189675156	4.910164963398701e-14	1.939949567127234e-09	chip1_peak_141
NC_000014.9	20657400	20658000	600	239.76916409384347	2.548593132459373	5.732306194097718e-14	2.233991199165549e-09	chip1_peak_142
NC_000011.10	62851100	62852400	1300	308.9416795949302	3.2838528086870045	5.85290062994853e-14	2.262979540963861e-09	chip1_peak_143
NC_000016.10	81703800	81704300	500	189.09829068578614	2.009994099211924	6.945825365207291e-14	2.666549045444331e-09	chip1_peak_144
NC_000011.10	61962300	61963500	1200	202.05631326554047	2.1477296061184323	7.269608347167797e-14	2.7647687842110786e-09	chip1_peak_145
NC_000023.11	140983600	140984600	1000	735.7277047971985	7.820315772850388	7.500591728463009e-14	2.826202996431881e-09	chip1_peak_146
NC_000016.10	48441700	48442400	700	285.35852909243454	3.0331789756294216	9.545366871031733e-14	3.515296228991297e-09	chip1_peak_147
NC_000006.12	75368100	75368800	700	232.56259799910217	2.471991935941527	1.0021468891822109e-13	3.6612763823847017e-09	chip1_peak_148
NC_000017.11	7312800	7313500	700	183.10238832089135	1.9462614851878497	1.0032871999552579e-13	3.6612763823847017e-09	chip1_peak_149
NC_000010.11	99782300	99782900	600	161.3550678300539	1.7151013530590642	1.0054221866406115e-13	3.6612763823847017e-09	chip1_peak_150
NC_000014.9	74945400	74946200	800	214.42344404598555	2.279184310456197	1.209857984805161e-13	4.328272258697539e-09	chip1_peak_151
NC_000009.12	133732900	133733400	500	273.07505588080284	2.902613497836537	1.3671210328340982e-13	4.869477208863631e-09	chip1_peak_152
NC_000012.12	50396200	50397000	800	194.45387209281998	2.0669205102701502	1.582552527569419e-13	5.60004961687559e-09	chip1_peak_153
NC_000016.10	31198200	31200300	2100	355.7679268188546	3.781585920218517	1.6731569373448193e-13	5.86962384814358e-09	chip1_peak_154
NC_000005.10	73612700	73613300	600	302.2828048621477	3.2130732216704083	2.1522168720999727e-13	7.501717817356265e-09	chip1_peak_155
NC_000002.12	38064700	38065400	700	362.93223261752576	3.8577379167704415	2.1879404493514068e-13	7.609939725573222e-09	chip1_peak_156
NC_000011.10	65873400	65874100	700	144.739082570386	1.5384840383101939	2.6669061607332195e-13	9.043948277651725e-09	chip1_peak_157
NC_000014.9	77034000	77034500	500	160.75772137484967	1.7087519416191652	2.727401063430005e-13	9.229868250132245e-09	chip1_peak_158
NC_000015.10	69594600	69595100	500	167.45629778250105	1.7799535320918787	2.877602463821938e-13	9.71796501187113e-09	chip1_peak_159
NC_000019.10	5352400	5353000	600	204.79544991119934	2.1768448798458815	3.059931374568366e-13	1.024865774477076e-08	chip1_peak_160
NC_000009.12	83962100	83962700	600	285.24573447489576	3.0319800408592896	3.243201877746789e-13	1.0795846386359024e-08	chip1_peak_161
NC_000001.11	67880000	67880700	700	261.23773891307104	2.776790376065556	3.9385485297052655e-13	1.2925462657623843e-08	chip1_peak_162
NC_000015.10	40823600	40824100	500	368.80582125200124	3.9201704139319897	4.0858159590351805e-13	1.3381783041551149e-08	chip1_peak_163
NC_000012.12	122449300	122449800	500	320.1393729190986	3.402877139497918	4.628626589857524e-13	1.5068628093452273e-08	chip1_peak_164
NC_000007.14	81638200	81638900	700	184.28860792325577	1.9588702422129665	5.279232854032177e-13	1.705029330759377e-08	chip1_peak_165
NC_000011.10	64759600	64761000	1400	209.07095705213098	2.222290791034422	5.690639728940537e-13	1.8306366270867646e-08	chip1_peak_166
NC_000003.12	182947800	182948400	600	463.2950267844956	4.924530341622294	6.246146971410393e-13	1.9974963264920142e-08	chip1_peak_167
NC_000017.11	66244900	66245500	600	350.6211463907422	3.7268789302561647	6.942797367263779e-13	2.2029705818957975e-08	chip1_peak_168
NC_000019.10	13836400	13837300	900	171.441232236792	1.8223108411390576	7.840252296672076e-13	2.4684882707091436e-08	chip1_peak_169
NC_000008.11	25171200	25171800	600	480.1654075324822	5.103851717991882	8.515989375465088e-13	2.665774074569085e-08	chip1_peak_170
NC_000008.11	86108500	86109100	600	242.27117899870973	2.5751879534737943	9.750952863379533e-13	3.017538956688698e-08	chip1_peak_171
NC_000020.11	2658200	2659300	1100	218.2070349529993	2.3194014661446443	1.0204027173664761e-12	3.1517558235914296e-08	chip1_peak_172
NC_000020.11	47457100	47457800	700	243.00651993886223	2.5830041581854033	1.057155539542918e-12	3.252930544889051e-08	chip1_peak_173
NC_000013.11	27022700	27023300	600	154.81177265324223	1.6455503029300749	1.1945746705575507e-12	3.661932657877168e-08	chip1_peak_174
NC_000005.10	59361400	59361900	500	628.5048109881157	6.680604868668836	1.2099238313615766e-12	3.7020132714179726e-08	chip1_peak_175
NC_000019.10	10690200	10691200	1000	253.136760938042	2.690682152302124	1.2387919674488242e-12	3.7761452949407336e-08	chip1_peak_176
NC_000010.11	102151700	102152400	700	134.49055091086302	1.4295486899973067	1.3355447486010331e-12	4.033306734571774e-08	chip1_peak_177
NC_000019.10	4575100	4576000	900	198.16687643695286	2.106387375861529	1.3386183387032619e-12	4.035102612574344e-08	chip1_peak_178
NC_000011.10	2612700	2613300	600	261.59753390228997	2.7806147670879886	1.4370963686983403e-12	4.307962470628667e-08	chip1_peak_179
NC_000002.12	231450500	231451100	600	368.03192734064737	3.9119444157508534	1.478553058385655e-12	4.399883326885917e-08	chip1_peak_180
NC_000003.12	170978000	170978900	900	282.9259312689392	3.0073220138702808	1.5452934744952604e-12	4.5900982844252564e-08	chip1_peak_181
NC_000003.12	184544100	184544700	600	176.76609647929146	1.8789107483498155	1.6415504047912725e-12	4.8573045186906554e-08	chip1_peak_182
NC_000005.10	59055300	59056100	800	153.83463580894568	1.6351639621332554	1.6468217142330581e-12	4.8573045186906554e-08	chip1_peak_183
NC_000001.11	11908100	11908800	700	143.83283306907308	1.5288511847109012	1.6471867363597387e-12	4.8573045186906554e-08	chip1_peak_184
NC_000019.10	33069900	33070300	400	171.93877408813546	1.82759939336068	1.6568151127076187e-12	4.876862248696131e-08	chip1_peak_185
NC_000002.12	200888900	200889400	500	143.17998352359385	1.521911810857613	1.7118814643818416e-12	4.9937990608042585e-08	chip1_peak_186
NC_000005.10	177311800	177312500	700	143.3036864848764	1.5232266943572534	1.7266142846724159e-12	5.024541054501944e-08	chip1_peak_187
NC_000016.10	69712900	69713400	500	264.4884720264791	2.811343593613778	1.728593411713481e-12	5.024541054501944e-08	chip1_peak_188
NC_000001.11	21623500	21624200	700	209.91490737580142	2.2312614441506065	1.7785554429153496e-12	5.142219202947393e-08	chip1_peak_189
NC_000019.10	49746100	49746700	600	254.32102056492027	2.7032700760391797	1.931436650064865e-12	5.49637065205334e-08	chip1_peak_190
NC_000014.9	102046200	102046900	700	174.00485763801302	1.849560542394191	1.9657161228793295e-12	5.584158676964415e-08	chip1_peak_191
NC_000017.11	2844300	2844900	600	141.06913207063005	1.4994748075965938	2.0046200840389382e-12	5.684755067570732e-08	chip1_peak_192
NC_000022.11	39311500	39312900	1400	275.2463707182655	2.9256931882716204	2.0426405684795236e-12	5.772461464636784e-08	chip1_peak_193
NC_000003.12	188036300	188037100	800	416.3434324693996	4.425464870540123	2.120639349218254e-12	5.976615529829947e-08	chip1_peak_194
NC_000021.9	8989500	8990500	1000	131.80188441715077	1.4009698817621212	2.338336686872821e-12	6.51757097249862e-08	chip1_peak_195
NC_000023.11	280100	281100	1000	486.7223945297169	5.173548303430354	2.3770504100718716e-12	6.614150892693051e-08	chip1_peak_196
NC_000024.10	280100	281100	1000	484.23304373109687	5.147088093779867	2.4010502089240003e-12	6.658167449410684e-08	chip1_peak_197
NC_000001.11	44721100	44722000	900	161.20114521535396	1.71346525393749	2.5530606595865423e-12	7.055656210562918e-08	chip1_peak_198
NC_000002.12	3518800	3519300	500	158.5168316168403	1.6849327141991373	2.71606329784551e-12	7.468093608084201e-08	chip1_peak_199
NC_000019.10	6829100	6829600	500	168.07415957558123	1.7865210084752756	3.308444976136488e-12	8.945796150096882e-08	chip1_peak_200
NC_000012.12	6555700	6556300	600	329.58514709717247	3.5032796883076514	3.369778519955994e-12	9.096527110525553e-08	chip1_peak_201
NC_000010.11	28939400	28940200	800	146.85309547942572	1.5609546458308525	3.394701319091916e-12	9.148632939273168e-08	chip1_peak_202
NC_000001.11	41019400	41022500	3100	238.4928492424329	2.5350267204586716	3.469288140959189e-12	9.334188555577462e-08	chip1_peak_203
NC_000012.12	52895000	52895800	800	163.57456671871185	1.7386932091949971	3.5819795328885826e-12	9.589834084477988e-08	chip1_peak_204
NC_000002.12	231713400	231715400	2000	183.33230750519257	1.948705379323884	3.677367513695361e-12	9.812931626633724e-08	chip1_peak_205
NC_000002.12	241673900	241674600	700	246.16890243078893	2.616618265035189	3.832079421103915e-12	1.0178004978159394e-07	chip1_peak_206
NC_000003.12	365300	366300	1000	540.2694112255967	5.742718903538857	3.905518452464197e-12	1.0290066957591816e-07	chip1_peak_207
NC_000001.11	76059300	76059900	600	348.3769021327927	3.7030240466434705	3.9067453429484075e-12	1.0290066957591816e-07	chip1_peak_208
NC_000010.11	102411500	102413800	2300	263.0429929354209	2.795979073749403	3.932136684607692e-12	1.0340214061958154e-07	chip1_peak_209
NC_000005.10	92945000	92946200	1200	445.5131125770467	4.735519946551856	3.996243600658848e-12	1.0491844300813952e-07	chip1_peak_210
NC_000016.10	87844100	87844800	700	176.66332156467593	1.8778183166246263	4.085827721182354e-12	1.0692548742213077e-07	chip1_peak_211
NC_000017.11	66547300	66548100	800	315.3098178707352	3.351542052788119	4.187342383757964e-12	1.0940621639850064e-07	chip1_peak_212
NC_000019.10	6476300	6476900	600	178.7357163844251	1.8998465504274098	4.215350138062476e-12	1.0996149534949034e-07	chip1_peak_213
NC_000014.9	68164500	68165300	800	375.5215120127651	3.9915539190515417	4.473744886174506e-12	1.1614359023558854e-07	chip1_peak_214
NC_000008.11	143218300	143218600	300	173.17837749128165	1.8407755861049444	5.018017436418471e-12	1.2883518364957403e-07	chip1_peak_215
NC_000019.10	817100	818200	1100	313.1184542475015	3.3282492565605404	5.331385901672147e-12	1.3623611784211008e-07	chip1_peak_216
NC_000011.10	46127100	46127800	700	187.32278664626298	1.9911216248514945	5.37390099605991e-12	1.3710729260032855e-07	chip1_peak_217
NC_000012.12	104339000	104340800	1800	222.20840479897208	2.3619334729121406	5.396725287250005e-12	1.374741445827521e-07	chip1_peak_218
NC_000003.12	194575800	194576400	600	388.6476366792266	4.131076243814104	5.411147820416234e-12	1.3762616134884252e-07	chip1_peak_219
NC_000023.11	108035900	108036700	800	162.18671125203483	1.7239411916676937	5.436605983531704e-12	1.3805794415726198e-07	chip1_peak_220
NC_000015.10	79943700	79944200	500	223.0091070185092	2.370444426293363	5.583562552895062e-12	1.41129268744285e-07	chip1_peak_221
NC_000001.11	186715800	186716400	600	159.1834166320397	1.6920180873260695	5.903464344529045e-12	1.4829397665185415e-07	chip1_peak_222
NC_000019.10	48462300	48462700	400	275.2922550381751	2.9261809092971784	6.082276761858252e-12	1.5208163121548104e-07	chip1_peak_223
NC_000001.11	228059700	228060400	700	174.39692211104364	1.8537279374269235	6.565560954104069e-12	1.634126459277788e-07	chip1_peak_224
NC_000017.11	7578800	7579400	600	146.1122884998024	1.5530803406094897	6.704072394623743e-12	1.6660535953280184e-07	chip1_peak_225
NC_000009.12	72983400	72983900	500	172.89913623810605	1.8378074298667044	6.733256725680424e-12	1.6707555285745171e-07	chip1_peak_226
NC_000021.9	43740800	43741300	500	154.01288533158416	1.6370586407545762	6.852323547487808e-12	1.6951320688624191e-07	chip1_peak_227
NC_000014.9	104731200	104731700	500	238.65016312143848	2.5366988665546444	6.9750065111135465e-12	1.7124687761779015e-07	chip1_peak_228
NC_000016.10	29877400	29877900	500	255.28810292934568	2.7135495441343034	7.1506229600277855e-12	1.7450570025814315e-07	chip1_peak_229
NC_000012.12	69359600	69360600	1000	161.7946842490072	1.7197741949171699	7.204384680620003e-12	1.75554515381094e-07	chip1_peak_230
NC_000007.14	23474500	23475000	500	175.22686122065085	1.8625496602831475	7.222702242688712e-12	1.756055449730062e-07	chip1_peak_231
NC_000011.10	47976600	47977200	600	288.2392951191334	3.063799679253318	7.22805511066952e-12	1.756055449730062e-07	chip1_peak_232
NC_000007.14	3761800	3762400	600	195.89657157411273	2.082255484657375	7.421879038667047e-12	1.8004577082617506e-07	chip1_peak_233
NC_000022.11	20424800	20425300	500	449.867931797045	4.781808894503669	7.463808957502796e-12	1.8079350083043244e-07	chip1_peak_234
NC_000001.11	214466800	214467600	800	220.2514207726127	2.3411319821584753	8.27550370296114e-12	1.9897446303247694e-07	chip1_peak_235
NC_000017.11	75240300	75241000	700	145.80242182581068	1.5497866557009323	8.290457198163921e-12	1.9903999876018725e-07	chip1_peak_236
NC_000002.12	10122000	10122500	500	237.63270521636102	2.525883938624913	8.487186248926944e-12	2.0346304095569135e-07	chip1_peak_237
NC_000002.12	231452700	231454200	1500	235.00477406065662	2.4979507082559613	9.28495651809344e-12	2.2193425263136724e-07	chip1_peak_238
NC_000012.12	54279900	54280400	500	153.59260036448444	1.6325912798874087	9.332962245626782e-12	2.22754613244451e-07	chip1_peak_239
NC_000008.11	17895600	17896600	1000	232.52499745427517	2.4715922661562773	9.491543867059457e-12	2.2554741835024967e-07	chip1_peak_240
NC_000007.14	98352500	98353200	700	193.12427862345103	2.0527877805765593	9.684248446543717e-12	2.2879065065985503e-07	chip1_peak_241
NC_000022.11	45638100	45638800	700	311.8825351135673	3.3151122252457594	9.950598151937968e-12	2.344027557958065e-07	chip1_peak_242
NC_000015.10	63097600	63098100	500	216.90483070886202	2.3055598664284744	1.0359280915783694e-11	2.4332568138874725e-07	chip1_peak_243
NC_000012.12	104350500	104351700	1200	167.0434706339328	1.775565443074218	1.0976046427356174e-11	2.5633312374178203e-07	chip1_peak_244
NC_000019.10	58554600	58555800	1200	151.87306212752577	1.6143136862765852	1.1114306794483509e-11	2.591901725239119e-07	chip1_peak_245
NC_000013.11	110014700	110015600	900	385.65831203409925	4.099301631386123	1.1658567579154122e-11	2.6886530443738506e-07	chip1_peak_246
NC_000016.10	318600	319100	500	276.1325325463815	2.935112522729909	1.2014071933451984e-11	2.762158162954732e-07	chip1_peak_247
NC_000014.9	53613600	53614100	500	142.70328444456308	1.5168448039984992	1.2999706286486375e-11	2.967806508214495e-07	chip1_peak_248
NC_000009.12	79667900	79668600	700	410.2831664429083	4.36104811188659	1.4060014744560967e-11	3.1742569862237044e-07	chip1_peak_249
NC_000005.10	171412200	171414000	1800	261.34272055896514	2.7779062639353373	1.415283090207527e-11	3.190786110374114e-07	chip1_peak_250
NC_000002.12	112658800	112659500	700	242.0861735042461	2.573221463185357	1.49851151427619e-11	3.359812459752101e-07	chip1_peak_251
NC_000011.10	86735400	86736600	1200	213.86179310637428	2.2732143195570655	1.7771828204154142e-11	3.946569038311169e-07	chip1_peak_252
NC_000003.12	133578400	133579000	600	170.67896088231583	1.8142083833170495	1.8012818627335188e-11	3.987985758632596e-07	chip1_peak_253
NC_000019.10	495300	495900	600	256.92821739806993	2.7309829137973094	1.8210951599205352e-11	4.0221357563642736e-07	chip1_peak_254
NC_000012.12	6943700	6944700	1000	138.9934996006999	1.4774121596394811	2.084768837944201e-11	4.536781691325967e-07	chip1_peak_255
NC_000001.11	234963300	234964100	800	167.289238533965	1.7781777989397787	2.104315243218941e-11	4.573203804700478e-07	chip1_peak_256
NC_000006.12	113642800	113643500	700	301.93990851096635	3.209428452381293	2.2152538165375312e-11	4.782376022611812e-07	chip1_peak_257
NC_000017.11	42802800	42803400	600	194.52205589676572	2.0676452605737925	2.4541472581672024e-11	5.235614396614557e-07	chip1_peak_258
NC_000001.11	20786600	20787200	600	140.11795141279492	1.4893643644899983	2.5274645592931858e-11	5.370910032148294e-07	chip1_peak_259
NC_000001.11	16905200	16905900	700	157.35179284189277	1.6725490958464537	2.627752167500638e-11	5.569481371166136e-07	chip1_peak_260
NC_000014.9	99807200	99807700	500	223.71905662520714	2.3779907373415776	2.724123439505253e-11	5.743823093840088e-07	chip1_peak_261
NC_000010.11	5545700	5546200	500	163.14396453464948	1.7341161828985974	2.7468299438008148e-11	5.78420733513061e-07	chip1_peak_262
NC_000001.11	27306700	27307400	700	236.35922629961453	2.5123476707990733	2.7973470832756247e-11	5.867812211771399e-07	chip1_peak_263
NC_000003.12	171883000	171883600	600	251.96034980281863	2.67817765302045	2.8090833275629252e-11	5.872681425320157e-07	chip1_peak_264
NC_000007.14	36389800	36390300	500	175.43857172782577	1.864800007806753	2.854830014435854e-11	5.957680706452784e-07	chip1_peak_265
NC_000019.10	17209600	17210100	500	244.53160431153478	2.599214831368937	2.8702925002147623e-11	5.982279432094535e-07	chip1_peak_266
NC_000012.12	89825500	89826300	800	176.86252965443418	1.8799357714333254	2.874680160505496e-11	5.982488456818399e-07	chip1_peak_267
NC_000015.10	65832400	65832800	400	166.72172776632277	1.7721455218099151	2.8777433478177015e-11	5.982488456818399e-07	chip1_peak_268
NC_000005.10	133848100	133848700	600	188.8572006394303	2.007431465944343	3.01117946563046e-11	6.212282683500929e-07	chip1_peak_269
NC_000008.11	127215000	127215800	800	155.90861367315898	1.6572090226879894	3.068222554718984e-11	6.313961760645852e-07	chip1_peak_270
NC_000010.11	102399100	102399900	800	192.10385956796603	2.0419413775085573	3.197223935341694e-11	6.529896638016944e-07	chip1_peak_271
NC_000014.9	55832000	55832900	900	177.13672161665977	1.8828502569325123	3.2326861233879e-11	6.585796885223334e-07	chip1_peak_272
NC_000022.11	37335300	37335800	500	390.5151051132034	4.150926240972434	3.282513180627198e-11	6.678948032758801e-07	chip1_peak_273
NC_000001.11	41024800	41025500	700	260.16972769843505	2.765438098731238	3.400856724157953e-11	6.910259665230545e-07	chip1_peak_274
NC_000019.10	797000	797700	700	128.50198691516266	1.3658940781525497	3.4046867661230464e-11	6.910259665230545e-07	chip1_peak_275
NC_000023.11	41350400	41351700	1300	219.2031184005722	2.3299891972377353	3.417291889793013e-11	6.927206007899101e-07	chip1_peak_276
NC_000020.11	3806800	3807700	900	170.79420978678857	1.815433405590338	3.465653315903738e-11	7.016501787233073e-07	chip1_peak_277
NC_000012.12	109910800	109911300	500	185.43107142338397	1.9710138998076214	3.5090011670492983e-11	7.095437925691201e-07	chip1_peak_278
NC_000005.10	171414100	171414800	700	252.86704969359997	2.687815293972239	3.534259739249495e-11	7.127098449241381e-07	chip1_peak_279
NC_000021.9	8998300	9000000	1700	307.9341333410081	3.273143235280909	3.5377940402232856e-11	7.127098449241381e-07	chip1_peak_280
NC_000008.11	40162200	40162900	700	178.3622248709064	1.895876574096287	3.726453153863325e-11	7.479393532394276e-07	chip1_peak_281
NC_000016.10	87836600	87838000	1400	166.90830281082748	1.7741286954132016	3.793204448976818e-11	7.603994511436608e-07	chip1_peak_282
NC_000010.11	6297700	6298400	700	239.98400874507985	2.5508767939333414	3.8816880872905435e-11	7.743228025201528e-07	chip1_peak_283
NC_000017.11	75159100	75159600	500	273.55394287261487	2.9077037608116316	3.957195276699306e-11	7.8649352759204e-07	chip1_peak_284
NC_000002.12	37103600	37104000	400	286.0920103629705	3.040975413240323	4.0385759522036324e-11	8.007126145616041e-07	chip1_peak_285
NC_000015.10	36370300	36371100	800	279.65187858284827	2.9725209241529402	4.073935931275033e-11	8.067406671780948e-07	chip1_peak_286
NC_000017.11	61567000	61567900	900	238.11084838268584	2.5309662952099776	4.125401529354089e-11	8.159395088369737e-07	chip1_peak_287
NC_000015.10	39273700	39274500	800	256.541991631042	2.726877580481633	4.163827395808065e-11	8.225400993960943e-07	chip1_peak_288
NC_000009.12	36765000	36766100	1100	157.71353678436245	1.6763942029976224	4.2901925701165354e-11	8.461626724571528e-07	chip1_peak_289
NC_000018.10	69838600	69839600	1000	261.3712783870588	2.7782098154150807	4.403064299267896e-11	8.663901459055227e-07	chip1_peak_290
NC_000011.10	65893200	65894600	1400	208.9343685006009	2.220838941937322	4.407093537239403e-11	8.663901459055227e-07	chip1_peak_291
NC_000003.12	182212700	182213400	700	180.76051940842288	1.921368913826583	4.412502084584685e-11	8.664070264732145e-07	chip1_peak_292
NC_000002.12	102585700	102586600	900	669.4955663202359	7.116310427090335	4.579471868984836e-11	8.959497280146836e-07	chip1_peak_293
NC_000008.11	27399800	27400800	1000	218.82242205302086	2.325942638120809	5.053871631232544e-11	9.77020525994944e-07	chip1_peak_294
NC_000010.11	6299400	6299900	500	134.60955624378923	1.4308136407067444	5.169653201043002e-11	9.95855379641321e-07	chip1_peak_295
NC_000014.9	37546400	37547100	700	180.44975601492288	1.9180656973621677	6.152980715663379e-11	1.1673197643521494e-06	chip1_peak_296
NC_000021.9	17501300	17501800	500	224.50889562309442	2.3863862216123417	6.166548131051194e-11	1.1685317968878325e-06	chip1_peak_297
NC_000012.12	51320600	51321200	600	238.3188070367214	2.5331767629301014	6.213878570300335e-11	1.1747654987277167e-06	chip1_peak_298
NC_000001.11	161397900	161398500	600	201.75364341541984	2.1445124188527753	6.395879713083177e-11	1.2052746376420073e-06	chip1_peak_299
NC_000017.11	55454700	55455600	900	128.67752936860325	1.3677599823566395	7.031023176553234e-11	1.3064897175194734e-06	chip1_peak_300
NC_000005.10	32059700	32060300	600	213.71120331174228	2.271613646184958	7.061184635783552e-11	1.3105981388909802e-06	chip1_peak_301
NC_000001.11	229221100	229222000	900	187.9434998035787	1.9977194094162471	7.490906201656145e-11	1.373134142779923e-06	chip1_peak_302
NC_000023.11	16771300	16772300	1000	200.99176049915778	2.136414089880983	7.675384338377225e-11	1.4053676209073605e-06	chip1_peak_303
NC_000008.11	144532700	144533100	400	171.63284064635116	1.8243475161992948	7.689536096877776e-11	1.406376840445641e-06	chip1_peak_304
NC_000019.10	820900	821400	500	270.79991037097005	2.878430153645388	7.962104548384725e-11	1.4513360726930781e-06	chip1_peak_305
NC_000020.11	22471400	22471900	500	283.6028526167522	3.014517255613611	8.257482864235388e-11	1.5018142419844338e-06	chip1_peak_306
NC_000011.10	65895400	65895900	500	242.1156789748807	2.573535087500283	8.784438833195304e-11	1.5852547322723656e-06	chip1_peak_307
NC_000003.12	12316600	12317400	800	320.74021879536633	3.4092637475494985	8.902638697453053e-11	1.6030308880575575e-06	chip1_peak_308
NC_000001.11	56414600	56415200	600	241.75887006702087	2.569742436616219	9.154638171334727e-11	1.641754710571402e-06	chip1_peak_309
NC_000012.12	6663400	6663700	300	183.27050995682305	1.9480485108396788	9.19715207829447e-11	1.6451425993570284e-06	chip1_peak_310
NC_000006.12	73511700	73512400	700	312.78229820743576	3.324676132475197	1.0449579763900668e-10	1.8508656125784427e-06	chip1_peak_311
NC_000001.11	44730700	44731300	600	145.38936403714646	1.5453961151263051	1.0824057076018577e-10	1.9068198976533377e-06	chip1_peak_312
NC_000019.10	50794000	50795600	1600	177.4133970952192	1.8857911406247145	1.217592675367792e-10	2.123095785227853e-06	chip1_peak_313
NC_000011.10	65888100	65889400	1300	135.38841330828836	1.4390923940370641	1.2584900062101937e-10	2.1885954655061247e-06	chip1_peak_314
NC_000017.11	59832900	59833500	600	154.56161342662156	1.6428912700665443	1.3107142577287655e-10	2.2721343326674495e-06	chip1_peak_315
NC_000001.11	114111700	114112300	600	208.8221302395242	2.2196459208811725	1.3897261486770242e-10	2.3887506753307094e-06	chip1_peak_316
NC_000022.11	35436900	35437500	600	339.02538557076474	3.6036233961130444	1.4496147150761258e-10	2.478604382225349e-06	chip1_peak_317
NC_000002.12	46644800	46645400	600	424.5368601850772	4.512555776021636	1.5131760875728317e-10	2.5791563535077977e-06	chip1_peak_318
NC_000003.12	102180600	102181100	500	168.75954746684351	1.7938062441699634	1.5391446887588088e-10	2.6179363476751706e-06	chip1_peak_319
NC_000006.12	160810000	160810500	500	379.1722104369818	4.030358512493747	1.6108127637741608e-10	2.7314203971001655e-06	chip1_peak_320
NC_000004.12	99946800	99947400	600	235.8184254680611	2.5065993032367375	1.650933893585346e-10	2.787688364963697e-06	chip1_peak_321
NC_000016.10	30698500	30699200	700	142.74816867876586	1.5173218947515041	1.6674985368887393e-10	2.8098291119559318e-06	chip1_peak_322
NC_000008.11	141554600	141555400	800	190.84910396383265	2.0286041265418	1.751388794299301e-10	2.9299573536055545e-06	chip1_peak_323
NC_000001.11	85582000	85582800	800	200.7843888332815	2.1342098614702265	1.762417156280088e-10	2.9393443454750815e-06	chip1_peak_324
NC_000003.12	48561000	48561400	400	250.49848663352054	2.662638980864884	1.806418323785899e-10	3.0034970578224634e-06	chip1_peak_325
NC_000019.10	47273800	47274200	400	150.95585108624115	1.604564318505845	1.8366967579901932e-10	3.050724265226049e-06	chip1_peak_326
NC_000016.10	1960600	1961500	900	171.28641813991584	1.8206652661311216	1.9349292217275927e-10	3.197572687452593e-06	chip1_peak_327
NC_000008.11	124973000	124973800	800	183.1599354437247	1.9468731743623109	2.151625586880774e-10	3.5377169167840298e-06	chip1_peak_328
NC_000016.10	51556800	51557500	700	151.20961874010916	1.6072617066471955	2.1841488741576505e-10	3.58756811308657e-06	chip1_peak_329
NC_000016.10	29809700	29810200	500	229.33258792010298	2.4376589910183424	2.3988616552564367e-10	3.908690533371037e-06	chip1_peak_330
NC_000020.11	49320400	49320900	500	191.9865060712021	2.040693984762901	2.4181552722115553e-10	3.924414065397613e-06	chip1_peak_331
NC_000011.10	44978800	44979300	500	164.79492683576603	1.7516648580940788	2.450785508778984e-10	3.973408016239909e-06	chip1_peak_332
NC_000015.10	65862600	65863200	600	156.81531431774954	1.6668466716522887	2.480819572513834e-10	4.014105398651287e-06	chip1_peak_333
NC_000020.11	22806900	22807600	700	186.37169929807075	1.981012173566829	2.564440174454061e-10	4.132974929059532e-06	chip1_peak_334
NC_000003.12	59320100	59320600	500	650.2667370749851	6.911920248958425	2.577863144568771e-10	4.146397344453965e-06	chip1_peak_335
NC_000017.11	82754600	82755100	500	240.02612382956048	2.551324450392778	2.646293842137569e-10	4.248070190138204e-06	chip1_peak_336
NC_000019.10	41870300	41870900	600	156.67268102998662	1.6653305708683268	2.70652504413588e-10	4.323440024735348e-06	chip1_peak_337
NC_000019.10	3971200	3971800	600	140.20448912232308	1.490284205091836	2.72872062004839e-10	4.354622113463487e-06	chip1_peak_338
NC_000007.14	108028000	108028500	500	334.4709392276799	3.5552125392957863	2.805123401570509e-10	4.454712479215335e-06	chip1_peak_339
NC_000012.12	89507200	89508000	800	244.13385163282172	2.5949869743414644	2.9874788819810857e-10	4.725862068599126e-06	chip1_peak_340
NC_000017.11	42673800	42674300	500	191.4561352007582	2.0350564810280978	2.9988005988978724e-10	4.739166172295821e-06	chip1_peak_341
NC_000023.11	153946200	153948100	1900	187.02006699121938	1.9879039081913044	3.3016613070141115e-10	5.182571906057061e-06	chip1_peak_342
NC_000019.10	51394100	51394800	700	134.3310492853446	1.4278532895526803	3.8507098500454064e-10	5.9300367017069405e-06	chip1_peak_343
NC_000012.12	93524300	93524900	600	275.51853542381525	2.9285861253266554	3.886486607213475e-10	5.973829854884396e-06	chip1_peak_344
NC_000016.10	87842100	87843000	900	152.09801014926222	1.6167047401284202	3.938427637643932e-10	6.030886824436177e-06	chip1_peak_345
NC_000003.12	162893100	162893800	700	331.3505468266724	3.5220447603036824	3.9581996829144966e-10	6.055467037367927e-06	chip1_peak_346
NC_000013.11	73198800	73199500	700	274.2106909193518	2.914684573244271	4.0334601288035505e-10	6.1532551169932955e-06	chip1_peak_347
NC_000002.12	1705000	1705400	400	214.16967680001954	2.2764869266505845	4.358807721310798e-10	6.563471296092147e-06	chip1_peak_348
NC_000015.10	70617000	70617600	600	339.08965757570917	3.6043065664908114	4.410173499834637e-10	6.634680094151181e-06	chip1_peak_349
NC_000010.11	102407000	102409800	2800	235.88507956087173	2.5073077936876658	4.5108911766964253e-10	6.7612048994380006e-06	chip1_peak_350
NC_000019.10	18879800	18880400	600	159.83944199730183	1.6989912181160314	4.564506849262945e-10	6.8352734215612445e-06	chip1_peak_351
NC_000023.11	153953400	153954000	600	211.09497595036797	2.243804819677387	4.577507022600973e-10	6.8484406524729426e-06	chip1_peak_352
NC_000019.10	805900	807900	2000	292.89987604777485	3.1133386789528705	4.587426472087004e-10	6.856978840792898e-06	chip1_peak_353
NC_000007.14	84536000	84536400	400	144.98410346621355	1.5410884539979877	4.80059153080967e-10	7.142808476099302e-06	chip1_peak_354
NC_000022.11	42615300	42615900	600	132.62065535724474	1.4096728941067949	4.976180786246352e-10	7.377095108774045e-06	chip1_peak_355
NC_000019.10	49691100	49692100	1000	237.70031594030772	2.526602597454051	5.266361750697927e-10	7.786009720203393e-06	chip1_peak_356
NC_000002.12	121036100	121036800	700	477.418218339333	5.0746508508258	5.282392864144005e-10	7.802623937665095e-06	chip1_peak_357
NC_000003.12	171045200	171045500	300	165.61319926319047	1.760362571567353	5.297388558677925e-10	7.817679998660104e-06	chip1_peak_358
NC_000019.10	47768600	47769000	400	281.7593875072823	2.9949223984697433	5.513407248561615e-10	8.092451391570128e-06	chip1_peak_359
NC_000004.12	66565400	66565900	500	154.0181505007119	1.6371146061408297	5.687071359011407e-10	8.294993608571258e-06	chip1_peak_360
NC_000001.11	21775900	21776500	600	346.5699556188049	3.683817358854092	5.830311749897542e-10	8.47354865215723e-06	chip1_peak_361
NC_000014.9	53793800	53794600	800	348.040590238562	3.6994492659278597	5.915292343967857e-10	8.57408983493559e-06	chip1_peak_362
NC_000002.12	231464100	231464600	500	139.20315710408175	1.4796406850435169	6.342872225075449e-10	9.169362554186347e-06	chip1_peak_363
NC_000001.11	56688400	56689100	700	139.9644575425145	1.4877328226478697	6.37540408175264e-10	9.200050033184437e-06	chip1_peak_364
NC_000020.11	47455000	47455700	700	410.16692415211554	4.359812530550952	6.435879401308309e-10	9.27088142985037e-06	chip1_peak_365
NC_000019.10	9054800	9055200	400	206.67650158481615	2.1968392581692955	6.501152005903569e-10	9.356626387545199e-06	chip1_peak_366
NC_000018.10	79245400	79246500	1100	171.11785125128654	1.8188735077273908	6.58151990316453e-10	9.447234968619629e-06	chip1_peak_367
NC_000012.12	54287300	54288900	1600	231.03186857483158	2.455721259463618	6.658036253819775e-10	9.52319850384136e-06	chip1_peak_368
NC_000001.11	44819600	44820200	600	147.1582394319961	1.564198131225947	6.680882669431237e-10	9.53916258698291e-06	chip1_peak_369
NC_000009.12	81656700	81657400	700	172.69716358421314	1.8356605895063045	6.997650924321172e-10	9.913427117495379e-06	chip1_peak_370
NC_000017.11	58381100	58381700	600	274.52192864928094	2.917992831602086	7.019746867657314e-10	9.936082391442411e-06	chip1_peak_371
NC_000019.10	49447400	49447900	500	221.26848309400904	2.351942705286239	7.02909795097681e-10	9.940674293329966e-06	chip1_peak_372
NC_000009.12	79362000	79362500	500	224.47861350274798	2.3860643420068346	7.116749235997038e-10	1.002977641710658e-05	chip1_peak_373
NC_000019.10	49492300	49493100	800	200.2942537036982	2.129000037972055	7.442089594000926e-10	1.0443076937012174e-05	chip1_peak_374
NC_000017.11	17823700	17824200	500	138.80447627552056	1.4754029623757405	7.4556765751748e-10	1.0445637243427177e-05	chip1_peak_375
NC_000019.10	10691300	10693300	2000	297.31087925163195	3.1602248267821493	7.45674848963863e-10	1.0445637243427177e-05	chip1_peak_376
NC_000019.10	49468900	49469300	400	236.871382844187	2.517791567878894	7.887030577720038e-10	1.099163389111915e-05	chip1_peak_377
NC_000009.12	137664500	137665100	600	304.3760586023912	3.235323172480561	7.913394762951163e-10	1.1018941890177774e-05	chip1_peak_378
NC_000015.10	75367800	75368500	700	124.63613630068936	1.3248025542929416	8.016513722756749e-10	1.1143464091943875e-05	chip1_peak_379
NC_000015.10	67072400	67072900	500	221.20748061938386	2.3512942879283174	8.406651318704489e-10	1.1616340051328823e-05	chip1_peak_380
NC_000016.10	87854100	87855200	1100	148.26716308140828	1.575985281621181	8.493718787309907e-10	1.1716757555056032e-05	chip1_peak_381
NC_000005.10	59062900	59063900	1000	176.6724432121664	1.8779152739136873	8.611738886578134e-10	1.1840813022490618e-05	chip1_peak_382
NC_000019.10	42280000	42280700	700	152.6338589337165	1.6224004705917519	8.612746265586263e-10	1.1840813022490618e-05	chip1_peak_383
NC_000002.12	46719300	46719900	600	177.32544050840258	1.8848562182631896	8.754485030584686e-10	1.2011232989467924e-05	chip1_peak_384
NC_000019.10	49850700	49851100	400	140.5597007419875	1.49405987782218	8.80349429382496e-10	1.205215768497968e-05	chip1_peak_385
NC_000005.10	56350700	56351300	600	137.66763694164203	1.4633190860775418	9.175837460358718e-10	1.251978413725237e-05	chip1_peak_386
NC_000019.10	13833200	13833900	700	134.08846925465403	1.42527481870291	9.464943339053765e-10	1.2881855152026073e-05	chip1_peak_387
NC_000012.12	120981500	120982000	500	278.81729523664836	2.963649836026873	9.630880496313478e-10	1.3064004479701218e-05	chip1_peak_388
NC_000005.10	177452700	177453200	500	200.3854364706863	2.129969252569031	9.941161329104147e-10	1.3417802239045231e-05	chip1_peak_389
NC_000019.10	4310600	4311300	700	283.17128131731914	3.009929928239557	9.951048261382947e-10	1.3420019136425751e-05	chip1_peak_390
NC_000018.10	9514000	9514700	700	172.1252190097416	1.8295811838406326	1.0257907402357845e-09	1.378815649367904e-05	chip1_peak_391
NC_000007.14	47763400	47763900	500	133.80279402860342	1.4222382734408123	1.0719840301326624e-09	1.433802423021264e-05	chip1_peak_392
NC_000017.11	5232200	5232600	400	341.8158865430954	3.6332846398391965	1.0926743260059228e-09	1.4590783248021887e-05	chip1_peak_393
NC_000011.10	102085700	102086600	900	217.68843674168943	2.3138890982601206	1.1004269637380513e-09	1.467116164286449e-05	chip1_peak_394
NC_000001.11	149885500	149886100	600	149.32665421584792	1.587246995942701	1.1253227739768209e-09	1.4950047334406229e-05	chip1_peak_395
NC_000007.14	46512600	46513300	700	231.0875405753604	2.456313017285164	1.1260079717908847e-09	1.4950047334406229e-05	chip1_peak_396
NC_000019.10	15187300	15188000	700	190.94348578806003	2.029607345074775	1.2033143836068736e-09	1.5885745628342666e-05	chip1_peak_397
NC_000017.11	59843000	59843800	800	128.82742351321284	1.3693532614131505	1.2077939914423538e-09	1.5931962581711242e-05	chip1_peak_398
NC_000005.10	56123600	56124400	800	126.68703162728464	1.3466022622099614	1.238568733311572e-09	1.62982879134563e-05	chip1_peak_399
NC_000014.9	55599400	55600000	600	217.70224304001638	2.314035850396634	1.2430894279422235e-09	1.6331370792006938e-05	chip1_peak_400
NC_000019.10	18440400	18440900	500	224.92091500220056	2.3907657245563447	1.2544324544847825e-09	1.6440584678407366e-05	chip1_peak_401
NC_000002.12	61144700	61145200	500	158.1967222206223	1.6815301556928333	1.2795914117207745e-09	1.6729907425734626e-05	chip1_peak_402
NC_000020.11	54107500	54107900	400	207.15371178946685	2.2019116979674185	1.3064305743289255e-09	1.702894977681637e-05	chip1_peak_403
NC_000004.12	1748700	1749100	400	204.49146335776948	2.1736136968647033	1.313739600996237e-09	1.7097858600095477e-05	chip1_peak_404
NC_000009.12	72979300	72979800	500	239.23404235194616	2.542905129994238	1.3334362588661242e-09	1.7336423364178013e-05	chip1_peak_405
NC_000011.10	66282500	66283000	500	152.78812805310827	1.6240402528369722	1.3836307468106494e-09	1.7944831715568158e-05	chip1_peak_406
NC_000001.11	199808400	199809000	600	273.1029296385423	2.902909778085164	1.384641859111291e-09	1.7944831715568158e-05	chip1_peak_407
NC_000015.10	68053800	68054200	400	148.28126743487698	1.5761352018935562	1.4086607483006892e-09	1.8227090291154985e-05	chip1_peak_408
NC_000009.12	40152200	40152600	400	282.85881464876627	3.0066086070487943	1.4265769668881467e-09	1.83858380302312e-05	chip1_peak_409
NC_000019.10	40578400	40579000	600	181.9297844864763	1.9337974550829775	1.4898224106535212e-09	1.9125236840427628e-05	chip1_peak_410
NC_000016.10	31186800	31187500	700	447.13802724315025	4.752791752017396	1.5023923943718778e-09	1.9241077927840617e-05	chip1_peak_411
NC_000017.11	43360600	43360900	300	137.63332491159352	1.4629543711048185	1.5225523618560213e-09	1.9468630667874197e-05	chip1_peak_412
NC_000006.12	27134100	27134500	400	247.23230492314778	2.6279215545941628	1.5539778874710813e-09	1.9839294423611147e-05	chip1_peak_413
NC_000014.9	22332400	22333400	1000	320.7006754865704	3.4088434274236263	1.5590521278571263e-09	1.9844230572143713e-05	chip1_peak_414
NC_000021.9	32306000	32306500	500	221.9362149855556	2.3590402689765124	1.577960375944909e-09	2.004219696886719e-05	chip1_peak_415
NC_000009.12	86093600	86094100	500	151.05636861225386	1.6056327556314274	1.589749886842639e-09	2.0153726087861875e-05	chip1_peak_416
NC_000020.11	54151800	54153100	1300	197.48906446698513	2.0991826673733165	1.6010011816827503e-09	2.0264796951798067e-05	chip1_peak_417
NC_000010.11	31936900	31937400	500	224.07110176705942	2.3817327524344325	1.6414988525955557e-09	2.070074688312852e-05	chip1_peak_418
NC_000003.12	105387200	105387700	500	138.56723674581335	1.472881257641753	1.6418016381435349e-09	2.070074688312852e-05	chip1_peak_419
NC_000009.12	66223500	66224000	500	285.15933410885617	3.031061660131048	1.6619688137718086e-09	2.0938806773721836e-05	chip1_peak_420
NC_000003.12	14988900	14989400	500	488.2177628569257	5.18944311402297	1.684470184019333e-09	2.118949587986969e-05	chip1_peak_421
NC_000001.11	7302900	7303400	500	292.3121277410614	3.1070912897034404	1.6863547542171086e-09	2.1196821647265134e-05	chip1_peak_422
NC_000010.11	102409900	102411100	1200	246.69893384179443	2.622252160532892	1.7148907810610765e-09	2.150568824952614e-05	chip1_peak_423
NC_000007.14	5598700	5599400	700	182.4621999025935	1.9394566910329378	1.7330769897519354e-09	2.1717022322440834e-05	chip1_peak_424
NC_000001.11	3528500	3529000	500	245.5468882718556	2.610006651653872	1.7756931015348734e-09	2.219977107199203e-05	chip1_peak_425
NC_000022.11	27218100	27218500	400	296.17217622401654	3.1481211406094123	1.7874988031839182e-09	2.2313091224043474e-05	chip1_peak_426
NC_000001.11	26477600	26478100	500	273.71157941195287	2.9093793365809337	1.8608242822607117e-09	2.313967690910593e-05	chip1_peak_427
NC_000016.10	9078900	9079400	500	227.2814532796157	2.415856739347442	1.869721711804412e-09	2.3232569674461474e-05	chip1_peak_428
NC_000006.12	26171700	26172200	500	173.87723519758904	1.8482039973336888	1.8713084043002458e-09	2.3234549115725304e-05	chip1_peak_429
NC_000019.10	53864200	53864900	700	229.28852052274726	2.437190582719508	1.874268589808877e-09	2.324113820073369e-05	chip1_peak_430
NC_000019.10	27774800	27775300	500	304.92847624771684	3.241195019356481	1.919913307674633e-09	2.3711431906755275e-05	chip1_peak_431
NC_000016.10	3022600	3024600	2000	132.39167437325054	1.4072389724410252	1.9290485805360407e-09	2.3806192556269583e-05	chip1_peak_432
NC_000016.10	89565100	89566400	1300	175.21338446611435	1.8624064109867278	1.98541067875331e-09	2.444614993037475e-05	chip1_peak_433
NC_000019.10	47561600	47562000	400	362.00901848583715	3.8479247399814107	1.9958313044890506e-09	2.4555883185457044e-05	chip1_peak_434
NC_000012.12	120980300	120981300	1000	230.32261087173472	2.4481823029089336	2.0338112295976775e-09	2.4966558968630833e-05	chip1_peak_435
NC_000006.12	26125800	26126500	700	218.3078209850848	2.3204727573183517	2.0505615713932035e-09	2.5134272070618012e-05	chip1_peak_436
NC_000022.11	50340500	50341000	500	218.7390891860309	2.325056862949004	2.100957141027466e-09	2.5674650526921944e-05	chip1_peak_437
NC_000019.10	46678100	46678500	400	161.66381397196048	1.7183831274269659	2.1251766678647095e-09	2.591226319234805e-05	chip1_peak_438
NC_000008.11	38286600	38287100	500	282.7692378274493	3.0056564626289775	2.1407632541660788e-09	2.608277266494027e-05	chip1_peak_439
NC_000002.12	17753700	17754200	500	149.30201642921722	1.5869851120009384	2.2460659003934193e-09	2.718264934811111e-05	chip1_peak_440
NC_000016.10	27203500	27204000	500	148.05791901802198	1.573761150820335	2.2779179514278276e-09	2.7516910062749483e-05	chip1_peak_441
NC_000008.11	30364300	30364800	500	291.9716035277483	3.1034717347253613	2.347590440752991e-09	2.8222484342666704e-05	chip1_peak_442
NC_000011.10	62722000	62722400	400	210.69572459117563	2.2395610326332602	2.394851851347296e-09	2.868473014262256e-05	chip1_peak_443
NC_000009.12	35816700	35817200	500	283.7374219625292	3.0159476418427276	2.40653931350808e-09	2.8803523988108994e-05	chip1_peak_444
NC_000007.14	5529800	5530500	700	162.25126033528525	1.724627307210951	2.4377757796010835e-09	2.915595057306736e-05	chip1_peak_445
NC_000004.12	7539600	7540200	600	224.02258189543528	2.38121701717683	2.4614561010671642e-09	2.9417554035429825e-05	chip1_peak_446
NC_000020.11	62302400	62303000	600	123.433471088315	1.3120189909332034	2.481002534982354e-09	2.9607682191013812e-05	chip1_peak_447
NC_000008.11	73307500	73308100	600	205.26630137585911	2.1818497302976714	2.5338228924427947e-09	3.017166754649378e-05	chip1_peak_448
NC_000023.11	154401300	154402200	900	203.72256366398813	2.165440784027779	2.5963346038923026e-09	3.087086412226042e-05	chip1_peak_449
NC_000001.11	23598300	23598800	500	390.4784650482377	4.150536780474887	2.636329593482333e-09	3.132353082167864e-05	chip1_peak_450
NC_000014.9	49688100	49688500	400	184.12323580178972	1.9571124421444654	2.7581877921730583e-09	3.264154179183543e-05	chip1_peak_451
NC_000017.11	82871500	82871900	400	255.8453249877118	2.719472458853441	2.7592911324436398e-09	3.264154179183543e-05	chip1_peak_452
NC_000006.12	26031900	26032400	500	160.98792809263801	1.7111988920525902	2.7694404831532274e-09	3.273781338663523e-05	chip1_peak_453
NC_000015.10	89326100	89326600	500	213.31347424968848	2.267386040187495	2.7951947797960983e-09	3.299433526568098e-05	chip1_peak_454
NC_000019.10	1445300	1446000	700	165.32907986782328	1.7573425637920916	2.8868487953520095e-09	3.3953106834839354e-05	chip1_peak_455
NC_000012.12	104324700	104325700	1000	241.49426713032804	2.5669298763362822	2.9588653217339666e-09	3.4699826592216354e-05	chip1_peak_456
NC_000009.12	83964600	83965500	900	268.27793685885956	2.8516231853786356	3.1399100350524937e-09	3.666452000180922e-05	chip1_peak_457
NC_000001.11	6624600	6625000	400	162.20792272274542	1.7241666560587745	3.222526106431381e-09	3.7548415149407466e-05	chip1_peak_458
NC_000021.9	43344300	43344900	600	230.33564516120413	2.448320849084184	3.3295263573014578e-09	3.865681031547524e-05	chip1_peak_459
NC_000023.11	123961700	123962300	600	195.2584577604632	2.0754727422253327	3.421604064850258e-09	3.952849985677039e-05	chip1_peak_460
NC_000001.11	8711900	8712700	800	146.80222928963198	1.5604139707091262	3.4464167329378935e-09	3.974332507715877e-05	chip1_peak_461
NC_000014.9	35189400	35189900	500	376.12852723060854	3.998006103265224	3.457684538121929e-09	3.9792034539401166e-05	chip1_peak_462
NC_000012.12	65952700	65953100	400	219.29435410321048	2.330958974506876	3.475740117934362e-09	3.992721506845002e-05	chip1_peak_463
NC_000010.11	24849400	24850000	600	194.44858145911135	2.06686427421166	3.505781926401493e-09	4.021555577546133e-05	chip1_peak_464
NC_000012.12	104344100	104344900	800	188.99940224210215	2.008942978191399	3.5558958388923776e-09	4.067576255970999e-05	chip1_peak_465
NC_000023.11	53088100	53089200	1100	283.41828275868096	3.0125553958618903	3.5868158338354794e-09	4.0971870051616085e-05	chip1_peak_466
NC_000006.12	138469000	138469300	300	172.2563528560589	1.8309750529039055	3.60129871294417e-09	4.1108458617294606e-05	chip1_peak_467
NC_000019.10	7415500	7416100	600	162.80293424407685	1.7304912486423563	3.6494176508276964e-09	4.159938723873053e-05	chip1_peak_468
NC_000005.10	30099400	30100200	800	194.23596844841612	2.064604333651842	3.7060104463915402e-09	4.2155920623796664e-05	chip1_peak_469
NC_000012.12	39605900	39606500	600	344.11961306609936	3.65777178195266	3.739149835876773e-09	4.247351963029335e-05	chip1_peak_470
NC_000016.10	3028000	3029200	1200	147.86677025728721	1.5717293615336356	3.779824991777241e-09	4.281603992921214e-05	chip1_peak_471
NC_000001.11	63731700	63732200	500	149.98822759720392	1.5942790986015811	3.841534343913186e-09	4.3334118021848054e-05	chip1_peak_472
NC_000007.14	6416600	6417000	400	201.33648193955744	2.1400782587032516	3.919338959086663e-09	4.415059391742715e-05	chip1_peak_473
NC_000002.12	200335700	200336100	400	398.7168940684151	4.238106021091918	3.993675973652735e-09	4.489477882883189e-05	chip1_peak_474
NC_000019.10	10687600	10689200	1600	264.41593825465213	2.8105726059288183	4.0473261221006616e-09	4.540381655050395e-05	chip1_peak_475
NC_000016.10	89721200	89721500	300	147.80540456831451	1.571077083439096	4.050586889258704e-09	4.540910153237431e-05	chip1_peak_476
NC_000015.10	71294900	71295300	400	142.53218427080304	1.5150261183912175	4.430406184640504e-09	4.9394917177659296e-05	chip1_peak_477
NC_000016.10	84141100	84141600	500	204.7099464028587	2.175936032142376	4.448013024338552e-09	4.955727376150534e-05	chip1_peak_478
NC_000009.12	111348800	111349400	600	211.8573508226626	2.2519083778277142	4.454601356325441e-09	4.9596730160591e-05	chip1_peak_479
NC_000003.12	123071100	123071600	500	273.91828002751805	2.9115764321553192	4.640604877510396e-09	5.150879424079307e-05	chip1_peak_480
NC_000001.11	41023000	41024400	1400	192.61923686795387	2.0474195091621357	4.742187298808195e-09	5.2511320662250834e-05	chip1_peak_481
NC_000014.9	42192600	42193100	500	181.6367314736569	1.9306824886579133	4.819353279143943e-09	5.325710917005499e-05	chip1_peak_482
NC_000012.12	104275600	104276200	600	224.20039690978035	2.383107077252406	4.8799663597317515e-09	5.381731708377761e-05	chip1_peak_483
NC_000017.11	39177300	39177700	400	212.31797746465514	2.256804544942642	4.928047530527033e-09	5.423732808995653e-05	chip1_peak_484
NC_000004.12	95045300	95046000	700	244.7901015563787	2.60196249204273	5.084121781180916e-09	5.576652930648964e-05	chip1_peak_485
NC_000014.9	52791300	52791700	400	133.38115121591983	1.417756479542012	5.278521513707394e-09	5.762702838698295e-05	chip1_peak_486
NC_000019.10	6730200	6730500	300	317.75150218702504	3.3774955981643475	5.402514085268454e-09	5.886458282942963e-05	chip1_peak_487
NC_000017.11	59786700	59787100	400	135.4901142653299	1.440173410278916	5.402727897504084e-09	5.886458282942963e-05	chip1_peak_488
NC_000016.10	85172400	85172900	500	277.71696546572343	2.9519540330731524	5.444220468345287e-09	5.919778763223668e-05	chip1_peak_489
NC_000007.14	2537800	2538300	500	225.5446863394534	2.397396015621318	5.47909559386631e-09	5.9457848665346647e-05	chip1_peak_490
NC_000003.12	151859200	151859900	700	321.2685465813732	3.4148795346011536	5.4938859543395635e-09	5.953896487032332e-05	chip1_peak_491
NC_000008.11	128196800	128197400	600	177.7522470441837	1.8893928992417108	5.602247082075177e-09	6.055205126447915e-05	chip1_peak_492
NC_000004.12	123120400	123121000	600	308.6189607733335	3.2804225136549263	5.669464183927684e-09	6.111624193787387e-05	chip1_peak_493
NC_000002.12	173088100	173088600	500	423.5078730166053	4.5016182993829394	5.716003781201386e-09	6.157715444675965e-05	chip1_peak_494
NC_000016.10	81472400	81473300	900	198.03720285651593	2.10500902849225	5.721409029771925e-09	6.159461976615201e-05	chip1_peak_495
NC_000019.10	10569000	10569800	800	145.25223033497494	1.5439384714259405	5.9414045677441665e-09	6.375219140086881e-05	chip1_peak_496
NC_000003.12	112530500	112531000	500	240.64601477487327	2.5579134953688847	6.067809022896974e-09	6.493730519560408e-05	chip1_peak_497
NC_000012.12	110102100	110102800	700	148.30760000272804	1.5764151002776492	6.105946162466095e-09	6.525963494532858e-05	chip1_peak_498
NC_000012.12	120292800	120293100	300	175.76876115463634	1.8683097106026083	6.3183258060561536e-09	6.735262898842234e-05	chip1_peak_499
NC_000016.10	31093100	31093500	400	218.83992232497482	2.326128654838541	6.358446054835488e-09	6.765485641904786e-05	chip1_peak_500
NC_000001.11	47313900	47314600	700	129.7304892181693	1.3789522732898858	6.384076704586e-09	6.787572452646687e-05	chip1_peak_501
NC_000006.12	27139000	27139500	500	376.70281963261044	4.004110464838561	6.3933327720939966e-09	6.792976581658745e-05	chip1_peak_502
NC_000006.12	26055000	26056000	1000	143.52337285330873	1.5255618201937955	6.519378738562692e-09	6.904367776634439e-05	chip1_peak_503
NC_000001.11	52842600	52843300	700	139.51673271278906	1.4829737935601124	6.644197230227387e-09	7.019704604845535e-05	chip1_peak_504
NC_000005.10	171415300	171415700	400	208.8012595903874	2.219424079205822	6.718459901623352e-09	7.082947229621753e-05	chip1_peak_505
NC_000008.11	32724900	32725500	600	203.82318834585476	2.1665103601516744	6.73753206682308e-09	7.098456644651286e-05	chip1_peak_506
NC_000022.11	17164400	17164900	500	231.9458062492628	2.465435833434605	6.7931773882018595e-09	7.147829990121336e-05	chip1_peak_507
NC_000006.12	49513300	49513800	500	463.51902452548217	4.9269112945964695	6.842879671290744e-09	7.186191359160479e-05	chip1_peak_508
NC_000007.14	95629300	95629700	400	169.16886657297914	1.7981570449362927	6.919775468726959e-09	7.257580448430802e-05	chip1_peak_509
NC_000016.10	89917700	89919000	1300	135.49151469617712	1.4401882959647094	6.989651033415335e-09	7.304088818550276e-05	chip1_peak_510
NC_000002.12	210548900	210549400	500	410.7039701982909	4.365520987141982	7.089551308918577e-09	7.397512783068073e-05	chip1_peak_511
NC_000019.10	35977500	35977800	300	212.21674737339023	2.2557285337033695	7.182698946106047e-09	7.48990541874365e-05	chip1_peak_512
NC_000023.11	13685500	13685800	300	344.0344140289774	3.6568661705838177	7.252716540735917e-09	7.558075872965897e-05	chip1_peak_513
NC_000012.12	122867600	122868000	400	208.1299837335104	2.2122888454267486	7.285243197268966e-09	7.577418690339246e-05	chip1_peak_514
NC_000003.12	102174800	102175600	800	206.4218490739618	2.1941324645631215	7.364023236639578e-09	7.644703827663906e-05	chip1_peak_515
NC_000012.12	99915900	99916400	500	194.1321124445253	2.063500410637883	8.001367966485482e-09	8.253702615514738e-05	chip1_peak_516
NC_000017.11	2388700	2389200	500	252.9004691608281	2.688170521572043	8.03117437015913e-09	8.27396236269297e-05	chip1_peak_517
NC_000012.12	40718400	40718900	500	177.08117108258662	1.8822597902218392	8.177560316047738e-09	8.412552492645518e-05	chip1_peak_518
NC_000004.12	140019900	140020500	600	258.825462956678	2.7511494227791116	8.275216416455154e-09	8.49848802051919e-05	chip1_peak_519
NC_000019.10	13921100	13921800	700	194.37709402028025	2.066104408378409	8.362914663699746e-09	8.583137204350496e-05	chip1_peak_520
NC_000001.11	9768100	9768500	400	263.5821845173715	2.801710336015894	8.480318173659404e-09	8.698147997345692e-05	chip1_peak_521
NC_000011.10	65546600	65547000	400	238.71436336070104	2.537381274109032	8.549298961614143e-09	8.763378683628694e-05	chip1_peak_522
NC_000018.10	3885200	3885600	400	404.97028495058777	4.304575573659785	8.81526718741226e-09	9.013303382967666e-05	chip1_peak_523
NC_000016.10	87850000	87850600	600	150.216938165728	1.5967101459235513	8.965907555898087e-09	9.14435214898037e-05	chip1_peak_524
NC_000015.10	53455500	53455900	400	168.21076908190557	1.7879730803084604	9.10885625206665e-09	9.273486117595948e-05	chip1_peak_525
NC_000001.11	147084100	147084700	600	153.5034122428335	1.631643267096875	9.123508165089683e-09	9.281826691620704e-05	chip1_peak_526
NC_000005.10	155984000	155984500	500	189.72889684351367	2.0166970400548165	9.156036086149303e-09	9.309100875548269e-05	chip1_peak_527
NC_000019.10	45927700	45928100	400	144.94186346423749	1.540639469745329	9.299383961586992e-09	9.437161524027848e-05	chip1_peak_528
NC_000010.11	102405500	102406000	500	266.57652691976557	2.8335382840000087	9.32582849695345e-09	9.4581012837565e-05	chip1_peak_529
NC_000008.11	61767300	61767900	600	146.459077454634	1.5567664857901549	9.670688890280166e-09	9.777393829902142e-05	chip1_peak_530
NC_000017.11	7213800	7214300	500	153.3620305365813	1.630140469825293	9.861090201926478e-09	9.95752640322193e-05	chip1_peak_531
NC_000019.10	55670700	55671000	300	199.71017029358595	2.1227916042336243	1.0464801092837679e-08	0.00010489058939952203	chip1_peak_532
NC_000017.11	28598800	28599600	800	138.39216025720543	1.4710203063463372	1.0620446393404851e-08	0.00010625367001039086	chip1_peak_533
NC_000023.11	128759600	128760200	600	256.793179625673	2.7295475484922913	1.062690424670868e-08	0.00010625367001039086	chip1_peak_534
NC_000012.12	57461200	57461500	300	178.90215239989945	1.9016156590099706	1.073312637839507e-08	0.00010718406191880406	chip1_peak_535
NC_000009.12	89372200	89372800	600	220.56299285207234	2.3444437944383316	1.0783940161830497e-08	0.00010762547495739998	chip1_peak_536
NC_000017.11	44822600	44823200	600	255.83644980568494	2.7193781213349015	1.1135198054827905e-08	0.00011058865219107943	chip1_peak_537
NC_000009.12	128826300	128826800	500	173.68718241205556	1.8461838575636478	1.1261648646245415e-08	0.00011177629193799602	chip1_peak_538
NC_000012.12	104334500	104335200	700	150.44863811519164	1.599172968456323	1.1332424084528521e-08	0.00011220509503491805	chip1_peak_539
NC_000015.10	69603800	69604400	600	323.26471644137155	3.4360975457480047	1.139865575582571e-08	0.0001127922625352812	chip1_peak_540
NC_000019.10	4556000	4556700	700	234.5789905800803	2.493424901701092	1.1488508483196244e-08	0.000113612310248455	chip1_peak_541
NC_000009.12	41311300	41311700	400	275.1236222709723	2.924388450646272	1.155626629581924e-08	0.00011414368949563749	chip1_peak_542
NC_000021.9	9002300	9002800	500	296.94590899459394	3.156345425966976	1.1799183617889052e-08	0.00011626084880255064	chip1_peak_543
NC_000001.11	53107500	53108300	800	192.72999920675102	2.0485968421067633	1.2027461062271634e-08	0.00011815786674955119	chip1_peak_544
NC_000002.12	188319700	188320200	500	418.0237960744376	4.443326062824876	1.2035263274924343e-08	0.00011815786674955119	chip1_peak_545
NC_000020.11	1299400	1299900	500	231.4293300347281	2.4599460210210013	1.2156246801438283e-08	0.00011927370100433868	chip1_peak_546
NC_000017.11	76781500	76781900	400	250.90875010720504	2.666999819655322	1.225051798541655e-08	0.0001199095507112001	chip1_peak_547
NC_000004.12	101211000	101211600	600	239.06352515362923	2.5410926410437127	1.23643049796835e-08	0.00012080538243158478	chip1_peak_548
NC_000018.10	26482500	26483100	600	180.5438338786094	1.9190656849886587	1.2423277495821724e-08	0.00012130875873633774	chip1_peak_549
NC_000006.12	21738700	21739100	400	230.5984135464165	2.451113909253162	1.2582997048736593e-08	0.00012272112582107966	chip1_peak_550
NC_000023.11	153972600	153973100	500	160.33727882762366	1.7042829057758633	1.2861969658675808e-08	0.00012521685173725835	chip1_peak_551
NC_000002.12	177212800	177213200	400	164.1342910567044	1.7446427215489704	1.3032409252840505e-08	0.00012657334803845642	chip1_peak_552
NC_000017.11	44911100	44911600	500	185.45535481573873	1.9712720167644955	1.3162702831661982e-08	0.0001274799917058204	chip1_peak_553
NC_000002.12	191169400	191169900	500	372.55202154900144	3.95999013130822	1.3225783571707888e-08	0.0001279485694572294	chip1_peak_554
NC_000023.11	9320800	9321400	600	210.40231485881554	2.236442274507228	1.4110973231477769e-08	0.0001355923334512975	chip1_peak_555
NC_000017.11	40423200	40423700	500	266.22018650293296	2.8297506128764534	1.4147978310519825e-08	0.00013578759929619192	chip1_peak_556
NC_000018.10	58549800	58550300	500	200.3615014894075	2.1297148389994494	1.4386057748814076e-08	0.00013758586426832828	chip1_peak_557
NC_000011.10	73271900	73272300	400	142.2671752494006	1.5122092416900845	1.4439614899223211e-08	0.0001380169848891757	chip1_peak_558
NC_000020.11	5844300	5844700	400	133.71050249371893	1.4212572733489959	1.4980377779372555e-08	0.00014268301431159437	chip1_peak_559
NC_000016.10	14308100	14308600	500	167.64364819462352	1.7819449473579045	1.5333036231164202e-08	0.0001458712568924774	chip1_peak_560
NC_000023.11	13428000	13428500	500	252.21766917930904	2.680912793705662	1.5345225393432965e-08	0.00014590194591079857	chip1_peak_561
NC_000016.10	3022000	3022500	500	134.3924767774912	1.4285062245755	1.54460629132595e-08	0.00014668933999399295	chip1_peak_562
NC_000010.11	69516200	69516700	500	206.40093863416223	2.19391019993843	1.579095061756132e-08	0.0001497026723151974	chip1_peak_563
NC_000011.10	70378500	70379000	500	305.523080936226	3.247515287566906	1.6188050568134235e-08	0.00015293287312254057	chip1_peak_564
NC_000022.11	39310700	39311400	700	146.07762521329272	1.5527118920048457	1.6586180286300288e-08	0.0001561503496855954	chip1_peak_565
NC_000003.12	30348000	30348300	300	306.2659629978591	3.2554116495851866	1.6914805117322448e-08	0.0001591521346496868	chip1_peak_566
NC_000006.12	21384200	21384800	600	295.66252331695006	3.1427038555978193	1.726628748344499e-08	0.00016198418334447345	chip1_peak_567
NC_000011.10	838300	839100	800	143.33726712853894	1.5235836351596515	1.7682149914517376e-08	0.00016541595353177828	chip1_peak_568
NC_000022.11	39523000	39523800	800	187.89025985106645	1.9971535027123637	1.7877145267424337e-08	0.00016704811956174708	chip1_peak_569
NC_000019.10	50796200	50796600	400	174.53254563501753	1.8551695288972283	1.79067192327984e-08	0.00016719015942880745	chip1_peak_570
NC_000019.10	45526100	45526700	600	143.77134544491926	1.5281976105232367	1.7936450445128986e-08	0.00016731413920108976	chip1_peak_571
NC_000005.10	43010700	43011100	400	277.2148091809441	2.946616432370215	1.843199551075651e-08	0.00017164157869890628	chip1_peak_572
NC_000007.14	84411900	84412400	500	129.92551312278954	1.381025252881982	1.875895769469056e-08	0.0001744866593852522	chip1_peak_573
NC_000019.10	2273600	2274000	400	161.75074087461013	1.719307104903203	1.9025515952448433e-08	0.00017686498835853368	chip1_peak_574
NC_000016.10	57377400	57377800	400	164.9241203602312	1.7530381027748718	1.9265694181252025e-08	0.00017899550831106513	chip1_peak_575
NC_000011.10	62889400	62890400	1000	165.21580364790435	1.75613850989614	1.9721758231414035e-08	0.00018260738297314305	chip1_peak_576
NC_000011.10	64765200	64765700	500	281.7300735759927	2.994610810095765	2.0332595008868753e-08	0.00018794251191546702	chip1_peak_577
NC_000004.12	84958000	84958500	500	265.3290681101226	2.8202785933000083	2.0349344653574787e-08	0.0001879905835718152	chip1_peak_578
NC_000004.12	82421700	82423700	2000	298.70818685579115	3.175077314496122	2.0757254907890147e-08	0.0001913245903539884	chip1_peak_579
NC_000006.12	34246400	34247000	600	189.1133563884879	2.0101542380128676	2.081071305409013e-08	0.0001917087715287747	chip1_peak_580
NC_000016.10	87855500	87856300	800	151.4619282193239	1.6099435953229615	2.088594171445857e-08	0.0001922929551576063	chip1_peak_581
NC_000012.12	121513800	121514300	500	180.99084108213418	1.9238170861680748	2.09245122068612e-08	0.00019253916421789325	chip1_peak_582
NC_000010.11	112811800	112812400	600	131.8275806020222	1.4012430158014428	2.1197734696585242e-08	0.00019483297583015093	chip1_peak_583
NC_000007.14	22673000	22673900	900	158.9220521777178	1.6892399500461102	2.1677278344919494e-08	0.00019867964046440715	chip1_peak_584
NC_000019.10	19120200	19120700	500	329.87815434030443	3.5063941682301603	2.1693769287625067e-08	0.00019871889430268078	chip1_peak_585
NC_000006.12	26233400	26234200	800	194.59336328417916	2.068403212575429	2.1829849771704943e-08	0.0001997198763132754	chip1_peak_586
NC_000019.10	7605400	7606000	600	191.78997666367206	2.03860500263607	2.2211945054127976e-08	0.0002025535889919333	chip1_peak_587
NC_000002.12	96604100	96604500	400	259.6230931891643	2.759627722899309	2.2458727943036987e-08	0.00020430751396801347	chip1_peak_588
NC_000021.9	34878400	34879000	600	222.4603142896067	2.3646111099646747	2.253697903928404e-08	0.0002046353029689008	chip1_peak_589
NC_000008.11	143914500	143915000	500	165.3499768026482	1.757564684867525	2.2540797407932114e-08	0.0002046353029689008	chip1_peak_590
NC_000022.11	37933900	37934500	600	138.54405891728763	1.4726348921225287	2.2781912455307576e-08	0.00020636387499642464	chip1_peak_591
NC_000023.11	22097100	22097800	700	227.4029238506633	2.417147893964166	2.3390603846539938e-08	0.0002111724602049981	chip1_peak_592
NC_000012.12	121793800	121794200	400	145.19604787874425	1.5433412877861867	2.453573628140885e-08	0.00022028902647677515	chip1_peak_593
NC_000006.12	17705700	17706300	600	162.87705397552637	1.73127909406554	2.4845251095282576e-08	0.0002229449709288153	chip1_peak_594
NC_000017.11	78650300	78650700	400	357.73662937987	3.8025119715138174	2.4910778958901713e-08	0.00022340981629006705	chip1_peak_595
NC_000020.11	3807800	3808200	400	139.4814845661537	1.4825991282657398	2.517973602515697e-08	0.00022569757941146267	chip1_peak_596
NC_000016.10	87824200	87824900	700	133.1443166635617	1.415239079458685	2.7323655415103623e-08	0.0002434399359328869	chip1_peak_597
NC_000016.10	28824200	28824600	400	149.39352606868505	1.5879578010436806	2.8099952897862397e-08	0.0002491291164423341	chip1_peak_598
NC_000005.10	143595000	143595300	300	145.6298301845714	1.5479521167465813	2.8140538755646617e-08	0.0002493531300888173	chip1_peak_599
NC_000003.12	185354200	185354600	400	274.7861799659301	2.920801654385451	2.8155938587575685e-08	0.0002493538481884431	chip1_peak_600
NC_000008.11	89886400	89886800	400	190.915536644855	2.02931026352678	2.8457984392481975e-08	0.0002518917712650148	chip1_peak_601
NC_000007.14	100100900	100101200	300	166.64032812155196	1.771280295556024	2.879961573123437e-08	0.0002546387403636331	chip1_peak_602
NC_000017.11	40551700	40552100	400	125.99508770303183	1.3392473400703175	2.947970592961596e-08	0.00025980519102689964	chip1_peak_603
NC_000008.11	33513500	33513900	400	138.4973714511341	1.4721386341651697	3.01631045682803e-08	0.0002651103176351755	chip1_peak_604
NC_000017.11	63832500	63832900	400	194.4374114023004	2.06674554363934	3.0327284958648724e-08	0.0002664094864385988	chip1_peak_605
NC_000017.11	8200000	8200400	400	161.079238230112	1.712169460516511	3.041832694144304e-08	0.0002670651172851918	chip1_peak_606
NC_000011.10	8689000	8689400	400	139.23332109222082	1.4799613089790813	3.057835719587708e-08	0.00026818084219702726	chip1_peak_607
NC_000003.12	182136100	182136600	500	312.48581787444624	3.321524735824915	3.173043009728045e-08	0.00027738811859336554	chip1_peak_608
NC_000012.12	116257100	116257600	500	214.24939312061426	2.2773342602432103	3.285973386314565e-08	0.0002863378386610082	chip1_peak_609
NC_000009.12	94869300	94869900	600	161.60906492536034	1.7178011800164175	3.301815382954321e-08	0.00028756435879758954	chip1_peak_610
NC_000008.11	96282800	96283300	500	233.68026886970753	2.483872063713336	3.3178569462112655e-08	0.00028880693866957795	chip1_peak_611
NC_000021.9	33227400	33228000	600	298.0986735526003	3.168598577230112	3.441640312038969e-08	0.00029862366320394226	chip1_peak_612
NC_000010.11	100019800	100020900	1100	179.74076634876945	1.9105295898690622	3.5159893042325946e-08	0.00030491223078367164	chip1_peak_613
NC_000016.10	2968600	2969500	900	152.35083245953317	1.6193920798708934	3.594867013678139e-08	0.0003109243840109612	chip1_peak_614
NC_000012.12	113152800	113153600	800	152.7450948695656	1.6235828375706716	3.605621200597072e-08	0.00031152876181737724	chip1_peak_615
NC_000022.11	28424700	28425200	500	321.76470469853047	3.42015337861183	3.6638223542068305e-08	0.0003158813539451432	chip1_peak_616
NC_000016.10	31188000	31189100	1100	417.25137702629024	4.435115741497991	3.845746298356054e-08	0.0003301671571978056	chip1_peak_617
NC_000017.11	64497100	64497900	800	134.7775263175147	1.4325990553490873	3.8581989728577865e-08	0.00033106164058800046	chip1_peak_618
NC_000017.11	28227300	28227700	400	135.60986793302524	1.4414463153091712	3.864737803667031e-08	0.0003312734596428206	chip1_peak_619
NC_000019.10	46697300	46697700	400	208.2469669683876	2.2135323025249445	3.925943946370649e-08	0.0003358125162843955	chip1_peak_620
NC_000004.12	156941900	156942400	500	149.4151493485511	1.588187642703162	4.002768744811976e-08	0.0003415417795127159	chip1_peak_621
NC_000001.11	78004000	78004600	600	192.33337761226838	2.0443810077825133	4.19663653881145e-08	0.00035603720232850206	chip1_peak_622
NC_000022.11	36175800	36176400	600	307.971926978294	3.2735449575157163	4.236608757653906e-08	0.00035880339938075605	chip1_peak_623
NC_000009.12	94899700	94900300	600	245.426822223061	2.608730426211973	4.33774836473774e-08	0.00036679650898977374	chip1_peak_624
NC_000017.11	7306800	7307300	500	129.58353813529712	1.3773902771006301	4.349663800618959e-08	0.0003676131008090664	chip1_peak_625
NC_000017.11	38853300	38853700	400	147.74675135832106	1.5704536372643099	4.485716377028744e-08	0.0003780003157402382	chip1_peak_626
NC_000020.11	49772500	49772800	300	206.9339986816976	2.1995762879087972	4.487669992844724e-08	0.0003780003157402382	chip1_peak_627
NC_000001.11	232164500	232165000	500	158.20024882620032	1.681567641258548	4.4985327645436635e-08	0.0003786221270016046	chip1_peak_628
NC_000009.12	125678500	125678900	400	303.13822301776423	3.222165770518483	4.563877987384834e-08	0.00038287738414887065	chip1_peak_629
NC_000015.10	44427100	44427500	400	125.73982190821728	1.3365340276472009	4.5788079735926466e-08	0.00038379099236514146	chip1_peak_630
NC_000008.11	140338500	140339400	900	243.42866543784058	2.5874912953185745	4.607191072775172e-08	0.0003857727403796472	chip1_peak_631
NC_000008.11	123979800	123980300	500	280.7932892722894	2.9846533910421638	4.6348889234458106e-08	0.0003876930961473951	chip1_peak_632
NC_000009.12	114080500	114081400	900	166.99420658548883	1.7750417976921444	4.6627482129832065e-08	0.0003898231131757834	chip1_peak_633
NC_000014.9	34547200	34547500	300	157.49743928294734	1.674097224526143	4.674351448949667e-08	0.0003901919666217349	chip1_peak_634
NC_000014.9	34555600	34555900	300	158.7328397867558	1.68722874313381	4.674351448949667e-08	0.0003901919666217349	chip1_peak_635
NC_000016.10	31191000	31191400	400	339.01687932100424	3.6035329801089495	4.749822184848431e-08	0.000395882843512991	chip1_peak_636
NC_000011.10	64753200	64753700	500	254.11371529743965	2.701066553400977	4.8133244802020356e-08	0.00040076515170607807	chip1_peak_637
NC_000003.12	131250400	131251000	600	854.3086398021009	9.080755403343579	4.8341598122267725e-08	0.00040229415795855865	chip1_peak_638
NC_000003.12	48595200	48596100	900	129.44332653550939	1.375899917313705	4.863609449870575e-08	0.00040412510486798634	chip1_peak_639
NC_000011.10	86741700	86742400	700	176.24641642494083	1.8733868811644767	4.885217000917599e-08	0.00040550651753646787	chip1_peak_640
NC_000022.11	45163700	45164100	400	167.12290302677832	1.7764097586961456	4.892629525876886e-08	0.00040578084413975154	chip1_peak_641
NC_000019.10	11381600	11382200	600	136.83727350970236	1.4544928529458343	4.8935076114900667e-08	0.00040578084413975154	chip1_peak_642
NC_000019.10	550100	550500	400	261.58043506300874	2.7804330173432708	4.9061624767755916e-08	0.0004066230708211498	chip1_peak_643
NC_000019.10	15452400	15452800	400	196.30604923453262	2.0866079707545166	4.945020173918587e-08	0.00040884032546587105	chip1_peak_644
NC_000002.12	11700	12000	300	147.64818427965014	1.5694059321486968	4.978491341166393e-08	0.0004111522815174045	chip1_peak_645
NC_000008.11	47959900	47961000	1100	131.84299704684156	1.401406882767164	5.0356589705213324e-08	0.0004152414846160675	chip1_peak_646
NC_000017.11	44097100	44097600	500	224.13220166942733	2.382382205387056	5.073514535528135e-08	0.00041793961797402263	chip1_peak_647
NC_000011.10	62612900	62613300	400	150.7735216644365	1.60262627316122	5.092242002359285e-08	0.00041905817779824876	chip1_peak_648
NC_000019.10	48563100	48563700	600	253.57691090329482	2.695360665416749	5.135412092152995e-08	0.0004221839139635037	chip1_peak_649
NC_000010.11	63520700	63521100	400	189.87319391907354	2.018230825840807	5.17310064583584e-08	0.0004248531577305072	chip1_peak_650
NC_000011.10	65989200	65989600	400	135.1620959492709	1.4366867850041927	5.212348562858327e-08	0.0004277756867626928	chip1_peak_651
NC_000019.10	8394700	8395300	600	162.3245926902047	1.7254067833243247	5.218784789589633e-08	0.0004277756867626928	chip1_peak_652
NC_000005.10	317100	317700	600	143.08731085140985	1.5209267595196423	5.248877278116342e-08	0.0004297754576546483	chip1_peak_653
NC_000011.10	65250300	65250800	500	169.71330166686542	1.803944042386913	5.2642863541573864e-08	0.00043060394196642315	chip1_peak_654
NC_000012.12	104315700	104316300	600	263.51948893063036	2.801043921957157	5.2835769009339445e-08	0.0004319647871602356	chip1_peak_655
NC_000019.10	8631100	8631800	700	149.07443280489068	1.5845660433762847	5.2989627028164637e-08	0.0004327879264660657	chip1_peak_656
NC_000012.12	54370100	54370500	400	147.78254078839097	1.570834056056007	5.416944632278945e-08	0.0004413168253698309	chip1_peak_657
NC_000017.11	48374600	48375100	500	283.6132743996301	3.0146280325117614	5.515089878779223e-08	0.000447663905874532	chip1_peak_658
NC_000009.12	137502700	137503200	500	214.82313689063247	2.2834327902088383	5.707951704046448e-08	0.0004615599181103485	chip1_peak_659
NC_000019.10	1074300	1074900	600	175.32213567688956	1.8635623669244976	5.795980223043907e-08	0.00046679137497497	chip1_peak_660
NC_000019.10	10695300	10696400	1100	151.29690818192896	1.6081895376833462	5.98238741675142e-08	0.00048041035334162144	chip1_peak_661
NC_000009.12	114098500	114099000	500	178.2509786903462	1.8946940982226295	6.018860584415107e-08	0.00048310096596450514	chip1_peak_662
NC_000017.11	40190400	40190900	500	160.95477867376974	1.7108465348944377	6.109733977531064e-08	0.0004891887886408689	chip1_peak_663
NC_000005.10	5304400	5305000	600	301.1806080624736	3.2013575733930986	6.19826128038339e-08	0.0004953023894910471	chip1_peak_664
NC_000016.10	30018500	30019000	500	313.8072952486543	3.3355711966087087	6.223300234095012e-08	0.0004970592342444332	chip1_peak_665
NC_000003.12	101854500	101855100	600	308.3582519834745	3.2776513456695953	6.290340642428399e-08	0.0005016753155635542	chip1_peak_666
NC_000015.10	75023200	75023600	400	134.70708780763434	1.431850338960888	6.476743822359474e-08	0.000514776058087454	chip1_peak_667
NC_000001.11	16121000	16121500	500	215.2737243830428	2.2882222475732537	6.54873142002048e-08	0.0005199898792948256	chip1_peak_668
NC_000011.10	10298400	10298700	300	182.30553078617604	1.9377913983516246	6.581206110608531e-08	0.0005223136847406943	chip1_peak_669
NC_000018.10	12730200	12730600	400	216.6667402305195	2.303029116653786	6.602694492292555e-08	0.0005235086068630953	chip1_peak_670
NC_000015.10	72110400	72110800	400	142.54303593861536	1.5151414646917591	6.649387159182165e-08	0.000526697633307668	chip1_peak_671
NC_000001.11	2121000	2121500	500	284.3363775864286	3.0223141577184744	7.03146696002129e-08	0.0005523924855427401	chip1_peak_672
NC_000004.12	119081100	119081600	500	152.5019862235837	1.6209987478778516	7.064224839149797e-08	0.0005541635861776506	chip1_peak_673
NC_000021.9	43739700	43740400	700	153.0726448898943	1.6270644851607674	7.132800779813244e-08	0.0005585842013782657	chip1_peak_674
NC_000017.11	72580800	72581200	400	221.4068655930436	2.3534136228999567	7.166608984561257e-08	0.000560843831271628	chip1_peak_675
NC_000007.14	1001000	1001500	500	227.9296902138996	2.422747084088669	7.281751031911489e-08	0.000568488049284599	chip1_peak_676
NC_000004.12	2009800	2010300	500	192.12938501278765	2.0422126966901595	7.314086310974296e-08	0.0005704652633895505	chip1_peak_677
NC_000002.12	216412000	216412400	400	134.99086475314647	1.4348667067128296	7.591049188825169e-08	0.0005889628401965399	chip1_peak_678
NC_000004.12	125719800	125720400	600	161.8422258564794	1.7202795318514152	7.612499856726779e-08	0.000590345737162217	chip1_peak_679
NC_000012.12	52280400	52281000	600	122.19457017781139	1.2988502652372196	7.628327188910125e-08	0.0005907288388436106	chip1_peak_680
NC_000007.14	1556300	1556700	400	146.72977678698007	1.5596438468636098	7.651960592222084e-08	0.0005922772138572556	chip1_peak_681
NC_000017.11	57999800	58000100	300	260.71629192905056	2.7712477275459317	7.689506881593659e-08	0.0005943355329707437	chip1_peak_682
NC_000019.10	8456000	8456500	500	252.05913322620864	2.6792276577423007	7.736414390675807e-08	0.0005973414928679353	chip1_peak_683
NC_000010.11	68403800	68404200	400	414.11182585813515	4.401744317043121	7.756037264602381e-08	0.000597766951410745	chip1_peak_684
NC_000019.10	17865500	17866400	900	188.82854978810713	2.0071269256870616	7.75960876607706e-08	0.000597766951410745	chip1_peak_685
NC_000017.11	76641500	76642000	500	138.67410307584973	1.4740171785006806	7.943884721857499e-08	0.000609942148223208	chip1_peak_686
NC_000008.11	61734200	61734800	600	244.6162158452661	2.6001141979518314	7.950489010545308e-08	0.0006101614223953691	chip1_peak_687
NC_000012.12	113766000	113766500	500	163.93241669733194	1.7424969259965661	7.954910874845555e-08	0.0006102130783570941	chip1_peak_688
NC_000002.12	150142400	150143000	600	451.4036001546568	4.798132068689707	8.005380643049488e-08	0.0006137953094556348	chip1_peak_689
NC_000019.10	556500	557000	500	283.1949415623838	3.0101814215385883	8.087112832417904e-08	0.0006197700177073594	chip1_peak_690
NC_000002.12	238285500	238285700	200	230.55587719761775	2.4506617750229824	8.114247654374234e-08	0.0006215569071058187	chip1_peak_691
NC_000019.10	6066800	6067200	400	152.0669775113759	1.6163748830006361	8.132129903031304e-08	0.0006226336954629726	chip1_peak_692
NC_000010.11	130519000	130519600	600	618.0157235537647	6.569112566053601	8.14820704139786e-08	0.0006235713286618461	chip1_peak_693
NC_000014.9	59484000	59484300	300	144.07537948215762	1.5314292982269828	8.256351532400957e-08	0.0006306614699184833	chip1_peak_694
NC_000001.11	45619100	45620000	900	328.15614603086647	3.4880903193259116	8.277293810138997e-08	0.0006319158883262329	chip1_peak_695
NC_000012.12	52981200	52981500	300	184.72780310516944	1.9635386065902822	8.31226146949612e-08	0.0006340395564556523	chip1_peak_696
NC_000014.9	35399100	35399600	500	186.58590639940212	1.9832890582923537	8.592550802999982e-08	0.0006541931319723977	chip1_peak_697
NC_000017.11	58007200	58007600	400	129.6075410205043	1.377645412445617	8.708161937257362e-08	0.0006617570897160952	chip1_peak_698
NC_000004.12	40057200	40057700	500	144.82185552337936	1.5393638619536953	8.774173838790997e-08	0.000665840964643949	chip1_peak_699
NC_000012.12	116503000	116503600	600	149.70227265841095	1.591239580171616	8.81758709155546e-08	0.0006685121212525491	chip1_peak_700
NC_000010.11	3106000	3106400	400	248.4568079263646	2.6409372397281063	8.903350337487645e-08	0.0006747000749732499	chip1_peak_701
NC_000002.12	10536700	10537300	600	280.12179074879174	2.977515790459076	8.950561372638488e-08	0.0006773317553441284	chip1_peak_702
NC_000016.10	80014100	80014800	700	229.24205562496246	2.436696690521809	9.0186375758543e-08	0.0006818494233321731	chip1_peak_703
NC_000005.10	73729200	73729800	600	246.3950360237235	2.6190219207519254	9.042685969667153e-08	0.000683033095409386	chip1_peak_704
NC_000010.11	103794100	103794700	600	260.4465801415169	2.7683808634433293	9.2097026530716e-08	0.0006940382886215633	chip1_peak_705
NC_000010.11	102394100	102394800	700	135.73769527783628	1.4428050383724855	9.31167343427354e-08	0.0007000149396065846	chip1_peak_706
NC_000020.11	59183700	59184200	500	300.754521511537	3.1968285453937964	9.314814023698527e-08	0.0007000149396065846	chip1_peak_707
NC_000019.10	42290900	42291200	300	150.82070335983417	1.6031277844599006	9.353308639616265e-08	0.0007022321702285315	chip1_peak_708
NC_000015.10	34663100	34663500	400	241.34005030298522	2.565290649922156	9.4070879085151e-08	0.0007046720545724863	chip1_peak_709
NC_000017.11	65783700	65784000	300	157.82258204226682	1.6775532844686392	9.436604715277064e-08	0.0007059085549660207	chip1_peak_710
NC_000016.10	81497700	81498100	400	182.7306205105182	1.9423098307206572	9.52439098974624e-08	0.0007118211908736819	chip1_peak_711
NC_000002.12	207408300	207408900	600	191.1300808094902	2.031590731020025	9.634717045779431e-08	0.000718417332783538	chip1_peak_712
NC_000001.11	80987700	80988300	600	578.5983907957047	6.150131485034614	9.65276145614524e-08	0.0007192509269194138	chip1_peak_713
NC_000022.11	38220800	38221300	500	214.45785681685243	2.2795500962395012	1.0135134064188184e-07	0.0007522850630381325	chip1_peak_714
NC_000012.12	7450600	7451100	500	206.57786033863272	2.1957907647003774	1.015742867253607e-07	0.0007535962536206171	chip1_peak_715
NC_000004.12	183171700	183172300	600	260.2017253332092	2.765778213159832	1.0207122268033849e-07	0.0007569380990917989	chip1_peak_716
NC_000010.11	27155300	27155600	300	141.20180028152146	1.5008849859756666	1.0282190401001197e-07	0.0007614642637393318	chip1_peak_717
NC_000012.12	56752200	56752600	400	152.99479275042805	1.6262369666233407	1.0360878032813406e-07	0.0007665940659383408	chip1_peak_718
NC_000023.11	72238700	72239400	700	139.48864420862512	1.4826752306941	1.061547957155526e-07	0.0007843622694985411	chip1_peak_719
NC_000016.10	89906500	89907000	500	194.99107638968357	2.0726306489649593	1.0632370317300778e-07	0.0007852446295128513	chip1_peak_720
NC_000002.12	240452600	240452900	300	146.48083233071344	1.5569977262333663	1.0637069478268122e-07	0.0007852446295128513	chip1_peak_721
NC_000012.12	124130600	124131400	800	216.56217547182894	2.3019176600288143	1.073963430519702e-07	0.000791380509958437	chip1_peak_722
NC_000020.11	50701500	50702000	500	466.9138712115779	4.962996347412309	1.0794538178959825e-07	0.0007949131211967668	chip1_peak_723
NC_000012.12	104348300	104349500	1200	183.48101473844812	1.950286042270491	1.0908879807916443e-07	0.0008020364627865043	chip1_peak_724
NC_000014.9	20849100	20849600	500	221.93504747848252	2.3590278591217264	1.0930103432329766e-07	0.0008025440273072328	chip1_peak_725
NC_000023.11	18702700	18703100	400	152.87236512300976	1.6249356391084337	1.0999079088415902e-07	0.0008068458978285609	chip1_peak_726
NC_000011.10	64752000	64752600	600	255.66894225981508	2.7175976230683605	1.1038944031575405e-07	0.0008090410271087494	chip1_peak_727
NC_000019.10	14480100	14480500	400	218.24697254931516	2.319825977295118	1.130332190503661e-07	0.0008269279159142007	chip1_peak_728
NC_000006.12	36605600	36606500	900	242.8296273341759	2.5811239027355826	1.1434857089462575e-07	0.0008354243461759651	chip1_peak_729
NC_000003.12	23667300	23667800	500	222.99055481053924	2.3702472281673947	1.1536795805282997e-07	0.0008406081761677966	chip1_peak_730
NC_000022.11	37161400	37161900	500	192.15217119266654	2.042454899234318	1.1561249826885543e-07	0.0008412602612353792	chip1_peak_731
NC_000005.10	154199300	154199700	400	152.99833169093776	1.6262745833015042	1.157185512023623e-07	0.0008416557177776483	chip1_peak_732
NC_000001.11	3477200	3477700	500	199.3324668219823	2.118776857477205	1.1656858670435903e-07	0.0008470812823773554	chip1_peak_733
NC_000001.11	27163100	27163600	500	174.18723485450082	1.8514990957657826	1.1712243249313598e-07	0.0008495888492244797	chip1_peak_734
NC_000012.12	120116700	120117100	400	136.43401319338696	1.4502064532470287	1.1899762325800223e-07	0.0008616552790202418	chip1_peak_735
NC_000012.12	54285700	54287200	1500	237.4555577961044	2.524000974648268	1.2033277938106066e-07	0.0008697754283429063	chip1_peak_736
NC_000019.10	3976800	3977200	400	282.3130809077292	3.000807805808089	1.2157630663527868e-07	0.0008783737060897518	chip1_peak_737
NC_000020.11	5113200	5114000	800	146.41611507550658	1.5563098231295824	1.2363318467761853e-07	0.0008896804113181759	chip1_peak_738
NC_000019.10	48983500	48984100	600	207.72529135098844	2.2079872237784772	1.2559831624277597e-07	0.0009022263037941928	chip1_peak_739
NC_000010.11	102403000	102404000	1000	207.72938736321842	2.2080307617733617	1.2669275096044044e-07	0.0009096866449966734	chip1_peak_740
NC_000020.11	14879100	14879400	300	196.89119516536334	2.092827698409813	1.287688915258328e-07	0.0009229653471162548	chip1_peak_741
NC_000022.11	48581800	48582200	400	254.58200852307579	2.706044211405266	1.2906398599791958e-07	0.0009246733038552401	chip1_peak_742
NC_000016.10	31197800	31198100	300	383.3236497799133	4.074485662201271	1.2981378848358302e-07	0.000928818797820155	chip1_peak_743
NC_000020.11	63816200	63816700	500	212.7329552112198	2.261215493443944	1.312338246947946e-07	0.0009385666126423988	chip1_peak_744
NC_000016.10	89711600	89712100	500	170.97724229908795	1.8173789243380298	1.3579731779640832e-07	0.0009686505394575447	chip1_peak_745
NC_000015.10	39139800	39140200	400	174.16857534733336	1.8513007571178508	1.36331234437852e-07	0.0009714892183373472	chip1_peak_746
NC_000002.12	69695300	69695700	400	180.16894819767433	1.9150808895480134	1.3850775910137882e-07	0.0009849629237211723	chip1_peak_747
NC_000016.10	57775500	57776000	500	226.05111895935687	2.4027790710363766	1.3974384324008476e-07	0.000992885495939655	chip1_peak_748
NC_000019.10	3384800	3385400	600	252.17551121819605	2.680464681494998	1.420661358478769e-07	0.0010080654428306513	chip1_peak_749
NC_000017.11	66702500	66702900	400	409.6875678431526	4.3547172790341815	1.43249302529187e-07	0.0010147840305332319	chip1_peak_750
NC_000021.9	36471200	36471700	500	274.8265641928136	2.9212309129337055	1.4326235165869306e-07	0.0010147840305332319	chip1_peak_751
NC_000009.12	107504600	107505000	400	149.58016253916537	1.58994162756587	1.4413057918941723e-07	0.0010200462616042267	chip1_peak_752
NC_000017.11	16386800	16387200	400	162.9124318901986	1.7316551387112942	1.4553776141320863e-07	0.0010282170201297346	chip1_peak_753
NC_000004.12	7960800	7961200	400	152.6334260664067	1.6223958694886151	1.4586889412465792e-07	0.0010292163307775324	chip1_peak_754
NC_000015.10	36373500	36374100	600	204.5325993602791	2.1740509463078883	1.463198995301216e-07	0.001031951204933703	chip1_peak_755
NC_000001.11	236399400	236400000	600	304.2287995077598	3.233757902322957	1.472574701133039e-07	0.0010364222879658766	chip1_peak_756
NC_000012.12	122500700	122501500	800	124.80372537638208	1.3265839191694464	1.4727220995820172e-07	0.0010364222879658766	chip1_peak_757
NC_000019.10	17576700	17577200	500	183.81480815981575	1.9538340532274996	1.4846279132543618e-07	0.001043898320909084	chip1_peak_758
NC_000020.11	43465600	43466700	1100	257.9519574134027	2.741864616548209	1.498931804505905e-07	0.0010525918806279777	chip1_peak_759
NC_000020.11	63167100	63167500	400	211.0992123425799	2.2438498498218538	1.5015590801952265e-07	0.0010535444283507923	chip1_peak_760
NC_000005.10	39712800	39713300	500	631.6027837927616	6.7135343416655235	1.5111360651429592e-07	0.0010593340402710579	chip1_peak_761
NC_000019.10	588100	589100	1000	137.36697051782434	1.4601231939543873	1.5307582712747e-07	0.0010712441840336744	chip1_peak_762
NC_000020.11	64054300	64054700	400	204.5853631940368	2.174611792173391	1.554823977879353e-07	0.0010866841025937296	chip1_peak_763
NC_000006.12	133644600	133645200	600	250.09634815994448	2.6583645056381506	1.560332541663072e-07	0.0010895984210698925	chip1_peak_764
NC_000004.12	95304800	95305400	600	171.79505268228306	1.826071726576141	1.5691350482734165e-07	0.0010952754405168326	chip1_peak_765
NC_000013.11	44918100	44918300	200	137.38986509473816	1.4603665486898205	1.5718473719416093e-07	0.0010966983932553997	chip1_peak_766
NC_000005.10	159186400	159186800	400	241.9757953288805	2.5720482136527356	1.5948776009325574e-07	0.0011113378170561573	chip1_peak_767
NC_000017.11	8181900	8182200	300	160.26631304654796	1.703528584831497	1.6013742832331747e-07	0.0011150535547634229	chip1_peak_768
NC_000001.11	8712800	8713200	400	163.9866794420262	1.743073704328337	1.6158994042973224e-07	0.0011236687102378824	chip1_peak_769
NC_000020.11	62900100	62900600	500	143.01669610780235	1.5201761698794414	1.621919534496342e-07	0.0011272856704140355	chip1_peak_770
NC_000012.12	10615500	10616000	500	370.1710629056938	3.9346820610651734	1.635816613372946e-07	0.0011364593306695291	chip1_peak_771
NC_000001.11	211741700	211742400	700	423.2935161456791	4.499339822702242	1.6541023739763558e-07	0.0011476935736250793	chip1_peak_772
NC_000011.10	65856900	65857700	800	141.70204143601399	1.5062022300663798	1.6956086143971782e-07	0.0011744900035786875	chip1_peak_773
NC_000011.10	31684400	31684800	400	410.61279899842435	4.364551895496122	1.7055710931960076e-07	0.0011803860874705155	chip1_peak_774
NC_000003.12	127568200	127569300	1100	220.6491708530125	2.345359811567537	1.7095472600799784e-07	0.0011826350790609672	chip1_peak_775
NC_000009.12	81492600	81493000	400	257.05561010339545	2.7323370169203907	1.732447456181036e-07	0.0011944161233743312	chip1_peak_776
NC_000012.12	111578500	111578900	400	183.95729825048673	1.9553486319177993	1.7387752972988964e-07	0.0011982712541998685	chip1_peak_777
NC_000007.14	6305300	6305800	500	509.7676231604986	5.4185043704306075	1.7499780351488675e-07	0.0012044617849450649	chip1_peak_778
NC_000005.10	5278400	5279000	600	203.72345900488054	2.1654503009298303	1.768882934209432e-07	0.0012159311000683908	chip1_peak_779
NC_000008.11	102647500	102648100	600	187.21158036739504	1.9899395731073501	1.8107661245712698e-07	0.0012420494621057997	chip1_peak_780
NC_000008.11	108943900	108944300	400	196.01462649521702	2.083510333095941	1.8114570154584206e-07	0.0012420494621057997	chip1_peak_781
NC_000022.11	44192300	44192800	500	187.84156558351836	1.9966359137374337	1.8535429825871896e-07	0.0012682351686757233	chip1_peak_782
NC_000002.12	164757900	164758400	500	842.4213360440239	8.954400953905553	1.875377058771749e-07	0.0012820966822272434	chip1_peak_783
NC_000006.12	26122700	26123400	700	167.12451939634136	1.776426939672621	1.8912480556331365e-07	0.0012913198178077369	chip1_peak_784
NC_000003.12	64063400	64063600	200	201.03660916204603	2.136890802533625	1.8941461668817937e-07	0.001292756347279354	chip1_peak_785
NC_000019.10	47226400	47226900	500	157.15932770444843	1.6705033143157788	1.934254154145026e-07	0.0013184716273428817	chip1_peak_786
NC_000023.11	47222700	47223100	400	436.58045486521723	4.640571498176449	1.940875280470628e-07	0.0013218777742584234	chip1_peak_787
NC_000001.11	53739200	53739600	400	163.84054445247102	1.7415203826900023	1.9473153698027833e-07	0.001325390945497954	chip1_peak_788
NC_000010.11	52452600	52453200	600	255.19251196380733	2.712533473201175	1.9476620491668826e-07	0.001325390945497954	chip1_peak_789
NC_000001.11	223081000	223081600	600	132.95039648300465	1.413177831748702	2.0116146658552286e-07	0.001363779650461684	chip1_peak_790
NC_000010.11	61066800	61067400	600	443.79707534503746	4.71727956638841	2.0138545211438147e-07	0.0013642094977125558	chip1_peak_791
NC_000001.11	16372600	16373000	400	225.6470121725024	2.3984836738961737	2.013924878570132e-07	0.0013642094977125558	chip1_peak_792
NC_000008.11	141018700	141019300	600	227.2854758140353	2.4158994963201144	2.0210344899552002e-07	0.0013684559883630123	chip1_peak_793
NC_000001.11	23979800	23980200	400	161.88646347975185	1.7207497495430628	2.02875193618653e-07	0.0013719694146367674	chip1_peak_794
NC_000005.10	92560900	92562100	1200	182.11204198645748	1.9357347359445374	2.0632669008612094e-07	0.001393573699272571	chip1_peak_795
NC_000016.10	2752200	2753100	900	134.30976975522907	1.427627101733578	2.0681469681773312e-07	0.0013962904253760635	chip1_peak_796
NC_000016.10	31194600	31195400	800	295.3781921224892	3.1396815965334173	2.0904831741691853e-07	0.0014102007040032807	chip1_peak_797
NC_000002.12	112764400	112765100	700	128.69862907738172	1.3679842587897368	2.0960718817046977e-07	0.0014133850035157856	chip1_peak_798
NC_000007.14	128697700	128698000	300	194.5209736701845	2.0676337571961874	2.1409242570753722e-07	0.0014394549784618607	chip1_peak_799
NC_000005.10	150389800	150390200	400	234.13902698107768	2.4887483695407204	2.1535087705385145e-07	0.0014473183844431214	chip1_peak_800
NC_000002.12	142863400	142863800	400	217.9501148234531	2.316670569199549	2.156000718188498e-07	0.0014483951428154113	chip1_peak_801
NC_000003.12	196347200	196347800	600	308.29921443856887	3.2770238142600734	2.1673640195877e-07	0.0014548281276957373	chip1_peak_802
NC_000020.11	5782200	5782900	700	285.0244699431018	3.0296281401537994	2.175423946409008e-07	0.0014584340495941046	chip1_peak_803
NC_000008.11	29756700	29757400	700	229.99916823390643	2.4447443141724374	2.2218050928335369e-07	0.0014858568019858816	chip1_peak_804
NC_000002.12	202339500	202340000	500	275.75878166938514	2.93113978953061	2.2249438908173597e-07	0.0014868169916623297	chip1_peak_805
NC_000006.12	17622100	17622600	500	393.76751042612483	4.18549723293386	2.2396451785820942e-07	0.001493802017765681	chip1_peak_806
NC_000019.10	47112600	47112900	300	150.53930536010714	1.6001367033828051	2.247685474226849e-07	0.001497626943148641	chip1_peak_807
NC_000008.11	127894900	127895300	400	174.71840943417803	1.8571451424166041	2.2821790990414676e-07	0.001518124282820468	chip1_peak_808
NC_000017.11	7840000	7840400	400	147.67850389763953	1.569728210330208	2.2862681088360685e-07	0.001520223065786556	chip1_peak_809
NC_000012.12	56117700	56118000	300	145.61138007067476	1.5477560038154303	2.301624252832151e-07	0.0015279372965331156	chip1_peak_810
NC_000012.12	109389100	109389600	500	197.61399077498956	2.1005105542675584	2.3206443334598028e-07	0.0015399357778768973	chip1_peak_811
NC_000017.11	82076900	82077400	500	195.98306223251416	2.083174825135776	2.380546403492503e-07	0.0015751513412131219	chip1_peak_812
NC_000020.11	51703700	51704200	500	227.6942402011582	2.420244400777502	2.394207678284609e-07	0.001582300553933864	chip1_peak_813
NC_000016.10	85688600	85689100	500	157.66361801483282	1.6758635983484178	2.420245163009035e-07	0.0015975625132371534	chip1_peak_814
NC_000012.12	25347700	25348400	700	322.40261847481054	3.4269339947743496	2.442607287444612e-07	0.0016103642891630763	chip1_peak_815
NC_000011.10	64762200	64762700	500	192.95480848086234	2.0509864211599274	2.473871195492892e-07	0.0016245941823512726	chip1_peak_816
NC_000001.11	25905600	25906200	600	169.0264217280816	1.7966429471796772	2.479328491231458e-07	0.001627323750752068	chip1_peak_817
NC_000001.11	41026300	41026800	500	232.3006701764374	2.469207810415768	2.4818498991073007e-07	0.0016283221120900627	chip1_peak_818
NC_000016.10	30748000	30748600	600	124.97319055171162	1.328385225787285	2.51348702403541e-07	0.001645373739172658	chip1_peak_819
NC_000012.12	53299400	53299900	500	135.604432673578	1.4413885419714163	2.5176019685155917e-07	0.0016471314748713012	chip1_peak_820
NC_000013.11	36029100	36029500	400	304.85039737625124	3.2403650908026593	2.543208369349581e-07	0.001661213603423008	chip1_peak_821
NC_000020.11	64039000	64039300	300	142.9577295563701	1.5195493930852153	2.5528145833843195e-07	0.0016654833482626396	chip1_peak_822
NC_000022.11	30635300	30635700	400	149.5862630074288	1.5900064716486348	2.581345815250566e-07	0.0016800572092316795	chip1_peak_823
NC_000016.10	2964900	2965300	400	138.34138277031767	1.470480574079868	2.6063949712663694e-07	0.0016950048770299306	chip1_peak_824
NC_000009.12	21828700	21829300	600	267.66814656348396	2.84514150386255	2.674514814804057e-07	0.0017357822450448578	chip1_peak_825
NC_000020.11	5996600	5997200	600	206.06997355579952	2.1903922524617943	2.675496149975963e-07	0.0017357822450448578	chip1_peak_826
NC_000012.12	104288500	104289200	700	173.396832808157	1.8430976266494066	2.697995357751603e-07	0.00174840926446975	chip1_peak_827
NC_000016.10	88769600	88769900	300	174.67337538393127	1.8566664592147026	2.744801028930381e-07	0.0017750852898118185	chip1_peak_828
NC_000017.11	2392800	2393400	600	127.69595712630682	1.357326496110884	2.758933416294237e-07	0.0017835162322905006	chip1_peak_829
NC_000020.11	59032500	59033100	600	143.92124160820887	1.5297909110370276	2.793083502523458e-07	0.0018013003846843684	chip1_peak_830
NC_000023.11	128754100	128754500	400	218.76501615915777	2.325332450120133	2.8020813781445274e-07	0.0018056724439646627	chip1_peak_831
NC_000004.12	139761400	139761800	400	219.05086278602246	2.328370817263453	2.8224313220967083e-07	0.0018173471162172023	chip1_peak_832
NC_000012.12	104256100	104256400	300	275.4031107773607	2.9273592350283044	2.8254323699973856e-07	0.001818560106379047	chip1_peak_833
NC_000019.10	10420100	10420500	400	160.75668732613877	1.7087409503415618	2.834912033266307e-07	0.0018239403827564086	chip1_peak_834
NC_000022.11	49942700	49943100	400	246.41233036071228	2.619205748512458	2.855249510647914e-07	0.0018343685814384907	chip1_peak_835
NC_000002.12	127226900	127227200	300	175.289441026772	1.863214843667816	2.8584897705062205e-07	0.0018354825136264981	chip1_peak_836
NC_000002.12	240564900	240565400	500	250.18990221192405	2.6593589254806274	2.8928497633272863e-07	0.0018553499403378875	chip1_peak_837
NC_000010.11	924500	924900	400	267.8195189667925	2.8467504958652285	2.8940497519353806e-07	0.001855388518091461	chip1_peak_838
NC_000019.10	47766000	47766500	500	165.7908809181171	1.762251214117455	2.9073161958511205e-07	0.001862426640646006	chip1_peak_839
NC_000003.12	16071200	16071700	500	415.4232755078197	4.415684189517482	2.910521078386787e-07	0.0018637462186859674	chip1_peak_840
NC_000020.11	37095900	37096500	600	144.03506628534572	1.5310007946830404	2.9198155052045014e-07	0.0018674939198119658	chip1_peak_841
NC_000001.11	42961700	42962100	400	199.73041092821688	2.1230067492570135	2.9352351044726926e-07	0.001876618814695381	chip1_peak_842
NC_000021.9	36060200	36060600	400	135.1832556701438	1.4369116993275388	2.9737593925592917e-07	0.0018967789854034403	chip1_peak_843
NC_000017.11	18225100	18225400	300	151.5760918390635	1.611157081712442	2.994510008821929e-07	0.0019076012290319343	chip1_peak_844
NC_000003.12	49719200	49720000	800	139.61716219420606	1.4840412948278554	2.9954141040707204e-07	0.0019076012290319343	chip1_peak_845
NC_000003.12	172203800	172204300	500	183.58138470712572	1.9513529109558103	3.074498821322869e-07	0.0019495753940947447	chip1_peak_846
NC_000013.11	109576200	109576900	700	192.9050227635822	2.0504572307711872	3.168385210182675e-07	0.0020044247833114637	chip1_peak_847
NC_000015.10	71295900	71296400	500	171.97874189759423	1.828024225657573	3.174482255380796e-07	0.0020075017564836024	chip1_peak_848
NC_000015.10	89330700	89331100	400	232.25245274290185	2.4686952898819543	3.194046596467263e-07	0.0020160290469986553	chip1_peak_849
NC_000015.10	90955000	90955300	300	139.388154414719	1.4816070883431045	3.194159174874211e-07	0.0020160290469986553	chip1_peak_850
NC_000008.11	73358400	73358800	400	218.17894024885686	2.319102837376819	3.221812865610817e-07	0.0020326948094126196	chip1_peak_851
NC_000014.9	20663200	20663700	500	151.56330639418707	1.6110211805963386	3.241748394119609e-07	0.002043688208319097	chip1_peak_852
NC_000001.11	42924000	42924600	600	128.00175568637295	1.3605769395657208	3.355264309814552e-07	0.002107904334864195	chip1_peak_853
NC_000004.12	114038700	114039400	700	979.5286931624822	10.411764623176193	3.379456806269229e-07	0.00211901379758414	chip1_peak_854
NC_000019.10	34470900	34471200	300	192.398434336744	2.0450725192278885	3.410348317928446e-07	0.0021342729429291185	chip1_peak_855
NC_000003.12	17640000	17640300	300	143.36356258154584	1.5238631390366473	3.432730754438553e-07	0.002144226989759829	chip1_peak_856
NC_000001.11	9495300	9495600	300	246.47431434918846	2.619864598735963	3.4828999113510877e-07	0.0021713293116623696	chip1_peak_857
NC_000015.10	75362900	75363200	300	181.18872338323473	1.925920448689799	3.620617773571107e-07	0.0022485742387974386	chip1_peak_858
NC_000008.11	101200600	101201100	500	252.67994967937696	2.6858265402760164	3.714988763002522e-07	0.0022992877666594747	chip1_peak_859
NC_000006.12	44254600	44255400	800	190.1458756983326	2.0211292590592436	3.728801322710617e-07	0.002306082986573475	chip1_peak_860
NC_000019.10	819600	819900	300	240.12778700340596	2.552405065023378	3.762750948764884e-07	0.0023204509861338403	chip1_peak_861
NC_000003.12	127622100	127622900	800	369.7653398941087	3.9303694844879713	3.8041755007651897e-07	0.002342020360028479	chip1_peak_862
NC_000011.10	396400	396700	300	157.64133543228454	1.6756267487223593	3.82191755953823e-07	0.00235205358236029	chip1_peak_863
NC_000019.10	778800	779200	400	144.1858928266664	1.5326039845212969	3.856848552106733e-07	0.0023699664609270446	chip1_peak_864
NW_014040929.1	354800	355500	700	393.55666576493724	4.183256088800296	3.89758184435309e-07	0.00238958394052071	chip1_peak_865
NC_000012.12	78698900	78699300	400	169.86955682517797	1.8056049349578644	3.903800065548962e-07	0.0023924951663397112	chip1_peak_866
NC_000017.11	2395400	2395900	500	165.7285976686013	1.761589182940164	3.9261185996718953e-07	0.002402555067419407	chip1_peak_867
NC_000003.12	48558000	48558200	200	263.62716727017954	2.8021884739587737	3.9789186287382206e-07	0.0024302973704498146	chip1_peak_868
NC_000012.12	116385700	116386100	400	270.46867590666164	2.87490934276814	3.981596023627991e-07	0.002431020502851765	chip1_peak_869
NC_000009.12	132673300	132673800	500	190.1106181591799	2.020754493928408	4.0186794791500057e-07	0.0024509043810561518	chip1_peak_870
NC_000001.11	173861700	173862500	800	254.30307371660365	2.703079312499832	4.022816608049055e-07	0.0024525086384242197	chip1_peak_871
NC_000005.10	43997500	43997900	400	239.2904228925001	2.5435044191438796	4.1181174201618145e-07	0.002505916016213453	chip1_peak_872
NC_000019.10	10194500	10194900	400	159.11475616760376	1.6912882704257428	4.1278080544666295e-07	0.002509936277129192	chip1_peak_873
NC_000020.11	34528800	34529300	500	240.93488741913495	2.5609840271451585	4.1349239620180734e-07	0.0025127985193283226	chip1_peak_874
NC_000006.12	49535800	49536300	500	522.0535058500134	5.549095459435047	4.1967189520770523e-07	0.002546131243633331	chip1_peak_875
NC_000017.11	17301100	17301600	500	159.0759231421487	1.6908755001583005	4.214846861296767e-07	0.002553322699573986	chip1_peak_876
NC_000021.9	8197300	8197700	400	265.68228562407563	2.8240330699597873	4.2244437340853706e-07	0.0025572330020794372	chip1_peak_877
NC_000006.12	42138600	42139300	700	246.88960450986593	2.6242788679998217	4.2461744915950473e-07	0.00256847718254328	chip1_peak_878
NC_000019.10	17859400	17859700	300	140.61915613845505	1.4946918507270257	4.305715165742497e-07	0.0025985804515409293	chip1_peak_879
NC_000010.11	97327800	97328200	400	164.24616137331753	1.745831831590388	4.397478662559529e-07	0.002648190771891188	chip1_peak_880
NC_000019.10	10681600	10682400	800	298.1435263574652	3.169075333909322	4.4102078905821215e-07	0.00265389273268372	chip1_peak_881
NC_000005.10	171416100	171417100	1000	269.6530031463155	2.8662392620961366	4.4399558406729695e-07	0.0026668643907804854	chip1_peak_882
NC_000010.11	93775300	93775700	400	247.31464253906495	2.6287967508824877	4.462242505117886e-07	0.0026772871139778705	chip1_peak_883
NC_000009.12	63744000	63744400	400	265.28626648657956	2.819823639368663	4.478616852878751e-07	0.002686121415702931	chip1_peak_884
NC_000003.12	47513500	47513900	400	144.96895347443558	1.5409274192579783	4.5841405436609455e-07	0.0027473863181082425	chip1_peak_885
NC_000002.12	72077800	72078400	600	333.398697723415	3.5438152966835634	4.5875996265809725e-07	0.0027474362812221352	chip1_peak_886
NC_000019.10	49687700	49687900	200	220.99363783001368	2.349021275606343	4.622503143769193e-07	0.00276528721740753	chip1_peak_887
NC_000015.10	58440500	58440800	300	134.5798442590017	1.4304978212782227	4.6644007556119966e-07	0.002783191335688557	chip1_peak_888
NC_000015.10	69557600	69558000	400	129.37514325691527	1.375175172594215	4.6678117815249265e-07	0.0027842060500725655	chip1_peak_889
NC_000016.10	24534700	24535000	300	244.13639924834428	2.595014053867931	4.6809589148631707e-07	0.002791025182261096	chip1_peak_890
NC_000002.12	43898800	43899400	600	169.5703456428404	1.8024245111225372	4.840464177335585e-07	0.0028776974986809965	chip1_peak_891
NC_000012.12	53476600	53477300	700	181.13342768228438	1.925332690692522	4.844402049186805e-07	0.0028788593471375445	chip1_peak_892
NC_000019.10	2462200	2462500	300	188.3153502550338	2.001671942305378	4.848807344395183e-07	0.002879502540148031	chip1_peak_893
NC_000019.10	810400	810800	400	253.3179373283781	2.6926079416583972	4.900554360483735e-07	0.0029043208420410477	chip1_peak_894
NC_000009.12	93670700	93671000	300	237.6202296129086	2.5257513309253268	4.919875882771712e-07	0.0029140455284753057	chip1_peak_895
NC_000003.12	48188200	48188900	700	132.76214837265348	1.4111768745236453	4.921296144361556e-07	0.0029140455284753057	chip1_peak_896
NC_000006.12	84976700	84977300	600	234.82505722190388	2.4960404330011614	5.023683675846883e-07	0.00297142948647277	chip1_peak_897
NC_000019.10	3762600	3763000	400	135.589693692994	1.4412318760179863	5.042834087795577e-07	0.002976267696701785	chip1_peak_898
NC_000017.11	48954600	48954800	200	215.4535555478495	2.2901337380410154	5.055025143418519e-07	0.0029823814697586353	chip1_peak_899
NC_000001.11	193706800	193707200	400	261.43812788574127	2.778920382905669	5.11236769456461e-07	0.0030118460528987027	chip1_peak_900
NC_000012.12	46660900	46661300	400	234.7127402425996	2.494846575220511	5.123425885407496e-07	0.0030160347113239146	chip1_peak_901
NC_000006.12	53615400	53615700	300	215.29897268336077	2.2884906208857263	5.25870472316259e-07	0.0030879988688118296	chip1_peak_902
NC_000002.12	177225000	177225500	500	392.66268570849456	4.173753651566483	5.266041071317017e-07	0.003091191745918431	chip1_peak_903
NC_000017.11	8210100	8210700	600	136.15554158647234	1.4472464778571583	5.294874988656375e-07	0.003104758479276927	chip1_peak_904
NC_000019.10	55670000	55670400	400	193.7602909499945	2.05954818554237	5.329862487746782e-07	0.003121900304942748	chip1_peak_905
NC_000007.14	84177700	84178400	700	441.4547819987299	4.692382483566416	5.355555854299704e-07	0.00313391152337999	chip1_peak_906
NC_000016.10	14020200	14020600	400	318.56912475006266	3.3861864039940994	5.366903032877469e-07	0.003137950514317628	chip1_peak_907
NC_000017.11	4551100	4551500	400	173.88669349647557	1.8483045330121526	5.37552208934198e-07	0.003140733677672902	chip1_peak_908
NC_000009.12	35914400	35914800	400	194.81709831408918	2.0707813730985896	5.411002797227973e-07	0.0031603294807062763	chip1_peak_909
NC_000007.14	6475400	6475800	400	251.70032063661523	2.675413709000669	5.415809220177303e-07	0.0031620021475528325	chip1_peak_910
NC_000005.10	178213700	178214700	1000	208.3895009465412	2.2150473477111645	5.49177758212184e-07	0.0031994705046792292	chip1_peak_911
NC_000020.11	45910600	45911200	600	139.63553689431947	1.4842366061586392	5.528313551537871e-07	0.0032173015888674536	chip1_peak_912
NC_000014.9	35399900	35400300	400	193.7147685021876	2.0590643109862237	5.580160127210292e-07	0.003242837043694537	chip1_peak_913
NC_000003.12	98962900	98963300	400	201.46590050338335	2.1414538954087723	5.592572149077943e-07	0.003248890224110558	chip1_peak_914
NC_000003.12	188123100	188123700	600	547.6350001990855	5.821010411728812	5.657120144944959e-07	0.003278358127014746	chip1_peak_915
NC_000002.12	100855000	100855500	500	182.19980339084958	1.9366675836415046	5.66788334889705e-07	0.0032820986501158776	chip1_peak_916
NC_000021.9	9003500	9003800	300	550.0877870518801	5.847081969979615	5.723636074500912e-07	0.003307323966273319	chip1_peak_917
NC_000016.10	87838800	87839700	900	160.33241022185237	1.7042311556049008	5.796732686854394e-07	0.003347185414562327	chip1_peak_918
NT_187374.1	135400	135800	400	262.6404586833554	2.791700391650014	5.810475344111546e-07	0.003353101226415366	chip1_peak_919
NC_000001.11	40979800	40980100	300	150.89554250602325	1.6039232768024523	5.822609833541293e-07	0.003358553360875062	chip1_peak_920
NC_000008.11	73423700	73424100	400	281.96156799760666	2.997071447998715	5.876626066475203e-07	0.0033861108993922034	chip1_peak_921
NC_000005.10	132477400	132477800	400	183.58239519329362	1.951363651778625	5.969106540703044e-07	0.003435749548682539	chip1_peak_922
NC_000003.12	42130200	42130800	600	201.86694827311723	2.1457167771500285	6.013855352253175e-07	0.0034590601591988385	chip1_peak_923
NC_000017.11	58631100	58631600	500	143.69068761020378	1.5273402692366214	6.041324467385381e-07	0.003471180198020237	chip1_peak_924
NC_000005.10	172782500	172783000	500	242.56611186542858	2.5783229015456075	6.056913118244482e-07	0.003477681888346621	chip1_peak_925
NC_000004.12	101264500	101265000	500	470.6989406527145	5.0032292189745045	6.135887363628143e-07	0.0035168238121522826	chip1_peak_926
NC_000017.11	19063200	19063500	300	173.45167217344513	1.8436805340899443	6.146857150607156e-07	0.003521871121552088	chip1_peak_927
NC_000009.12	81674000	81674600	600	313.8262024670401	3.335772168268739	6.15736903808871e-07	0.0035266526156227827	chip1_peak_928
NC_000022.11	30238700	30239100	400	150.25895015786924	1.5971567065772396	6.181855415202373e-07	0.00353640368295993	chip1_peak_929
NC_000019.10	55095500	55095900	400	217.0499382979748	2.307102267456055	6.239611155318784e-07	0.003567480692810644	chip1_peak_930
NC_000020.11	52002000	52002300	300	218.7227787766234	2.324883493710467	6.35518010615353e-07	0.0036271867348888318	chip1_peak_931
NC_000013.11	73672500	73673000	500	196.3251442284688	2.0868109383487607	6.41719972366534e-07	0.0036561742735709657	chip1_peak_932
NC_000002.12	227796200	227796800	600	167.9749201655709	1.7854661569067785	6.440115201157701e-07	0.0036652481177276825	chip1_peak_933
NC_000003.12	8456100	8456600	500	136.92933165402584	1.4554713722449968	6.442132670185951e-07	0.0036652481177276825	chip1_peak_934
NC_000009.12	96339500	96340000	500	137.75546635414045	1.4642526566572591	6.44458233059362e-07	0.0036653607040767152	chip1_peak_935
NC_000016.10	2769600	2769800	200	188.78069410412127	2.00661825032	6.463202563657992e-07	0.003674667023902015	chip1_peak_936
NC_000019.10	1045100	1045700	600	148.05384637192216	1.5737178611924956	6.484010903282378e-07	0.003685210462980443	chip1_peak_937
NC_000005.10	178220900	178222800	1900	215.74972227021604	2.2932818012106018	6.516081521856855e-07	0.003698729304330371	chip1_peak_938
NC_000016.10	31193100	31194400	1300	233.75101367092725	2.4846240357829186	6.516885977559717e-07	0.003698729304330371	chip1_peak_939
NC_000011.10	46778300	46778800	500	315.91259175145893	3.357949154296122	6.708952949545901e-07	0.0037931904978954875	chip1_peak_940
NC_000023.11	151562700	151562900	200	558.3572619698092	5.934981208668332	6.752608321534792e-07	0.003813898719014199	chip1_peak_941
NC_000019.10	48501500	48501900	400	202.31337248486176	2.1504619814990344	6.775616733935169e-07	0.003825566557442113	chip1_peak_942
NC_000012.12	89951400	89951900	500	155.56005969466347	1.6535041164326656	6.853401758203121e-07	0.00386011214056769	chip1_peak_943
NC_000012.12	104298800	104299500	700	230.23158894322142	2.4472147979222565	6.855936306089865e-07	0.0038602039893857543	chip1_peak_944
NC_000014.9	21104000	21104500	500	130.2625814990525	1.3846080745186156	6.875006032635354e-07	0.0038669283888077646	chip1_peak_945
NC_000004.12	101865800	101866300	500	187.08187884273224	1.9885609287087909	6.87955688612328e-07	0.0038681514593996605	chip1_peak_946
NC_000017.11	28710900	28711600	700	144.702363443639	1.5380937374363892	6.979296227049524e-07	0.003920169300681558	chip1_peak_947
NC_000019.10	803500	804100	600	236.5031885270607	2.5138778973634004	7.16740354021929e-07	0.004013362586839794	chip1_peak_948
NC_000017.11	55452800	55453100	300	178.65028972145947	1.898938519541178	7.172472074996931e-07	0.004014819608294822	chip1_peak_949
NC_000024.10	19566800	19567500	700	145.13800707720728	1.5427243511222977	7.347464479392621e-07	0.0041071228861834785	chip1_peak_950
NC_000017.11	65970400	65971600	1200	546.9386694048933	5.813608859962532	7.35600973661325e-07	0.004109269649750508	chip1_peak_951
NC_000001.11	234960600	234960800	200	190.45919814899165	2.0244596766674166	7.38607418498233e-07	0.0041230416161456345	chip1_peak_952
NC_000012.12	49369700	49370300	600	153.83807714040466	1.6352005412895283	7.410291525002984e-07	0.004133724975685648	chip1_peak_953
NC_000019.10	41872900	41873500	600	134.71361654011218	1.4319197352188249	7.413597728864325e-07	0.004133995616475274	chip1_peak_954
NC_000001.11	42922900	42923400	500	143.65602201111975	1.526971796050788	7.466367957140648e-07	0.004155829198673249	chip1_peak_955
NC_000005.10	131775000	131775400	400	211.37790755362016	2.246812201980818	7.467788126672656e-07	0.004155829198673249	chip1_peak_956
NC_000009.12	130995700	130996000	300	185.8265268944714	1.9752173389846976	7.51289928573927e-07	0.0041780767848998085	chip1_peak_957
NC_000007.14	72928700	72929200	500	388.25835791153605	4.126938459050589	7.798600397200741e-07	0.004320723239022895	chip1_peak_958
NC_000002.12	44286700	44287200	500	158.39994767409462	1.6836903125129064	7.954942873792121e-07	0.004401100423715955	chip1_peak_959
NC_000016.10	721100	721700	600	159.8190150645579	1.698774092862644	8.105830091663492e-07	0.004472672022454772	chip1_peak_960
NC_000022.11	35430700	35431100	400	141.12354039878397	1.5000531333875924	8.169550960561921e-07	0.004506304654199795	chip1_peak_961
NC_000009.12	12784300	12784600	300	141.36694204102378	1.502640337443569	8.193090257121479e-07	0.004516228061577452	chip1_peak_962
NC_000019.10	15251700	15252000	300	197.71769652395227	2.101612880167562	8.236065916720514e-07	0.004535309783118271	chip1_peak_963
NC_000002.12	168780500	168781200	700	365.71064591434185	3.887270676223312	8.24622168739707e-07	0.0045387505278401295	chip1_peak_964
NC_000002.12	234243900	234244600	700	270.7152181008509	2.8775299288862377	8.256149702487796e-07	0.004541759848731056	chip1_peak_965
NC_000016.10	31190100	31190500	400	227.07326574079363	2.41364383872817	8.351372246610755e-07	0.004591039266909231	chip1_peak_966
NC_000019.10	12873100	12873400	300	197.9311981546947	2.103882266191138	8.443339288005222e-07	0.004635334891895506	chip1_peak_967
NC_000019.10	13817300	13817700	400	196.50402855688571	2.0887123645502115	8.509006272600454e-07	0.0046666638614610316	chip1_peak_968
NC_000013.11	45412600	45413300	700	278.41858349580014	2.959411784781221	8.659234390310847e-07	0.004738666919502106	chip1_peak_969
NC_000004.12	69096100	69096600	500	327.74431542164024	3.4837128228852112	8.675074536156935e-07	0.004744952407530318	chip1_peak_970
NC_000017.11	28951400	28951800	400	152.14101017780598	1.6171618029782506	8.867232229537389e-07	0.0048338130731737485	chip1_peak_971
NC_000002.12	85421800	85422100	300	147.61400316219357	1.5690426086932443	8.999749846734052e-07	0.004902768845178759	chip1_peak_972
NC_000008.11	143910000	143910400	400	291.57838539932646	3.099292077072377	9.04761149521527e-07	0.004923898629790484	chip1_peak_973
NC_000005.10	143659400	143660000	600	141.45658113352619	1.5035931437663292	9.415321718122422e-07	0.00511034559814561	chip1_peak_974
NC_000013.11	26972400	26972800	400	279.2294527000282	2.9680308067185446	9.429371231736803e-07	0.00511626524944748	chip1_peak_975
NC_000006.12	16766000	16766200	200	194.53306731986942	2.067762304971085	9.503525475053187e-07	0.005144496638888332	chip1_peak_976
NC_000002.12	238868900	238869600	700	256.15096990584857	2.7227212691926623	9.584706434902478e-07	0.005180250052138377	chip1_peak_977
NC_000001.11	248752200	248752500	300	238.47825968732786	2.5348716428026816	9.631885612455215e-07	0.005199929842467618	chip1_peak_978
NC_000019.10	741500	741900	400	219.07596167854186	2.328637602466417	9.634678975295467e-07	0.005199929842467618	chip1_peak_979
NC_000005.10	92552400	92553200	800	141.69128749411698	1.5060879225299242	9.648276445864451e-07	0.0052055425537833365	chip1_peak_980
NC_000003.12	39110100	39110500	400	279.39538392607824	2.9697945497118097	9.689767003891427e-07	0.005222734682849612	chip1_peak_981
NC_000011.10	9138000	9138300	300	147.0135197583677	1.5626598534922982	9.700852275264982e-07	0.005226978799543386	chip1_peak_982
NC_000012.12	116528900	116529300	400	145.47857345335606	1.5463443542644018	9.765454249465194e-07	0.005260046245418129	chip1_peak_983
NC_000020.11	54151000	54151500	500	239.2412740518906	2.5429819983475315	9.82644439619357e-07	0.005287648710528207	chip1_peak_984
NC_000007.14	80278300	80278700	400	200.22754519762336	2.128290969142869	9.944389565297056e-07	0.0053458138403437855	chip1_peak_985
NC_000015.10	48331800	48332100	300	153.20841465005094	1.6285076310283295	9.987663844557455e-07	0.005367304273391925	chip1_peak_986
NC_000019.10	46304000	46304500	500	229.187163423199	2.4361132214632724	1.0006729521572033e-06	0.005375775272711861	chip1_peak_987
NC_000016.10	30972900	30973300	400	219.9989123247046	2.338447978572532	1.003863500903561e-06	0.0053858054371013	chip1_peak_988
NC_000003.12	124838200	124838500	300	250.0539692451139	2.6579140448305387	1.0151266128020367e-06	0.005439062091258726	chip1_peak_989
NC_000019.10	55146400	55147100	700	154.0808674033912	1.6377812467743813	1.01782848955685e-06	0.005449950928912044	chip1_peak_990
NC_000010.11	72626300	72626500	200	153.20459200218912	1.6284669987221474	1.0194499069956592e-06	0.0054550439452197095	chip1_peak_991
NC_000003.12	32095300	32095900	600	629.8858312914739	6.695284232774006	1.0252953366314247e-06	0.005484519720618412	chip1_peak_992
NW_017363819.1	133200	133500	300	136.742094828233	1.453481164329135	1.0293436329119372e-06	0.005504366044530497	chip1_peak_993
NC_000010.11	30606000	30606300	300	255.8564039943862	2.7195902216209413	1.0306339528864937e-06	0.005506047508655864	chip1_peak_994
NC_000011.10	10795000	10795700	700	162.60573800704728	1.7283951785436853	1.0466406493431352e-06	0.005582190344881073	chip1_peak_995
NC_000001.11	23980400	23980800	400	140.29592232165194	1.4912560816247045	1.048140244333384e-06	0.005588357290360985	chip1_peak_996
NC_000012.12	22588800	22589300	500	183.6033760043479	1.951586664404825	1.0549600616364929e-06	0.005621036128476907	chip1_peak_997
NC_000012.12	54280900	54281200	300	154.59400191156172	1.643235538982863	1.0558532893922014e-06	0.0056239545212069765	chip1_peak_998
NC_000003.12	52536100	52536600	500	125.51796454981498	1.3341758255733578	1.0569613223956092e-06	0.005628014780728255	chip1_peak_999
NC_000016.10	719800	720200	400	155.97056309556285	1.6578675054962144	1.0624016900178686e-06	0.005647745773191022	chip1_peak_1000
NC_000017.11	19062600	19063000	400	196.24772611147117	2.085988033193072	1.0698804054424128e-06	0.005683790284676131	chip1_peak_1001
NC_000018.10	21991200	21991700	500	381.5453234560211	4.0555831887599005	1.0851551158769166e-06	0.005759298906481355	chip1_peak_1002
NC_000020.11	49287700	49288000	300	209.3276922768596	2.2250197225593604	1.0860495873968763e-06	0.005762167417223868	chip1_peak_1003
NC_000019.10	1180400	1180700	300	133.61426150613002	1.4202342930964802	1.087608018788498e-06	0.005768555630170251	chip1_peak_1004
NC_000001.11	9331700	9332100	400	209.52969093825325	2.2271668393628885	1.0901216324519442e-06	0.0057783742559933595	chip1_peak_1005
NC_000016.10	87831600	87832500	900	141.72484910229886	1.5064446609973157	1.0938708180488908e-06	0.005796107048196431	chip1_peak_1006
NC_000002.12	43440500	43441000	500	466.5636945119762	4.959274192667661	1.1037369574839525e-06	0.005840779703284745	chip1_peak_1007
NC_000022.11	41544300	41544800	500	134.88708852759473	1.4337636316916802	1.1053664687482921e-06	0.005847501778741727	chip1_peak_1008
NC_000019.10	50796700	50797100	400	198.81200999712837	2.113244733717349	1.1074008202802457e-06	0.005854789427009542	chip1_peak_1009
NC_000001.11	28649000	28649300	300	148.2675098391151	1.5759889674342151	1.1102702259077875e-06	0.005867722269934016	chip1_peak_1010
NC_000019.10	46777400	46777900	500	254.84392242371223	2.7088281889487527	1.1111104627063868e-06	0.0058702569515482975	chip1_peak_1011
NC_000015.10	62570300	62570600	300	207.60528700248	2.206711654171227	1.1281649667117485e-06	0.005952631711368123	chip1_peak_1012
NC_000006.12	73516100	73516500	400	179.0643379440994	1.9033395877966195	1.1449564197069028e-06	0.006039272242534015	chip1_peak_1013
NC_000020.11	53764300	53764800	500	200.3946016488995	2.1300666725618824	1.1530741437106373e-06	0.00606636443762144	chip1_peak_1014
NC_000020.11	35723100	35723500	400	283.3469732633069	3.011797421453978	1.1586540553180392e-06	0.006093751014629209	chip1_peak_1015
NC_000015.10	42046500	42047000	500	141.1344626180769	1.500169229605329	1.165965518134096e-06	0.006130223768226057	chip1_peak_1016
NC_000008.11	143913600	143914300	700	183.56468474709206	1.9511754010428282	1.1694575353921847e-06	0.006146598192989641	chip1_peak_1017
NC_000003.12	159785300	159785800	500	386.7593733610622	4.111005210313461	1.195437742805998e-06	0.006270999418948546	chip1_peak_1018
NC_000017.11	7852000	7852200	200	149.37296009435323	1.5877391978669855	1.2044133766248976e-06	0.006307919362275219	chip1_peak_1019
NC_000007.14	155333700	155334200	500	262.9500891814916	2.7949915661600153	1.2091727407432075e-06	0.0063308088187503915	chip1_peak_1020
NC_000012.12	48197900	48198500	600	131.41704190105432	1.3968792515207034	1.2198242323586837e-06	0.006380997805029116	chip1_peak_1021
NC_000001.11	200022600	200022900	300	194.1776443718067	2.063984385954791	1.2237044012736287e-06	0.006395669909945247	chip1_peak_1022
NC_000006.12	142323300	142324000	700	208.23646214406247	2.2134206429492274	1.2285544259414351e-06	0.006417834662597392	chip1_peak_1023
NC_000020.11	48384100	48384500	400	175.784411566723	1.8684760644910035	1.247356135756531e-06	0.0065035299059630425	chip1_peak_1024
NC_000011.10	64756000	64756400	400	245.0388316078007	2.604606333686363	1.259906653894376e-06	0.006556366126991855	chip1_peak_1025
NC_000019.10	34359200	34359600	400	189.5582958868075	2.01488366080609	1.2683205616491484e-06	0.006595933497995352	chip1_peak_1026
NC_000017.11	19188800	19189100	300	231.90822999436364	2.4650364218357805	1.2715094012056894e-06	0.00661040518907339	chip1_peak_1027
NC_000002.12	62570200	62570700	500	134.29507458328723	1.4274709014380447	1.2771119262187567e-06	0.006633176311504504	chip1_peak_1028
NC_000002.12	43898200	43898700	500	186.3741317506562	1.9810380289848002	1.278102694227067e-06	0.00663620476241523	chip1_peak_1029
NC_000022.11	26764000	26764300	300	123.050175571792	1.3079448043095614	1.2851324721471851e-06	0.006661158391562554	chip1_peak_1030
NC_000019.10	40806800	40807200	400	126.86477923566675	1.3484916058031868	1.2853639766623476e-06	0.006661158391562554	chip1_peak_1031
NC_000015.10	101647200	101647700	500	178.07512873792786	1.8928249255007306	1.2940958957534856e-06	0.006697880313841732	chip1_peak_1032
NC_000006.12	5772700	5773100	400	341.8986094193368	3.634163931198796	1.3030487594586406e-06	0.0067294705547451435	chip1_peak_1033
NC_000017.11	3636100	3636500	400	117.47119009147792	1.2486437505858474	1.3030933644613021e-06	0.0067294705547451435	chip1_peak_1034
NC_000020.11	63134900	63135800	900	235.11104170537212	2.4990802654721618	1.310507847629935e-06	0.006759182989047583	chip1_peak_1035
NC_000018.10	23629300	23629600	300	159.4448292970204	1.6947967370545516	1.3126877222114746e-06	0.006768281513467532	chip1_peak_1036
NC_000011.10	72812500	72813200	700	151.24910546077913	1.6076814252774172	1.3193775816242115e-06	0.006794166369704979	chip1_peak_1037
NC_000013.11	30466000	30466400	400	131.87665130960104	1.40176460609356	1.3233542824969543e-06	0.006812489316797956	chip1_peak_1038
NC_000002.12	37084200	37084600	400	126.43786502543635	1.3439537803140147	1.3332233903179638e-06	0.006850295787024069	chip1_peak_1039
NC_000022.11	46563700	46564100	400	184.0707276751817	1.9565543142827062	1.3458225593644428e-06	0.006904363888454212	chip1_peak_1040
NC_000018.10	50281600	50282000	400	142.5292467825247	1.514994894766273	1.3674703078864638e-06	0.006999919997431311	chip1_peak_1041
NC_000019.10	2236600	2236900	300	138.30871259091842	1.4701333109312986	1.3820251586242204e-06	0.007045447827483165	chip1_peak_1042
NC_000012.12	2812700	2813000	300	130.136201151589	1.3832647321132625	1.3930431964060962e-06	0.007099393431673046	chip1_peak_1043
NC_000012.12	53452000	53452300	300	127.18246443313674	1.3518683966245415	1.4094576025644197e-06	0.0071718194739277	chip1_peak_1044
NC_000012.12	122064100	122064500	400	218.46790256186304	2.322174322274597	1.4118082955300375e-06	0.007181535700841575	chip1_peak_1045
NC_000012.12	52069300	52069600	300	139.02288125652325	1.4777244678820138	1.4212624063922811e-06	0.007220600781241974	chip1_peak_1046
NC_000017.11	81864300	81864700	400	205.20362715396658	2.181183543333634	1.437445461419928e-06	0.007293711635864958	chip1_peak_1047
NC_000012.12	63805900	63806300	400	324.17609705545215	3.4457849398000326	1.443597888839e-06	0.0073203657187759195	chip1_peak_1048
NC_000014.9	75283100	75283700	600	248.75976450805123	2.644157474767245	1.4561098578431794e-06	0.007376918564261356	chip1_peak_1049
NC_000014.9	68987800	68988100	300	266.5477975919403	2.833232909587614	1.4677635544541883e-06	0.007431332529811335	chip1_peak_1050
NC_000020.11	35701900	35702700	800	210.7971101215352	2.240638696090868	1.474280963227797e-06	0.007462009374900539	chip1_peak_1051
NC_000006.12	8958800	8959400	600	427.2876670945089	4.54179509720205	1.4759337853265674e-06	0.007465732194236194	chip1_peak_1052
NC_000003.12	140957000	140957400	400	335.14572780524276	3.5623851110530356	1.5005113269004018e-06	0.007573578510934478	chip1_peak_1053
NC_000019.10	10717300	10718300	1000	122.93657524316893	1.3067373053450133	1.5062581231794188e-06	0.007590815791789737	chip1_peak_1054
NC_000008.11	128167200	128167700	500	167.7083299047358	1.782632472640027	1.5077170313262043e-06	0.00759581634057005	chip1_peak_1055
NC_000003.12	50274600	50274900	300	177.59392285422084	1.887710014185301	1.5196643016113234e-06	0.007643309643108406	chip1_peak_1056
NC_000008.11	19171900	19172200	300	317.5489797265776	3.3753429137113	1.5387043823666206e-06	0.007723245049678727	chip1_peak_1057
NC_000001.11	36306800	36307300	500	149.24348254816942	1.5863629342166583	1.5537213764987911e-06	0.007779429404970368	chip1_peak_1058
NC_000003.12	15148500	15148900	400	319.33795693043623	3.3943585992066043	1.5606642603657612e-06	0.0078117892971775625	chip1_peak_1059
NC_000017.11	43545900	43546300	400	132.98077931851304	1.4135007818920784	1.5665470311201853e-06	0.007834714098108667	chip1_peak_1060
NC_000019.10	49866400	49866700	300	216.41317296271916	2.300333858488397	1.567044417771707e-06	0.007834714098108667	chip1_peak_1061
NC_000016.10	10580600	10580900	300	149.64502388907238	1.5906310623043187	1.5674979470256375e-06	0.007834714098108667	chip1_peak_1062
NC_000008.11	101093100	101093600	500	185.55875493683172	1.9723710940353738	1.5708385021907255e-06	0.007844335797448547	chip1_peak_1063
NC_000001.11	56627400	56628200	800	711.820240101431	7.566194686978394	1.5710217724788977e-06	0.007844335797448547	chip1_peak_1064
NC_000010.11	102769300	102769600	300	202.30627257988513	2.1503865140421037	1.573655671065678e-06	0.007855077695750959	chip1_peak_1065
NC_000001.11	154714600	154715100	500	157.29341777337413	1.671928606137964	1.582911138020581e-06	0.007898855172055495	chip1_peak_1066
NC_000001.11	45522100	45522400	300	143.9545813473139	1.5301452911777857	1.5964357026484763e-06	0.00796146251012177	chip1_peak_1067
NC_000019.10	17871700	17872200	500	297.2616715438004	3.159701780264814	1.610221293271367e-06	0.008022646704555313	chip1_peak_1068
NC_000016.10	88811600	88812000	400	137.20595608671587	1.4584117133521974	1.6106758336655434e-06	0.008022646704555313	chip1_peak_1069
NC_000019.10	821800	822100	300	498.897670410442	5.3029637126748455	1.62375232332876e-06	0.008060647724022802	chip1_peak_1070
NC_000008.11	104585700	104586100	400	228.14455320758003	2.425030940531107	1.6421449450344251e-06	0.008139540942087358	chip1_peak_1071
NC_000007.14	73515100	73515600	500	274.7797723069707	2.920733545061716	1.650580030416534e-06	0.008168913280392077	chip1_peak_1072
NT_167214.1	96800	97200	400	265.2887831671033	2.8198503900758425	1.6523307914560134e-06	0.008172608339680953	chip1_peak_1073
NC_000014.9	51239900	51240300	400	136.1375456008469	1.4470551920195895	1.6677663219070584e-06	0.008236440573713234	chip1_peak_1074
NC_000017.11	65969300	65970100	800	673.0814536619754	7.154426120104777	1.6803464914817197e-06	0.008291022632717478	chip1_peak_1075
NC_000010.11	110206200	110206600	400	200.15944433779123	2.127567100482198	1.6821110549563311e-06	0.008297214122168075	chip1_peak_1076
NC_000002.12	231362200	231362600	400	309.696671908519	3.291877894951721	1.6883670820764951e-06	0.008323028465089961	chip1_peak_1077
NC_000016.10	3282900	3283200	300	131.53425406402897	1.3981251419784142	1.6974622382198003e-06	0.00836279894511118	chip1_peak_1078
NC_000008.11	143218700	143219000	300	140.0776995341948	1.4889365127194982	1.7198914136617817e-06	0.008460496183177586	chip1_peak_1079
NC_000005.10	58069700	58070300	600	260.07592362569756	2.7644410213277317	1.7272470816291265e-06	0.00848642161848625	chip1_peak_1080
NC_000016.10	3027400	3027700	300	192.9098536262449	2.0505085797570026	1.731951852478319e-06	0.008506969647475694	chip1_peak_1081
NC_000008.11	17788800	17789000	200	214.67128796532214	2.281818733081518	1.7593054402751695e-06	0.008628306539128628	chip1_peak_1082
NC_000003.12	185913400	185914000	600	303.40038066216476	3.2249523389025616	1.7936926753421038e-06	0.008775801805926967	chip1_peak_1083
NC_000017.11	81922600	81923000	400	159.6064407670296	1.6965145637990735	1.799002456767909e-06	0.008796776280059293	chip1_peak_1084
NC_000001.11	16896600	16896900	300	167.3946454386699	1.77929820703921	1.7990605051478505e-06	0.008796776280059293	chip1_peak_1085
NC_000012.12	53825500	53825900	400	167.46037073314395	1.7799968249568163	1.8239748039183101e-06	0.008896359587391304	chip1_peak_1086
NC_000019.10	12945400	12945600	200	205.625142390528	2.185663981179707	1.8243454936332725e-06	0.008896359587391304	chip1_peak_1087
NC_000004.12	101265500	101266100	600	624.881360186019	6.642089900053383	1.8285211012701865e-06	0.008911382443558427	chip1_peak_1088
NC_000011.10	66592600	66593100	500	134.77074171269606	1.4325269393315307	1.8336197917596918e-06	0.008930209374536082	chip1_peak_1089
NC_000019.10	40623900	40624400	500	171.78718962908562	1.825988147340859	1.836444380249301e-06	0.00893929117342797	chip1_peak_1090
NC_000006.12	105968500	105969000	500	323.97609784266103	3.4436590758585908	1.8393522092667134e-06	0.008950768996235954	chip1_peak_1091
NC_000019.10	35870000	35870500	500	152.71323196174197	1.623244155203544	1.865675486349553e-06	0.00905990550477338	chip1_peak_1092
NC_000022.11	38216500	38216800	300	283.60827985016726	3.0145749436397677	1.878112318201932e-06	0.009109429554772971	chip1_peak_1093
NC_000010.11	32985600	32985900	300	171.57367562209225	1.8237186297656374	1.8841393566008455e-06	0.009135940297073866	chip1_peak_1094
NC_000018.10	48949700	48950100	400	180.07537433755513	1.9140862591576595	1.8935968239473475e-06	0.009176331310908729	chip1_peak_1095
NC_000001.11	214044500	214045000	500	212.93962006409745	2.263412208883793	1.9092582057430897e-06	0.00923997560513221	chip1_peak_1096
NC_000001.11	8212200	8212600	400	139.3005681826128	1.480676102615697	1.912509663439821e-06	0.009248708663262889	chip1_peak_1097
NC_000022.11	35399800	35400200	400	130.77751288563474	1.3900814663973882	1.91425031013523e-06	0.00925437689026468	chip1_peak_1098
NC_000005.10	150398600	150399100	500	196.67722287704862	2.090553309596737	1.9171925375929717e-06	0.009265849027193452	chip1_peak_1099
NC_000020.11	49046200	49046600	400	139.77854430954227	1.485756683678636	1.922075443259366e-06	0.009286690925673375	chip1_peak_1100
NC_000017.11	44947100	44947900	800	134.7816676588328	1.4326430751632377	1.938627470005135e-06	0.009361125698451062	chip1_peak_1101
NC_000003.12	129662800	129663600	800	137.34146713428933	1.4598521092701766	1.943590393085031e-06	0.009379506209323627	chip1_peak_1102
NC_000012.12	49130500	49130900	400	142.4806515057321	1.5144783579998726	1.9451309762480963e-06	0.00938415871661824	chip1_peak_1103
NC_000009.12	4137600	4137900	300	150.57328581760356	1.600497893950994	1.9470259887321312e-06	0.009390517881586853	chip1_peak_1104
NC_000007.14	90180200	90180600	400	167.40454005123448	1.7794033804535052	1.9670201156559137e-06	0.009472915725001748	chip1_peak_1105
NC_000007.14	5189800	5190400	600	137.6317894143029	1.4629380497489652	1.968219142845816e-06	0.009475886568899286	chip1_peak_1106
NC_000018.10	23134200	23134600	400	164.9066951392049	1.7528528838005848	1.9739941818536665e-06	0.009498534681041473	chip1_peak_1107
NC_000016.10	87829900	87831100	1200	155.4046767487609	1.6518524949227638	1.9740904059502038e-06	0.009498534681041473	chip1_peak_1108
NC_000001.11	156338400	156338700	300	142.4718312538662	1.5143846043538736	1.9822503704223203e-06	0.009534978673419925	chip1_peak_1109
NC_000015.10	101333800	101334100	300	286.85389041163165	3.049073711731349	1.9839836820523385e-06	0.009540496916467012	chip1_peak_1110
NC_000019.10	17332500	17332900	400	167.30307278903808	1.7783248482386538	1.993748347739752e-06	0.009576136861565134	chip1_peak_1111
NC_000016.10	87840400	87840900	500	172.83010364664676	1.8370736574937059	1.998727259454842e-06	0.009596754680161393	chip1_peak_1112
NC_000022.11	27919100	27919500	400	150.63652176083392	1.6011700516542189	2.0021862828503873e-06	0.009602497800856863	chip1_peak_1113
NC_000005.10	58133600	58134200	600	211.1346961559865	2.2442270201035424	2.0103126369610327e-06	0.009632957151447033	chip1_peak_1114
NC_000010.11	3139300	3139700	400	168.74010010886184	1.793599531170884	2.0309279387952892e-06	0.009720295209729916	chip1_peak_1115
NC_000004.12	156934100	156934400	300	239.51383300593662	2.545879126012372	2.0432340624354993e-06	0.009770102184675654	chip1_peak_1116
NC_000019.10	10112200	10113300	1100	168.4672455733121	1.7906992616633743	2.0524055821083268e-06	0.0098029135744066	chip1_peak_1117
NC_000001.11	41017000	41017600	600	221.74124969645288	2.356967912429944	2.056343166629105e-06	0.0098188395613272	chip1_peak_1118
NC_000022.11	35397700	35398000	300	217.32510091666438	2.310027070413734	2.1297732132641168e-06	0.010136752133339937	chip1_peak_1119
NC_000013.11	73139000	73139500	500	155.50152730058352	1.6528819544539044	2.1308956346178998e-06	0.010137998218263071	chip1_peak_1120
NC_000009.12	41313100	41313500	400	377.37274472936355	4.011231340899918	2.1372330646129792e-06	0.010163071456572597	chip1_peak_1121
NC_000019.10	38945100	38945900	800	346.75464029573106	3.6857804390569338	2.138012132966778e-06	0.010163071456572597	chip1_peak_1122
NC_000003.12	127586100	127586300	200	354.7863451664244	3.7711523339490474	2.138424799088636e-06	0.010163071456572597	chip1_peak_1123
NC_000001.11	24909500	24910000	500	155.53598858352362	1.653248255889574	2.1615704472297626e-06	0.010255108243222765	chip1_peak_1124
NC_000005.10	39132800	39133100	300	313.3759862551844	3.3309866573795723	2.1728578583365666e-06	0.010296654688053252	chip1_peak_1125
NC_000003.12	127574600	127575300	700	152.20654262850914	1.6178583710896943	2.1756883360574854e-06	0.010307067044523995	chip1_peak_1126
NC_000015.10	70140500	70140900	400	160.04350938458836	1.7011603241550126	2.176494488568936e-06	0.010307886130166338	chip1_peak_1127
NC_000019.10	17686300	17687000	700	264.6673292281114	2.8132447314748275	2.179789575699335e-06	0.010320041616912084	chip1_peak_1128
NC_000023.11	48574700	48575100	400	148.59187081684172	1.5794367175375117	2.1803291029237127e-06	0.010320041616912084	chip1_peak_1129
NC_000020.11	49188300	49188900	600	127.40360314619458	1.3542189599571959	2.1906414743572503e-06	0.010365838442402303	chip1_peak_1130
NC_000017.11	28725500	28726100	600	128.13902795458154	1.362036056134591	2.197165850400381e-06	0.010390669877670107	chip1_peak_1131
NC_000006.12	7138900	7139300	400	243.96542632732516	2.59319672087604	2.2178467479627644e-06	0.010476297744556688	chip1_peak_1132
NC_000008.11	70608100	70608400	300	139.37605415085045	1.4814784702636576	2.220753157256583e-06	0.01048430044494889	chip1_peak_1133
NC_000016.10	88809000	88810000	1000	233.84545416585527	2.4856278779479832	2.2208291146651605e-06	0.01048430044494889	chip1_peak_1134
NC_000023.11	45479600	45479800	200	192.10009549782157	2.0419013678461115	2.2392926494374805e-06	0.010556157196250436	chip1_peak_1135
NC_000004.12	112113000	112113400	400	182.35690544241535	1.9383374781470344	2.243748936808439e-06	0.010574102102633237	chip1_peak_1136
NC_000016.10	31184000	31184500	500	280.1436500679894	2.977748141065952	2.3034974635799337e-06	0.010814973744030744	chip1_peak_1137
NC_000008.11	118343900	118344400	500	179.22874108964606	1.9050870882697455	2.342885088992471e-06	0.010980895984570358	chip1_peak_1138
NC_000020.11	43716900	43717200	300	329.96525433889303	3.507319985605714	2.3543123164283736e-06	0.01102176016852135	chip1_peak_1139
NC_000007.14	131015400	131015800	400	161.13252513819162	1.7127358663280963	2.3674858019050503e-06	0.01107387742125021	chip1_peak_1140
NC_000019.10	1251100	1252200	1100	151.07193632777654	1.6057982305081453	2.3709145341920944e-06	0.011083545408649993	chip1_peak_1141
NC_000002.12	58010500	58011100	600	457.57658603598566	4.863746967433593	2.382316693478202e-06	0.011121470107260955	chip1_peak_1142
NC_000007.14	93912400	93912900	500	582.0846359948588	6.187188045690413	2.3824432996308095e-06	0.011121470107260955	chip1_peak_1143
NC_000013.11	32984900	32985300	400	143.02707057643724	1.5202864438573973	2.3854346611817202e-06	0.011132241566918385	chip1_peak_1144
NC_000020.11	3051600	3052000	400	210.8291470959947	2.2409792286752013	2.3870847158707364e-06	0.011136749094259017	chip1_peak_1145
NC_000016.10	85624700	85625300	600	191.3169233233413	2.0335767476516966	2.3915088028375088e-06	0.011150997223421359	chip1_peak_1146
NC_000004.12	157994900	157995200	300	180.27512739911606	1.9162095066686808	2.395333527507937e-06	0.011165632536475354	chip1_peak_1147
NC_000019.10	48967500	48968600	1100	149.08092540818114	1.5846350556040265	2.40039397018666e-06	0.011182816515981407	chip1_peak_1148
NC_000003.12	127566800	127567300	500	194.75316730014754	2.070101827237475	2.4036574874713713e-06	0.011194816389885818	chip1_peak_1149
NC_000012.12	53421300	53421700	400	131.90017801641716	1.4020146799662678	2.430805392374784e-06	0.011308313015479406	chip1_peak_1150
NC_000007.14	81158100	81158700	600	340.32269438063736	3.6174129604884966	2.4365012453529142e-06	0.011328335422425775	chip1_peak_1151
NC_000014.9	103520800	103521100	300	166.10743504061622	1.7656159823340103	2.443749725622026e-06	0.011352308933368362	chip1_peak_1152
NC_000005.10	178212800	178213400	600	194.43038855749296	2.066670895282808	2.453255298053452e-06	0.01138347173206479	chip1_peak_1153
NC_000006.12	14799900	14800200	300	176.92094635767683	1.8805567036923494	2.4722479627477056e-06	0.011465064014125462	chip1_peak_1154
NC_000017.11	7586600	7587000	400	141.80026713766458	1.5072463065622204	2.4801999060192686e-06	0.011495391115949606	chip1_peak_1155
NC_000015.10	40694700	40695000	300	145.80330168767682	1.549796008070817	2.489072330952786e-06	0.011529947576144553	chip1_peak_1156
NC_000017.11	8142800	8143500	700	173.85567906201564	1.8479748693751692	2.5016014382005387e-06	0.011571520358771755	chip1_peak_1157
NC_000003.12	149369000	149369500	500	279.36764817665016	2.9694997364034217	2.5027277954543903e-06	0.011573441643761131	chip1_peak_1158
NC_000011.10	65882700	65883000	300	201.43694424474793	2.14114610886675	2.5136471577373822e-06	0.011610742363481303	chip1_peak_1159
NC_000013.11	32315600	32315900	300	152.12155929549078	1.616955052517756	2.5183068415828635e-06	0.011628396830781264	chip1_peak_1160
NC_000018.10	54823600	54823800	200	233.46890002432065	2.4816253478364017	2.5268683293622625e-06	0.011643501748662598	chip1_peak_1161
NC_000019.10	5720200	5720700	500	129.64159433339935	1.3780073774201782	2.5271770995143927e-06	0.011643501748662598	chip1_peak_1162
NC_000012.12	57765200	57765700	500	142.69351575045778	1.5167409690170326	2.5294318524420193e-06	0.011648260286132427	chip1_peak_1163
NC_000010.11	102414000	102415300	1300	209.2007196652405	2.2236700847641675	2.5489506440297133e-06	0.011727222641615897	chip1_peak_1164
NC_000011.10	65872300	65872900	600	224.3297629440437	2.3844821556022144	2.5624986198704786e-06	0.011772916411866102	chip1_peak_1165
NC_000007.14	139679800	139680500	700	141.50714626329952	1.5041306188122523	2.56462335497284e-06	0.01177935342295623	chip1_peak_1166
NC_000006.12	63582600	63583100	500	282.4244170250772	3.0019912376523803	2.589358074475656e-06	0.011886252542075095	chip1_peak_1167
NC_000021.9	10166400	10166800	400	265.37327284360316	2.820748461394167	2.6463999543502475e-06	0.012124165208254864	chip1_peak_1168
NC_000011.10	9643800	9644200	400	312.1654652439446	3.31811959189347	2.650151993697778e-06	0.012134524148932395	chip1_peak_1169
NC_000001.11	167057000	167057400	400	157.79136312707718	1.6772214473320504	2.6544827658111994e-06	0.012150935916899	chip1_peak_1170
NC_000017.11	43361500	43361900	400	131.6401481516433	1.3992507285211289	2.659553249768739e-06	0.012167302883173657	chip1_peak_1171
NC_000019.10	50797900	50798500	600	207.95010644946368	2.210376864740911	2.6625336135000037e-06	0.012170675922808277	chip1_peak_1172
NC_000019.10	4444000	4444400	400	284.5592360043116	3.0246830004154646	2.673648150242641e-06	0.012204345329376438	chip1_peak_1173
NC_000001.11	113320300	113320700	400	179.3510526987625	1.9063871825841756	2.72025478195074e-06	0.012375444843528942	chip1_peak_1174
NC_000005.10	178218300	178218600	300	323.8542866716063	3.4423643008812492	2.7333345122842405e-06	0.012424531934434798	chip1_peak_1175
NC_000010.11	97407300	97407800	500	134.60286587483185	1.4307425263562281	2.7466469801563486e-06	0.012467636498412461	chip1_peak_1176
NC_000009.12	125234800	125235200	400	213.54119715069282	2.2698065892343116	2.789379699262569e-06	0.012626399475751629	chip1_peak_1177
NC_000005.10	107598900	107599400	500	199.46302198373155	2.120164575492984	2.810344639103098e-06	0.012710126316070342	chip1_peak_1178
NC_000006.12	19795200	19795700	500	659.6749806491158	7.0119238714098495	2.8269134528427407e-06	0.012774984350665845	chip1_peak_1179
NC_000019.10	49692200	49692600	400	259.41992238483755	2.7574681469647624	2.8808590056807765e-06	0.012981612856787852	chip1_peak_1180
NC_000023.11	154400900	154401200	300	221.48311216689507	2.35422407529998	2.8915249279695686e-06	0.013019976842638784	chip1_peak_1181
NC_000003.12	48573200	48573600	400	335.49451998242716	3.5660925492083435	2.917371189051999e-06	0.013118598846613708	chip1_peak_1182
NC_000003.12	184335300	184336100	800	177.71789984975686	1.889027810494097	2.9262252709592945e-06	0.013154392750815853	chip1_peak_1183
NC_000022.11	29291000	29291500	500	308.0101011183309	3.273950724251832	2.9377688531116864e-06	0.013200049267818603	chip1_peak_1184
NC_000011.10	102111300	102111800	500	143.66924230108233	1.5271123192925282	2.957606462619476e-06	0.013269809274593605	chip1_peak_1185
NC_000012.12	53465600	53466100	500	285.4710381355764	3.0343748749260415	2.970292516377896e-06	0.013319384883679359	chip1_peak_1186
NC_000016.10	30092700	30093000	300	153.83137590074745	1.635129311390413	2.9725616452648386e-06	0.01332222004466877	chip1_peak_1187
NC_000008.11	143904700	143905100	400	154.46436100650038	1.6418575389319647	2.9952229613021213e-06	0.013409862457994835	chip1_peak_1188
NC_000004.12	95085400	95085800	400	230.51356194588158	2.4502119909134175	2.9954124136058515e-06	0.013409862457994835	chip1_peak_1189
NC_000012.12	75978100	75978400	300	120.24297771199603	1.2781060833298674	3.008622210256295e-06	0.013465296749427367	chip1_peak_1190
NC_000015.10	41125200	41125600	400	274.58527465685955	2.9186661592190615	3.0125976623321864e-06	0.013479382978359869	chip1_peak_1191
NC_000006.12	73516600	73517200	600	275.6739408231776	2.930237985502499	3.0140538831129452e-06	0.01348133370691625	chip1_peak_1192
NC_000019.10	18416900	18417300	400	134.7014689910381	1.4317906145278327	3.040940305999602e-06	0.013569261667990655	chip1_peak_1193
NC_000004.12	6465200	6465600	400	303.3486653248683	3.2244026378850243	3.0453617538752656e-06	0.013581182883879165	chip1_peak_1194
NC_000022.11	37332100	37332400	300	169.3732904693004	1.8003299404386979	3.048538211829713e-06	0.0135879032806952	chip1_peak_1195
NC_000016.10	48129900	48130400	500	203.2316302117571	2.1602224748695553	3.0824403183048703e-06	0.013720226752817522	chip1_peak_1196
NC_000021.9	46323600	46324400	800	143.14239793556595	1.521512300053589	3.105792445224226e-06	0.013812837941814727	chip1_peak_1197
NC_000015.10	39140400	39140700	300	209.3662097800915	2.225429139027017	3.1146099308229734e-06	0.013844487921193587	chip1_peak_1198
NC_000005.10	124655900	124656500	600	138.33649543498694	1.470428624825647	3.1620471569795728e-06	0.014024708745115194	chip1_peak_1199
NC_000003.12	149340300	149340600	300	160.0362949446554	1.7010836392646214	3.1951182311312756e-06	0.014136722016684658	chip1_peak_1200
NC_000012.12	49126800	49127500	700	366.9014206827359	3.899927851755055	3.201184687507025e-06	0.014159714109422633	chip1_peak_1201
NC_000007.14	21427600	21427900	300	131.74331570001743	1.400347333692493	3.204229643234863e-06	0.014169332418107512	chip1_peak_1202
NC_000023.11	153964100	153964400	300	309.1194323825954	3.285742207332702	3.2097324797744436e-06	0.014182107994228576	chip1_peak_1203
NC_000005.10	10555200	10555500	300	144.83989368375615	1.539555596081944	3.214383998783991e-06	0.014198806411366685	chip1_peak_1204
NC_000017.11	39665600	39666200	600	183.73861101544645	1.953024126231313	3.2468259119570816e-06	0.014334331318589268	chip1_peak_1205
NC_000008.11	144787000	144788000	1000	136.29869098368718	1.448768064555082	3.2582733367813977e-06	0.014380969818083796	chip1_peak_1206
NC_000016.10	3029600	3029900	300	221.14424152485353	2.350622096728786	3.2697204181223738e-06	0.014415858129861204	chip1_peak_1207
NC_000001.11	15424200	15424400	200	233.07819747747072	2.477472429209441	3.283242529194311e-06	0.01446372296052155	chip1_peak_1208
NC_000007.14	29978300	29978700	400	208.99932197039482	2.2215293558513536	3.2844426196296195e-06	0.014465094963528402	chip1_peak_1209
NC_000006.12	145735100	145735400	300	132.35409821032906	1.406839561819865	3.285472713888519e-06	0.014465717742457095	chip1_peak_1210
NC_000017.11	17388000	17388500	500	188.74207440626037	2.0062077475886837	3.2896066405879363e-06	0.01448000245676934	chip1_peak_1211
NC_000018.10	12640400	12640600	200	144.19751137695627	1.532727482292955	3.316091001760174e-06	0.014588689760634188	chip1_peak_1212
NC_000012.12	120196800	120197000	200	309.835847922884	3.293357247126777	3.321327004353951e-06	0.014607776791620392	chip1_peak_1213
NC_000001.11	202888900	202889400	500	138.2468722550955	1.469475987643782	3.353199851677889e-06	0.014724088696969334	chip1_peak_1214
NC_000002.12	177264900	177265200	300	154.28926769686393	1.6399964088397552	3.4069666902517516e-06	0.014945394798493156	chip1_peak_1215
NC_000004.12	40989500	40990000	500	234.20698018023748	2.4894706686627193	3.410085249996778e-06	0.014953706120469775	chip1_peak_1216
NC_000017.11	47684100	47685200	1100	269.93304921266804	2.8692159729846103	3.4366786366784984e-06	0.015046001836185202	chip1_peak_1217
NC_000019.10	49151600	49151900	300	185.56128282850776	1.9723979639099447	3.439698904963373e-06	0.01505517549929619	chip1_peak_1218
NC_000003.12	47418900	47419200	300	180.6924709481147	1.9206456021393972	3.452275362586077e-06	0.015097350074924095	chip1_peak_1219
NC_000017.11	78172600	78173000	400	184.20399159968463	1.957970824717133	3.4801794771363017e-06	0.015198249768428202	chip1_peak_1220
NC_000016.10	2521200	2521600	400	161.47435434334147	1.7163692925362222	3.5595301623993255e-06	0.015479767125388342	chip1_peak_1221
NC_000019.10	38452900	38453300	400	166.78918335072143	1.7728625316047075	3.5700519791166897e-06	0.015518506775820864	chip1_peak_1222
NC_000014.9	20342900	20343500	600	119.32019754514512	1.2682975193099943	3.6026970799817577e-06	0.01564896213130126	chip1_peak_1223
NC_000020.11	51744400	51744900	500	141.04477134900335	1.4992158686789303	3.6074011819143885e-06	0.015662842307757493	chip1_peak_1224
NC_000003.12	53220100	53220500	400	157.25969958441334	1.6715702033168618	3.6420259107801455e-06	0.015792116370932575	chip1_peak_1225
NC_000012.12	95130100	95130600	500	215.35656462937115	2.289102786501942	3.6628984500802917e-06	0.01586571597697105	chip1_peak_1226
NC_000015.10	63365100	63365500	400	185.66817537563853	1.9735341634398476	3.6687678703649433e-06	0.015886911673638354	chip1_peak_1227
NC_000002.12	27195000	27195300	300	351.48899933406597	3.736103652958513	3.708258173865148e-06	0.016038740121507775	chip1_peak_1228
NC_000009.12	132989900	132990300	400	238.48111464981056	2.5349019892311073	3.7363921279309276e-06	0.016143909901574473	chip1_peak_1229
NC_000003.12	189324500	189324800	300	195.3811399992214	2.0767767760962252	3.744239959166281e-06	0.016166421445656026	chip1_peak_1230
NC_000011.10	62587800	62588200	400	185.69541493340375	1.9738237025476557	3.770057123503293e-06	0.016268726866066938	chip1_peak_1231
NC_000019.10	48571400	48571800	400	196.08411481067498	2.084248949524086	3.8129094116441735e-06	0.016402004709276618	chip1_peak_1232
NC_000017.11	7313700	7314000	300	220.36982458542235	2.3423905390931172	3.8893648281477415e-06	0.016686794925691868	chip1_peak_1233
NC_000015.10	62895900	62896200	300	139.48334288742203	1.482618881034367	3.898346991114387e-06	0.016716519601732916	chip1_peak_1234
NC_000009.12	76367300	76367900	600	450.5468579543422	4.789025446091836	3.908619235496214e-06	0.01674733254950744	chip1_peak_1235
NC_000003.12	98013300	98013800	500	213.6516159492751	2.2709802705657904	3.9414037289169174e-06	0.016883360710785743	chip1_peak_1236
NC_000015.10	92900000	92900300	300	133.02712622251383	1.413993419891187	3.950275859135941e-06	0.016908016851718343	chip1_peak_1237
NC_000016.10	3003600	3004000	400	132.06815588089108	1.4038001774192927	3.951556668945895e-06	0.016909052748287013	chip1_peak_1238
NC_000010.11	125522100	125522500	400	213.2177573403118	2.2663686305517747	3.953220846866309e-06	0.016911728134530655	chip1_peak_1239
NC_000003.12	123732300	123732500	200	202.85170194173887	2.156184079926423	3.996428369716575e-06	0.017083099335655244	chip1_peak_1240
NC_000002.12	152483600	152484200	600	257.69673302236833	2.7391517442208415	4.026165246651718e-06	0.0172013816949898	chip1_peak_1241
NC_000001.11	24155500	24155900	400	233.75511441484417	2.4846676240726144	4.054690713777995e-06	0.017313960132128752	chip1_peak_1242
NC_000014.9	20614000	20614300	300	142.53134331822685	1.5150171796022427	4.076973109741423e-06	0.01739085978902435	chip1_peak_1243
NC_000009.12	128702500	128702700	200	148.94445016713112	1.5831844109249853	4.097488609073489e-06	0.01746006936388535	chip1_peak_1244
NC_000009.12	92716300	92716800	500	182.598185733091	1.9409021335902716	4.1077780830784235e-06	0.017499333518746683	chip1_peak_1245
NC_000002.12	10135600	10136100	500	274.23023892010474	2.914892356011753	4.119794730704238e-06	0.017527589152972863	chip1_peak_1246
NC_000014.9	22570200	22570600	400	164.5480316613302	1.7490405200213222	4.1380052170926635e-06	0.01758208820986226	chip1_peak_1247
NC_000001.11	148334300	148334600	300	128.05910817336883	1.361186559885496	4.2047152989843564e-06	0.017828305017696333	chip1_peak_1248
NC_000020.11	63028100	63028400	300	180.85689904052643	1.922393367781771	4.206592508214826e-06	0.017831619663640764	chip1_peak_1249
NC_000018.10	26654200	26654700	500	282.237559328866	3.0000050596419134	4.224152987697377e-06	0.01789207982290587	chip1_peak_1250
NC_000009.12	36923900	36924100	200	226.97873733038608	2.4126390620776887	4.2259590151616265e-06	0.01789507300555426	chip1_peak_1251
NC_000019.10	1039600	1040100	500	133.17789132378422	1.4155959566609355	4.26968882341822e-06	0.018045601627703772	chip1_peak_1252
NC_000017.11	55433000	55433300	300	145.61949003099576	1.5478422075157965	4.270375565379079e-06	0.018045601627703772	chip1_peak_1253
NC_000015.10	38975700	38976100	400	203.43246808689582	2.1623572532563036	4.300106246123036e-06	0.01814322246730459	chip1_peak_1254
NC_000017.11	38861400	38861900	500	176.2351528122426	1.8732671561528063	4.3001645679618345e-06	0.01814322246730459	chip1_peak_1255
NC_000009.12	40150400	40150800	400	365.1557768139846	3.8813727719455504	4.30903178256852e-06	0.018171214935328382	chip1_peak_1256
NC_000013.11	93881400	93881800	400	534.2625934194363	5.678870265343147	4.344379410331138e-06	0.018301311021397412	chip1_peak_1257
NC_000004.12	101161000	101161500	500	179.4708150353665	1.907660179759396	4.367610467303752e-06	0.01838490113396809	chip1_peak_1258
NC_000022.11	35394800	35395300	500	212.09725715041355	2.2544584289222755	4.3719796984203135e-06	0.018393779653164365	chip1_peak_1259
NC_000008.11	25175100	25175700	600	126.13109815755008	1.3406930443652711	4.377298065876886e-06	0.01841139637610609	chip1_peak_1260
NC_000019.10	14408200	14408800	600	189.05784263929564	2.0095641623019933	4.510325151239149e-06	0.01893667053042099	chip1_peak_1261
NC_000001.11	44640300	44640600	300	338.36036268594523	3.5965546274347	4.535991583690521e-06	0.01903461219961384	chip1_peak_1262
NC_000009.12	35072700	35073100	400	121.30209401802158	1.2893638134646566	4.5579599353167415e-06	0.01911694247650319	chip1_peak_1263
NC_000008.11	22694400	22694700	300	181.5541340991835	1.9298045313019803	4.573559317466501e-06	0.01917248904356477	chip1_peak_1264
NC_000019.10	16093600	16094000	400	163.95827627665184	1.742771796814555	4.606256795170116e-06	0.019264646989060774	chip1_peak_1265
NC_000005.10	57004800	57005300	500	303.388294261114	3.2248238681760175	4.629670126443108e-06	0.01934294835352824	chip1_peak_1266
NC_000016.10	30755800	30756200	400	237.09465297889474	2.5201647868628694	4.641190723222118e-06	0.01938113262439787	chip1_peak_1267
NC_000003.12	195960900	195961400	500	286.404083644695	3.04429255298026	4.644608622155763e-06	0.01938545905522837	chip1_peak_1268
NC_000002.12	175233100	175233900	800	327.7808872915303	3.484101558512644	4.671682959033359e-06	0.019481767439087087	chip1_peak_1269
NC_000017.11	46977300	46977700	400	160.15630867267214	1.7023593085700564	4.678388349249244e-06	0.019496452821611675	chip1_peak_1270
NT_187388.1	113500	114000	500	254.47334313234788	2.704889167679807	4.713654745420503e-06	0.019633367092763643	chip1_peak_1271
NC_000006.12	55636400	55636800	400	256.8386871389699	2.7300312643041313	4.733170509513408e-06	0.01970457014791007	chip1_peak_1272
NC_000006.12	27892400	27892700	300	357.32365905656656	3.798122360640132	4.7489583079572915e-06	0.019760188511433914	chip1_peak_1273
NC_000007.14	131193000	131193300	300	248.88581300260515	2.645497289788042	4.75880795891861e-06	0.019791054312327982	chip1_peak_1274
NC_000003.12	27623100	27623600	500	145.51558587093047	1.546737772632449	4.785901197797399e-06	0.019868197067794146	chip1_peak_1275
NC_000019.10	5826500	5826800	300	170.60128173288436	1.8133827035532462	4.83991513177013e-06	0.020066841656923688	chip1_peak_1276
NC_000019.10	2171300	2171600	300	184.47533964150583	1.9608550811581371	4.856983494160538e-06	0.020122232906287812	chip1_peak_1277
NC_000015.10	69591700	69592300	600	141.6443990688813	1.5055895285058258	4.861513390033087e-06	0.02013587509559927	chip1_peak_1278
NC_000012.12	52903400	52903800	400	150.07310503679875	1.5951812915940353	4.89330510894889e-06	0.02024968796950911	chip1_peak_1279
NC_000007.14	1545000	1545300	300	169.69092026717829	1.8037061423977587	4.901876252156555e-06	0.02027210403113183	chip1_peak_1280
NC_000020.11	63698900	63699200	300	140.16295428126202	1.4898427162494903	4.920992057125285e-06	0.02032712475143668	chip1_peak_1281
NC_000005.10	73558900	73559400	500	324.4460890757141	3.448654782597621	4.922937903374927e-06	0.02032821804875225	chip1_peak_1282
NC_000017.11	40130500	40130800	300	295.8211772211251	3.144390245305798	4.937054133153471e-06	0.02038133769344533	chip1_peak_1283
NC_000010.11	94519100	94519600	500	356.3813009328458	3.7881056954383805	4.978517246874703e-06	0.02052647831079123	chip1_peak_1284
NC_000009.12	78354500	78354900	400	438.6309267763165	4.662366705457078	5.023773204288829e-06	0.02069210444836185	chip1_peak_1285
NC_000012.12	31526100	31526600	500	297.314270043187	3.160260868731511	5.0432040449139e-06	0.020751133747642196	chip1_peak_1286
NC_000009.12	113436800	113437400	600	306.2310263565561	3.2550402953936137	5.076812284174767e-06	0.02086694697638229	chip1_peak_1287
NC_000019.10	48878600	48879100	500	202.03798583225074	2.147534797203807	5.077760141190587e-06	0.02086694697638229	chip1_peak_1288
NC_000017.11	3668400	3668700	300	128.73689991463274	1.368391053355502	5.085678258765379e-06	0.02088399544709373	chip1_peak_1289
NC_000016.10	87843100	87843900	800	156.0936308449555	1.6591756370990198	5.134669676948335e-06	0.021063591278636516	chip1_peak_1290
NC_000001.11	41016300	41016600	300	270.6920134992571	2.877283278786393	5.169933754207322e-06	0.02119065907204758	chip1_peak_1291
NC_000016.10	28936500	28936900	400	158.18800995285147	1.6814375498488219	5.1763344896464445e-06	0.021207786363886483	chip1_peak_1292
NC_000001.11	55143600	55144100	500	175.05734145622822	1.8607477734181022	5.22662027950559e-06	0.02139023572063471	chip1_peak_1293
NC_000005.10	5135900	5136400	500	195.76326000350147	2.0808384677752367	5.227436628374982e-06	0.02139023572063471	chip1_peak_1294
NC_000010.11	34861500	34861800	300	336.8480942167058	3.580480179122281	5.27225384250572e-06	0.02154113363408484	chip1_peak_1295
NC_000024.10	2935900	2936200	300	148.90317946327016	1.5827457296924368	5.309509528570072e-06	0.021671592585301155	chip1_peak_1296
NC_000013.11	112510200	112510500	300	197.13091549879042	2.0953757725034605	5.32826914219793e-06	0.02173181497397956	chip1_peak_1297
NC_000017.11	2393800	2395000	1200	139.5420523157076	1.4832429247737056	5.353659733869935e-06	0.0218080512008832	chip1_peak_1298
NC_000019.10	42253600	42254200	600	142.12914804439455	1.5107421006250505	5.445336150320182e-06	0.022142705161273684	chip1_peak_1299
NC_000001.11	21307600	21308000	400	271.1441930276016	2.8820896584763456	5.463446897495769e-06	0.022210801466979898	chip1_peak_1300
NC_000001.11	39178900	39179200	300	145.1589449953	1.5429469078237015	5.4767417054885e-06	0.02225373370909545	chip1_peak_1301
NC_000001.11	12636600	12637000	400	209.08305168408296	2.2224193492501914	5.48101817129444e-06	0.022265552291210404	chip1_peak_1302
NC_000012.12	76026700	76027000	300	381.3687658135301	4.053706493744357	5.550466300198588e-06	0.022513959635957155	chip1_peak_1303
NC_000019.10	55141100	55141300	200	193.10299595878087	2.0525615594391424	5.579787744349528e-06	0.022615987071183362	chip1_peak_1304
NC_000023.11	38627800	38628100	300	248.22002409830887	2.638420378811729	5.599256214404582e-06	0.02266104050773786	chip1_peak_1305
NC_000012.12	10439700	10439900	200	498.06490829282427	5.294111983045833	5.626397260939014e-06	0.022759566909179334	chip1_peak_1306
NC_000009.12	83921200	83921700	500	123.8880899044015	1.3168512986944774	5.641407007614058e-06	0.02280328298248173	chip1_peak_1307
NC_000001.11	217349100	217349400	300	259.36077832114654	2.756839483328559	5.714703751046176e-06	0.023076635807417027	chip1_peak_1308
NC_000017.11	78438700	78439500	800	183.00015195029937	1.9451747778417945	5.732805970417519e-06	0.023138254510373636	chip1_peak_1309
NC_000006.12	17656300	17656600	300	506.025894668928	5.378732185491046	5.771537321914797e-06	0.02327726353577299	chip1_peak_1310
NC_000003.12	49723900	49724300	400	123.94143095635393	1.3174182800208625	5.773925743005142e-06	0.02328112794178819	chip1_peak_1311
NC_000019.10	802500	802700	200	273.63832082926393	2.9086006446192703	5.800485467146744e-06	0.02336506885965698	chip1_peak_1312
NT_187619.1	8400	8800	400	187.74984591543586	1.9956609922246116	5.922175195338117e-06	0.023801459710418357	chip1_peak_1313
NC_000002.12	218568500	218568800	300	153.92288814946136	1.6361020281677756	6.031985953829248e-06	0.02417791824708665	chip1_peak_1314
NC_000019.10	15551600	15551900	300	186.8117259146676	1.9856893755639928	6.038341675316646e-06	0.024197435297762096	chip1_peak_1315
NC_000019.10	55809300	55809800	500	164.41735816805894	1.7476515442170135	6.060511167775146e-06	0.024274323156392538	chip1_peak_1316
NC_000016.10	3031100	3032000	900	147.84773361190832	1.5715270141473026	6.064631241629035e-06	0.024278877129155597	chip1_peak_1317
NC_000012.12	62588800	62589100	300	218.99100038322274	2.3277345181411517	6.091474228087488e-06	0.02436835955061616	chip1_peak_1318
NC_000022.11	38214600	38214900	300	226.64566385867155	2.4090987037258373	6.128686651790274e-06	0.024499161501493297	chip1_peak_1319
NC_000009.12	134185800	134186000	200	247.62705202154214	2.632117464221776	6.13781699244672e-06	0.024517626627007915	chip1_peak_1320
NC_000011.10	65916600	65916900	300	169.1880451901504	1.7983609013921364	6.137824513623271e-06	0.024517626627007915	chip1_peak_1321
NC_000019.10	18488100	18488600	500	170.9365939605165	1.8169468584511563	6.160200497170126e-06	0.024598163468294992	chip1_peak_1322
NC_000011.10	47443000	47443400	400	170.4228060734301	1.8114856212419517	6.16100869998324e-06	0.024598163468294992	chip1_peak_1323
NC_000019.10	33080700	33081100	400	136.16354948082594	1.4473315966614555	6.178227541293513e-06	0.024660861855418992	chip1_peak_1324
NC_000020.11	32762000	32762500	500	137.6297768501057	1.4629166574764814	6.209365393893519e-06	0.024772857950127306	chip1_peak_1325
NC_000019.10	49813000	49813400	400	144.51252901600603	1.5360759186714192	6.217467830516774e-06	0.024791313391537628	chip1_peak_1326
NC_000016.10	28553800	28554400	600	144.0486819380017	1.5311455203777897	6.252739793651528e-06	0.02492161572929305	chip1_peak_1327
NC_000012.12	2812400	2812600	200	125.85410835287719	1.337748819587166	6.259100276039186e-06	0.024934755827892285	chip1_peak_1328
NC_000019.10	3981100	3981400	300	343.39254051829704	3.650043464972736	6.370571179155116e-06	0.025347811317897425	chip1_peak_1329
NC_000010.11	789100	789400	300	144.61717007312237	1.5371881862999437	6.396246274258644e-06	0.02543753388344853	chip1_peak_1330
NC_000019.10	13840100	13840500	400	146.78018539875686	1.5601796582231593	6.400184227505164e-06	0.025442933702371245	chip1_peak_1331
NC_000015.10	66750400	66750600	200	172.28416538884468	1.8312706823703635	6.4241222402173565e-06	0.025527672975037226	chip1_peak_1332
NC_000019.10	17867200	17867400	200	247.9144912830225	2.635172760054235	6.425184735182977e-06	0.025527672975037226	chip1_peak_1333
NC_000015.10	52054500	52054700	200	284.59649140061197	3.0250790014922386	6.45566400915633e-06	0.025625790342280505	chip1_peak_1334
NC_000012.12	117126600	117127000	400	385.4605380887663	4.097199420617028	6.458684859053566e-06	0.025629492760250852	chip1_peak_1335
NC_000002.12	231708300	231708700	400	140.87347502667654	1.4973950981376158	6.499923055602428e-06	0.025774285024704406	chip1_peak_1336
NC_000014.9	45140800	45141100	300	241.65443335160833	2.5686323410095424	6.507656021130336e-06	0.025798664026807628	chip1_peak_1337
NC_000011.10	64758900	64759500	600	206.48109643153458	2.1947622261473394	6.5553723438904985e-06	0.0259507316071524	chip1_peak_1338
NC_000016.10	48434900	48435400	500	171.9158219811118	1.8273554271169095	6.556463521324507e-06	0.0259507316071524	chip1_peak_1339
NC_000019.10	18854000	18854400	400	226.8577266301781	2.4113527955943828	6.5762113198297305e-06	0.026013422432362047	chip1_peak_1340
NC_000013.11	44692200	44692700	500	227.30084081549603	2.416062816475778	6.590025361173654e-06	0.026055402810342854	chip1_peak_1341
NC_000010.11	12631700	12632100	400	160.11357542788235	1.7019050814612011	6.615208575256142e-06	0.026142271616648522	chip1_peak_1342
NC_000010.11	1016400	1016700	300	280.13142868652176	2.977618235583755	6.653901649028418e-06	0.02626534179927198	chip1_peak_1343
NC_000008.11	143952900	143953600	700	130.9239121263225	1.3916375968565495	6.654418964180485e-06	0.02626534179927198	chip1_peak_1344
NC_000006.12	43427300	43427600	300	140.2040846785799	1.4902799061130652	6.683570906247701e-06	0.02636761864862539	chip1_peak_1345
NC_000019.10	2252800	2253800	1000	247.3367638544342	2.629031886341395	6.69037020333379e-06	0.026388047271249153	chip1_peak_1346
NC_000001.11	46247900	46248500	600	175.0762271007104	1.8609485157613106	6.717838603784884e-06	0.026483553393002183	chip1_peak_1347
NC_000004.12	110904600	110905000	400	390.38746629012354	4.14956952177476	6.756162071887617e-06	0.026589557004025897	chip1_peak_1348
NC_000009.12	120580400	120580600	200	168.6483041339977	1.7926237985656914	6.809934874260272e-06	0.026788231598919368	chip1_peak_1349
NC_000016.10	28139500	28139900	400	221.2684547363162	2.351942403862069	6.827751002729311e-06	0.026832377346890812	chip1_peak_1350
NC_000003.12	184185900	184186100	200	135.87472027870368	1.4442615266473882	6.838224405627098e-06	0.02686705027881581	chip1_peak_1351
NC_000020.11	62228000	62228300	300	150.1300748836656	1.5957868446935377	6.924991646525486e-06	0.027175158064153167	chip1_peak_1352
NC_000001.11	22348400	22348700	300	208.08063752476767	2.211764326733155	6.929688023974448e-06	0.02718703340925706	chip1_peak_1353
NC_000019.10	803000	803400	400	219.14690280456708	2.3293916613433376	6.933468353540646e-06	0.02719095454685273	chip1_peak_1354
NC_000019.10	10683700	10684300	600	255.11789454174206	2.7117403376444993	6.967607518613779e-06	0.027296327722581466	chip1_peak_1355
NC_000019.10	18223900	18224200	300	174.0047670099236	1.8495595790754622	7.011128559821339e-06	0.027453611197049078	chip1_peak_1356
NC_000008.11	61766700	61767000	300	184.8375586760212	1.9647052382344266	7.04318843174688e-06	0.027552636616217843	chip1_peak_1357
NC_000007.14	47786900	47787300	400	125.16115618071142	1.3303831804159285	7.076471425218562e-06	0.027662893782985542	chip1_peak_1358
NC_000012.12	6538500	6539300	800	185.47326286223878	1.9714623678653065	7.096035435918374e-06	0.02772605514481506	chip1_peak_1359
NC_000012.12	10424200	10424500	300	418.83202664136655	4.451917037732361	7.106658956471467e-06	0.02775423983433613	chip1_peak_1360
NC_000011.10	66002300	66002500	200	126.45285056431833	1.3441130670247354	7.111882348878974e-06	0.027767977010510456	chip1_peak_1361
NC_000004.12	15650300	15650600	300	310.84616520374135	3.3040962747800178	7.127558430602204e-06	0.027822509796187007	chip1_peak_1362
NC_000019.10	50695900	50696200	300	206.41225746567315	2.194030511890825	7.1569628123565564e-06	0.027923897396390614	chip1_peak_1363
NC_000007.14	75438400	75438800	400	403.2448903344386	4.286235730477202	7.1641262972531635e-06	0.027938453426413865	chip1_peak_1364
NC_000008.11	121724200	121724900	700	131.82844976623718	1.4012522544621258	7.20589595016658e-06	0.02808116260084972	chip1_peak_1365
NC_000014.9	103343200	103343500	300	301.51396349432605	3.2049009288011963	7.235324295771023e-06	0.02818234992735959	chip1_peak_1366
NC_000019.10	13731400	13731800	400	131.60585800612253	1.3988862461669633	7.249633126079841e-06	0.028217827452550904	chip1_peak_1367
NC_000018.10	12741100	12741700	600	135.93561144933352	1.4449087609149018	7.300525922547669e-06	0.028395548215180037	chip1_peak_1368
NC_000017.11	47660100	47660600	500	325.47214367780134	3.459561087927961	7.369774054528942e-06	0.02861019932979555	chip1_peak_1369
NC_000016.10	87853300	87854000	700	141.66040209655222	1.505759630472752	7.4398394001670765e-06	0.02884138522772063	chip1_peak_1370
NC_000012.12	104349600	104350100	500	197.70523870100095	2.101480461463351	7.442263866497729e-06	0.028843459336947007	chip1_peak_1371
NC_000008.11	29405500	29405800	300	358.72729427410735	3.813042106844455	7.453624080084075e-06	0.02888061098287554	chip1_peak_1372
NC_000016.10	84013900	84014700	800	122.26190200973782	1.2995659596222426	7.509261144663944e-06	0.029082342880117375	chip1_peak_1373
NC_000011.10	65849500	65850200	700	222.08448987897404	2.3606163364266806	7.55584942534502e-06	0.0292419007653876	chip1_peak_1374
NC_000017.11	2388300	2388600	300	144.4316227328877	1.5352159365369045	7.583108366419578e-06	0.029319512110476915	chip1_peak_1375
NC_000011.10	9573100	9573500	400	135.04026813084795	1.4353918330759552	7.719450406074447e-06	0.029788452305826028	chip1_peak_1376
NC_000020.11	54159900	54160400	500	224.46082850467667	2.3858752988322602	7.764601952180703e-06	0.02992174103785617	chip1_peak_1377
NC_000015.10	22811700	22812000	300	164.34898114746417	1.7469247401437524	7.807287477917027e-06	0.030047832051329666	chip1_peak_1378
NC_000019.10	10191400	10191800	400	295.09003731221503	3.1366186948741257	7.80836828224926e-06	0.030047832051329666	chip1_peak_1379
NC_000019.10	4328100	4328600	500	186.9492375859562	1.9871510368347558	7.810243890266425e-06	0.030047832051329666	chip1_peak_1380
NC_000010.11	125145100	125145700	600	164.17357867432352	1.7450603238408797	7.897833186982387e-06	0.030327465177380965	chip1_peak_1381
NC_000002.12	231449500	231450000	500	398.5593575457262	4.236431508435739	7.915105288472181e-06	0.030386621231927535	chip1_peak_1382
NC_000008.11	94405300	94405800	500	266.4373418968466	2.832058836069775	7.969618823867157e-06	0.03056706550429479	chip1_peak_1383
NC_000002.12	10133100	10133700	600	361.7019808374305	3.8446611258086167	7.987191979113692e-06	0.030620036642218584	chip1_peak_1384
NC_000022.11	38210100	38210600	500	224.27089672391654	2.383856445265704	7.992275472268512e-06	0.030632310543864887	chip1_peak_1385
NC_000020.11	35307000	35307300	300	147.03418950213154	1.5628795596718035	8.077148986224829e-06	0.03092120503524874	chip1_peak_1386
NC_000001.11	41925800	41926100	300	283.2705758362109	3.010985365580279	8.112800880846638e-06	0.031050386243618357	chip1_peak_1387
NC_000002.12	61538800	61539100	300	149.92482444871047	1.5936051636131625	8.154998695287556e-06	0.031182563715610526	chip1_peak_1388
NC_000012.12	48924500	48924900	400	176.97209409106077	1.8811003714426868	8.157964155828074e-06	0.031186576902605467	chip1_peak_1389
NC_000021.9	8380300	8380800	500	250.70956123453325	2.6648825691119824	8.165259152972618e-06	0.031206996675373487	chip1_peak_1390
NC_000014.9	100076100	100076300	200	222.76584195089737	2.367858673938485	8.230224382363102e-06	0.03141854380076239	chip1_peak_1391
NC_000009.12	107751500	107751700	200	167.40808840623797	1.779441097201727	8.242801329745733e-06	0.0314552838056006	chip1_peak_1392
NC_000016.10	88588200	88588600	400	260.42169229219223	2.768116321494784	8.245910880177154e-06	0.031456294822864134	chip1_peak_1393
NC_000008.11	89984400	89984700	300	130.49771439091717	1.387107387037331	8.284259701435049e-06	0.03158778133234146	chip1_peak_1394
NC_000006.12	26156500	26158000	1500	158.45349478977087	1.6842594841651128	8.288823825166748e-06	0.03159778259803429	chip1_peak_1395
NC_000012.12	130880100	130880500	400	197.6412121486406	2.1007999000898425	8.292187140294671e-06	0.0316032026558843	chip1_peak_1396
NC_000011.10	117178400	117178700	300	159.2328451775825	1.6925434812072802	8.305120593138327e-06	0.03163767954535341	chip1_peak_1397
NC_000017.11	28793300	28793700	400	253.91850303811748	2.698991571718655	8.313186511421707e-06	0.03165893745334991	chip1_peak_1398
NC_000019.10	49684500	49684900	400	159.02722871486904	1.690357909485526	8.314590815383359e-06	0.03165893745334991	chip1_peak_1399
NC_000009.12	95875600	95875900	300	130.30263044984645	1.3850337692960963	8.32122568436354e-06	0.03167679084540499	chip1_peak_1400
NC_000012.12	104329600	104330100	500	203.33531833758445	2.1613246134468818	8.353236415225276e-06	0.03177635357983399	chip1_peak_1401
NC_000002.12	237695600	237695900	300	205.76026692843857	2.187100268746739	8.369025907014483e-06	0.03182897960518336	chip1_peak_1402
NC_000014.9	34715000	34715300	300	182.20633752037756	1.9367370372666384	8.408924096830307e-06	0.03193542160140413	chip1_peak_1403
NC_000020.11	51747100	51747600	500	223.0586137642355	2.3709706513925966	8.410253925314338e-06	0.03193542160140413	chip1_peak_1404
NC_000002.12	135741400	135741700	300	129.15766532520175	1.3728635210300064	8.421647706434586e-06	0.03196149755771411	chip1_peak_1405
NC_000005.10	178223100	178223600	500	175.39325009079397	1.8643182677409376	8.423505029295915e-06	0.03196149755771411	chip1_peak_1406
NC_000019.10	1279600	1279900	300	179.70214299733732	1.9101190483026165	8.44066597203017e-06	0.03201914804387952	chip1_peak_1407
NC_000002.12	120399000	120399400	400	125.47676174406567	1.3337378660543862	8.534444265589899e-06	0.03231464387707795	chip1_peak_1408
NC_000015.10	59567400	59567600	200	197.51911613572636	2.099502097425393	8.548654472570206e-06	0.032360921565618615	chip1_peak_1409
NC_000005.10	58999700	59000600	900	148.8177102608423	1.581837246638881	8.559167827445784e-06	0.0323931865590755	chip1_peak_1410
NC_000010.11	119784600	119785100	500	217.36511542418597	2.31045239908122	8.583591796147705e-06	0.032470404489927385	chip1_peak_1411
NC_000013.11	41944900	41945400	500	579.4584432442997	6.159273293458262	8.6296856785911e-06	0.032607000914041326	chip1_peak_1412
NC_000022.11	36977400	36977700	300	166.7621847843106	1.772575554081134	8.746595877441262e-06	0.03301808503048524	chip1_peak_1413
NC_000019.10	1001800	1002100	300	172.4537990965054	1.8330737803792823	8.778735783527208e-06	0.03311637187324513	chip1_peak_1414
NC_000018.10	31401800	31402400	600	253.46262272405602	2.694145855039317	8.827436897810109e-06	0.03326154724130885	chip1_peak_1415
NC_000005.10	139336100	139336400	300	246.47356587559256	2.619856642939505	8.868639238437054e-06	0.03338588370868379	chip1_peak_1416
NC_000019.10	48875800	48876100	300	140.20640566444132	1.4903045767109266	8.880846571349048e-06	0.03340972472799112	chip1_peak_1417
NC_000009.12	4290500	4290900	400	168.26098954583645	1.7885068917765317	8.903161985540095e-06	0.0334848683406	chip1_peak_1418
NC_000002.12	241355300	241355600	300	133.3466879284331	1.4173901567992913	8.923522800978286e-06	0.033530456210464035	chip1_peak_1419
NC_000002.12	121285200	121285500	300	219.86412080636276	2.337015230790897	8.942855486392511e-06	0.03358759273045677	chip1_peak_1420
NC_000003.12	48635500	48635900	400	129.39755021693128	1.375413344273346	9.00030733780206e-06	0.0337879131097597	chip1_peak_1421
NC_000001.11	186670400	186671800	1400	406.02357882974303	4.315771415114302	9.002418909923874e-06	0.0337879131097597	chip1_peak_1422
NC_000002.12	96305300	96305800	500	129.3924943719947	1.3753596038696005	9.008331967993758e-06	0.03379452173707162	chip1_peak_1423
NC_000023.11	30304900	30305500	600	237.07470936014354	2.5199527989286503	9.031972330937286e-06	0.03387476579414638	chip1_peak_1424
NC_000014.9	39267000	39267300	300	139.37586290349103	1.4814764374263298	9.036993733141252e-06	0.03387862179993045	chip1_peak_1425
NC_000022.11	37922200	37922600	400	208.51907876024765	2.2164246771412413	9.064266624834503e-06	0.03397304036481792	chip1_peak_1426
NC_000009.12	121107000	121107500	500	237.963253100903	2.529397451597594	9.088260420126212e-06	0.034043774843837145	chip1_peak_1427
NC_000003.12	48685700	48686200	500	133.27015742269901	1.4165766863846336	9.089413454545557e-06	0.034043774843837145	chip1_peak_1428
NC_000012.12	109311900	109312200	300	254.6817803344182	2.7071047220600093	9.140322263246852e-06	0.03419510939708775	chip1_peak_1429
NC_000018.10	3411500	3411800	300	275.97505701228135	2.93343865834349	9.16383582019857e-06	0.03427519906237963	chip1_peak_1430
NC_000001.11	85850100	85850700	600	152.4631090439219	1.6205855082793819	9.228036788522228e-06	0.034475718818109916	chip1_peak_1431
NC_000017.11	7579800	7580000	200	146.91308924230893	1.5615923412269739	9.281014471527336e-06	0.034641838754273006	chip1_peak_1432
NC_000019.10	9055500	9056000	500	144.65695568272034	1.5376110819286428	9.293571956174028e-06	0.03468075769934809	chip1_peak_1433
NC_000017.11	35763900	35764400	500	121.61975303299485	1.2927403259827877	9.30114256536883e-06	0.03470105358089918	chip1_peak_1434
NC_000011.10	2077400	2078000	600	141.46157198475683	1.5036461933284764	9.35439284842628e-06	0.03485443725093849	chip1_peak_1435
NC_000003.12	149368200	149368600	400	263.6208716206965	2.802121555224259	9.363728523642364e-06	0.03487061285386057	chip1_peak_1436
NC_000016.10	31191800	31192500	700	265.0451098556924	2.8172602983500252	9.371966294333227e-06	0.034893307477383756	chip1_peak_1437
NC_000011.10	62855600	62855800	200	196.42256325289415	2.087846440380724	9.381262534297557e-06	0.03491354339483504	chip1_peak_1438
NC_000018.10	3383300	3383800	500	330.72773610867114	3.515424680008041	9.469211618924204e-06	0.03519901008511612	chip1_peak_1439
NC_000017.11	64774200	64774600	400	133.31096715320834	1.417010467764765	9.559949877180617e-06	0.035496974808345655	chip1_peak_1440
NC_000003.12	142888100	142888600	500	145.5840595474942	1.5474656040969499	9.560273464606664e-06	0.035496974808345655	chip1_peak_1441
NC_000002.12	170967000	170967500	500	164.97066595951597	1.7535328527779912	9.595497481114299e-06	0.03561151427176761	chip1_peak_1442
NC_000007.14	100874700	100874900	200	140.29948217352248	1.4912939205772826	9.614205033170067e-06	0.03567280977596434	chip1_peak_1443
NC_000005.10	181173700	181174000	300	148.59696956400904	1.5794909139645792	9.661791569414304e-06	0.03581671902321086	chip1_peak_1444
NC_000020.11	48846500	48846800	300	179.3720839302536	1.9066107311474285	9.667009212338926e-06	0.03582790167809259	chip1_peak_1445
NC_000020.11	35720200	35720500	300	380.99796570515656	4.049765125331587	9.675319003416337e-06	0.03584337174583471	chip1_peak_1446
NC_000019.10	40598200	40598600	400	136.48782051397865	1.450778390711357	9.675587313226066e-06	0.03584337174583471	chip1_peak_1447
NC_000010.11	110646400	110646700	300	627.577785532701	6.670751179941957	9.694657190867795e-06	0.03589767701311265	chip1_peak_1448
NC_000004.12	155377300	155377700	400	314.1036937873531	3.3387217238379026	9.72277771573868e-06	0.0359772503002285	chip1_peak_1449
NC_000010.11	121325800	121326400	600	213.3344615658265	2.2676091219585817	9.778199871285928e-06	0.036165886444862086	chip1_peak_1450
NC_000009.12	81629500	81629800	300	273.72901348654034	2.909564649662924	9.805961444084845e-06	0.03622740791432148	chip1_peak_1451
NC_000011.10	65892800	65893100	300	200.01179378032398	2.1259976693245806	9.828115278199258e-06	0.03626938722043766	chip1_peak_1452
NC_000002.12	234362800	234363400	600	127.05742594760538	1.3505393173548086	9.836588888270218e-06	0.0362699573088856	chip1_peak_1453
NC_000019.10	58551900	58552200	300	185.6965365337375	1.973835624443112	9.838553673940403e-06	0.0362699573088856	chip1_peak_1454
NC_000013.11	100215200	100215600	400	182.22202844870344	1.9369038218167887	9.839760694869488e-06	0.0362699573088856	chip1_peak_1455
NC_000008.11	61782900	61783200	300	298.0651204369204	3.1682419290325945	9.891467114209552e-06	0.036411078745879136	chip1_peak_1456
NC_000003.12	185914500	185915300	800	458.9760368202071	4.878622235783303	9.897222035098258e-06	0.036424025949244175	chip1_peak_1457
NC_000011.10	65638000	65638300	300	154.72248269832963	1.6446012077169856	9.902996609632017e-06	0.036437039612973225	chip1_peak_1458
NC_000011.10	66133200	66133600	400	423.63514140745286	4.502971081122489	9.928232720563383e-06	0.03651338628619859	chip1_peak_1459
NC_000017.11	19189300	19189600	300	175.06143044949533	1.8607912368058923	9.96294970023061e-06	0.036624516344446766	chip1_peak_1460
NC_000019.10	10292200	10292700	500	176.73550612909963	1.8785855924578432	9.972123695045763e-06	0.03664996373990589	chip1_peak_1461
NC_000017.11	39155100	39155400	300	161.7464295675257	1.7192612784614714	1.0080473034382816e-05	0.03700639636575469	chip1_peak_1462
NC_000019.10	6412400	6412800	400	220.79172497948747	2.346875070917549	1.0171485295910931e-05	0.0373028374575298	chip1_peak_1463
NC_000022.11	35435300	35435800	500	434.91263581079073	4.622843646455563	1.0202941601972703e-05	0.03739695144171199	chip1_peak_1464
NC_000017.11	75289600	75289900	300	124.4312131164656	1.3226243516789058	1.0206511590326554e-05	0.037401614668104696	chip1_peak_1465
NC_000017.11	44210600	44210900	300	157.8486785846377	1.6778306740525697	1.0220559337020728e-05	0.03744466274802133	chip1_peak_1466
NC_000005.10	60811000	60811200	200	184.23195354852118	1.9582680423808152	1.0235718262781067e-05	0.037483326929486374	chip1_peak_1467
NC_000019.10	48204100	48204400	300	121.76277521757686	1.2942605604916437	1.0278910247207643e-05	0.037601593711127514	chip1_peak_1468
NC_000012.12	104331500	104332000	500	276.69236425381905	2.941063176352531	1.0400100416243697e-05	0.037974235652751716	chip1_peak_1469
NC_000019.10	48614600	48614800	200	152.39690465281473	1.6198817978704474	1.0441046074317613e-05	0.038089565537065384	chip1_peak_1470
NC_000011.10	70220800	70221000	200	348.69249750412513	3.7063786239472436	1.0455695213760763e-05	0.03813445998606248	chip1_peak_1471
NC_000015.10	65305300	65305500	200	139.89485524134204	1.486992994624354	1.0471270250550315e-05	0.03817415897816777	chip1_peak_1472
NC_000004.12	98929300	98929600	300	140.3105111866247	1.4914111519450288	1.048078348385525e-05	0.03820028501389588	chip1_peak_1473
NC_000023.11	153971800	153972300	500	137.31391540226448	1.4595592519492977	1.0567058975368794e-05	0.038454467850462096	chip1_peak_1474
NC_000001.11	244652800	244653100	300	116.13305454803812	1.2344202240986144	1.0593119824964624e-05	0.03853207686105839	chip1_peak_1475
NC_000016.10	87847400	87847700	300	155.06247856854918	1.6482151467453043	1.0597442985795348e-05	0.03853919008724681	chip1_peak_1476
NC_000020.11	31723400	31723700	300	131.11431799438685	1.393661489668466	1.0678823601526573e-05	0.03882498974542604	chip1_peak_1477
NC_000002.12	165954000	165954300	300	136.6867343970633	1.4528927182909535	1.0708223386300932e-05	0.03890728992475545	chip1_peak_1478
NC_000016.10	14321600	14321900	300	191.79510003766322	2.0386594608305515	1.0720559543725253e-05	0.038934730578786624	chip1_peak_1479
NC_000022.11	24156900	24157200	300	131.9031175146689	1.4020459249559463	1.0781849407064322e-05	0.0391049726140048	chip1_peak_1480
NC_000016.10	3152600	3152800	200	134.4015425465902	1.4286025879129354	1.0794133984410235e-05	0.03914080665641911	chip1_peak_1481
NC_000015.10	65296100	65296600	500	126.06492011280531	1.3399896140013479	1.0812320426752051e-05	0.03918929270383398	chip1_peak_1482
NC_000007.14	157138200	157138400	200	260.665368952738	2.770706448819766	1.0841286403267413e-05	0.03925999480424946	chip1_peak_1483
NC_000023.11	153949500	153950200	700	363.63223184259954	3.8651784616148634	1.0928585082385858e-05	0.03954025968512397	chip1_peak_1484
NC_000006.12	137589400	137589700	300	182.28710897832798	1.9375955862956977	1.0945718275200156e-05	0.03958465148938468	chip1_peak_1485
NC_000019.10	14564200	14564800	600	171.51553976895153	1.8231006827638867	1.095920135357688e-05	0.039615809264278025	chip1_peak_1486
NC_000004.12	169252800	169253100	300	246.95487280039268	2.6249726282572445	1.106879791458118e-05	0.039941024834913054	chip1_peak_1487
NC_000007.14	90173000	90173500	500	226.27765427838474	2.4051869968450013	1.1100966497800468e-05	0.04004822513477156	chip1_peak_1488
NC_000003.12	78848900	78849400	500	192.35153376253947	2.0445739960680074	1.1119475927508983e-05	0.04009722679088103	chip1_peak_1489
NC_000017.11	80650100	80650500	400	167.79912793329115	1.7835975977131013	1.1198321518124926e-05	0.04035472709052438	chip1_peak_1490
NC_000008.11	43139200	43139500	300	177.16476562192696	1.8831483468036627	1.1206285897332032e-05	0.04036555512398258	chip1_peak_1491
NC_000014.9	35400500	35400900	400	195.50997956620415	2.078146258434966	1.123601121177115e-05	0.040445776585853736	chip1_peak_1492
NC_000022.11	41946600	41947200	600	130.20431801842236	1.3839887709181367	1.132832541704318e-05	0.04072404142736436	chip1_peak_1493
NC_000005.10	146475200	146475500	300	311.8922591954352	3.315215586027625	1.1333222923967963e-05	0.04073265168077114	chip1_peak_1494
NC_000007.14	101352200	101352500	300	186.64213336348388	1.9838867150221478	1.1365554940156584e-05	0.04083082510347939	chip1_peak_1495
NC_000017.11	1769900	1770300	400	139.44885238088472	1.482252268970517	1.1378054512756387e-05	0.040866710536031865	chip1_peak_1496
NC_000002.12	177254500	177254800	300	163.05310597446223	1.7331504144129226	1.1403447092618604e-05	0.04093984639389673	chip1_peak_1497
NC_000020.11	2652100	2652400	300	129.2944314483849	1.3743172576004072	1.1431329346745955e-05	0.0410128104439966	chip1_peak_1498
NC_000012.12	52148500	52148800	300	145.1210932453987	1.5425445678888956	1.1478562324230294e-05	0.04114599485227827	chip1_peak_1499
NC_000023.11	20830300	20830500	200	186.17245568102078	1.9788943411257014	1.1531266009598955e-05	0.04131671901933048	chip1_peak_1500
NC_000019.10	5827900	5828200	300	138.52691418910592	1.4724526546080972	1.1626228175394984e-05	0.04159288240177523	chip1_peak_1501
NC_000003.12	48473300	48473700	400	159.9755083280195	1.7004375163393102	1.1632297525112465e-05	0.04159737771505599	chip1_peak_1502
NC_000014.9	90274100	90274500	400	151.37644418292092	1.609034954593721	1.1657980330311151e-05	0.04167899521936913	chip1_peak_1503
NC_000018.10	39801200	39802000	800	626.7608814370174	6.66206801096147	1.1678790659571266e-05	0.041725901752813196	chip1_peak_1504
NC_000017.11	29615600	29615900	300	182.20723948259095	1.9367466245491043	1.1717167468690525e-05	0.041844645120862875	chip1_peak_1505
NC_000007.14	2364800	2365200	400	197.88408530742922	2.103381486704146	1.172384053773494e-05	0.041852744565909414	chip1_peak_1506
NC_000020.11	43464100	43464500	400	294.90212503999646	3.134621307394001	1.1726779648118222e-05	0.041852744565909414	chip1_peak_1507
NC_000002.12	212424000	212424400	400	471.9302852289469	5.016317625661566	1.1727148980403051e-05	0.041852744565909414	chip1_peak_1508
NC_000016.10	56643200	56643500	300	149.25755063715326	1.5865124690207124	1.1730301467100611e-05	0.04185481872521765	chip1_peak_1509
NC_000006.12	26021000	26021400	400	158.10915153349217	1.6805993351985964	1.1773507928757753e-05	0.0419721818810784	chip1_peak_1510
NC_000005.10	58932000	58932600	600	171.8658402665654	1.8268241534023644	1.1796704521074575e-05	0.04202726381351433	chip1_peak_1511
NC_000011.10	66638300	66639000	700	120.39157596493705	1.2796855878853102	1.180374006069127e-05	0.04204264505156829	chip1_peak_1512
NC_000008.11	127923700	127924000	300	190.77922648480398	2.0278613735533617	1.1820639265966104e-05	0.042075698588335195	chip1_peak_1513
NC_000011.10	65354400	65354700	300	124.73774793076075	1.3258826210461316	1.1871717169325257e-05	0.04222980717278877	chip1_peak_1514
NC_000001.11	178239300	178239600	300	174.51163262678912	1.854947236971778	1.2166859979465051e-05	0.043081972484324424	chip1_peak_1515
NC_000007.14	101564900	101565200	300	199.79577529864622	2.1237015307824585	1.2238051410216674e-05	0.04329638260101204	chip1_peak_1516
NC_000022.11	41204900	41205200	300	138.0719601265454	1.467616783390844	1.2257364516708543e-05	0.043345867529562945	chip1_peak_1517
NC_000019.10	10682600	10683200	600	234.32254686522975	2.4906990687400414	1.2297197377372956e-05	0.043458404994313506	chip1_peak_1518
NC_000021.9	29168700	29169300	600	159.579750150107	1.6962308595819482	1.237075732009535e-05	0.04368533048625784	chip1_peak_1519
NC_000001.11	219130500	219131000	500	355.3037331832161	3.7766518382384975	1.237214434530601e-05	0.04368533048625784	chip1_peak_1520
NC_000012.12	104287000	104287400	400	138.8494947140146	1.4758814796346782	1.2387807206543115e-05	0.04372166696369265	chip1_peak_1521
NC_000010.11	15112600	15113000	400	467.7330594243987	4.971703795099659	1.2423548040359485e-05	0.043809814697014164	chip1_peak_1522
NC_000022.11	30592200	30592600	400	132.78603784027038	1.411430804312059	1.2455749421298566e-05	0.04391385473009606	chip1_peak_1523
NC_000019.10	8261000	8261300	300	210.10138789783107	2.2332436130403317	1.2472087325070466e-05	0.043961933712970254	chip1_peak_1524
NC_000002.12	232301200	232301500	300	148.73059696683993	1.5809112879415674	1.2505013963542092e-05	0.04406209760185949	chip1_peak_1525
NC_000016.10	2244400	2244800	400	191.04887484173062	2.030727563429109	1.2527542902415688e-05	0.04411918998005024	chip1_peak_1526
NC_000015.10	44550400	44550700	300	188.37937888808744	2.002352525795328	1.2556236194853924e-05	0.04420964478453391	chip1_peak_1527
NC_000009.12	66225400	66225800	400	342.2588092169366	3.6379926250758645	1.2559562609332399e-05	0.04420964478453391	chip1_peak_1528
NC_000022.11	28759800	28760100	300	189.65309442826265	2.015891308777141	1.2589852451858589e-05	0.044271665797995595	chip1_peak_1529
NC_000009.12	72315600	72316400	800	135.09051336879398	1.4359259078759903	1.2610781582428566e-05	0.044335599518641564	chip1_peak_1530
NC_000011.10	64003800	64004700	900	152.56100634115566	1.621626094045943	1.2624631783369942e-05	0.04437470836221395	chip1_peak_1531
NC_000005.10	262200	262600	400	381.10457489070984	4.050898312908834	1.266470454431743e-05	0.04448674246920282	chip1_peak_1532
NC_000018.10	58669600	58670000	400	165.53863688269044	1.7595700210673737	1.267578517817493e-05	0.04451605851706435	chip1_peak_1533
NC_000018.10	79856900	79857400	500	188.92916475790602	2.008196398577878	1.2686033078550766e-05	0.04453283219989357	chip1_peak_1534
NC_000023.11	48598000	48598300	300	146.26770796890943	1.5547323503377366	1.2696824283201477e-05	0.04456110355958023	chip1_peak_1535
NC_000020.11	35720600	35721000	400	269.30790696510456	2.862571110018299	1.2810966907024242e-05	0.04493263766845262	chip1_peak_1536
NC_000019.10	1241400	1241900	500	140.61105916693023	1.4946057850892702	1.2823342492948843e-05	0.044966354332967744	chip1_peak_1537
NC_000010.11	132163300	132163800	500	145.39670350484656	1.5454741289820362	1.2831175931552634e-05	0.044984132402833964	chip1_peak_1538
NC_000019.10	3975600	3975900	300	235.92312509931995	2.5077121934710003	1.2906100052157643e-05	0.04518840933179256	chip1_peak_1539
NC_000016.10	67542400	67542900	500	195.75253775887904	2.0807244971605727	1.2937049348803056e-05	0.04527729448447588	chip1_peak_1540
NC_000017.11	50661500	50661700	200	139.07437384078906	1.4782718011770535	1.294525768501693e-05	0.045296283110538994	chip1_peak_1541
NC_000012.12	121686800	121687200	400	133.29304190232205	1.4168199337923126	1.3168542544245597e-05	0.046047875553732895	chip1_peak_1542
NC_000014.9	26842700	26842900	200	237.96560291105794	2.529422428579293	1.326354947031316e-05	0.04635022535802826	chip1_peak_1543
NC_000019.10	5791000	5791400	400	138.9647986092269	1.477107086424419	1.3267903622253776e-05	0.04635548938769287	chip1_peak_1544
NC_000011.10	10808500	10809000	500	127.78758764226752	1.3583004699935712	1.3286857684593592e-05	0.04639183881495849	chip1_peak_1545
NC_000006.12	16669300	16669800	500	317.01515872125935	3.369668737245538	1.3394621953885926e-05	0.046728011374745276	chip1_peak_1546
NC_000017.11	32343000	32343300	300	252.66251968902458	2.685641270606838	1.3404887935281731e-05	0.046753804815791514	chip1_peak_1547
NC_000012.12	46371000	46371400	400	167.19165711775602	1.7771405707868349	1.3465344158289944e-05	0.04691466390927405	chip1_peak_1548
NC_000017.11	78535700	78536100	400	188.00954102695704	1.9984213854563997	1.3465418970872528e-05	0.04691466390927405	chip1_peak_1549
NC_000003.12	57597400	57597700	300	122.10647432598849	1.2979138625775928	1.3479384088364757e-05	0.046953269636004734	chip1_peak_1550
NC_000001.11	20848300	20848700	400	190.70128237863955	2.02703287746865	1.3512018589280963e-05	0.047046811086570335	chip1_peak_1551
NC_000019.10	18346100	18346500	400	262.36700789942904	2.7887937844029387	1.3516823820003233e-05	0.04705049788911661	chip1_peak_1552
NC_000021.9	10164700	10165100	400	400.23419847734897	4.2542339982280675	1.3586867462814398e-05	0.047236694835912744	chip1_peak_1553
NC_000001.11	11909500	11909800	300	125.83562066724669	1.337552307292472	1.3654989792935037e-05	0.04742288805803713	chip1_peak_1554
NC_000014.9	28382900	28383400	500	141.60916728369048	1.5052150371231618	1.3673036839483691e-05	0.04747180456801629	chip1_peak_1555
NC_000006.12	44253400	44253800	400	208.0088548651005	2.2110013228909016	1.3674907618358084e-05	0.04747180456801629	chip1_peak_1556
NC_000020.11	62960900	62961300	400	238.95881261831158	2.539979613647544	1.3750757973976885e-05	0.04767411220049307	chip1_peak_1557
NC_000019.10	11227400	11227600	200	217.98006244485555	2.3169888932948437	1.3787695416988802e-05	0.0477716499288784	chip1_peak_1558
NC_000008.11	33473200	33473500	300	131.4131935917688	1.3968383464499707	1.3835177922668249e-05	0.04787644640116495	chip1_peak_1559
NC_000005.10	69189700	69190000	300	138.73209456188496	1.474633590972272	1.3845836429960318e-05	0.04790172372687809	chip1_peak_1560
NC_000017.11	7308200	7308500	300	185.69242226661368	1.9737918924103606	1.3872949174113534e-05	0.047964940900438256	chip1_peak_1561
NC_000002.12	128459000	128459400	400	1000.0	10.629361544847681	1.388563288233386e-05	0.04798840820784657	chip1_peak_1562
NC_000008.11	38507000	38507400	400	344.4846374936707	3.661651758566017	1.3930259716646061e-05	0.0481119928761649	chip1_peak_1563
NC_000009.12	137294200	137294700	500	154.77191069671434	1.6451265957822547	1.413425797234891e-05	0.04870288603139614	chip1_peak_1564
NC_000008.11	133851700	133852200	500	316.50913639129016	3.3642900429505294	1.4177380983933607e-05	0.0488308029382611	chip1_peak_1565
NC_000007.14	16922000	16922500	500	239.84143506344356	2.549361326724449	1.4293534370082006e-05	0.04915805583593778	chip1_peak_1566
NC_000018.10	23453000	23453400	400	122.79941469062251	1.3052793762423063	1.4401689011477022e-05	0.04948819529854842	chip1_peak_1567
NC_000008.11	86255600	86256000	400	633.2310754776798	6.73084204268499	1.4496937035177646e-05	0.04977346438430167	chip1_peak_1568
NC_000022.11	33335700	33336200	500	305.1676977070324	3.243737790736832	1.4507845285478823e-05	0.04980041233065119	chip1_peak_1569
NC_000019.10	3435200	3435500	300	134.90342313077971	1.433937258094625	1.4718556728672103e-05	0.05043861922982859	chip1_peak_1570
NC_000017.11	39252800	39253100	300	255.7312649705164	2.71826007369286	1.4757061215736596e-05	0.05054928529314578	chip1_peak_1571
NC_000010.11	67803600	67804000	400	466.7444775172586	4.961195800591971	1.4794484402728449e-05	0.05064550264261845	chip1_peak_1572
NC_000006.12	27132100	27132300	200	345.1916282376601	3.669166618792741	1.4990176803773886e-05	0.051175995616284435	chip1_peak_1573
NC_000017.11	57960700	57961000	300	163.08081141988492	1.7334449056090813	1.500064678881716e-05	0.05118977006263222	chip1_peak_1574
NC_000004.12	176883100	176883400	300	330.0233953185439	3.5079379870989946	1.5098580323748903e-05	0.05148079818055503	chip1_peak_1575
NC_000010.11	33252700	33252900	200	184.18161016346954	1.95773292433971	1.5104555911426324e-05	0.05149038722698412	chip1_peak_1576
NC_000013.11	113183800	113184200	400	549.6381480133317	5.842302594074205	1.5139626384791123e-05	0.05156674277553114	chip1_peak_1577
NC_000016.10	87821600	87822100	500	142.9065257077505	1.5190051288657493	1.5145295610949635e-05	0.05157526053872307	chip1_peak_1578
NC_000001.11	145465200	145465500	300	162.0132076388673	1.7220969590339987	1.537619349482065e-05	0.052241331488207025	chip1_peak_1579
NC_000019.10	13905900	13906200	300	147.8019367538617	1.5710402227855065	1.5419623541265333e-05	0.05235610305347516	chip1_peak_1580
NC_000001.11	44813600	44814100	500	221.71444936232396	2.3566830419889646	1.5450631249735764e-05	0.05245044640440148	chip1_peak_1581
NC_000004.12	127975400	127975600	200	243.95041407553802	2.5930371502241925	1.5468230612647005e-05	0.05249924242927449	chip1_peak_1582
NC_000003.12	40309500	40309800	300	127.51882412132574	1.3554436853594145	1.551011999332321e-05	0.05261947210477649	chip1_peak_1583
NC_000008.11	32268400	32268700	300	238.44729392582144	2.5345424965281187	1.560919007231962e-05	0.05290044862268231	chip1_peak_1584
NC_000012.12	104215300	104215500	200	326.66956898072493	3.472288954395684	1.5616374978870855e-05	0.052913781867806466	chip1_peak_1585
NC_000005.10	171395600	171396000	400	272.67375589040046	2.8983479351506065	1.5627555026392564e-05	0.05294064369148466	chip1_peak_1586
NC_000008.11	62701700	62702100	400	250.08485308424534	2.658242320322559	1.5648427719791866e-05	0.05300032276964866	chip1_peak_1587
NC_000010.11	60955800	60956100	300	168.8210958429535	1.7944604641121347	1.5749785411168368e-05	0.05331033806387559	chip1_peak_1588
NC_000001.11	26823000	26823400	400	290.7799557789482	3.0908052799692616	1.5756532864291862e-05	0.053322089063570915	chip1_peak_1589
NC_000002.12	85011800	85012100	300	381.7189002885648	4.057428199668817	1.5763184266613464e-05	0.05333351019777994	chip1_peak_1590
NC_000005.10	10612200	10612500	300	269.1644677440383	2.861046442677875	1.586425151178007e-05	0.05359747909910114	chip1_peak_1591
NC_000007.14	98291800	98292100	300	162.8211712241693	1.7306850960972449	1.5918954484028682e-05	0.05374629965390163	chip1_peak_1592
NC_000017.11	48996300	48996600	300	123.82372678606409	1.3161671598395153	1.5926314861756554e-05	0.053751378701616684	chip1_peak_1593
NC_000016.10	87777700	87778100	400	125.60085423557618	1.3350568900116524	1.5945959795255477e-05	0.05380652419805998	chip1_peak_1594
NC_000001.11	45570500	45570700	200	271.864476672819	2.8897458137562024	1.5955782861497957e-05	0.053828511733999565	chip1_peak_1595
NC_000003.12	141370100	141370500	400	156.32323679639296	1.6616162017696972	1.599845691066593e-05	0.0539389399626381	chip1_peak_1596
NC_000020.11	58251900	58252300	400	150.18769196709417	1.5963992775044598	1.6085938981313306e-05	0.054211429447097226	chip1_peak_1597
NC_000001.11	41018400	41018800	400	312.47462604988647	3.321405773875323	1.6098101269076835e-05	0.05424118766965064	chip1_peak_1598
NC_000019.10	7643600	7643900	300	154.67787507049232	1.6441270571130449	1.6118607655115628e-05	0.05428557590404064	chip1_peak_1599
NC_000005.10	175385700	175386300	600	157.1518617034456	1.6704239554918257	1.6124615046957744e-05	0.05428557590404064	chip1_peak_1600
NC_000019.10	45027300	45027700	400	192.10862295236782	2.041992009243541	1.616796343709596e-05	0.05439574543273019	chip1_peak_1601
NC_000006.12	44246200	44246400	200	141.44592267230723	1.5034798511285212	1.6245461560431976e-05	0.054602076428217586	chip1_peak_1602
NC_000003.12	184362900	184363300	400	129.75267844365294	1.3791881305899512	1.6328363135196738e-05	0.05483542367357531	chip1_peak_1603
NC_000023.11	78068700	78069000	300	158.63663635176417	1.686206162041428	1.6449389466811535e-05	0.05520769530051494	chip1_peak_1604
NC_000001.11	201604900	201605300	400	249.97253308670355	2.6570484304599713	1.6520292123887665e-05	0.0554113848112383	chip1_peak_1605
NC_000007.14	130894500	130894700	200	142.27403723931963	1.5122821802618511	1.65775261063496e-05	0.05556900431165384	chip1_peak_1606
NC_000002.12	85545200	85545800	600	285.4035462042431	3.0336574787865405	1.6693649470822115e-05	0.05593522022241257	chip1_peak_1607
NC_000023.11	41442000	41442400	400	129.7368599257246	1.3790199898437872	1.68039238966773e-05	0.056212147101752936	chip1_peak_1608
NC_000020.11	22411900	22412200	300	124.55804271463602	1.3239724693324468	1.6871971488097028e-05	0.056393421423688944	chip1_peak_1609
NC_000019.10	34476300	34476600	300	289.112578605406	3.073082125160055	1.691077395340016e-05	0.05651151202806289	chip1_peak_1610
NC_000021.9	9000500	9000800	300	275.3267481974128	2.9265475495575406	1.6990136698176828e-05	0.05671850157391192	chip1_peak_1611
NC_000002.12	38743600	38743900	300	386.90495817367895	4.112552683922203	1.7013918954095146e-05	0.056774606968743764	chip1_peak_1612
NC_000015.10	49848300	49848600	300	187.3934032237535	1.9918722339847008	1.7172392387617913e-05	0.057244748532940155	chip1_peak_1613
NC_000016.10	3305900	3306200	300	264.7072766291578	2.813669346843327	1.7191738030576697e-05	0.05728577453320914	chip1_peak_1614
NC_000024.10	15455800	15456500	700	151.64397305137348	1.6118786156601874	1.7207444629393284e-05	0.05732637638854287	chip1_peak_1615
NC_000004.12	168674900	168675300	400	241.26608189095504	2.5645044129277887	1.7242096127624536e-05	0.05741831420240321	chip1_peak_1616
NC_000011.10	65857800	65858500	700	122.0022545304484	1.296806072690667	1.7270885795238353e-05	0.05750242336069392	chip1_peak_1617
NC_000015.10	69561500	69561700	200	395.66228039804184	4.205637428009687	1.7331844045748933e-05	0.057693579667088934	chip1_peak_1618
NC_000015.10	100934800	100935200	400	190.1926044290181	2.021625955632232	1.741725738378351e-05	0.05795419717229287	chip1_peak_1619
NC_000014.9	39174700	39175500	800	117.32187235482803	1.2470565983779374	1.74619782303912e-05	0.05806739175322495	chip1_peak_1620
NC_000017.11	7004500	7004800	300	211.20899110382615	2.2450167279650857	1.7643045425961685e-05	0.05859768009848563	chip1_peak_1621
NC_000014.9	22957000	22957300	300	125.85329302672099	1.337740153190675	1.7722418790665467e-05	0.058789329858524926	chip1_peak_1622
NC_000017.11	8147800	8148600	800	186.8591824174771	1.986193807890009	1.7791482509434998e-05	0.05899438507074599	chip1_peak_1623
NC_000015.10	41557900	41558200	300	155.57496851148164	1.6536625876368318	1.7799843859412587e-05	0.05899807358968601	chip1_peak_1624
NT_187374.1	133700	134100	400	352.96174384412444	3.751757986819114	1.7840609092048203e-05	0.05909709022876129	chip1_peak_1625
NW_017363819.1	132800	133100	300	148.4530922280862	1.5779615897429455	1.7857356529900392e-05	0.0591405310747	chip1_peak_1626
NC_000008.11	143894700	143895100	400	233.4453086852264	2.4813745869638417	1.8084688878687633e-05	0.05979608886912967	chip1_peak_1627
NC_000019.10	55452900	55453400	500	169.56236168035974	1.8023396466987698	1.8250981093944678e-05	0.06021138855876431	chip1_peak_1628
NC_000008.11	100145400	100145800	400	171.08406957350988	1.8185144300607112	1.825629229761164e-05	0.06021670618779264	chip1_peak_1629
NC_000012.12	120291900	120292100	200	139.11720125868365	1.4787270292858874	1.830486825925328e-05	0.06034024854108806	chip1_peak_1630
NC_000006.12	158131900	158132300	400	273.02447214610135	2.9020758250321066	1.8385201689086125e-05	0.060543756089084425	chip1_peak_1631
NC_000001.11	8862500	8863100	600	162.69870668047952	1.7293833761859414	1.860807300492587e-05	0.061092296593034806	chip1_peak_1632
NC_000019.10	18376900	18377400	500	242.4171716523062	2.576739762171763	1.8617826958841697e-05	0.06111199393173115	chip1_peak_1633
NC_000022.11	41535200	41535600	400	198.6245273109449	2.1112519124625058	1.8653802669010982e-05	0.06120539765091983	chip1_peak_1634
NC_000019.10	15297300	15297900	600	138.35545099346524	1.4706301103099972	1.8661724061198436e-05	0.0612155318800255	chip1_peak_1635
NC_000003.12	34002100	34002400	300	605.7956911761455	6.439221423822143	1.8708363237705818e-05	0.061347319765194586	chip1_peak_1636
NC_000001.11	3529300	3529800	500	205.37902304384792	2.1830478896606627	1.876738155830254e-05	0.06150367919983804	chip1_peak_1637
NC_000009.12	72293000	72293300	300	160.35288501158408	1.7044487895475138	1.878410005357562e-05	0.061546077358410806	chip1_peak_1638
NC_000020.11	49768500	49768900	400	141.2677161558816	1.5015856296357852	1.8811601735192686e-05	0.061598989122279325	chip1_peak_1639
NC_000001.11	155194700	155195000	300	136.92751215162662	1.4554520320961633	1.882740371970292e-05	0.061625938874120975	chip1_peak_1640
NC_000006.12	44255800	44256000	200	212.82516640066223	2.262195639515008	1.8839651523477174e-05	0.06164123807494887	chip1_peak_1641
NC_000016.10	1961600	1962000	400	189.90583057846177	2.0185777326930605	1.889481775250577e-05	0.06178447884993707	chip1_peak_1642
NC_000011.10	61963900	61964200	300	177.1856741028075	1.8833705906062956	1.891284138344229e-05	0.06183099377003062	chip1_peak_1643
NC_000012.12	104300500	104300700	200	166.18140453668138	1.766402230850977	1.893682279154583e-05	0.06189696362021928	chip1_peak_1644
NC_000016.10	87849700	87849900	200	168.38953969454806	1.7898732977838312	1.8972293630995638e-05	0.06200045383680144	chip1_peak_1645
NC_000005.10	113447700	113447900	200	440.61559561452054	4.683462468085142	1.9031256214465623e-05	0.062168178318907336	chip1_peak_1646
NC_000010.11	112950400	112950600	200	194.51206053374955	2.067539016246522	1.9035899354470606e-05	0.062170869170907236	chip1_peak_1647
NT_187622.1	7500	8000	500	870.9523929961105	9.257667873505921	1.9097217654959675e-05	0.062350809395457264	chip1_peak_1648
NC_000010.11	17228300	17228600	300	121.57224772176438	1.2922353748544184	1.914465109562466e-05	0.062475909018331846	chip1_peak_1649
NC_000008.11	128157500	128157800	300	250.8723345667922	2.6666127457104225	1.9212250604655597e-05	0.06264371427764508	chip1_peak_1650
NC_000022.11	31579800	31580200	400	506.5672767754964	5.384486731635674	1.92451130844096e-05	0.06271573949406897	chip1_peak_1651
NC_000004.12	13595200	13595700	500	632.5436583011418	6.7235352369834285	1.9281568479034856e-05	0.06282196291931932	chip1_peak_1652
NC_000017.11	59829600	59829900	300	131.86938145767428	1.4016873322090528	1.936903570936795e-05	0.06305645745388293	chip1_peak_1653
NC_000010.11	99620800	99621300	500	128.74953583200704	1.3685253650897242	1.9497025480472116e-05	0.06344775276431018	chip1_peak_1654
NC_000019.10	45038800	45039500	700	125.82648788632963	1.3374552316621948	1.95199857406499e-05	0.06350977379399583	chip1_peak_1655
NC_000012.12	52969800	52970200	400	171.9846527157844	1.8280870538811418	1.9547820959706186e-05	0.06358762791879628	chip1_peak_1656
NC_000012.12	121748100	121748400	300	177.5591077944065	1.8873399523273284	1.960955631631674e-05	0.06373476038347377	chip1_peak_1657
NC_000017.11	7615300	7615500	200	134.192594603403	1.4263816046807463	1.9636260456309345e-05	0.06378608597791689	chip1_peak_1658
NC_000003.12	171845300	171845800	500	430.14717056957693	4.572189793477297	1.9713254566551516e-05	0.06399787786776116	chip1_peak_1659
NC_000008.11	61760000	61760200	200	128.07579223561223	1.3613639008151177	1.9818958009394913e-05	0.06426041100459054	chip1_peak_1660
NC_000009.12	125297000	125297500	500	177.26579531003446	1.884222227885321	1.982087359823829e-05	0.06426041100459054	chip1_peak_1661
NC_000019.10	1444900	1445200	300	179.2887594453309	1.9057250450716468	1.9836303986732953e-05	0.06429476591161365	chip1_peak_1662
NC_000007.14	5607400	5607800	400	170.50317214897	1.8123398613148058	1.9937148017866494e-05	0.06458304830791729	chip1_peak_1663
NC_000002.12	231448100	231448400	300	247.32571280133942	2.628914420702599	1.998987620207168e-05	0.06468948477361254	chip1_peak_1664
NC_000020.11	18507600	18507800	200	121.70537465389317	1.2936504291473716	2.0072881880501205e-05	0.06493067585790062	chip1_peak_1665
NC_000020.11	48949600	48949900	300	224.6673474509856	2.388070463378439	2.0076374167934845e-05	0.06493067585790062	chip1_peak_1666
NC_000014.9	76848800	76849300	500	174.05356958544675	1.8500783192950176	2.0148213235399055e-05	0.06509834506354253	chip1_peak_1667
NC_000010.11	3081600	3082100	500	342.6174798989055	3.6418050654300496	2.0193803684287884e-05	0.0652068176101032	chip1_peak_1668
NC_000014.9	91303200	91303700	500	207.9671755326895	2.2105582981977574	2.0217909421271094e-05	0.06527170809234556	chip1_peak_1669
NC_000014.9	73950300	73950600	300	125.96815562922245	1.338961069320645	2.0407283538473455e-05	0.0658308594636573	chip1_peak_1670
NC_000020.11	53805900	53806200	300	146.461952619199	1.556797046953817	2.0576903516582546e-05	0.06629919450557845	chip1_peak_1671
NC_000001.11	228180300	228180600	300	309.53743449286446	3.290185302889262	2.0616397987786726e-05	0.06640015979895264	chip1_peak_1672
NC_000010.11	119030700	119031100	400	164.45396543123405	1.7480406560524693	2.077174279391393e-05	0.06687402199973085	chip1_peak_1673
NC_000012.12	62602600	62603100	500	140.33053154442047	1.4916239555662973	2.087536915842683e-05	0.0671810692773469	chip1_peak_1674
NC_000002.12	85421200	85421600	400	124.87681703576294	1.3273608368429184	2.098649624501111e-05	0.067483779651542	chip1_peak_1675
NC_000009.12	128838400	128838900	500	279.5233976240187	2.9711552535899117	2.099016020903252e-05	0.067483779651542	chip1_peak_1676
NC_000022.11	41939900	41940400	500	205.71498102486308	2.18661890850475	2.106556378278901e-05	0.06763269605149835	chip1_peak_1677
NC_000019.10	4968500	4968800	300	124.58099019362564	1.3242163863831704	2.1073828209154723e-05	0.06764588727659364	chip1_peak_1678
NC_000005.10	58969100	58969600	500	582.9181608239828	6.19604788245578	2.1178339760868074e-05	0.06793173178832726	chip1_peak_1679
NC_000018.10	2638500	2638800	300	267.12620254931005	2.839380984998829	2.122924424928775e-05	0.06807764017103969	chip1_peak_1680
NC_000019.10	1160000	1160300	300	261.20423901319447	2.7764342935180517	2.1246432425480748e-05	0.06811847891351457	chip1_peak_1681
NC_000019.10	808200	808700	500	232.2892519987653	2.469086442477108	2.1329241721682362e-05	0.06833100272874125	chip1_peak_1682
NC_000012.12	104323800	104324100	300	169.0165155391942	1.7965376507164612	2.143983101501764e-05	0.06861776604845592	chip1_peak_1683
NC_000010.11	28339300	28339700	400	202.73285002387442	2.154920759921143	2.148376481682452e-05	0.06873134767133639	chip1_peak_1684
NC_000012.12	110338900	110339200	300	169.39436718473468	1.8005539724672268	2.1525689474702654e-05	0.06882597889548009	chip1_peak_1685
NC_000001.11	32240200	32240600	400	153.28323746298372	1.6293029497587945	2.1586251860204082e-05	0.06896434635151946	chip1_peak_1686
NC_000015.10	40405700	40406000	300	143.26756378518166	1.522842733122222	2.1638516085727513e-05	0.06907709024715866	chip1_peak_1687
NC_000011.10	3645100	3645300	200	172.21277485568768	1.830511846582558	2.1646306758381892e-05	0.06908841117138063	chip1_peak_1688
NC_000001.11	149887400	149888000	600	140.28956560713598	1.491188513807877	2.1689768355275467e-05	0.06919918465208963	chip1_peak_1689
NC_000007.14	17408900	17409200	300	214.2694474292777	2.277547424740526	2.169376708237668e-05	0.06919918465208963	chip1_peak_1690
NC_000012.12	104347700	104348000	300	165.34409710610765	1.7575021874472214	2.1931253828413824e-05	0.06990193151043884	chip1_peak_1691
NC_000006.12	34795800	34796400	600	160.3094008918448	1.7039865811173458	2.195506589995304e-05	0.06993844509012796	chip1_peak_1692
NC_000009.12	73667800	73668000	200	281.6829798472024	2.994110233825957	2.1959896094038423e-05	0.06993844509012796	chip1_peak_1693
NC_000017.11	40549100	40549400	300	182.35279561335054	1.9382937932880173	2.1998635775013485e-05	0.07003441885976323	chip1_peak_1694
NC_000012.12	131755300	131755700	400	183.8793240341709	1.954519815781402	2.204530392691559e-05	0.07016926696117284	chip1_peak_1695
NC_000022.11	48406500	48406800	300	239.4323981748208	2.5450135257500985	2.2123261645272598e-05	0.07036236797652662	chip1_peak_1696
NC_000017.11	82494100	82494500	400	134.1393316079438	1.4258154530450489	2.216551657101227e-05	0.0704692207001084	chip1_peak_1697
NC_000016.10	59180200	59180600	400	242.64036218242958	2.5791121350098307	2.2212473569800674e-05	0.07060471769988245	chip1_peak_1698
NC_000016.10	88810200	88810600	400	168.81688476986804	1.7944157030938173	2.2243487627261785e-05	0.0706619038170296	chip1_peak_1699
NC_000019.10	5698000	5698400	400	203.00907770288052	2.157856883789993	2.2343046562579323e-05	0.0709228120444884	chip1_peak_1700
NC_000010.11	29636000	29636600	600	194.92917396265352	2.0719726656875532	2.2432024690394506e-05	0.0711636200626538	chip1_peak_1701
NC_000012.12	104351800	104352200	400	151.43314347635152	1.6096376318829322	2.249239772202851e-05	0.07132734566880747	chip1_peak_1702
NC_000021.9	14700300	14700500	200	307.0672109339796	3.263928403585274	2.255322227202748e-05	0.07150630030193937	chip1_peak_1703
NC_000020.11	14406300	14406700	400	128.07052099931684	1.3613078709387458	2.259823881967549e-05	0.071607184958516	chip1_peak_1704
NC_000019.10	5783100	5783400	300	267.05780063926403	2.838653916366592	2.2691688505159678e-05	0.07184735458812876	chip1_peak_1705
NC_000011.10	10307700	10308100	400	117.044118486205	1.244104252087863	2.2710487672130774e-05	0.07189289305791932	chip1_peak_1706
NC_000016.10	2770300	2770800	500	161.29142656922022	1.7144248870884928	2.273558969701098e-05	0.0719583624253553	chip1_peak_1707
NC_000019.10	40487900	40488200	300	129.28066345183285	1.374170912587307	2.2901589259209827e-05	0.07242742177913941	chip1_peak_1708
NC_000012.12	109097400	109097700	300	151.2008139264315	1.6071681170992806	2.298350340766887e-05	0.07265824613057373	chip1_peak_1709
NC_000013.11	60163600	60163900	300	154.78936906445105	1.6453121670849111	2.302024108246344e-05	0.07276025478733118	chip1_peak_1710
NC_000019.10	2250100	2250500	400	195.90819269481818	2.08237900975091	2.3146996295894785e-05	0.07311829779175048	chip1_peak_1711
NC_000002.12	17748700	17748900	200	143.71408194403008	1.527588936068962	2.318562606350027e-05	0.0732168147352454	chip1_peak_1712
NC_000005.10	147835300	147835900	600	156.08189839990817	1.6590509286988067	2.3234276077694395e-05	0.07332225422779784	chip1_peak_1713
NC_000016.10	85652900	85653200	300	151.38515347687843	1.6091275288279956	2.3238589461879102e-05	0.07332225422779784	chip1_peak_1714
NC_000009.12	111412300	111412600	300	778.6348173950811	8.276390985498772	2.3273669548825615e-05	0.07339702429345211	chip1_peak_1715
NC_000019.10	48502200	48502600	400	155.68504656057067	1.6548326470187507	2.3279432103942483e-05	0.07339702429345211	chip1_peak_1716
NC_000020.11	63103400	63103700	300	230.58663862955865	2.4509887494047193	2.332881367597508e-05	0.07349658946934247	chip1_peak_1717
NC_000007.14	26186300	26186800	500	375.0603832706864	3.9866524149332663	2.3454631960590642e-05	0.0738321741752366	chip1_peak_1718
NC_000016.10	8898100	8898400	300	627.5701559848951	6.670670082719905	2.357163935268965e-05	0.07414314540118104	chip1_peak_1719
NC_000022.11	38215400	38215900	500	254.97578067376352	2.7102297579612187	2.365842185442552e-05	0.07438736569568867	chip1_peak_1720
NC_000020.11	25077500	25077900	400	152.0069942849324	1.6157372996001416	2.3725056890944403e-05	0.07455367831575227	chip1_peak_1721
NC_000001.11	209826000	209826500	500	260.47118054284505	2.768642350003195	2.3755983592048547e-05	0.07459326148479765	chip1_peak_1722
NC_000012.12	98516300	98516700	400	155.89415449015945	1.6570553308042444	2.383217478508536e-05	0.07480364071144828	chip1_peak_1723
NC_000002.12	10122600	10123000	400	139.524142348504	1.4830525532570422	2.415740509879285e-05	0.07563150774494133	chip1_peak_1724
NC_000003.12	190197300	190197700	400	151.52439033347304	1.610607527717108	2.4473607336714988e-05	0.07652183866623935	chip1_peak_1725
NC_000001.11	39883400	39883600	200	177.1532546995725	1.8830259930482425	2.4611504389123918e-05	0.07690868331005969	chip1_peak_1726
NC_000017.11	41693000	41693500	500	168.61461339038812	1.7922656874711502	2.4649805742308117e-05	0.07698776716564695	chip1_peak_1727
NC_000001.11	23790700	23791200	500	141.4262177391273	1.5032704002695347	2.465100095667106e-05	0.07698776716564695	chip1_peak_1728
NC_000008.11	66124600	66124800	200	154.58813982292938	1.6431732287233818	2.480851512030055e-05	0.0774111421543392	chip1_peak_1729
NC_000014.9	104705400	104705700	300	175.30289190540392	1.8633578179198904	2.4810341337410144e-05	0.0774111421543392	chip1_peak_1730
NC_000011.10	66371300	66371600	300	145.20944578437152	1.543483698969043	2.483835074915491e-05	0.07744754046532724	chip1_peak_1731
NC_000012.12	53025200	53025700	500	240.72898880221493	2.5587954563043316	2.484165563691733e-05	0.07744754046532724	chip1_peak_1732
NC_000001.11	36160900	36161100	200	171.79059904694614	1.8260243872759558	2.4905229971561457e-05	0.07760308042121697	chip1_peak_1733
NC_000017.11	2382400	2382900	500	131.4928250594131	1.3976847781099089	2.5071577689434186e-05	0.07807657188033862	chip1_peak_1734
NC_000002.12	190911800	190912300	500	180.89734131350863	1.9228232433229944	2.5097089279920873e-05	0.07814106921037826	chip1_peak_1735
NC_000019.10	7145400	7145900	500	815.3575181753615	8.666729848995631	2.526168314642761e-05	0.07857574603010731	chip1_peak_1736
NC_000012.12	50101600	50101900	300	167.82522351600292	1.7838749770964681	2.5350864176320943e-05	0.07878052071503813	chip1_peak_1737
NC_000002.12	237733800	237734200	400	309.3639021199468	3.2883407645577845	2.5385539778677466e-05	0.0788431224290575	chip1_peak_1738
NC_000001.11	200371800	200372400	600	149.3867816100688	1.5878861117546241	2.5429001957401116e-05	0.07893842307587795	chip1_peak_1739
NC_000009.12	115484500	115484900	400	513.4008264982457	5.457123002273469	2.5456826429803e-05	0.07900422944727373	chip1_peak_1740
NC_000002.12	203353000	203353200	200	175.3589345621768	1.863953515580663	2.5607274163284293e-05	0.07941838811257913	chip1_peak_1741
NC_000003.12	4744400	4744800	400	143.38030222268358	1.5240410707344314	2.5609793013849847e-05	0.07941838811257913	chip1_peak_1742
NC_000001.11	3900600	3900900	300	120.61270773276317	1.2820360773945854	2.5718315058149894e-05	0.07967902598300691	chip1_peak_1743
NC_000006.12	11188600	11188900	300	268.83938980330845	2.8575910717156026	2.5750679584918642e-05	0.0797489385068594	chip1_peak_1744
NC_000022.11	30423700	30424100	400	128.27261575853387	1.3634560092007828	2.577088519136488e-05	0.07978115642464713	chip1_peak_1745
NC_000005.10	171397800	171398300	500	396.0133016113628	4.209368559395986	2.58928959412964e-05	0.08009794149645831	chip1_peak_1746
NC_000005.10	178215600	178216000	400	222.54900010050065	2.3655537835125644	2.6020674487303566e-05	0.08044735080054785	chip1_peak_1747
NC_000004.12	6695800	6696300	500	144.01020403223544	1.530736524805912	2.603880777823533e-05	0.08048812556729082	chip1_peak_1748
NC_000004.12	177573500	177573900	400	245.71965805687145	2.6118430841628313	2.6080969132209417e-05	0.08056013026958225	chip1_peak_1749
NC_000007.14	1547100	1547600	500	174.68172503020224	1.8567552106236882	2.6081898611297792e-05	0.08056013026958225	chip1_peak_1750
NC_000023.11	48579400	48579700	300	277.25228178941177	2.9470147422736463	2.6104141938799574e-05	0.08060934451847833	chip1_peak_1751
NC_000017.11	1456300	1456600	300	124.89704402627862	1.3275758368380737	2.615133922925804e-05	0.08071657565173274	chip1_peak_1752
NC_000004.12	141567400	141567800	400	285.8338795750579	3.0382316477697437	2.61523838360671e-05	0.08071657565173274	chip1_peak_1753
NC_000010.11	58556400	58556700	300	251.49047811472218	2.6731832169679857	2.6272301023613132e-05	0.08105594946844413	chip1_peak_1754
NC_000019.10	17579600	17580000	400	150.15571781179793	1.596059412647725	2.634094012887494e-05	0.08122153293882943	chip1_peak_1755
NC_000001.11	196438300	196438800	500	542.2199460205395	5.763451843080108	2.6371193545950787e-05	0.08129941794834812	chip1_peak_1756
NC_000019.10	2273300	2273500	200	269.1138461168242	2.860508367100228	2.6422833686144322e-05	0.0814277748271675	chip1_peak_1757
NC_000019.10	5693200	5693500	300	214.5603224676958	2.280639240688244	2.6465321790540782e-05	0.08152784120310129	chip1_peak_1758
NC_000014.9	58427300	58427500	200	200.15901904646117	2.127562579906889	2.659499154064908e-05	0.08191179395963837	chip1_peak_1759
NC_000008.11	27620300	27620600	300	152.42418485430974	1.6201717689951545	2.6797907740832084e-05	0.08244317311434826	chip1_peak_1760
NC_000003.12	157146600	157147100	500	308.1266287531928	3.2751893386127455	2.686987510072086e-05	0.08260213183831415	chip1_peak_1761
NC_000019.10	14572100	14572500	400	139.84552094292346	1.4864686025299017	2.6972634704815417e-05	0.08287107822568236	chip1_peak_1762
NC_000009.12	126514200	126514400	200	162.76486632219195	1.7300866109373805	2.717714846799783e-05	0.08340497263845448	chip1_peak_1763
NC_000003.12	185912900	185913300	400	280.92076247663397	2.9860083498184222	2.7328721873799502e-05	0.08377537343981979	chip1_peak_1764
NC_000023.11	153948600	153949400	800	267.66403045814366	2.8450977522907306	2.736315993374285e-05	0.08386514846162486	chip1_peak_1765
NC_000011.10	68802900	68803100	200	286.16750912847067	3.041777916915014	2.7372413783712824e-05	0.08387042479484551	chip1_peak_1766
NC_000022.11	41091900	41092100	200	150.8227269045116	1.6031492934478793	2.7397573196860377e-05	0.0838965457515631	chip1_peak_1767
NC_000007.14	98469000	98469400	400	427.65963626612785	4.545748892010726	2.7421853205363606e-05	0.08394262876630856	chip1_peak_1768
NC_000017.11	7576600	7577000	400	225.94924752938246	2.401696242776088	2.7429695291179728e-05	0.08394262876630856	chip1_peak_1769
NC_000016.10	57765000	57765400	400	151.39158130702086	1.6091958525585286	2.749663543738502e-05	0.0841000507974771	chip1_peak_1770
NC_000012.12	49538700	49539000	300	142.5161863547274	1.5148560707572853	2.7662276937072186e-05	0.08446037948485773	chip1_peak_1771
NC_000003.12	149535100	149535400	300	190.6797041213172	2.026803514370063	2.7812423672201662e-05	0.08489044798906713	chip1_peak_1772
NC_000020.11	62508700	62509000	300	197.89239649384893	2.103469829309468	2.78828905540237e-05	0.08505768253602908	chip1_peak_1773
NC_000014.9	31377900	31378100	200	445.52554754898466	4.735652122364384	2.789368695300878e-05	0.08507467377969057	chip1_peak_1774
NC_000009.12	19374800	19375000	200	482.17193805280635	5.125179856343178	2.806066138769959e-05	0.08550383461890328	chip1_peak_1775
NC_000003.12	117875400	117875700	300	198.92662789532517	2.1144630487967935	2.829190875000827e-05	0.08611175149682654	chip1_peak_1776
NC_000015.10	95558200	95558500	300	195.18841229102267	2.074728203606071	2.8400465878820292e-05	0.0864260051243316	chip1_peak_1777
NC_000012.12	51536300	51536600	300	203.0680986980522	2.1584842392864094	2.8943777619673755e-05	0.08780032371449766	chip1_peak_1778
NC_000002.12	28751600	28751800	200	124.55357378461503	1.3239249674595353	2.911860918054143e-05	0.08824844221459585	chip1_peak_1779
NC_000011.10	102184300	102184700	400	311.82695744492764	3.3145214701119685	2.9207196462405463e-05	0.08846750566808559	chip1_peak_1780
NC_000010.11	99848000	99848200	200	297.6667523200683	3.1640075302906334	2.9249566194896652e-05	0.08857935905572624	chip1_peak_1781
NC_000005.10	171411500	171411900	400	296.97881564456696	3.156695202646769	2.9355677529466944e-05	0.08886763949398177	chip1_peak_1782
NC_000014.9	56181900	56182200	300	216.08433054177974	2.2968384735049487	2.9621390198277497e-05	0.08942256566284137	chip1_peak_1783
NC_000001.11	16440200	16440700	500	148.05545931167376	1.5737350057122657	2.971972099331318e-05	0.08970277541780074	chip1_peak_1784
NC_000007.14	26192100	26192400	300	716.5646738175774	7.6166249882728785	2.9824054708631577e-05	0.08998431418122024	chip1_peak_1785
NC_000014.9	26842300	26842500	200	140.25152351980512	1.4907841507077166	2.9963935561588616e-05	0.09030507725567154	chip1_peak_1786
NC_000016.10	30996600	30996800	200	158.27199402019988	1.6823302468646748	2.9969201769367595e-05	0.09030507725567154	chip1_peak_1787
NC_000017.11	59842600	59842900	300	127.64337310577062	1.356767561545123	3.0038845422063596e-05	0.09046469232011589	chip1_peak_1788
NC_000019.10	1082400	1082900	500	157.32013875537783	1.6722126331165141	3.0351324544607874e-05	0.09127066067188502	chip1_peak_1789
NC_000001.11	148263800	148264100	300	148.15990789215178	1.5748452274370126	3.0448941979694137e-05	0.09151349116895464	chip1_peak_1790
NC_000020.11	35715600	35716100	500	269.01094728138605	2.8594146181758116	3.049641945678104e-05	0.09160305852618317	chip1_peak_1791
NC_000014.9	37122500	37122700	200	147.2786994397293	1.5654785441998387	3.0501253542015e-05	0.09160305852618317	chip1_peak_1792
NC_000019.10	16324300	16324700	400	139.5402629940826	1.4832239054272338	3.0514916191830586e-05	0.09162718557007382	chip1_peak_1793
NC_000020.11	3795900	3796200	300	121.72171178270817	1.293824082396151	3.0869806421783746e-05	0.09257327747835595	chip1_peak_1794
NC_000007.14	92691800	92692000	200	285.85153716699	3.0384193366984014	3.089397757091117e-05	0.09262869764915349	chip1_peak_1795
NC_000020.11	43691900	43692300	400	213.39582087987893	2.268261332291789	3.095483818470715e-05	0.09275991660587397	chip1_peak_1796
NC_000017.11	50386500	50386900	400	257.58568648857994	2.7379713904649026	3.100119113264381e-05	0.09284754072388662	chip1_peak_1797
NC_000019.10	40549200	40549400	200	130.16281816143396	1.3835476539341474	3.124498855714168e-05	0.09350888614859615	chip1_peak_1798
NC_000016.10	10520500	10521000	500	166.61787136802369	1.7710415946036486	3.138189039929276e-05	0.09383234227564213	chip1_peak_1799
NC_000008.11	143902400	143902600	200	155.06487926534686	1.6482406646195265	3.1467781643852144e-05	0.09405460494604143	chip1_peak_1800
NC_000006.12	56802600	56802900	300	269.7118628040758	2.8668649026788766	3.1494694925562665e-05	0.09410048887327653	chip1_peak_1801
NC_000011.10	64767500	64768200	700	172.78715060954147	1.8366170941328646	3.151056854746803e-05	0.09413063838573138	chip1_peak_1802
NC_000014.9	102826800	102827400	600	265.5882498023149	2.8230335292121262	3.1635870137629414e-05	0.09443562504427522	chip1_peak_1803
NC_000005.10	178208500	178209000	500	169.78371120479358	1.8046924508217572	3.1793340062038335e-05	0.09485350126358835	chip1_peak_1804
NC_000020.11	43667400	43667700	300	213.5860936371174	2.2702838102206115	3.2045444019553644e-05	0.09548313410537568	chip1_peak_1805
NC_000003.12	65575500	65575800	300	293.94939390185965	3.1244943836717103	3.2070549684907587e-05	0.09552296847681382	chip1_peak_1806
NC_000019.10	10416800	10417200	400	147.2535845866668	1.5652115893464913	3.216305578597563e-05	0.09572843375375888	chip1_peak_1807
NC_000012.12	63918900	63919200	300	132.9831957463724	1.4135264669774423	3.2227297473269706e-05	0.09590210376220865	chip1_peak_1808
NC_000002.12	101002200	101002600	400	133.53510623256065	1.41939292307553	3.243623583542699e-05	0.09648858407627176	chip1_peak_1809
NC_000009.12	489200	489700	500	218.35761368049518	2.3210020218801612	3.2454324170718024e-05	0.09650338670479	chip1_peak_1810
NC_000009.12	63743500	63743800	300	520.243440741969	5.52985562298193	3.247710484731569e-05	0.09653958789853617	chip1_peak_1811
NC_000004.12	99157400	99157900	500	416.8283676976848	4.430619422407401	3.2609698846842265e-05	0.09690875193463819	chip1_peak_1812
NC_000020.11	47677500	47677900	400	221.0151105045054	2.3492495164268505	3.2664437111393384e-05	0.09702556777811805	chip1_peak_1813
NC_000017.11	78806400	78806600	200	242.69612807840116	2.579704890879985	3.2686767943326184e-05	0.09707418441504172	chip1_peak_1814
NC_000007.14	100095200	100096200	1000	253.768988519503	2.697402327844098	3.277703289980098e-05	0.09730674916948404	chip1_peak_1815
NC_000016.10	87841600	87842000	400	150.27647909484128	1.597343027985812	3.2799572672426145e-05	0.09735590811696827	chip1_peak_1816
NC_000018.10	24071700	24072200	500	243.35172485634493	2.5866734660603865	3.285137354387203e-05	0.09749188629162092	chip1_peak_1817
NC_000013.11	44720400	44720600	200	179.88664760279846	1.9120802144607523	3.303260581651193e-05	0.09795673564110785	chip1_peak_1818
NC_000007.14	81175200	81175400	200	455.6777466357724	4.8435635169331235	3.304411881481155e-05	0.09795673564110785	chip1_peak_1819
NC_000022.11	43051100	43051400	300	352.7719475956186	3.74974057387389	3.3416440045297184e-05	0.09891587416920108	chip1_peak_1820
NC_000006.12	53499100	53499400	300	315.3742005396784	3.3522263994535386	3.373344929809413e-05	0.09967346384096484	chip1_peak_1821
NC_000011.10	65615600	65615900	300	132.73776866181777	1.4109177337628136	3.383761254164808e-05	0.09992682231503904	chip1_peak_1822
NC_000010.11	119039200	119039500	300	194.52704595370835	2.067698301693165	3.3964632164122646e-05	0.10028373388775079	chip1_peak_1823
NC_000005.10	176619100	176619600	500	137.94927777993382	1.4663127483735392	3.405250443977659e-05	0.10048850228999406	chip1_peak_1824
NC_000007.14	95628700	95629000	300	156.54620679647138	1.6639862305141855	3.410192579155504e-05	0.10061610329006289	chip1_peak_1825
NC_000014.9	21723500	21723700	200	229.97525916158213	2.4444901759985003	3.421997269539435e-05	0.1008912456883395	chip1_peak_1826
NC_000002.12	219552300	219552600	300	141.96927625479563	1.5090427655725818	3.424392544077259e-05	0.10094358234903382	chip1_peak_1827
NC_000018.10	47283500	47283900	400	243.54871170118523	2.5887673104537727	3.42551632747867e-05	0.10095842607351356	chip1_peak_1828
NC_000005.10	10578000	10578400	400	200.51140073836197	2.1313081723118876	3.4437831518355604e-05	0.10147842071426566	chip1_peak_1829
NC_000009.12	13291700	13292100	400	286.7233560250269	3.047686214542091	3.448318534142419e-05	0.10157528944207506	chip1_peak_1830
NC_000014.9	103694600	103694800	200	273.2371373486083	2.904336320357561	3.451229987518608e-05	0.10164265704755263	chip1_peak_1831
NC_000005.10	80184600	80184800	200	148.57533756034462	1.5792609795766905	3.474701168258452e-05	0.10220446710877547	chip1_peak_1832
NC_000010.11	128117300	128117600	300	399.16671160805464	4.24288729434996	3.480971668383302e-05	0.10235191667810893	chip1_peak_1833
NC_000019.10	55160900	55161100	200	155.06482805410047	1.6482401202766734	3.489131443409631e-05	0.1025283734458678	chip1_peak_1834
NC_000019.10	10679000	10679400	400	326.5756080214821	3.471290209388791	3.490955003882381e-05	0.1025283734458678	chip1_peak_1835
NC_000015.10	65304800	65305200	400	120.12772964541817	1.2768810699628665	3.491382039665106e-05	0.1025283734458678	chip1_peak_1836
NC_000011.10	69650400	69650700	300	168.6906746886482	1.7930741705099271	3.499535724257058e-05	0.10271319222724051	chip1_peak_1837
NC_000002.12	111884000	111884300	300	133.81762711258077	1.4223959396532326	3.5162446149337024e-05	0.10312825509018471	chip1_peak_1838
NC_000001.11	19179600	19179900	300	238.5754716071128	2.5359049434445446	3.5192096516768825e-05	0.10317803564583923	chip1_peak_1839
NC_000012.12	46361600	46362000	400	270.0787130714976	2.8707642868041274	3.5503284199440866e-05	0.1040154529396342	chip1_peak_1840
NC_000019.10	591800	592100	300	235.06404703478907	2.4985807421278534	3.557262858547317e-05	0.1041651201081981	chip1_peak_1841
NC_000004.12	2441900	2442100	200	159.15167155453727	1.691680657420027	3.5573567471306395e-05	0.1041651201081981	chip1_peak_1842
NC_000002.12	86195300	86195500	200	132.0879189357429	1.4040102460745434	3.580749168789067e-05	0.10473704187528035	chip1_peak_1843
NC_000022.11	21712800	21713100	300	180.15006978291294	1.914880224052121	3.585323856491012e-05	0.10483317576071788	chip1_peak_1844
NC_000008.11	94895200	94895800	600	128.65184847387118	1.3674870108417372	3.602889597529448e-05	0.1053089564424084	chip1_peak_1845
NC_000018.10	12057700	12058000	300	424.19458638834806	4.508917624088874	3.6084340946592894e-05	0.1054520811467869	chip1_peak_1846
NC_000014.9	50039700	50039900	200	227.4979907906412	2.4181583948401535	3.615658017327624e-05	0.10560631194592306	chip1_peak_1847
NC_000003.12	119185400	119185700	300	166.59404131319917	1.770788296335285	3.6277175096252735e-05	0.1059177593360655	chip1_peak_1848
NC_000016.10	84995000	84995200	200	140.06725723885404	1.4888255177869631	3.6437009035505204e-05	0.10627283604044904	chip1_peak_1849
NC_000019.10	44695600	44695800	200	203.2972338277823	2.160919799422936	3.655390340121716e-05	0.10655649407759771	chip1_peak_1850
NC_000020.11	59042100	59042600	500	178.85704952440486	1.9011362442396265	3.659926737513294e-05	0.10666962964950687	chip1_peak_1851
NC_000004.12	95084300	95084500	200	420.5176996688447	4.4698346657878245	3.6646477363528285e-05	0.1067826501573713	chip1_peak_1852
NC_000005.10	10511900	10512100	200	219.34505346375158	2.3314978763401597	3.665426247626574e-05	0.1067826501573713	chip1_peak_1853
NC_000013.11	19864000	19864400	400	166.5313631681378	1.7701220676704674	3.666315436768068e-05	0.1067826501573713	chip1_peak_1854
NC_000016.10	2057100	2057500	400	154.85623674154849	1.6460229278004441	3.668704399129924e-05	0.10682981720746906	chip1_peak_1855
NC_000022.11	49918300	49918600	300	121.1155433351259	1.2873808988097202	3.67330140796916e-05	0.10694454712380998	chip1_peak_1856
NC_000002.12	47807800	47808400	600	403.6486822241	4.29052778046129	3.686447641109345e-05	0.10725055587679236	chip1_peak_1857
NC_000017.11	1521600	1521900	300	212.61283849710873	2.259938729462078	3.6952954853930564e-05	0.1074695516907823	chip1_peak_1858
NC_000019.10	57280100	57280300	200	142.6138137128221	1.515893787243142	3.7174991016244145e-05	0.10805737618582348	chip1_peak_1859
NC_000001.11	53321600	53321800	200	223.0196133500266	2.370556101889571	3.7240898390078905e-05	0.10822962390194178	chip1_peak_1860
NC_000019.10	5803800	5804100	300	142.84627779398977	1.518364732008064	3.7324841349717906e-05	0.10845421584648855	chip1_peak_1861
NC_000015.10	98843900	98844300	400	249.51700395362482	2.6522064466102666	3.744291475240353e-05	0.10871967072866348	chip1_peak_1862
NC_000001.11	200042400	200042700	300	192.07442603635602	2.041628517859533	3.7466747718724674e-05	0.10876947006776531	chip1_peak_1863
NC_000001.11	15847400	15847800	400	137.82586570031862	1.465000956760308	3.7513459820146814e-05	0.10886145640122484	chip1_peak_1864
NC_000003.12	48656400	48656700	300	153.69513787908727	1.6336811882020321	3.752025549058547e-05	0.10886145640122484	chip1_peak_1865
NC_000007.14	68417800	68418100	300	188.6812293558514	2.0055610035496723	3.758719894699272e-05	0.10898309244808005	chip1_peak_1866
NC_000019.10	10479100	10479300	200	164.70083462549442	1.7506647179725479	3.7646423343468556e-05	0.10913537216468286	chip1_peak_1867
NC_000005.10	59254400	59254700	300	197.27719338361254	2.0969306130272507	3.7672872588727926e-05	0.10919260080654278	chip1_peak_1868
NC_000016.10	29691900	29692200	300	160.58560712327682	1.7069224770121765	3.7696460648792934e-05	0.10924151757121614	chip1_peak_1869
NC_000004.12	183334400	183334700	300	237.40153561435108	2.5234267533469703	3.778165961150863e-05	0.10946892891900595	chip1_peak_1870
NC_000012.12	122402900	122403200	300	252.85688050820764	2.6877072020240877	3.782151356313368e-05	0.10954540411803829	chip1_peak_1871
NC_000003.12	10248100	10248500	400	129.55853059412217	1.3771244629041342	3.786756522477381e-05	0.10965927481644071	chip1_peak_1872
NC_000008.11	38541000	38541300	300	220.93189113648228	2.348364947676599	3.793611577593335e-05	0.10982810419115585	chip1_peak_1873
NC_000022.11	17896600	17896900	300	185.25137424852238	1.9691038335674298	3.7981925064562835e-05	0.10991222979867661	chip1_peak_1874
NC_000011.10	67416900	67417200	300	248.95939122228785	2.646279379286876	3.806315494256353e-05	0.11010814354630256	chip1_peak_1875
NC_000020.11	17525900	17526100	200	193.92063600405618	2.0612525510939195	3.814906045157872e-05	0.11030419276013168	chip1_peak_1876
NC_000007.14	112459700	112460000	300	346.5947364864358	3.6840807636555364	3.8151256231447567e-05	0.11030419276013168	chip1_peak_1877
NC_000011.10	35009800	35010400	600	182.76690865356724	1.9426955505129164	3.817377303604176e-05	0.1103105140762045	chip1_peak_1878
NC_000004.12	24515700	24516000	300	195.8869994342696	2.0821537389222247	3.832730596240495e-05	0.11061671635858353	chip1_peak_1879
NC_000001.11	226570000	226570300	300	164.3093820406379	1.7465038269204425	3.833630342754916e-05	0.11062306998864181	chip1_peak_1880
NC_000019.10	49678400	49678800	400	139.5125155527891	1.4829289678417803	3.8356574516585174e-05	0.11066194672049275	chip1_peak_1881
NC_000011.10	102120100	102120400	300	243.96329994117735	2.593174118748891	3.842619945529635e-05	0.11082353533531314	chip1_peak_1882
NC_000003.12	45178300	45178900	600	199.3714654525334	2.1191913880210866	3.848231377334347e-05	0.11094605780749124	chip1_peak_1883
NC_000019.10	15177500	15177800	300	156.21888965042987	1.6605070582290826	3.8510295823344406e-05	0.11098741576795024	chip1_peak_1884
NC_000012.12	117140900	117141100	200	145.45048164731554	1.5460457563015493	3.856066059385521e-05	0.11109322904641845	chip1_peak_1885
NC_000019.10	19192700	19192900	200	135.23214680946225	1.437431380923694	3.865916728513575e-05	0.11129823152866176	chip1_peak_1886
NC_000012.12	57461600	57461900	300	130.53923318838045	1.3875487053464755	3.879395263752359e-05	0.11160731516090894	chip1_peak_1887
NC_000001.11	19715900	19716100	200	153.98443864643855	1.636756270653411	3.883315052933419e-05	0.11167463879676542	chip1_peak_1888
NC_000019.10	53898800	53899000	200	184.134788632932	1.957235241363543	3.8844796336772656e-05	0.11167463879676542	chip1_peak_1889
NC_000021.9	42009900	42010200	300	139.74715981037926	1.4854230864901286	3.901082021966873e-05	0.11211233804636116	chip1_peak_1890
NC_000005.10	132905900	132906400	500	193.86509350472951	2.060662169787472	3.9155733110009744e-05	0.11244938660541363	chip1_peak_1891
NC_000008.11	27872700	27873000	300	118.97615597782801	1.2646405771045246	3.922242274308759e-05	0.11260117697564478	chip1_peak_1892
NC_000004.12	74023600	74024100	500	191.58442414767566	2.036420110627091	3.9399321890753506e-05	0.11308908040529261	chip1_peak_1893
NC_000016.10	1812700	1812900	200	142.0434850414872	1.509831557596131	3.946742088775457e-05	0.11324144219800199	chip1_peak_1894
NC_000003.12	27534300	27534600	300	144.970283056694	1.5409415518685063	3.9473274114987964e-05	0.11324144219800199	chip1_peak_1895
NC_000004.12	1721500	1721900	400	179.74275993425385	1.9105507804099462	3.9487176432324245e-05	0.11326136387977807	chip1_peak_1896
NC_000019.10	3022600	3022900	300	261.48559965247205	2.7794249774774222	3.9499571620175424e-05	0.11327695639275728	chip1_peak_1897
NC_000023.11	107674000	107674400	400	226.80574708900477	2.410800286258316	3.9516081575989215e-05	0.11330434167429856	chip1_peak_1898
NC_000019.10	1447200	1447400	200	191.6777644594985	2.037412258548165	3.957082922766924e-05	0.11344133683050794	chip1_peak_1899
NC_000008.11	123418800	123419100	300	241.4179962805336	2.5661191658984843	3.974212699123021e-05	0.11381214544478598	chip1_peak_1900
NC_000019.10	46860500	46860800	300	134.56578324363906	1.4303483616622454	3.984839996087013e-05	0.1140964130837393	chip1_peak_1901
NC_000009.12	5721600	5721900	300	334.21749333628065	3.5525185712840477	3.995200344075791e-05	0.11433272310960545	chip1_peak_1902
NC_000005.10	181216200	181216400	200	182.73225627163754	1.9423272178169955	4.0008107380388666e-05	0.11444085047984086	chip1_peak_1903
NC_000004.12	174259900	174260100	200	294.55334001912746	3.1309139453057573	4.0117279515351446e-05	0.11464391667532586	chip1_peak_1904
NC_000017.11	4940300	4940600	300	125.19720118745109	1.330766315824451	4.012413302411568e-05	0.11464391667532586	chip1_peak_1905
NC_000004.12	4260200	4260500	300	192.8931002060534	2.050330501596674	4.0216773410567004e-05	0.11484813344256999	chip1_peak_1906
NC_000007.14	101248200	101248400	200	207.61808382534485	2.206847676228083	4.037032747916939e-05	0.11524620470706141	chip1_peak_1907
NC_000001.11	3478000	3478200	200	300.7401680554407	3.19667597731953	4.044440608422111e-05	0.11538704990889578	chip1_peak_1908
NC_000004.12	182176100	182176400	300	189.31588530817712	2.012306991123532	4.0448019770683005e-05	0.11538704990889578	chip1_peak_1909
NC_000019.10	10139000	10139200	200	310.5540406097104	3.300991176853921	4.0566913216446186e-05	0.11570594219083917	chip1_peak_1910
NC_000005.10	76805800	76806100	300	137.49935698366332	1.4615303775634343	4.0670489067541926e-05	0.11589982195690274	chip1_peak_1911
NC_000014.9	23035000	23035400	400	128.001314707181	1.3605722522384553	4.071205612648128e-05	0.11597766833163063	chip1_peak_1912
NC_000019.10	3249500	3249800	300	140.2939909950368	1.4912355528558512	4.1044012646501544e-05	0.11686196733168841	chip1_peak_1913
NC_000012.12	104306700	104307000	300	205.8835226088227	2.188410397935998	4.1272572753604575e-05	0.11734852183752799	chip1_peak_1914
NC_000019.10	10116000	10116500	500	211.42517167757427	2.247314589442427	4.1336174895218505e-05	0.11750785739008654	chip1_peak_1915
NC_000016.10	57146700	57147000	300	169.47259194039472	1.8013854516768946	4.138250686439282e-05	0.11759234641860904	chip1_peak_1916
NC_000008.11	101166400	101166700	300	259.88232152276714	2.762383154579842	4.155567646987324e-05	0.11796800650705437	chip1_peak_1917
NC_000005.10	40834800	40835100	300	173.43577524315708	1.8435115598704594	4.1678785621314785e-05	0.11823500808206108	chip1_peak_1918
NC_000003.12	182117600	182118000	400	478.96711360786287	5.091114618630108	4.178333504575653e-05	0.11851094176526984	chip1_peak_1919
NC_000006.12	26121100	26121600	500	140.9421702709807	1.4981252847257365	4.182638716425033e-05	0.11859172302599261	chip1_peak_1920
NC_000001.11	26991000	26991300	300	136.42906645261786	1.4501538725509249	4.2090124777302584e-05	0.11918639621373146	chip1_peak_1921
NC_000001.11	206724200	206724600	400	154.09583040588947	1.6379402939377317	4.217021569619601e-05	0.11935868556357268	chip1_peak_1922
NC_000009.12	97997800	97998000	200	353.16394416066765	3.7539072470881347	4.219933193666241e-05	0.11942033110259966	chip1_peak_1923
NC_000020.11	9066300	9066600	300	236.21520751772974	2.5108168430971713	4.237015977863708e-05	0.11980348341047016	chip1_peak_1924
NC_000006.12	73695900	73696100	200	129.77478306726562	1.3794230886261432	4.237906813447025e-05	0.11980399904892652	chip1_peak_1925
NC_000023.11	70134200	70134400	200	171.64436510618566	1.8244700138494852	4.254208150277083e-05	0.12022307296235592	chip1_peak_1926
NC_000002.12	27582800	27583000	200	129.01744611840775	1.371373080385461	4.2644570319132246e-05	0.12042907301047387	chip1_peak_1927
NC_000010.11	117342700	117343100	400	137.3107114979499	1.459525196491983	4.280793054580277e-05	0.12084847322393925	chip1_peak_1928
NC_000009.12	14320900	14321100	200	243.0930850743362	2.583924290307535	4.2935956453569457e-05	0.121167867005316	chip1_peak_1929
NC_000017.11	58658700	58659200	500	118.83840585762186	1.2631763812740073	4.317021587255903e-05	0.12172344509732913	chip1_peak_1930
NC_000009.12	134419700	134420100	400	151.97467424032877	1.615393758160904	4.320665076348068e-05	0.12180507841477616	chip1_peak_1931
NC_000006.12	35472500	35472800	300	361.4172688302178	3.8416348189477936	4.336279454254938e-05	0.12220293901862121	chip1_peak_1932
NC_000016.10	69418300	69418600	300	261.79498369500334	2.7827135323216936	4.3397168636906215e-05	0.12227864031100802	chip1_peak_1933
NC_000019.10	1250700	1251000	300	161.14663298622247	1.712885823745436	4.3470165071110585e-05	0.12245397226993392	chip1_peak_1934
NC_000019.10	10113400	10113800	400	215.50008823523092	2.290628350798846	4.3629654152757805e-05	0.12280615973912629	chip1_peak_1935
NC_000003.12	12309700	12310000	300	306.4226389017667	3.257077014413186	4.373358780469481e-05	0.12305614811774442	chip1_peak_1936
NC_000003.12	181851300	181851500	200	458.63280734770035	4.874973925627181	4.37773362723757e-05	0.12313667511445565	chip1_peak_1937
NC_000003.12	71208700	71209000	300	204.59767641177666	2.1747426738165285	4.387836388721518e-05	0.1233995215163975	chip1_peak_1938
NC_000016.10	2767100	2767900	800	196.4464798607461	2.0881006586525093	4.39424690730387e-05	0.12355845776375939	chip1_peak_1939
NC_000017.11	40516700	40517000	300	133.84276485615865	1.4226631378181434	4.40451870060639e-05	0.12382589258088446	chip1_peak_1940
NC_000016.10	31333600	31333900	300	153.83821505099942	1.635202007191101	4.42469352896733e-05	0.12432865613382948	chip1_peak_1941
NC_000012.12	104322100	104322400	300	335.5130873092887	3.5662899080384762	4.43236325474785e-05	0.12445822938042105	chip1_peak_1942
NC_000002.12	241665500	241665900	400	133.58764503640523	1.4199513770167282	4.445364331382589e-05	0.12478024225195403	chip1_peak_1943
NC_000016.10	87845900	87846400	500	147.3452298899598	1.5661857204090797	4.45036213387128e-05	0.12487818579394946	chip1_peak_1944
NC_000022.11	36355500	36355700	200	257.20004541849573	2.7338722721044353	4.458808901456463e-05	0.12505054620895978	chip1_peak_1945
NC_000001.11	150579200	150579500	300	168.5536356019668	1.7916175325118149	4.481907656573028e-05	0.12554620849505707	chip1_peak_1946
NC_000008.11	133794600	133794900	300	305.0026107300048	3.2419830215716594	4.484489061988561e-05	0.1255752983957213	chip1_peak_1947
NC_000001.11	232542600	232543000	400	225.55289056691734	2.3974832213212287	4.5083970439005374e-05	0.12611460147733694	chip1_peak_1948
NC_000020.11	49279000	49279300	300	262.00634982446644	2.784960219330093	4.51960780019643e-05	0.126363056184865	chip1_peak_1949
NC_000003.12	46717700	46718200	500	222.09559018486766	2.3607343255912823	4.522079609473578e-05	0.12641045259273492	chip1_peak_1950
NC_000005.10	134466400	134466600	200	143.37483296167335	1.5239829359817707	4.531082303575271e-05	0.1265968918698601	chip1_peak_1951
NC_000003.12	47588600	47589000	400	302.65255414322894	3.2170034204599687	4.534032647846463e-05	0.12663585082370407	chip1_peak_1952
NC_000005.10	142922500	142922900	400	163.09712161665823	1.7336182725874525	4.5351374062785026e-05	0.1266449763692267	chip1_peak_1953
NC_000007.14	112476700	112477200	500	267.2122670979635	2.84029579620266	4.5423814532943036e-05	0.12682551072265652	chip1_peak_1954
NC_000023.11	46320600	46320800	200	158.2557996680579	1.6821581112407733	4.5661174793101226e-05	0.12743545102386947	chip1_peak_1955
NC_000011.10	62850600	62850900	300	205.07131120183058	2.1797771092402294	4.566575728996612e-05	0.12743545102386947	chip1_peak_1956
NC_000001.11	41014200	41014600	400	272.11470294317735	2.8924055592518596	4.583877738486466e-05	0.12783062283790567	chip1_peak_1957
NC_000012.12	75986400	75986800	400	224.08078321009899	2.381835659992776	4.591338540530196e-05	0.1280167503212892	chip1_peak_1958
NC_000002.12	231451800	231452400	600	159.57774496082808	1.6962095457001367	4.59375883651309e-05	0.1280493022564191	chip1_peak_1959
NC_000011.10	27390400	27390600	200	570.6560619905094	6.0657096006561355	4.6082873371289e-05	0.128401344285826	chip1_peak_1960
NC_000012.12	56449000	56449400	400	133.01738899269318	1.413889919354978	4.7229791035413494e-05	0.13096929674593583	chip1_peak_1961
NC_000008.11	38449700	38450100	400	224.94010421512883	2.3909696936383202	4.728477901899281e-05	0.13105480108541004	chip1_peak_1962
NC_000006.12	9192700	9193000	300	182.2673344571307	1.9373853957605158	4.743915457032787e-05	0.13139317971684952	chip1_peak_1963
NC_000010.11	99775800	99776000	200	146.29232327822706	1.5549939953600118	4.74525757095494e-05	0.1314079928097428	chip1_peak_1964
NC_000016.10	89837800	89838100	300	131.29069862516474	1.3955363031625123	4.752782603004037e-05	0.13159399213110334	chip1_peak_1965
NC_000012.12	117487000	117487200	200	170.43411536029038	1.811605831740804	4.776801488337102e-05	0.13207929142623234	chip1_peak_1966
NC_000004.12	150244700	150245000	300	204.81507550592022	2.1770534873877025	4.7836100332870444e-05	0.1322450848170596	chip1_peak_1967
NC_000024.10	13480100	13480300	200	140.54336618839096	1.4938862519463287	4.793399138359557e-05	0.13247071225385867	chip1_peak_1968
NC_000017.11	41930600	41930800	200	138.77108092936055	1.4750479911674903	4.813798460418333e-05	0.13292163263822931	chip1_peak_1969
NC_000010.11	32893400	32893900	500	163.53946413161853	1.7383200911056225	4.832731157596916e-05	0.13337595266656066	chip1_peak_1970
NC_000008.11	47903500	47903800	300	185.8528428958684	1.975497061277961	4.8335293267548305e-05	0.13337595266656066	chip1_peak_1971
NC_000008.11	29738500	29738900	400	339.14523503725536	3.6048973194233302	4.8471281889808144e-05	0.13361529539326436	chip1_peak_1972
NC_000004.12	39505800	39506000	200	236.7126322936165	2.5161041508814366	4.857410396507809e-05	0.13385339775463578	chip1_peak_1973
NC_000019.10	8388100	8388500	400	220.475358923282	2.3435123017256236	4.866205354827757e-05	0.13400501313311666	chip1_peak_1974
NC_000008.11	123042000	123042200	200	143.61614913652755	1.5265479728509155	4.887774096364258e-05	0.13453069256140207	chip1_peak_1975
NC_000014.9	50472100	50472500	400	524.3109445576958	5.573090591624337	4.9018414260138695e-05	0.13487226940322436	chip1_peak_1976
NC_000005.10	136019500	136019800	300	195.61293303017095	2.0792405880257636	4.9076604818328486e-05	0.13500955738347822	chip1_peak_1977
NC_000002.12	241093100	241093400	300	278.2271131466906	2.957376577215418	4.9127119078319924e-05	0.13510285592661242	chip1_peak_1978
NC_000016.10	66270500	66270800	300	148.66818701679588	1.5802479100185534	4.9225899482200085e-05	0.13526024925336544	chip1_peak_1979
NC_000013.11	45409900	45410200	300	263.8545755867508	2.804605679173915	4.9256991435208674e-05	0.1352784051591584	chip1_peak_1980
NC_000010.11	4726400	4726700	300	198.94926799683628	2.114703698621167	4.927406047918174e-05	0.1352784051591584	chip1_peak_1981
NC_000019.10	2783100	2783400	300	130.67886678643447	1.3890329213439996	4.943929848857018e-05	0.1356634102909612	chip1_peak_1982
NC_000001.11	3587300	3587600	300	136.5324683997978	1.4512529692319418	4.947219193571408e-05	0.1357307901064245	chip1_peak_1983
NC_000023.11	3814800	3815000	200	119.60520426844785	1.2713269588146914	4.951846837410398e-05	0.13583485829750452	chip1_peak_1984
NC_000002.12	96536300	96536600	300	153.58977494430013	1.6325612474747535	4.971294881103961e-05	0.13620766413891178	chip1_peak_1985
NC_000016.10	4693600	4693800	200	126.25046289193013	1.341961815282701	4.988332714143715e-05	0.13660549976904085	chip1_peak_1986
NC_000017.11	35119900	35120300	400	131.54671512300732	1.3982575950795268	4.99449554845369e-05	0.13675126239160548	chip1_peak_1987
NC_000012.12	14770000	14770300	300	132.43101869781498	1.407657177491559	5.015284471098544e-05	0.13713593178994601	chip1_peak_1988
NC_000017.11	50560000	50560300	300	146.95540642966927	1.562042145910988	5.032983621636855e-05	0.13757367033386908	chip1_peak_1989
NC_000011.10	64778300	64778600	300	126.7646712158892	1.3474275214674323	5.049506406005388e-05	0.13797897045858917	chip1_peak_1990
NC_000017.11	44511800	44512100	300	210.16033409955386	2.2338701735301387	5.067392731350882e-05	0.13839802006125843	chip1_peak_1991
NC_000016.10	87827200	87827500	300	139.13114801581568	1.478875274409822	5.086524731694937e-05	0.13887394140598866	chip1_peak_1992
NC_000002.12	68185500	68185800	300	202.11008837122867	2.1483012011589047	5.093481184486971e-05	0.1390405476023116	chip1_peak_1993
NC_000002.12	10121100	10121300	200	271.25212378196306	2.883236893486261	5.098584860381627e-05	0.13913320093825096	chip1_peak_1994
NC_000023.11	13653000	13653300	300	118.79528320856035	1.2627180150463608	5.13212001703084e-05	0.13988417236205955	chip1_peak_1995
NC_000014.9	39187800	39188200	400	223.71275682125244	2.3779237744476815	5.146041825166532e-05	0.14016974897123974	chip1_peak_1996
NC_000012.12	83806100	83806300	200	159.59676323985985	1.6964116978639263	5.162864069325749e-05	0.1405103970970405	chip1_peak_1997
NC_000003.12	30193600	30194100	500	324.3235294012227	3.4473520515066327	5.1890519102580575e-05	0.1411287299611571	chip1_peak_1998
NC_000001.11	25012300	25012600	300	215.59966022906093	2.2916867375210064	5.195392801918209e-05	0.14120703177768743	chip1_peak_1999
[truncated: 436,440 more rows]
