# Supplementary material for: Cell-cell contact-driven EphB1 cis- and trans- signalings regulate cancer stem cells enrichment after chemotherapy
Source: Cell Death Dis. 2022 Nov 19;13(11):980. doi: 10.1038/s41419-022-05385-5 (PMC9675789; doi:10.1038/s41419-022-05385-5)
Supplement: Supplementary file 5 — Supplementary Table 3 [file 41419_2022_5385_MOESM5_ESM.xls]

chr	start	end	length	signal value	fold change	p-value	Benjamini-Hochberg FDR	peak name
NC_000010.11	102776800	102777700	900	131.94793093310912	2.388943246308892	2.0561094053186832e-21	2.0817837657032855e-14	chip1_peak_1
NC_000007.14	102064300	102065200	900	114.12900605967288	2.0663281061407526	2.557470457599241e-21	2.0817837657032855e-14	chip1_peak_2
NC_000011.10	15892900	15893900	1000	135.54663562871664	2.454098502759181	1.6277040853936403e-20	8.833019439899448e-14	chip1_peak_3
NC_000010.11	3962700	3963900	1200	115.05158501238232	2.083031579569065	4.871224969981164e-20	1.6544793788501444e-13	chip1_peak_4
NC_000012.12	13339300	13340200	900	94.47227655631939	1.7104391516154802	5.0813180069724247e-20	1.6544793788501444e-13	chip1_peak_5
NC_000012.12	69966300	69967300	1000	148.30009528003703	2.685002398603824	1.063922480124217e-19	2.886780230452803e-13	chip1_peak_6
NC_000020.11	22827700	22828600	900	144.30646593726783	2.612696953727193	1.9411747583332619e-19	4.514623967358598e-13	chip1_peak_7
NC_000009.12	71681700	71682500	800	94.78134024672556	1.716034810529218	2.4472748182961686e-19	4.980210985238454e-13	chip1_peak_8
NC_000010.11	73648900	73649700	800	151.77891830499337	2.7479871738238804	3.4446944549962897e-19	6.231077945624179e-13	chip1_peak_9
NC_000011.10	46914100	46914900	800	125.34780540815812	2.2694466753045632	1.1133013707343477e-18	1.8124570808185337e-12	chip1_peak_10
NC_000005.10	138668800	138669800	1000	108.57248031818511	1.9657261145127214	2.2500600177543546e-18	3.0525855491967736e-12	chip1_peak_11
NC_000015.10	79635900	79636800	900	104.24087088558294	1.8873014736223026	3.875584843333867e-18	4.853431270180146e-12	chip1_peak_12
NC_000008.11	133383000	133383900	900	116.57166182430954	2.110552869278149	5.923634884049688e-18	6.888350445164027e-12	chip1_peak_13
NC_000003.12	101928700	101929600	900	112.50636310300126	2.0369498362042844	6.4265718105645815e-18	6.974982030704748e-12	chip1_peak_14
NC_000002.12	109466700	109467500	800	140.08578917392362	2.536280770636337	7.895994787493305e-18	8.034185553267271e-12	chip1_peak_15
NC_000011.10	47885900	47886600	700	128.28950239831914	2.322706678001347	1.0405606318660838e-17	9.964911752419851e-12	chip1_peak_16
NC_000001.11	159960500	159961600	1100	130.94780902366452	2.3708358423946585	1.123797038093014e-17	1.0164133613160615e-11	chip1_peak_17
NC_000009.12	104952800	104953600	800	120.6237256249952	2.18391628151057	3.1450993988329724e-17	2.191153446666239e-11	chip1_peak_18
NC_000023.11	10259500	10260300	800	124.69653008419007	2.257655207445398	3.2301972761455564e-17	2.191153446666239e-11	chip1_peak_19
NC_000015.10	92920900	92922200	1300	112.85006498284157	2.0431726263517436	4.6971718353920336e-17	2.9270086094155155e-11	chip1_peak_20
NC_000008.11	66167900	66168900	1000	120.94462511823153	2.189726229962884	4.854368897917885e-17	2.9270086094155155e-11	chip1_peak_21
NC_000016.10	67186000	67187300	1300	97.5941269661725	1.7669608674155255	5.998376199705807e-17	3.2923577845355895e-11	chip1_peak_22
NC_000003.12	177459200	177460000	800	139.33353174587876	2.5226610019176863	6.066990175815959e-17	3.2923577845355895e-11	chip1_peak_23
NC_000005.10	57482300	57483300	1000	116.46090077486642	2.108547518689094	6.322787244221015e-17	3.3204875947495973e-11	chip1_peak_24
NC_000003.12	31277300	31278100	800	128.22913918446238	2.3216137901398333	6.79932688547584e-17	3.4591622275230674e-11	chip1_peak_25
NC_000001.11	152182400	152183500	1100	98.79934001261738	1.7887814867106282	9.281998122494855e-17	4.579125261762877e-11	chip1_peak_26
NC_000007.14	26448700	26450300	1600	113.73154282659385	2.0591319561169863	9.734881603847034e-17	4.661296667000735e-11	chip1_peak_27
NC_000005.10	27708300	27709100	800	125.39273500378653	2.270260134471955	1.167196833228507e-16	5.429140035225837e-11	chip1_peak_28
NC_000001.11	91650600	91651400	800	105.38972290727688	1.9081016654769622	1.3155536579283662e-16	5.776525695574862e-11	chip1_peak_29
NC_000009.12	110546100	110547300	1200	150.95652014986217	2.733097493443264	1.3344571899897193e-16	5.776525695574862e-11	chip1_peak_30
NC_000003.12	38151600	38152500	900	119.93683728197904	2.1714800329357544	1.3483272714978196e-16	5.776525695574862e-11	chip1_peak_31
NC_000005.10	157463500	157464700	1200	107.16788792305557	1.9402956928878259	1.5402389458713231e-16	6.429518954882552e-11	chip1_peak_32
NC_000017.11	51056800	51057700	900	99.15961619858936	1.7953043579310948	1.628170441073489e-16	6.626662650106526e-11	chip1_peak_33
NC_000004.12	11650600	11651300	700	102.87097973521726	1.8624993248602772	1.679343688951309e-16	6.66823224431426e-11	chip1_peak_34
NC_000020.11	23009500	23010600	1100	117.21334134928148	2.122170603308806	2.298558159446369e-16	8.504676682742362e-11	chip1_peak_35
NC_000005.10	134436100	134437300	1200	88.81070542846044	1.6079352926026955	2.4139622825964576e-16	8.733190903964565e-11	chip1_peak_36
NC_000003.12	69664800	69665700	900	117.02617197480855	2.1187818649640597	2.8233708594699705e-16	9.992291240506528e-11	chip1_peak_37
NC_000008.11	27258200	27258800	600	115.83684024156577	2.0972487799686492	3.083995311883772e-16	1.0682449260715889e-10	chip1_peak_38
NC_000015.10	55737300	55738000	700	105.66116754682504	1.9130162240745054	3.374579690287294e-16	1.1242195472687443e-10	chip1_peak_39
NC_000007.14	55072700	55073500	800	103.40591280841217	1.8721843933823754	4.025011402735036e-16	1.2848485134662207e-10	chip1_peak_40
NC_000005.10	111976400	111977300	900	161.74748373233783	2.9284700118997233	4.2511513770345446e-16	1.2934072047422489e-10	chip1_peak_41
NC_000010.11	3977600	3979100	1500	171.4949902219028	3.1049505344204085	4.470978711116467e-16	1.3234114868819589e-10	chip1_peak_42
NC_000002.12	31297400	31298300	900	111.29526361859453	2.0150226417919037	4.72323636099107e-16	1.3731141405024028e-10	chip1_peak_43
NC_000004.12	8427500	8428500	1000	105.33776690790471	1.9071609918875574	5.002536863036693e-16	1.4041622445870405e-10	chip1_peak_44
NC_000015.10	93088000	93089500	1500	147.80148637920502	2.675974986368039	5.665954637534433e-16	1.5373644358343765e-10	chip1_peak_45
NC_000012.12	94941300	94942000	700	129.47372672746485	2.3441472924408524	6.098723518907412e-16	1.601408920318227e-10	chip1_peak_46
NC_000006.12	117167400	117168200	800	89.62078380882495	1.6226019210376172	6.711455265028628e-16	1.7343276089949507e-10	chip1_peak_47
NC_000009.12	22157100	22157800	700	105.64171571150833	1.9126640447695358	1.0966470542578169e-15	2.705066389326129e-10	chip1_peak_48
NC_000001.11	185483900	185485100	1200	103.91642268125551	1.8814272750575822	1.1702097373988284e-15	2.843438846189127e-10	chip1_peak_49
NC_000015.10	82942300	82943700	1400	109.29381032061666	1.9787859361066076	1.19155890182658e-15	2.844243469970516e-10	chip1_peak_50
NC_000018.10	57742900	57743700	800	116.44699183844665	2.1082956946590516	1.222953156315981e-15	2.844243469970516e-10	chip1_peak_51
NC_000002.12	121505000	121505600	600	106.51211546090818	1.9284228034572477	1.3347142777603341e-15	3.0604475782608944e-10	chip1_peak_52
NC_000012.12	108907400	108908300	900	96.65925155965967	1.7500347642721479	1.5150533973951456e-15	3.425708700106627e-10	chip1_peak_53
NC_000009.12	98502400	98503400	1000	128.10694357955117	2.319401414674626	1.837229972125606e-15	3.9355453112189805e-10	chip1_peak_54
NC_000007.14	43137000	43137900	900	113.22446521110645	2.0499512161364013	1.87977600871673e-15	3.974388932075397e-10	chip1_peak_55
NC_000002.12	71830700	71831700	1000	123.07564414302281	2.2283087486202757	1.9315693319982486e-15	4.0315373358277935e-10	chip1_peak_56
NC_000009.12	122777500	122778900	1400	97.14412508435925	1.7588134948210357	2.0581617668132362e-15	4.1883648554097946e-10	chip1_peak_57
NC_000001.11	232765800	232766800	1000	126.857564942155	2.296781168667106	2.155907820430895e-15	4.333114413158892e-10	chip1_peak_58
NC_000005.10	149605800	149606700	900	108.58854647113007	1.9660169953723194	2.523683882008818e-15	5.010442575627922e-10	chip1_peak_59
NC_000011.10	57900100	57900800	700	163.03914013212753	2.9518557051122496	3.367583393266623e-15	6.449921379907679e-10	chip1_peak_60
NC_000014.9	100416700	100417300	600	101.49666726518251	1.8376171272358826	4.163021005891083e-15	7.790123397973444e-10	chip1_peak_61
NC_000015.10	82936900	82937700	800	96.30351920437101	1.7435941600000642	4.4834627385019034e-15	8.294417274885368e-10	chip1_peak_62
NC_000012.12	30417300	30418400	1100	103.4172295633203	1.8723892854562165	4.758115941319399e-15	8.703621595868599e-10	chip1_peak_63
NC_000010.11	101244100	101245300	1200	95.61762424758275	1.7311758968783233	5.674521767385052e-15	1.026459324583417e-09	chip1_peak_64
NC_000010.11	35413000	35413600	600	88.35661427197932	1.599713882885903	6.4552786611084605e-15	1.154858006801937e-09	chip1_peak_65
NC_000001.11	152501500	152503300	1800	101.57451552497697	1.839026585293752	6.777068153523855e-15	1.1992480286398668e-09	chip1_peak_66
NC_000001.11	203177300	203178500	1200	125.26442420868116	2.2679370422853036	7.075998477501611e-15	1.2255043711243907e-09	chip1_peak_67
NC_000001.11	64476500	64477400	900	125.31841870939203	2.268914623342459	7.549751242896916e-15	1.2803137117592619e-09	chip1_peak_68
NC_000012.12	98418300	98419200	900	89.98423279143833	1.6291822363654282	8.280682334722367e-15	1.3897906245803248e-09	chip1_peak_69
NC_000010.11	99292000	99292700	700	112.6741201542466	2.0399871106182075	8.671662048782251e-15	1.426008575057981e-09	chip1_peak_70
NC_000010.11	97089300	97090200	900	150.51042809191574	2.725020908979023	8.96048186691632e-15	1.4587684192399876e-09	chip1_peak_71
NC_000017.11	61294200	61295700	1500	115.17982209047199	2.085353337094645	9.162913856231239e-15	1.4769548432034594e-09	chip1_peak_72
NC_000003.12	111314000	111314600	600	136.87671487869702	2.478179849232943	1.1409517254099786e-14	1.735955064543216e-09	chip1_peak_73
NC_000012.12	118355800	118356500	700	127.04005862839571	2.300085252756608	1.2080222909598252e-14	1.8209842104922552e-09	chip1_peak_74
NC_000002.12	70901600	70902600	1000	107.15124929782247	1.9399944473048343	1.2520447658947771e-14	1.870029021445121e-09	chip1_peak_75
NC_000003.12	4824700	4825500	800	98.13904777763025	1.7768267659036583	1.3171862931900945e-14	1.9318758406516386e-09	chip1_peak_76
NC_000015.10	68543000	68544300	1300	113.34820881634033	2.052191618451973	1.445534948976844e-14	2.0488348962206942e-09	chip1_peak_77
NC_000005.10	115559300	115560000	700	131.68106105059076	2.3841115145873193	1.4499423991805948e-14	2.0488348962206942e-09	chip1_peak_78
NC_000014.9	61493200	61493900	700	87.99772314350632	1.5932160884039235	1.4598558156837905e-14	2.0488348962206942e-09	chip1_peak_79
NC_000008.11	109600900	109601500	600	119.98447444771136	2.17234251319251	1.6078416493634748e-14	2.218279442724886e-09	chip1_peak_80
NC_000002.12	64273500	64274300	800	106.58335212433049	1.9297125572621676	1.7182865556131878e-14	2.3507346998056238e-09	chip1_peak_81
NC_000015.10	62941400	62942300	900	110.65545556954834	2.0034387912010385	1.7612341579018516e-14	2.3894109031494685e-09	chip1_peak_82
NC_000009.12	93325900	93326600	700	138.49742503126657	2.507523125370923	1.9086907154155966e-14	2.568060069269558e-09	chip1_peak_83
NC_000001.11	183272000	183273000	1000	99.86279856566291	1.808035613016826	1.948698777104969e-14	2.6003982756263926e-09	chip1_peak_84
NC_000005.10	99061300	99062300	1000	136.55396150447217	2.4723363359006365	2.038743720948896e-14	2.682777439560645e-09	chip1_peak_85
NC_000019.10	43752800	43753600	800	101.50583588178428	1.8377831268431055	2.0433903744449483e-14	2.682777439560645e-09	chip1_peak_86
NC_000003.12	153355400	153356100	700	134.8382451735655	2.4412729542142713	2.0763649429776256e-14	2.704261356136359e-09	chip1_peak_87
NC_000010.11	48399400	48400700	1300	172.26082790579355	3.1188161763426536	2.154799758282933e-14	2.762219485861483e-09	chip1_peak_88
NC_000004.12	188150900	188154700	3800	607.3063009427757	10.995400047717094	2.221280942985352e-14	2.8036196478467064e-09	chip1_peak_89
NC_000002.12	118913700	118914800	1100	99.81552500236897	1.8071797158537455	2.3007413162863994e-14	2.8697450394366997e-09	chip1_peak_90
NC_000017.11	20263500	20264300	800	156.43087763783194	2.8322118126772335	2.3091897551871102e-14	2.8697450394366997e-09	chip1_peak_91
NC_000001.11	50371500	50372300	800	152.11304985938526	2.754036691346424	2.5022371303831803e-14	3.0707386527041863e-09	chip1_peak_92
NC_000010.11	114754200	114755200	1000	105.8784171989191	1.916949571762967	2.5590129903475945e-14	3.0888983423204736e-09	chip1_peak_93
NC_000008.11	57468900	57469600	700	123.3754685503199	2.233737128495774	2.5614294391817405e-14	3.0888983423204736e-09	chip1_peak_94
NC_000006.12	87944400	87945100	700	116.59375109694639	2.110952799904635	2.6177195844600992e-14	3.1335685606500934e-09	chip1_peak_95
NC_000017.11	57523200	57524300	1100	97.86065179657159	1.7717863519006012	2.7208995331534594e-14	3.186784479102737e-09	chip1_peak_96
NC_000020.11	24785200	24786300	1100	100.10974590037642	1.812506643091234	2.8141460758774766e-14	3.2556590194913535e-09	chip1_peak_97
NC_000001.11	155038200	155039400	1200	106.06661047835915	1.9203568481085656	2.819700868636915e-14	3.2556590194913535e-09	chip1_peak_98
NC_000008.11	37781000	37782200	1200	106.74757070663892	1.9326857669999018	3.4925302593412105e-14	3.867923092363307e-09	chip1_peak_99
NC_000001.11	220487100	220487900	800	92.92490054322198	1.6824236044989178	4.858596616578093e-14	5.1362376498062934e-09	chip1_peak_100
NC_000019.10	33316400	33317600	1200	112.24184861599373	2.0321607493817875	4.925281612246464e-14	5.173141484101154e-09	chip1_peak_101
NC_000010.11	110353200	110354400	1200	92.1769317077128	1.6688814815917763	5.1186987981086315e-14	5.310598891817029e-09	chip1_peak_102
NC_000002.12	37689100	37690200	1100	98.74395852565576	1.7877787939945555	5.12139373039713e-14	5.310598891817029e-09	chip1_peak_103
NC_000018.10	54254200	54254900	700	153.86349921665263	2.7857289213077223	5.296292721480027e-14	5.457200128109792e-09	chip1_peak_104
NC_000002.12	223469200	223469800	600	100.52135228717091	1.8199588576952566	5.3740569313878835e-14	5.502500947940077e-09	chip1_peak_105
NC_000004.12	158175900	158176700	800	122.86490927186264	2.224493352322208	5.443446836595459e-14	5.535999592414268e-09	chip1_peak_106
NC_000008.11	37915700	37916500	800	84.02484240358858	1.5212863010635778	5.4891727886989767e-14	5.535999592414268e-09	chip1_peak_107
NC_000004.12	128355200	128355900	700	119.54846928124707	2.1644485538828433	5.841611671398828e-14	5.7988760076725424e-09	chip1_peak_108
NC_000009.12	116388200	116388900	700	117.8057319089994	2.132895950927426	6.093464142368041e-14	6.004265534180875e-09	chip1_peak_109
NC_000009.12	104906900	104907800	900	125.36824630979451	2.2698167618498193	6.1591584102786e-14	6.004265534180875e-09	chip1_peak_110
NC_000002.12	19607400	19608600	1200	89.21350109482009	1.6152279873800026	6.735893833512392e-14	6.356727407201455e-09	chip1_peak_111
NC_000012.12	69648300	69648900	600	112.72167469128964	2.0408480948662886	6.749119436709008e-14	6.356727407201455e-09	chip1_peak_112
NC_000012.12	121791500	121792500	1000	100.99703275513032	1.828571146143408	6.754989897715445e-14	6.356727407201455e-09	chip1_peak_113
NC_000017.11	78341500	78342400	900	97.22297489606515	1.7602410861732871	7.134758392505147e-14	6.586094441456449e-09	chip1_peak_114
NC_000003.12	136778700	136779600	900	108.90807483655666	1.9718021192859103	7.160547548018003e-14	6.586094441456449e-09	chip1_peak_115
NC_000017.11	48264500	48265700	1200	121.55957013444754	2.2008599304533094	7.274686991631564e-14	6.6534867565660494e-09	chip1_peak_116
NC_000009.12	98488500	98489100	600	107.4245662019747	1.9449429036213455	7.781722449039027e-14	7.017303034005703e-09	chip1_peak_117
NC_000002.12	30293400	30293900	500	90.06759432905973	1.6306915134029252	7.80178214227863e-14	7.017303034005703e-09	chip1_peak_118
NC_000001.11	222073500	222074200	700	101.2265938244769	1.8327273944631257	8.482389087703732e-14	7.569400881638538e-09	chip1_peak_119
NC_000005.10	151040300	151041100	800	89.64328164483422	1.623009248784334	8.508590230036867e-14	7.569400881638538e-09	chip1_peak_120
NC_000010.11	31754500	31755400	900	97.09942433094935	1.758004178887028	8.599498046101072e-14	7.575237105276196e-09	chip1_peak_121
NC_000008.11	107518400	107519100	700	125.51907653270302	2.2725475727068627	8.769104910618788e-14	7.675334455117307e-09	chip1_peak_122
NC_000011.10	34609600	34610400	800	98.87705658062697	1.7901885604628263	8.992028300682698e-14	7.804022927917224e-09	chip1_peak_123
NC_000014.9	65948100	65948700	600	123.88929671456086	2.2430400884895083	9.059940664554109e-14	7.804022927917224e-09	chip1_peak_124
NC_000009.12	98374400	98375600	1200	92.22847182463121	1.6698146255475435	9.257884405473197e-14	7.932555883924239e-09	chip1_peak_125
NC_000014.9	103160700	103161700	1000	106.51588108263286	1.9284909807793453	9.828060997759071e-14	8.377018285908881e-09	chip1_peak_126
NC_000008.11	140176100	140176800	700	107.32133217386645	1.9430738312342726	1.0000775464240757e-13	8.479835654942696e-09	chip1_peak_127
NC_000012.12	77122000	77122600	600	99.87585275704936	1.808271961719895	1.0223603493201774e-13	8.623859574538949e-09	chip1_peak_128
NC_000001.11	203692500	203693500	1000	87.41825227267776	1.5827246542942033	1.0703177733596937e-13	8.935793280659912e-09	chip1_peak_129
NC_000009.12	72665000	72665900	900	123.31168786147886	2.2325823665773856	1.1146011667557836e-13	9.138709368876688e-09	chip1_peak_130
NC_000001.11	241688600	241689400	800	175.49802324796323	3.177426234832918	1.189622383979185e-13	9.635362479041582e-09	chip1_peak_131
NC_000009.12	22208600	22209400	800	125.33476293117646	2.2692105386930974	1.272192440401265e-13	1.0152608293120728e-08	chip1_peak_132
NC_000008.11	41747400	41748100	700	106.51444842348761	1.928465042203688	1.3232459428900974e-13	1.0469078204035417e-08	chip1_peak_133
NC_000001.11	207051200	207052000	800	88.8334809665992	1.608347648201096	1.3979093811108477e-13	1.0941343980043742e-08	chip1_peak_134
NC_000007.14	36033900	36034600	700	103.1140712460543	1.8669005444848847	1.4575581159139072e-13	1.1299561044455695e-08	chip1_peak_135
NC_000012.12	55937900	55938700	800	232.87076429140876	4.216170997776194	1.5263123665621273e-13	1.1776492372750472e-08	chip1_peak_136
NC_000004.12	164536700	164537300	600	119.66956687857343	2.166641049704727	1.5355607494646225e-13	1.1791963577179502e-08	chip1_peak_137
NC_000001.11	151841100	151841900	800	140.63512289855677	2.546226565785618	1.6246143799554482e-13	1.2301747835902817e-08	chip1_peak_138
NC_000011.10	11979700	11980700	1000	129.84406994799266	2.350852429302337	1.6955886506351197e-13	1.266248648407801e-08	chip1_peak_139
NC_000005.10	83450200	83451400	1200	115.95917204543375	2.0994636213427618	1.7498638310740011e-13	1.3008137747437909e-08	chip1_peak_140
NC_000011.10	123474900	123475800	900	112.44141409748765	2.0357739216827078	1.7781479052755638e-13	1.3126693839575723e-08	chip1_peak_141
NC_000002.12	70344000	70345000	1000	124.43657559110991	2.252948680209997	1.819080223520099e-13	1.3303904250322532e-08	chip1_peak_142
NC_000006.12	36657800	36658600	800	116.9820262771923	2.1179825984243865	1.8323335236208745e-13	1.3317156283877393e-08	chip1_peak_143
NC_000001.11	41772900	41773900	1000	141.53217316152256	2.562467837264123	1.8418060928201857e-13	1.3326508315931852e-08	chip1_peak_144
NC_000003.12	4977200	4978500	1300	87.38272605139548	1.582081445069178	1.8879683447144705e-13	1.3502254469104587e-08	chip1_peak_145
NC_000005.10	143536300	143537000	700	89.19334094002804	1.6148629838115918	1.8909765717490097e-13	1.3502254469104587e-08	chip1_peak_146
NC_000002.12	2663500	2664300	800	141.79992804183095	2.5673155920447814	1.9059233982467695e-13	1.3549552337891776e-08	chip1_peak_147
NC_000001.11	115373200	115373900	700	120.52413149838215	2.1821131102561084	1.964585168555899e-13	1.3785986967656786e-08	chip1_peak_148
NC_000005.10	61313800	61314600	800	92.24249206415719	1.6700684647422193	2.0592177551069157e-13	1.4209763281634637e-08	chip1_peak_149
NC_000002.12	223846500	223847200	700	90.84565384842182	1.6447784340606557	2.0598891908535345e-13	1.4209763281634637e-08	chip1_peak_150
NC_000005.10	61672800	61673600	800	126.19950294528515	2.284866826759981	2.1192436044723233e-13	1.455752426336233e-08	chip1_peak_151
NC_000005.10	72597300	72598100	800	121.43430390350363	2.1985919606997273	2.1308114849987902e-13	1.45754864931231e-08	chip1_peak_152
NC_000010.11	125407100	125407800	700	125.16257377719492	2.266093020187253	2.1726275287222004e-13	1.47880151529917e-08	chip1_peak_153
NC_000008.11	142628000	142628900	900	127.12057705172997	2.301543054650639	2.1800484278940213e-13	1.47880151529917e-08	chip1_peak_154
NC_000005.10	156359300	156360000	700	135.58553809531642	2.454802839569854	2.314418751956627e-13	1.5505674155994414e-08	chip1_peak_155
NC_000017.11	64230500	64231500	1000	97.94877367646359	1.7733818158713606	2.5109051440923987e-13	1.654963197803134e-08	chip1_peak_156
NC_000019.10	43021400	43022100	700	99.54171817540735	1.8022223893883929	2.5524883481961996e-13	1.6755873573942657e-08	chip1_peak_157
NC_000002.12	100801300	100801900	600	112.09172793089012	2.0294427848462817	2.629244321083919e-13	1.717830444690747e-08	chip1_peak_158
NC_000008.11	125655300	125656400	1100	97.6505852831444	1.7679830563507684	2.665034703945672e-13	1.728558709601555e-08	chip1_peak_159
NC_000014.9	77638500	77639300	800	96.43086705657272	1.7458998179160146	2.7176146154931647e-13	1.751129754051144e-08	chip1_peak_160
NC_000015.10	59595100	59596000	900	92.48084418984307	1.6743838768663344	2.7213466159624317e-13	1.751129754051144e-08	chip1_peak_161
NC_000014.9	102527300	102528300	1000	99.67192624198785	1.8045798320483317	2.742184554191082e-13	1.7513506844844e-08	chip1_peak_162
NC_000010.11	86441000	86441800	800	93.31006870590502	1.6893971498544817	2.802136676224795e-13	1.7819862006229116e-08	chip1_peak_163
NC_000015.10	85580700	85581700	1000	98.06302042123106	1.7754502756599677	2.8744399125494763e-13	1.8208538915946905e-08	chip1_peak_164
NC_000006.12	33613500	33614400	900	112.30966935294158	2.033388657165907	2.912218398239773e-13	1.8376348679127234e-08	chip1_peak_165
NC_000003.12	119084600	119085400	800	106.80119110078262	1.9336565747840642	2.964126475893919e-13	1.8560017014744413e-08	chip1_peak_166
NC_000010.11	29865500	29866800	1300	97.96728202995898	1.7737169132523536	3.013976852684404e-13	1.8799850371338263e-08	chip1_peak_167
NC_000009.12	2094200	2094600	400	110.29996993466747	1.9970026538504726	3.062314580069094e-13	1.8968437019996316e-08	chip1_peak_168
NC_000007.14	46654600	46655500	900	100.20342548648551	1.8142027304263646	3.0643072449527594e-13	1.8968437019996316e-08	chip1_peak_169
NC_000003.12	191775300	191776200	900	167.32720969821392	3.0294920481542476	3.2065424399425085e-13	1.9773705100832467e-08	chip1_peak_170
NC_000003.12	14604800	14605500	700	99.04581221494878	1.79324391441979	3.251482951066446e-13	1.9975175085277985e-08	chip1_peak_171
NC_000015.10	62928500	62929700	1200	88.68441425906174	1.6056487661367638	3.295376220596297e-13	2.0053862430082532e-08	chip1_peak_172
NC_000007.14	27547200	27547900	700	132.83036845001342	2.404919951145339	3.301245619485108e-13	2.0053862430082532e-08	chip1_peak_173
NC_000007.14	73830500	73831200	700	124.64338615267363	2.2566930261108316	3.32115718024221e-13	2.0099818572416782e-08	chip1_peak_174
NC_000001.11	77511400	77512000	600	96.25449966623682	1.742706651619033	3.472019616187642e-13	2.0781086667634695e-08	chip1_peak_175
NC_000012.12	132392900	132394600	1700	92.75558868231823	1.6793581799502673	3.5114212708431624e-13	2.093993243245225e-08	chip1_peak_176
NC_000002.12	84481400	84482200	800	121.50693302663639	2.1999069252616295	3.539981000752155e-13	2.1033200208696022e-08	chip1_peak_177
NC_000002.12	129801500	129802300	800	120.01050093691529	2.1728137278994715	3.596987998011641e-13	2.1294197724132902e-08	chip1_peak_178
NC_000013.11	26459200	26460000	800	131.09320993402852	2.3734683544800306	4.1655939932370235e-13	2.409036731313234e-08	chip1_peak_179
NC_000003.12	36969800	36970400	600	114.74144049736441	2.077416352113112	4.424092306556281e-13	2.5061904031156802e-08	chip1_peak_180
NC_000012.12	6337900	6338900	1000	105.1747782724997	1.904210050580465	4.4335495130001415e-13	2.5061904031156802e-08	chip1_peak_181
NC_000001.11	246567300	246568100	800	148.5997595966861	2.6904278800066477	4.662206611399728e-13	2.6263261661637723e-08	chip1_peak_182
NC_000020.11	31987500	31988400	900	90.88961643520945	1.6455743853427551	4.749485127793666e-13	2.6662662885915068e-08	chip1_peak_183
NC_000017.11	71440400	71441500	1100	97.7594439711114	1.7699539643110656	4.81672697013464e-13	2.6825553781376705e-08	chip1_peak_184
NC_000012.12	1197100	1197900	800	110.65836163727072	2.003491406128833	4.844411642517898e-13	2.6825553781376705e-08	chip1_peak_185
NC_000002.12	31414600	31415500	900	138.32392353028865	2.5043818465645447	4.890157666662846e-13	2.6987076066691457e-08	chip1_peak_186
NC_000006.12	80607700	80608500	800	126.38702573777117	2.2882619638073787	5.098392258763262e-13	2.7946780517607945e-08	chip1_peak_187
NC_000015.10	83053100	83053700	600	113.60064913539252	2.056762100088411	5.233973690731848e-13	2.8593693567964995e-08	chip1_peak_188
NC_000015.10	79170200	79170800	600	92.85749215847922	1.681203162432589	5.446691042354189e-13	2.955741666557638e-08	chip1_peak_189
NC_000001.11	236083500	236084200	700	157.4251353084462	2.850213043393832	5.630619819802528e-13	3.041146904377005e-08	chip1_peak_190
NC_000005.10	68339500	68340500	1000	107.56955669046854	1.94756798493802	5.886627676500004e-13	3.1609138075966255e-08	chip1_peak_191
NC_000005.10	178385400	178386200	800	134.96843338822688	2.44363003745131	5.964197603231144e-13	3.162777465568413e-08	chip1_peak_192
NC_000012.12	7068400	7069400	1000	100.07268528844716	1.8118356534217002	6.033385744133074e-13	3.189079631460157e-08	chip1_peak_193
NC_000001.11	222068800	222069500	700	107.91737006420868	1.9538652144913478	6.125558662389135e-13	3.227321352297272e-08	chip1_peak_194
NC_000007.14	16708800	16709500	700	104.01518305479927	1.8832153510487086	6.176007425385863e-13	3.2434044115304906e-08	chip1_peak_195
NC_000001.11	88773700	88774700	1000	104.6478470219156	1.8946698566308522	6.257377680335959e-13	3.275570620520205e-08	chip1_peak_196
NC_000005.10	111530100	111531000	900	102.5248817901258	1.8562331534800929	6.340580856122122e-13	3.3084870458476594e-08	chip1_peak_197
NC_000005.10	154092300	154093200	900	106.4439322105358	1.9271883322962633	6.401386590527256e-13	3.318939953002825e-08	chip1_peak_198
NC_000020.11	23048500	23051600	3100	98.01003211914256	1.7744909120268095	6.440287139277018e-13	3.3285084544046645e-08	chip1_peak_199
NC_000003.12	172657400	172658200	800	133.38451730308887	2.414952925142298	6.49645689520579e-13	3.346913328354492e-08	chip1_peak_200
NC_000005.10	83095500	83096400	900	97.14358780640951	1.7588037672980628	6.634040340915501e-13	3.407013334353055e-08	chip1_peak_201
NC_000001.11	159141200	159142600	1400	102.4893243225405	1.8555893785346045	6.716011402325173e-13	3.4382645717642974e-08	chip1_peak_202
NC_000002.12	231578900	231579500	600	531.3700308313062	9.620558939184312	7.015671306596561e-13	3.558108511406877e-08	chip1_peak_203
NC_000008.11	119415700	119417300	1600	101.47538471205579	1.8372318024248246	7.221719308289709e-13	3.651234447726126e-08	chip1_peak_204
NC_000002.12	56448300	56449400	1100	114.06335235852578	2.065139432966104	7.258353203852807e-13	3.658394731965764e-08	chip1_peak_205
NC_000011.10	114017600	114018200	600	98.30020099835282	1.7797444766668626	7.418446348877339e-13	3.716075992785931e-08	chip1_peak_206
NC_000010.11	52518300	52519200	900	176.44534178560713	3.194577623313233	7.569261691742247e-13	3.758383903614809e-08	chip1_peak_207
NC_000009.12	116095900	116096800	900	112.99525078649064	2.045801243887726	7.572790562573337e-13	3.758383903614809e-08	chip1_peak_208
NC_000015.10	50676700	50677600	900	101.81035508980534	1.8432965070092715	7.59524959050591e-13	3.758383903614809e-08	chip1_peak_209
NC_000017.11	4854200	4854800	600	142.5803222373917	2.5814447824743656	7.658201980213397e-13	3.7780514157065964e-08	chip1_peak_210
NC_000002.12	158501200	158501800	600	127.9814648559145	2.31712959769904	7.723115335649012e-13	3.789554826873278e-08	chip1_peak_211
NC_000001.11	212179400	212180100	700	117.91817314488065	2.134931721622469	7.728074338732026e-13	3.789554826873278e-08	chip1_peak_212
NC_000012.12	55727400	55728300	900	109.79605949347363	1.9878792561835186	7.851603746017363e-13	3.838567018631985e-08	chip1_peak_213
NC_000003.12	120170100	120170700	600	94.78932491733258	1.7161793745613005	8.141607556721754e-13	3.9448080398451315e-08	chip1_peak_214
NC_000003.12	119638600	119639300	700	143.23539520008393	2.593305007329703	8.367913890962116e-13	4.042427959613319e-08	chip1_peak_215
NC_000015.10	56816900	56817900	1000	126.95475161940526	2.2985407525772614	8.499388218322891e-13	4.0817176159539076e-08	chip1_peak_216
NC_000010.11	48655000	48656000	1000	99.50627292871299	1.801580646224211	8.623161504649667e-13	4.1048321346564236e-08	chip1_peak_217
NC_000003.12	38030800	38031600	800	98.19666830175238	1.777869996827985	8.903255990285388e-13	4.1891677281351994e-08	chip1_peak_218
NC_000009.12	114348400	114349700	1300	81.33743235194547	1.4726302134119258	9.001657823346477e-13	4.211126074728528e-08	chip1_peak_219
NC_000017.11	40209300	40210000	700	99.82481002680633	1.8073478230477316	9.256292936966072e-13	4.3178410502078015e-08	chip1_peak_220
NC_000001.11	56064500	56065300	800	110.40072797882898	1.9988268980611146	9.510959302405884e-13	4.3968844493569266e-08	chip1_peak_221
NC_000006.12	134706700	134707600	900	99.64713504009072	1.8041309824610652	9.533772194060887e-13	4.3968844493569266e-08	chip1_peak_222
NC_000017.11	65362700	65363400	700	116.03612731434099	2.100856911624949	9.654785354275755e-13	4.432240178153622e-08	chip1_peak_223
NC_000020.11	24502000	24503000	1000	92.39470778693013	1.6728243603468633	9.66488413372252e-13	4.432240178153622e-08	chip1_peak_224
NC_000008.11	27333800	27335400	1600	81.57551213607739	1.4769406947386317	1.005167051421556e-12	4.583793196307582e-08	chip1_peak_225
NC_000002.12	138072100	138072800	700	99.74985585965464	1.8059907631064849	1.0276561607310542e-12	4.660240920651002e-08	chip1_peak_226
NC_000003.12	119831800	119832600	800	153.67161315035014	2.7822547863295353	1.0349799116336122e-12	4.680415480820351e-08	chip1_peak_227
NC_000020.11	59830800	59831700	900	114.34569825663301	2.0702513609943525	1.0816582798151032e-12	4.8377529098549554e-08	chip1_peak_228
NC_000011.10	34349700	34350900	1200	121.71561853287864	2.2036852174047077	1.1003550167235243e-12	4.8811454714085414e-08	chip1_peak_229
NC_000001.11	159996600	159997100	500	87.56299590925909	1.5853452663084413	1.1353296057838572e-12	4.968599720272184e-08	chip1_peak_230
NC_000002.12	70357300	70358400	1100	96.5193114921636	1.7475011218211554	1.1496276944708228e-12	4.990923775411806e-08	chip1_peak_231
NC_000020.11	5354200	5355200	1000	103.72678801273543	1.8779939020791403	1.2193482183251551e-12	5.196600999998515e-08	chip1_peak_232
NC_000005.10	155128600	155129900	1300	104.942968101468	1.9000130818322953	1.2584478598608982e-12	5.335301782392797e-08	chip1_peak_233
NC_000005.10	53397800	53398400	600	139.77896888276362	2.530725728907272	1.2625186084296025e-12	5.338657330037224e-08	chip1_peak_234
NC_000016.10	69513400	69514200	800	130.1001326727427	2.355488495306533	1.2715179238859701e-12	5.362782324937285e-08	chip1_peak_235
NC_000001.11	160837600	160838400	800	109.53628585558315	1.9831760033669041	1.3194100108673855e-12	5.5503937994680294e-08	chip1_peak_236
NC_000010.11	104329700	104330700	1000	95.43143656083657	1.7278049321829871	1.3350727253780173e-12	5.587407028471486e-08	chip1_peak_237
NC_000015.10	25830600	25831500	900	94.70806582574625	1.7147081627228613	1.3419167750371772e-12	5.5891968894858365e-08	chip1_peak_238
NC_000007.14	156558100	156558700	600	121.31470299167393	2.1964265626631883	1.3423667264018207e-12	5.5891968894858365e-08	chip1_peak_239
NC_000012.12	32217800	32218600	800	112.05046275447897	2.0286956707096824	1.4537657341746254e-12	6.006938612997222e-08	chip1_peak_240
NC_000007.14	134741900	134743100	1200	103.97261637043755	1.882444672854632	1.4653911885345666e-12	6.037097179345965e-08	chip1_peak_241
NC_000015.10	45631200	45632200	1000	118.46219433680454	2.1447813323219678	1.493861920047239e-12	6.095264391812354e-08	chip1_peak_242
NC_000005.10	126777400	126778100	700	113.66781679148947	2.0579781837152513	1.5233775200803563e-12	6.200154885303411e-08	chip1_peak_243
NC_000013.11	98216100	98216600	500	115.23236698320528	2.0863046727142	1.5375353457467406e-12	6.242171883923826e-08	chip1_peak_244
NC_000017.11	57898800	57899700	900	111.80688439721739	2.024285636634786	1.5758883450114186e-12	6.348306344952792e-08	chip1_peak_245
NC_000003.12	129611800	129612800	1000	86.758903813178	1.5707870207280912	1.576031742020254e-12	6.348306344952792e-08	chip1_peak_246
NC_000003.12	12990400	12991500	1100	105.78983036028747	1.91534568962276	1.6070049510943425e-12	6.419363431254295e-08	chip1_peak_247
NC_000012.12	725900	727300	1400	110.05522317840911	1.9925714656818925	1.6087817817148847e-12	6.419363431254295e-08	chip1_peak_248
NC_000003.12	64351700	64352700	1000	114.0335210345229	2.0645993309766215	1.6154934173526835e-12	6.420181810140151e-08	chip1_peak_249
NC_000006.12	98832500	98833100	600	121.68643704676965	2.2031568808581294	1.6357735707115993e-12	6.479423289100581e-08	chip1_peak_250
NC_000017.11	17940300	17941500	1200	118.76617835057718	2.1502850226909827	1.6603864430245193e-12	6.545067268992959e-08	chip1_peak_251
NC_000017.11	41792500	41793300	800	86.72636320943546	1.5701978666959526	1.6715453319179494e-12	6.54921518481842e-08	chip1_peak_252
NC_000007.14	36161800	36162500	700	131.00167858079502	2.3718111613237123	1.6736862426548149e-12	6.54921518481842e-08	chip1_peak_253
NC_000001.11	168483300	168484100	800	97.390414281612	1.763272609187248	1.6752953570447605e-12	6.54921518481842e-08	chip1_peak_254
NC_000008.11	129459500	129460600	1100	101.09136494515997	1.8302790490009004	1.6829672467960571e-12	6.54921518481842e-08	chip1_peak_255
NC_000011.10	92130200	92130800	600	114.40753409550094	2.071370911021387	1.6855758318010368e-12	6.54921518481842e-08	chip1_peak_256
NC_000001.11	172654500	172655000	500	171.09108668174338	3.0976377813700156	1.7259295289411398e-12	6.663557460523509e-08	chip1_peak_257
NC_000008.11	131761700	131762500	800	145.0830670011396	2.626757468761364	1.727006888511026e-12	6.663557460523509e-08	chip1_peak_258
NC_000007.14	139660600	139661300	700	115.69552619921858	2.094690261432689	1.7273597381722408e-12	6.663557460523509e-08	chip1_peak_259
NC_000005.10	57724500	57725300	800	155.25369302697035	2.8108986537221132	1.7830465672632248e-12	6.814093272786333e-08	chip1_peak_260
NC_000020.11	22770300	22770900	600	180.08837285303596	3.26053541744522	1.7939531839467967e-12	6.839718337616838e-08	chip1_peak_261
NC_000005.10	71891700	71892400	700	118.93265816992177	2.1532991725700863	1.81263098870008e-12	6.894783264934359e-08	chip1_peak_262
NC_000016.10	75564600	75565600	1000	105.48218568039589	1.909775722173536	1.850888973725981e-12	6.991302369330949e-08	chip1_peak_263
NC_000007.14	24971200	24971800	600	153.0063175614888	2.770209478816414	1.8653339572430963e-12	7.029555060477932e-08	chip1_peak_264
NC_000001.11	110086500	110087400	900	121.77097179675462	2.204687399136263	1.927519936404372e-12	7.197263066537105e-08	chip1_peak_265
NC_000008.11	129552000	129552600	600	130.93379862554326	2.3705821813805517	1.9486099979167054e-12	7.259362387987166e-08	chip1_peak_266
NC_000014.9	65236500	65237700	1200	119.23666654983805	2.1588033040929253	2.014511226853737e-12	7.419974455299962e-08	chip1_peak_267
NC_000008.11	130295800	130296800	1000	175.28740002040774	3.173612859864275	2.052413686020757e-12	7.53523312509878e-08	chip1_peak_268
NC_000013.11	33721400	33722200	800	132.6941364380569	2.4024534437693377	2.0613377171577596e-12	7.53523312509878e-08	chip1_peak_269
NC_000001.11	240350800	240351500	700	101.14423089731744	1.8312361974644886	2.0629602998423834e-12	7.53523312509878e-08	chip1_peak_270
NC_000003.12	43758900	43759800	900	96.0330271389074	1.7386968479437122	2.064317833104928e-12	7.53523312509878e-08	chip1_peak_271
NC_000019.10	50362900	50363400	500	124.34315867722206	2.251257348607105	2.2528296184870763e-12	8.12832255421202e-08	chip1_peak_272
NC_000002.12	171347400	171348400	1000	120.06934644633644	2.1738791374236155	2.3512803840451023e-12	8.420674214200817e-08	chip1_peak_273
NC_000012.12	43836300	43837000	700	111.07038632547207	2.010951194162115	2.3534407800317293e-12	8.420674214200817e-08	chip1_peak_274
NC_000012.12	52860000	52860900	900	99.26389733581455	1.797192388434717	2.4319433052325007e-12	8.663477136091428e-08	chip1_peak_275
NC_000011.10	86591800	86592600	800	150.54698100765248	2.7256827067091174	2.5007558146867028e-12	8.859399060224748e-08	chip1_peak_276
NC_000001.11	229133100	229133600	500	164.9964098394741	2.9872924581973805	2.5453512576725588e-12	8.988801404042718e-08	chip1_peak_277
NC_000002.12	189163800	189164400	600	140.32555622609058	2.5406218002827368	2.566648543999817e-12	9.044392805754327e-08	chip1_peak_278
NC_000001.11	38962000	38962600	600	155.78529833283721	2.8205234723620998	2.5726364396729504e-12	9.045913139498338e-08	chip1_peak_279
NC_000004.12	158801000	158801600	600	141.89678976402473	2.5690692925797145	2.581960951597019e-12	9.059133856711294e-08	chip1_peak_280
NC_000016.10	20899100	20899800	700	132.59462243249112	2.4006517231221984	2.623106958292648e-12	9.144376657249977e-08	chip1_peak_281
NC_000010.11	103872100	103872600	500	128.1127100179669	2.319505817176515	2.6364735156978265e-12	9.171334794439736e-08	chip1_peak_282
NC_000010.11	6728600	6729500	900	94.552931182072	1.7118994194810897	2.650262929773894e-12	9.199645800107346e-08	chip1_peak_283
NC_000015.10	40941200	40941900	700	96.96965857612818	1.7556547443685033	2.677941329839171e-12	9.275945481806587e-08	chip1_peak_284
NC_000012.12	48810700	48811700	1000	104.56127134918296	1.8931023870448822	2.7229497650709497e-12	9.4118220977176e-08	chip1_peak_285
NC_000003.12	106119500	106120300	800	133.06792554567852	2.4092209690945303	2.7324750496932182e-12	9.422396750626976e-08	chip1_peak_286
NC_000011.10	48006300	48007300	1000	106.34420413836517	1.9253827359311317	2.737584545676019e-12	9.422396750626976e-08	chip1_peak_287
NC_000009.12	105132400	105133300	900	98.37382804941801	1.7810775089102935	2.7731466779907437e-12	9.504608195140258e-08	chip1_peak_288
NC_000011.10	8252200	8252900	700	152.38796213670722	2.759014032208014	2.784405307566493e-12	9.518833214778947e-08	chip1_peak_289
NC_000004.12	73988000	73988600	600	161.0043546813664	2.915015514243719	2.86556216284559e-12	9.698838888460247e-08	chip1_peak_290
NC_000001.11	47894700	47895400	700	95.96968668674039	1.7375500565969098	2.9562708650689277e-12	9.985094340514767e-08	chip1_peak_291
NC_000003.12	120428800	120429500	700	148.0115427180761	2.679778097705532	3.0103906343537156e-12	1.0146837630615412e-07	chip1_peak_292
NC_000010.11	58956700	58957400	700	133.99458783950914	2.425998372217115	3.0442954941131786e-12	1.0218803632714106e-07	chip1_peak_293
NC_000009.12	3968700	3969200	500	113.31238836331671	2.051543082103389	3.084116836997069e-12	1.033117077302113e-07	chip1_peak_294
NC_000002.12	37785900	37786800	900	115.7361778780955	2.0954262680757445	3.1516338362956834e-12	1.0524585420578204e-07	chip1_peak_295
NC_000003.12	83934300	83935300	1000	122.68954485398893	2.221318345038959	3.154785469726124e-12	1.0524585420578204e-07	chip1_peak_296
NC_000005.10	127876300	127877000	700	143.4466168831562	2.597129217453204	3.233230875698179e-12	1.0764226950397877e-07	chip1_peak_297
NC_000016.10	83912400	83913000	600	189.48343389652024	3.430634845831631	3.29942240118158e-12	1.0939851176889806e-07	chip1_peak_298
NC_000014.9	81323600	81324600	1000	98.8732837586436	1.7901202527786289	3.466701497148831e-12	1.140418240750652e-07	chip1_peak_299
NC_000002.12	47033200	47034200	1000	87.89278115876331	1.5913160931259895	3.535329726031698e-12	1.1603880184889117e-07	chip1_peak_300
NC_000020.11	14951500	14952500	1000	132.92306010050694	2.4065981517118034	3.6117124022020997e-12	1.1830735888435218e-07	chip1_peak_301
NC_000003.12	31980300	31982200	1900	84.05900597923817	1.521904839321364	3.660630105880089e-12	1.1895237257004027e-07	chip1_peak_302
NC_000004.12	128323000	128323800	800	94.61568411777965	1.7130355737268188	3.8366708504438855e-12	1.244244738087354e-07	chip1_peak_303
NC_000010.11	79440600	79441100	500	83.71845866188164	1.5157391631482382	3.9158938488308626e-12	1.2648975795363316e-07	chip1_peak_304
NC_000019.10	33274000	33274900	900	98.98532834009792	1.7921488419672422	3.9525806982611235e-12	1.2728963505138377e-07	chip1_peak_305
NC_000008.11	30540000	30540500	500	103.71473444632365	1.8777756698880805	3.9562941214698725e-12	1.2728963505138377e-07	chip1_peak_306
NC_000002.12	158325300	158326000	700	127.5110723517203	2.3086130488751047	4.105223730702378e-12	1.3182077445908635e-07	chip1_peak_307
NC_000016.10	85174300	85175500	1200	109.35458721768889	1.9798863137841165	4.176401679448228e-12	1.3384234492569707e-07	chip1_peak_308
NC_000003.12	46692600	46693500	900	86.90384552536347	1.5734112189401075	4.190991347523979e-12	1.3396620602896837e-07	chip1_peak_309
NC_000005.10	155106100	155106800	700	137.77324109926943	2.494411632820827	4.196724370198877e-12	1.3396620602896837e-07	chip1_peak_310
NC_000001.11	198018300	198019600	1300	111.78695237503692	2.023924763452186	4.275830969736278e-12	1.356320323595659e-07	chip1_peak_311
NC_000011.10	33772200	33772900	700	138.86920000289777	2.514254184367788	4.282234055507841e-12	1.356320323595659e-07	chip1_peak_312
NC_000007.14	129896100	129897300	1200	110.81593429304598	2.0063442900592987	4.461677216057237e-12	1.4049555751317324e-07	chip1_peak_313
NC_000009.12	116234100	116234700	600	82.11344986513333	1.4866801631461692	4.4976737502374504e-12	1.4135565174264131e-07	chip1_peak_314
NC_000011.10	8651800	8652800	1000	116.20274842693917	2.1038736196462042	4.58215216446503e-12	1.4345680393238135e-07	chip1_peak_315
NC_000004.12	141455500	141456100	600	216.0300170201901	3.9112659555230636	4.800927117900534e-12	1.4944397533425867e-07	chip1_peak_316
NC_000011.10	47990900	47991900	1000	116.95965880005882	2.1175776308507603	4.865346706448141e-12	1.5058545897072865e-07	chip1_peak_317
NC_000002.12	226256100	226256700	600	103.8486080914955	1.8801994785695078	4.894846679890864e-12	1.5121102777087329e-07	chip1_peak_318
NC_000011.10	75465700	75466400	700	158.74906362800544	2.8741830260623105	4.942126925411258e-12	1.5230087906300074e-07	chip1_peak_319
NC_000002.12	42969400	42970600	1200	106.59355416380794	1.9298972671938497	4.956905547768093e-12	1.5230087906300074e-07	chip1_peak_320
NC_000001.11	212700100	212701000	900	111.12791651631004	2.011992789584562	4.958191451055189e-12	1.5230087906300074e-07	chip1_peak_321
NC_000023.11	39895400	39896100	700	121.13028233621635	2.1930875904169422	4.978511136481213e-12	1.5263704487600594e-07	chip1_peak_322
NC_000018.10	50659000	50660000	1000	123.81899469773992	2.24176725664517	4.992988575806291e-12	1.5279316515014114e-07	chip1_peak_323
NC_000001.11	92991900	92992600	700	135.4450404818981	2.4522591026402587	5.008352812087601e-12	1.5297578604980866e-07	chip1_peak_324
NC_000003.12	16665000	16665800	800	102.20593360706062	1.850458533882288	5.057260958491707e-12	1.5348645326827808e-07	chip1_peak_325
NC_000010.11	114245400	114246100	700	140.10362776506997	2.5366037418382454	5.061743882776033e-12	1.5348645326827808e-07	chip1_peak_326
NC_000001.11	161721600	161722400	800	116.06222070904688	2.1013293376691857	5.072211318776695e-12	1.5348645326827808e-07	chip1_peak_327
NC_000017.11	56635500	56636800	1300	121.58219182030201	2.201269500525837	5.122687912572987e-12	1.5472629297926215e-07	chip1_peak_328
NC_000010.11	88990000	88991000	1000	83.86029033221907	1.518307053440789	5.214352744242903e-12	1.5703436783677076e-07	chip1_peak_329
NC_000001.11	160541800	160542400	600	114.19267265024718	2.0674808022875766	5.3971760276832515e-12	1.6181610399365737e-07	chip1_peak_330
NC_000005.10	2093800	2094500	700	91.1455154541653	1.650207487421344	5.480524701153939e-12	1.6392131054254571e-07	chip1_peak_331
NC_000006.12	33609000	33610000	1000	141.10352841527038	2.554707139810337	5.49509491092606e-12	1.6392131054254571e-07	chip1_peak_332
NC_000005.10	52987500	52988800	1300	95.804858020176	1.7345658011637062	5.497599177459954e-12	1.6392131054254571e-07	chip1_peak_333
NC_000008.11	126433700	126434400	700	109.50055740388309	1.9825291327203822	5.548160536808361e-12	1.6482513795396338e-07	chip1_peak_334
NC_000007.14	98801800	98802800	1000	88.9388247686441	1.610254918460326	5.607620128113971e-12	1.6598578009697864e-07	chip1_peak_335
NC_000001.11	214212700	214213700	1000	82.86503003101764	1.5002876699001724	5.752987583403447e-12	1.6814858962932666e-07	chip1_peak_336
NC_000006.12	161547500	161548100	600	126.72475640890354	2.2943766440465256	5.777722132033518e-12	1.6856889501683258e-07	chip1_peak_337
NC_000008.11	133729900	133730500	600	123.74608800404039	2.2404472666135526	6.144853566993435e-12	1.783214817423023e-07	chip1_peak_338
NC_000006.12	83047000	83047800	800	145.6932317890032	2.6378046222771037	6.212072205067988e-12	1.7963174451881946e-07	chip1_peak_339
NC_000009.12	116336900	116337500	600	108.5131272486809	1.964651515513426	6.228907918085616e-12	1.797992162099433e-07	chip1_peak_340
NC_000007.14	129969800	129970600	800	88.44294493153609	1.6012769164601246	6.269059413531016e-12	1.80637920657685e-07	chip1_peak_341
NC_000002.12	7857700	7858400	700	135.91880434816682	2.4608366906377666	6.305065490870221e-12	1.8104217625279756e-07	chip1_peak_342
NC_000004.12	76585700	76586600	900	98.56584174367202	1.7845539546176499	6.305330173100271e-12	1.8104217625279756e-07	chip1_peak_343
NC_000005.10	172451600	172452300	700	141.30372590917952	2.558331754820365	6.4789471428006856e-12	1.8524355489164115e-07	chip1_peak_344
NC_000009.12	104232600	104233500	900	119.81344710045168	2.169246029425915	6.6000865466333014e-12	1.8784887094596884e-07	chip1_peak_345
NC_000004.12	14853200	14854000	800	132.5660740865384	2.4001348497027006	6.732857208333031e-12	1.9129330449305466e-07	chip1_peak_346
NC_000002.12	69667700	69668500	800	109.77921295687153	1.9875742463242907	6.796153354562084e-12	1.927552719993807e-07	chip1_peak_347
NC_000002.12	20930300	20931700	1400	99.58721669709296	1.8030461490739689	6.872926599713787e-12	1.9459373260474027e-07	chip1_peak_348
NC_000002.12	224101700	224102800	1100	115.60477308295619	2.093047158409828	6.975416203184027e-12	1.9715265494269521e-07	chip1_peak_349
NC_000015.10	82122600	82123400	800	90.05378153651687	1.6304414300766876	7.058189216208835e-12	1.983549600174086e-07	chip1_peak_350
NC_000009.12	21506800	21507500	700	118.2457414883347	2.1408624109198695	7.120453195508873e-12	1.9917720734167485e-07	chip1_peak_351
NC_000017.11	29918900	29920100	1200	94.67416444441284	1.7140943715447485	7.236794748495183e-12	2.017383180051131e-07	chip1_peak_352
NC_000012.12	93197900	93198700	800	97.4733886237259	1.7647748759739126	7.257971097065085e-12	2.0198278484715166e-07	chip1_peak_353
NC_000015.10	89662500	89663600	1100	139.85441155531356	2.5320916333348533	7.36860111945357e-12	2.0401528628219178e-07	chip1_peak_354
NC_000017.11	32444700	32445500	800	88.87269538864385	1.6090576330264663	7.391508529914096e-12	2.043020738203551e-07	chip1_peak_355
NC_000003.12	52216800	52217600	800	138.52791698142002	2.50807518812682	7.462370057131716e-12	2.059110994953315e-07	chip1_peak_356
NC_000010.11	79559700	79560200	500	165.11204353937143	2.989386029081455	7.504846962701827e-12	2.0673278114960897e-07	chip1_peak_357
NC_000007.14	353700	354200	500	140.91840625498264	2.551355466681141	7.536113104405264e-12	2.07243390429402e-07	chip1_peak_358
NC_000013.11	30818900	30820000	1100	90.72297135720808	1.642557243423161	7.748287812735073e-12	2.1236076776710248e-07	chip1_peak_359
NC_000003.12	156633200	156633900	700	120.5755730834637	2.183044470273586	8.033602446294252e-12	2.1917222344040937e-07	chip1_peak_360
NC_000005.10	18754200	18754800	600	130.01167530577973	2.353886957276357	8.037201509551056e-12	2.1917222344040937e-07	chip1_peak_361
NC_000017.11	48472300	48473300	1000	86.54166589686898	1.566853885518326	8.139617786300252e-12	2.2159390741230668e-07	chip1_peak_362
NC_000011.10	91921800	91922500	700	158.10824644864488	2.862580904968587	8.433895484470809e-12	2.2782511044469044e-07	chip1_peak_363
NC_000005.10	173880400	173881100	700	101.80603414878942	1.843218275522164	8.601657528687168e-12	2.3184631424419324e-07	chip1_peak_364
NC_000012.12	6340100	6340900	800	143.1360964017414	2.591507183051676	8.635688728112982e-12	2.3199538362843457e-07	chip1_peak_365
NC_000005.10	142324000	142324800	800	96.53822463798828	1.7478435480469006	8.661947161680624e-12	2.3231744704283052e-07	chip1_peak_366
NC_000015.10	72203400	72203900	500	138.4844664852099	2.507288508345365	8.677452628672562e-12	2.323505258203078e-07	chip1_peak_367
NC_000008.11	19128100	19128700	600	93.68405552131185	1.696168254718018	8.707418254428406e-12	2.327700504848868e-07	chip1_peak_368
NC_000009.12	72931400	72932100	700	129.964057587201	2.353024829114143	8.751090843939854e-12	2.3317176998909885e-07	chip1_peak_369
NC_000011.10	123231200	123231800	600	105.92975707938022	1.9178790903982845	8.827620897433372e-12	2.3457365500993433e-07	chip1_peak_370
NC_000003.12	93969300	93969900	600	135.7160263998918	2.457165355993819	8.84112868134787e-12	2.3457365500993433e-07	chip1_peak_371
NC_000009.12	751500	752000	500	129.26433115602197	2.340356144427633	8.973065075593834e-12	2.3676125905688697e-07	chip1_peak_372
NC_000012.12	58148300	58148900	600	101.64982581341074	1.840390092880867	9.046896827129261e-12	2.3793809269369075e-07	chip1_peak_373
NC_000016.10	46573400	46574200	800	113.91383794443288	2.0624324450865132	9.62605061890286e-12	2.5154464823250754e-07	chip1_peak_374
NC_000005.10	91150100	91150700	600	141.0456124920051	2.5536585606264124	9.925598338713113e-12	2.5771763846477345e-07	chip1_peak_375
NC_000014.9	62694000	62694500	500	122.98708100372303	2.226705295561134	1.0113577417681604e-11	2.6066423852637886e-07	chip1_peak_376
NC_000005.10	55633400	55634000	600	126.96925592364764	2.2988033558588525	1.0117549686103151e-11	2.6066423852637886e-07	chip1_peak_377
NC_000008.11	66119800	66120500	700	119.8853258276374	2.1705474079215783	1.0119138582777802e-11	2.6066423852637886e-07	chip1_peak_378
NC_000007.14	154776700	154777600	900	101.23280544492319	1.8328398570732543	1.0270789457939109e-11	2.641527303832808e-07	chip1_peak_379
NC_000005.10	80247000	80247900	900	90.20887086649074	1.6332493529049996	1.0310620041408321e-11	2.641748194427619e-07	chip1_peak_380
NC_000020.11	23039100	23039900	800	136.16372973257984	2.465271112904227	1.0316313200666453e-11	2.641748194427619e-07	chip1_peak_381
NC_000011.10	33061000	33061700	700	100.13789368676694	1.81301626430106	1.046954152311985e-11	2.66736097537253e-07	chip1_peak_382
NC_000009.12	110350800	110351600	800	113.50904761712899	2.055103636580421	1.0556108559636377e-11	2.6810246425158897e-07	chip1_peak_383
NC_000023.11	154596300	154597300	1000	86.47163535257445	1.565585968737482	1.066640515558535e-11	2.6922373735479524e-07	chip1_peak_384
NC_000020.11	54176600	54177100	500	129.57556149121976	2.345991030871545	1.0749887615860144e-11	2.7091084656924254e-07	chip1_peak_385
NC_000003.12	31170800	31171600	800	104.66353086464859	1.8949538156888548	1.097355053878857e-11	2.752690973645451e-07	chip1_peak_386
NC_000008.11	23850300	23850900	600	128.3381897126447	2.323588171404967	1.1015605932864076e-11	2.758510689813498e-07	chip1_peak_387
NC_000007.14	151038600	151040100	1500	88.12795314003604	1.5955739281099075	1.1125129745389761e-11	2.7736195560153097e-07	chip1_peak_388
NC_000003.12	187352500	187353300	800	121.28280673653084	2.195849074689199	1.1507983318364432e-11	2.855948499978749e-07	chip1_peak_389
NC_000023.11	120310300	120310800	500	102.46956469208288	1.8552316265380597	1.1597663726102541e-11	2.873823753570036e-07	chip1_peak_390
NC_000010.11	110632800	110633400	600	122.45735256923616	2.2171144580467	1.1821220653072656e-11	2.9247679680680424e-07	chip1_peak_391
NC_000019.10	44606900	44607500	600	96.33512740329701	1.7441664326595765	1.1914551477028926e-11	2.943386345465302e-07	chip1_peak_392
NC_000023.11	150568700	150569200	500	87.29934869853813	1.5805718816937229	1.1965185659539229e-11	2.951416451081563e-07	chip1_peak_393
NC_000005.10	141681600	141682900	1300	96.23264379868216	1.742310946837475	1.2027421939761723e-11	2.9622797849107944e-07	chip1_peak_394
NC_000010.11	119100500	119101300	800	130.29482647640927	2.3590134649220342	1.222120702346286e-11	3.001151414056326e-07	chip1_peak_395
NC_000010.11	37434000	37434500	500	131.76854385703137	2.385695408007523	1.2293230587674653e-11	3.009534803284455e-07	chip1_peak_396
NC_000004.12	78325400	78326100	700	145.39950342882452	2.6324866125338966	1.24166725337216e-11	3.029241548364985e-07	chip1_peak_397
NC_000001.11	203425000	203425900	900	95.24014668798227	1.7243415914044629	1.242954926171359e-11	3.029241548364985e-07	chip1_peak_398
NC_000007.14	36278600	36279500	900	131.42938375070483	2.379554847562987	1.2481487077566035e-11	3.037352529379533e-07	chip1_peak_399
NC_000017.11	64005800	64006300	500	105.78527171351857	1.915263154426233	1.2676251803174874e-11	3.067981041582166e-07	chip1_peak_400
NC_000001.11	178529800	178530600	800	91.85255428047483	1.6630085644601842	1.268273004167192e-11	3.067981041582166e-07	chip1_peak_401
NC_000003.12	8793100	8793800	700	92.75369110786039	1.6793238239914174	1.2753968280467748e-11	3.076072358419513e-07	chip1_peak_402
NC_000010.11	28991000	28992400	1400	95.24088743519647	1.7243550027784953	1.2938655090025462e-11	3.1068081049561433e-07	chip1_peak_403
NC_000009.12	104873100	104873900	800	87.6313145849661	1.5865821893717502	1.3047763378323941e-11	3.128392854932372e-07	chip1_peak_404
NC_000022.11	31177200	31178100	900	95.0292837319777	1.7205238761050903	1.3823533944257627e-11	3.285364039857824e-07	chip1_peak_405
NC_000011.10	62543100	62543700	600	95.31548661678042	1.7257056356362057	1.386409611878883e-11	3.2902010178425183e-07	chip1_peak_406
NC_000019.10	47514000	47515000	1000	100.00713550222154	1.8106488616471472	1.4092098440808548e-11	3.3297485144053534e-07	chip1_peak_407
NC_000005.10	17373800	17374700	900	94.42639731531497	1.7096084989317422	1.4199226194000634e-11	3.350198765526183e-07	chip1_peak_408
NC_000007.14	134613700	134614800	1100	96.7314834684131	1.7513425371895723	1.4302465583723084e-11	3.364804253717553e-07	chip1_peak_409
NC_000010.11	59283700	59284800	1100	155.81448781353544	2.8210519536522884	1.471092742973142e-11	3.4509253918794086e-07	chip1_peak_410
NC_000012.12	6333100	6334400	1300	88.06777631335261	1.594484414824833	1.4810772438511108e-11	3.462332709676028e-07	chip1_peak_411
NC_000007.14	30685900	30686500	600	126.01813862272823	2.2815831900221424	1.482335772423521e-11	3.462332709676028e-07	chip1_peak_412
NC_000005.10	176822200	176823000	800	126.11990912807502	2.283425765041715	1.4885068592008776e-11	3.471765675493007e-07	chip1_peak_413
NC_000002.12	9249100	9250200	1100	106.50398440014247	1.9282755890025443	1.498119532922733e-11	3.485423803791088e-07	chip1_peak_414
NC_000013.11	111043500	111044200	700	142.481898825008	2.5796628072313292	1.498644573486302e-11	3.485423803791088e-07	chip1_peak_415
NC_000005.10	172870200	172870900	700	103.29446298458478	1.8701665723975982	1.55004249155162e-11	3.594690293930938e-07	chip1_peak_416
NC_000005.10	42984200	42984800	600	156.58543903822667	2.8350101772366614	1.5695879878119555e-11	3.6284551749240803e-07	chip1_peak_417
NC_000006.12	169073200	169073700	500	131.99327070065542	2.3897641317195464	1.5712883547218035e-11	3.6284551749240803e-07	chip1_peak_418
NC_000009.12	127566700	127568000	1300	111.7811309424698	2.0238193652703678	1.6015901697295668e-11	3.6827575138673847e-07	chip1_peak_419
NC_000002.12	173172200	173172700	500	140.33532708622883	2.540798703627661	1.6176927439332874e-11	3.71453786466492e-07	chip1_peak_420
NC_000003.12	32797600	32798200	600	124.03911962024465	2.245752661670039	1.6291232320971487e-11	3.734305360383339e-07	chip1_peak_421
NC_000019.10	29805500	29806000	500	129.29363667329386	2.3408867265828146	1.6308891420616966e-11	3.734305360383339e-07	chip1_peak_422
NC_000022.11	48353100	48354100	1000	82.97967777983875	1.502363389946056	1.63576083724454e-11	3.740199777679709e-07	chip1_peak_423
NC_000009.12	5817800	5818600	800	111.56093827878087	2.019832733778032	1.644503365536156e-11	3.754915984572603e-07	chip1_peak_424
NC_000016.10	4625200	4626100	900	96.80515082151007	1.7526762991092169	1.6580660355651867e-11	3.780581447682637e-07	chip1_peak_425
NC_000008.11	48305100	48305800	700	115.3250071769032	2.087981941645257	1.6715048755597403e-11	3.805893167443334e-07	chip1_peak_426
NC_000019.10	43200900	43201300	400	118.44510937072492	2.1444720056501456	1.683521830453849e-11	3.8172385010123864e-07	chip1_peak_427
NC_000006.12	7644200	7645000	800	148.38520305169408	2.6865432915520557	1.7153584134978548e-11	3.8786212096708573e-07	chip1_peak_428
NC_000012.12	93733200	93733900	700	115.61033500549499	2.0931478581115326	1.717831617110918e-11	3.8788261468601003e-07	chip1_peak_429
NC_000001.11	202235400	202236600	1200	76.74798531522805	1.38953737197725	1.7212004289234023e-11	3.88104997912499e-07	chip1_peak_430
NC_000002.12	33476300	33476900	600	90.71415117878237	1.6423975523576602	1.776832014458447e-11	3.984416568276561e-07	chip1_peak_431
NC_000008.11	134457000	134458100	1100	126.5426793498258	2.291080103073768	1.7821519451553196e-11	3.9908490886480604e-07	chip1_peak_432
NC_000002.12	102915100	102915500	400	108.69803793261404	1.9679993598216203	1.7896742898510123e-11	4.002189122473744e-07	chip1_peak_433
NC_000003.12	12175000	12175700	700	208.0204178805876	3.766250587454161	1.8300467799306567e-11	4.0756774060602253e-07	chip1_peak_434
NC_000017.11	50321000	50321800	800	131.31769779208622	2.3775327513113624	1.8494784636825404e-11	4.1087285725964663e-07	chip1_peak_435
NC_000005.10	136197300	136198000	700	139.51987340813375	2.5260347543698995	1.892307230932074e-11	4.180027591632733e-07	chip1_peak_436
NC_000020.11	23642200	23642900	700	106.2698666087398	1.9240368403336037	1.9038758625031675e-11	4.189093204291251e-07	chip1_peak_437
NC_000017.11	75908100	75908800	700	127.09641370383837	2.3011055724836535	1.9246108874932e-11	4.2170535114170687e-07	chip1_peak_438
NC_000011.10	124934700	124935500	800	130.06476242926993	2.354848110090433	1.9363725422015105e-11	4.2371219875317906e-07	chip1_peak_439
NC_000006.12	33515600	33516400	800	110.13403790011498	1.99399842172279	1.9555360758124278e-11	4.2675831549624655e-07	chip1_peak_440
NC_000011.10	13337900	13338600	700	98.9933524292067	1.7922941196790534	1.9613415379347786e-11	4.272589210797034e-07	chip1_peak_441
NC_000011.10	33897900	33898400	500	244.33097771233832	4.423660416212527	1.9630788764758313e-11	4.272589210797034e-07	chip1_peak_442
NC_000008.11	55101700	55102800	1100	109.29347094494761	1.9787797916433574	2.003397078704282e-11	4.342922572042802e-07	chip1_peak_443
NC_000010.11	133109600	133110700	1100	101.3214193058759	1.8344442284579003	2.0349884439177275e-11	4.3938536653483253e-07	chip1_peak_444
NC_000003.12	111210000	111210600	600	137.8436975114498	2.495687260023521	2.0386794432905378e-11	4.3959928725453917e-07	chip1_peak_445
NC_000007.14	23246200	23247100	900	140.64395292568426	2.546386435163802	2.044172272525925e-11	4.402006556681489e-07	chip1_peak_446
NC_000008.11	140121500	140122500	1000	149.07307825153788	2.6989974073638696	2.067685190012239e-11	4.44675830679966e-07	chip1_peak_447
NC_000015.10	83372300	83373100	800	106.41960692698696	1.9267479182523477	2.0724408193096905e-11	4.451105822171476e-07	chip1_peak_448
NC_000013.11	48891400	48892100	700	112.07994246049805	2.0292294065863983	2.0792743008906793e-11	4.4598987302417496e-07	chip1_peak_449
NC_000016.10	56343900	56344400	500	119.28083336289033	2.1596029529317216	2.084859492944065e-11	4.460125941135115e-07	chip1_peak_450
NC_000017.11	16507800	16508500	700	175.32391760376157	3.1742740178946267	2.140385096563584e-11	4.5675818845000686e-07	chip1_peak_451
NC_000012.12	125092800	125093400	600	109.47741712886125	1.9821101734889626	2.1407004105237403e-11	4.5675818845000686e-07	chip1_peak_452
NC_000010.11	86635200	86635800	600	97.25338687848513	1.7607917010976386	2.14989399337226e-11	4.5752054261134967e-07	chip1_peak_453
NC_000017.11	17971200	17972200	1000	120.52625640207897	2.1821515820555497	2.1594822597912805e-11	4.589610796085087e-07	chip1_peak_454
NC_000012.12	56196800	56197600	800	98.0506816129618	1.7752268791089652	2.199343276470977e-11	4.656093228413471e-07	chip1_peak_455
NC_000007.14	24572400	24573200	800	116.12857634312616	2.102530719477655	2.2575762532514823e-11	4.765432787674421e-07	chip1_peak_456
NC_000008.11	100463100	100463800	700	114.35156613333935	2.0703576000564476	2.2664584774767197e-11	4.773349789832795e-07	chip1_peak_457
NC_000011.10	9617800	9618400	600	132.73285830431624	2.4031545107753196	2.3414980777679842e-11	4.899696686249421e-07	chip1_peak_458
NC_000008.11	123537500	123538300	800	103.019045264626	1.8651800803976377	2.34918555645923e-11	4.909472726731516e-07	chip1_peak_459
NC_000002.12	190379500	190380100	600	148.67572764514034	2.6918032964683274	2.3780743513438913e-11	4.957119431179806e-07	chip1_peak_460
NC_000016.10	81273900	81274400	500	142.45971966978794	2.579261249262992	2.4044751252013677e-11	5.00574270290678e-07	chip1_peak_461
NC_000006.12	71248200	71248900	700	103.20409943829672	1.868530522615758	2.4092838699970643e-11	5.009347944801704e-07	chip1_peak_462
NC_000009.12	21812400	21813000	600	100.1568126447188	1.8133587957565114	2.4329451005502035e-11	5.04963702952939e-07	chip1_peak_463
NC_000015.10	99963200	99964100	900	112.06183206503616	2.028901514313888	2.434864687640208e-11	5.04963702952939e-07	chip1_peak_464
NC_000004.12	4430400	4430900	500	93.82887121610182	1.6987901713602986	2.457202815225355e-11	5.083013454934016e-07	chip1_peak_465
NC_000013.11	29924500	29925100	600	110.13764612563563	1.9940637493556508	2.5123943382845642e-11	5.190588210653318e-07	chip1_peak_466
NC_000006.12	41712900	41713800	900	92.82135410951001	1.6805488759469331	2.5421013574884746e-11	5.243504107793214e-07	chip1_peak_467
NC_000015.10	89117200	89117900	700	139.94665348789542	2.5337616916700587	2.544448800595379e-11	5.243504107793214e-07	chip1_peak_468
NC_000011.10	90468800	90469400	600	97.72653844730421	1.7693582033293698	2.5537087870887e-11	5.253027405125255e-07	chip1_peak_469
NC_000001.11	233443000	233443900	900	216.8333145010099	3.9258098144377915	2.557423819027017e-11	5.253027405125255e-07	chip1_peak_470
NC_000002.12	122236000	122237000	1000	99.69287453494117	1.8049591050131948	2.5975915320580226e-11	5.319351860241297e-07	chip1_peak_471
NC_000008.11	116658300	116659100	800	111.93881436625998	2.0266742546775336	2.607873523651686e-11	5.323218911220481e-07	chip1_peak_472
NC_000007.14	31475000	31475900	900	143.1576225498436	2.5918969181976848	2.609289281767521e-11	5.323218911220481e-07	chip1_peak_473
NC_000009.12	84947300	84947800	500	99.01840956253784	1.7927477840072468	2.6325401210153725e-11	5.357226385751616e-07	chip1_peak_474
NC_000019.10	39401400	39402500	1100	82.03451319805323	1.4852509992602818	2.7204310741098592e-11	5.523045690301296e-07	chip1_peak_475
NC_000002.12	237533500	237534400	900	148.24593078984776	2.6840217398537227	2.721874386846502e-11	5.523045690301296e-07	chip1_peak_476
NC_000020.11	11207600	11208600	1000	85.76607584441743	1.552811675044804	2.7407831592103492e-11	5.549752503628605e-07	chip1_peak_477
NC_000011.10	75795200	75795900	700	132.5950799215308	2.4006600060512593	2.754202565833571e-11	5.569997312326334e-07	chip1_peak_478
NC_000001.11	150535600	150536500	900	96.92748488880385	1.7548911814630985	2.801770526130255e-11	5.647171253738619e-07	chip1_peak_479
NC_000015.10	68497200	68498000	800	104.01621085910308	1.8832339596478187	2.8180757678311497e-11	5.66399203678494e-07	chip1_peak_480
NC_000005.10	42886700	42887600	900	208.11885895220988	3.7680328824211866	2.8544077031405295e-11	5.729940838976238e-07	chip1_peak_481
NC_000008.11	74320900	74321900	1000	134.6567980551009	2.4379878184402366	2.8672878220679002e-11	5.748707983201662e-07	chip1_peak_482
NC_000012.12	75553200	75554200	1000	122.53402699469407	2.21850266360299	2.8839170485275626e-11	5.75708522568646e-07	chip1_peak_483
NC_000013.11	97122500	97123300	800	119.88035768036143	2.170457458637814	2.8842538652697098e-11	5.75708522568646e-07	chip1_peak_484
NC_000007.14	10939300	10940100	800	94.91095630880031	1.7183815348311218	2.8856112996408427e-11	5.75708522568646e-07	chip1_peak_485
NC_000016.10	10601300	10601900	600	149.24725737651337	2.7021509546860263	2.911223901283368e-11	5.801075784555576e-07	chip1_peak_486
NC_000019.10	30253300	30254100	800	91.04895347701267	1.6484592138293466	2.956819862140772e-11	5.884730122944833e-07	chip1_peak_487
NC_000002.12	221517200	221518200	1000	130.13231478846222	2.356071158842493	2.973247072760742e-11	5.904426624216663e-07	chip1_peak_488
NC_000012.12	106106000	106106700	700	135.55168668683683	2.4541899531600904	2.973970079314183e-11	5.904426624216663e-07	chip1_peak_489
NC_000001.11	182974800	182975300	500	123.13464367450223	2.2293769467440843	2.990861126490077e-11	5.928109524393633e-07	chip1_peak_490
NC_000001.11	54052100	54052800	700	100.04244776381051	1.8112881970898351	2.9931814766906127e-11	5.928109524393633e-07	chip1_peak_491
NC_000002.12	222709200	222709700	500	93.19491267891354	1.6873122273323353	3.1114043773426136e-11	6.102859242654705e-07	chip1_peak_492
NC_000009.12	108743700	108744400	700	105.89438599743816	1.917238690001533	3.1339837985432485e-11	6.117664890638808e-07	chip1_peak_493
NC_000002.12	97950300	97950900	600	131.63036699850562	2.383193688801796	3.1420497329883676e-11	6.126064524328712e-07	chip1_peak_494
NC_000018.10	58205300	58205900	600	227.7810037528122	4.1240198819684455	3.1462710255626e-11	6.126957118914078e-07	chip1_peak_495
NC_000001.11	243944400	243945000	600	94.79262469687633	1.716239117719072	3.2017218750001637e-11	6.220059971704523e-07	chip1_peak_496
NC_000002.12	33475500	33476200	700	86.4786855127219	1.5657136132738572	3.214779495363499e-11	6.235590486531349e-07	chip1_peak_497
NC_000001.11	171817500	171818500	1000	86.35133404403058	1.563407889880651	3.221206703020956e-11	6.235590486531349e-07	chip1_peak_498
NC_000001.11	22447400	22448200	800	107.63845333990032	1.9488153723293147	3.225172495019e-11	6.235852633337792e-07	chip1_peak_499
NC_000010.11	123129400	123130100	700	128.1588609324388	2.320341388561826	3.231310206674361e-11	6.240308570994442e-07	chip1_peak_500
NC_000004.12	25865600	25866200	600	101.20257045131545	1.8322924465661654	3.264285096047878e-11	6.289069015139829e-07	chip1_peak_501
NC_000011.10	6603900	6604800	900	101.45928865505293	1.8369403801463753	3.2765758373022035e-11	6.305286845856772e-07	chip1_peak_502
NC_000001.11	172448900	172449700	800	92.73133372539203	1.6789190391836892	3.311367388901258e-11	6.364714751050181e-07	chip1_peak_503
NC_000009.12	33101100	33102200	1100	93.73314849914219	1.6970570927391948	3.319534114770679e-11	6.372887785167121e-07	chip1_peak_504
NC_000013.11	97308600	97309200	600	101.15711503705052	1.831469467348921	3.3757346845243395e-11	6.465533521202271e-07	chip1_peak_505
NC_000005.10	135094200	135094800	600	122.8233925184968	2.223741683335354	3.381676717340682e-11	6.469303331985204e-07	chip1_peak_506
NC_000007.14	130986800	130987600	800	95.06919983536905	1.7212465650092768	3.395609046738668e-11	6.488332157782224e-07	chip1_peak_507
NC_000003.12	120431700	120432600	900	98.15953574716167	1.7771977046224128	3.409660418186097e-11	6.507543566307018e-07	chip1_peak_508
NC_000002.12	26970500	26971700	1200	101.37178800409424	1.8353561636476616	3.4302082823728795e-11	6.531446351065812e-07	chip1_peak_509
NC_000001.11	188652500	188653100	600	105.61110407111983	1.9121098149983877	3.480693981296339e-11	6.619833480230373e-07	chip1_peak_510
NC_000005.10	74039800	74040900	1100	109.58791025197355	1.984110673219091	3.496365252939139e-11	6.641879024257263e-07	chip1_peak_511
NC_000002.12	149648300	149649200	900	96.96194151421525	1.755515025444471	3.507261042341895e-11	6.654811996394987e-07	chip1_peak_512
NC_000003.12	143000500	143001100	600	101.24890822371385	1.833131401050994	3.5193141476176854e-11	6.669908236103279e-07	chip1_peak_513
NC_000002.12	70328700	70329700	1000	99.51191578081061	1.801682811171499	3.5421240004968645e-11	6.705332169164764e-07	chip1_peak_514
NC_000006.12	2960000	2960900	900	96.4006883984726	1.7453534273743736	3.551078241799778e-11	6.71447524973539e-07	chip1_peak_515
NC_000008.11	629400	631600	2200	103.03447521486217	1.8654594426820394	3.5744046308910154e-11	6.750740838492762e-07	chip1_peak_516
NC_000001.11	111592900	111593700	800	110.29651173155284	1.9969400424027852	3.5985306784344665e-11	6.788430893695022e-07	chip1_peak_517
NC_000010.11	11373500	11374300	800	130.46338934380827	2.3620653287959397	3.604510206496896e-11	6.79184090983727e-07	chip1_peak_518
NC_000004.12	98284600	98285100	500	126.3008501194584	2.2867017372853793	3.6343098268940876e-11	6.840074443543578e-07	chip1_peak_519
NC_000015.10	58510600	58511300	700	127.88062254633523	2.3153038278464324	3.663849034120382e-11	6.887707030041405e-07	chip1_peak_520
NC_000015.10	66459700	66460700	1000	117.0012361362773	2.1183303967020795	3.672842017807822e-11	6.89664923326825e-07	chip1_peak_521
NC_000002.12	67259400	67260500	1100	91.19842191774177	1.6511653693521424	3.688400383617776e-11	6.910048555379561e-07	chip1_peak_522
NC_000010.11	35416900	35417600	700	127.38057715642248	2.3062504076932546	3.786812669445545e-11	7.069884583538096e-07	chip1_peak_523
NC_000010.11	126001500	126002000	500	144.2606473214585	2.611867398674538	3.8043563681024274e-11	7.094502333166967e-07	chip1_peak_524
NC_000005.10	138905200	138906000	800	98.11817691572799	1.7764488948432067	3.8286376947455504e-11	7.131613947424125e-07	chip1_peak_525
NC_000020.11	22951900	22952400	500	247.23504724375607	4.476239166366699	3.839593933902249e-11	7.143848424570875e-07	chip1_peak_526
NC_000009.12	108609200	108610300	1100	151.9253207184511	2.7506378183197797	3.859819904736448e-11	7.157883075361193e-07	chip1_peak_527
NC_000003.12	143070900	143071700	800	97.6942858581184	1.7687742638574393	3.8603273018716606e-11	7.157883075361193e-07	chip1_peak_528
NC_000014.9	31949600	31950400	800	120.34222267050404	2.1788196151423147	3.8659069900659465e-11	7.160074044166939e-07	chip1_peak_529
NC_000003.12	47384900	47385700	800	139.92090040674722	2.5332954270697305	3.872131651326101e-11	7.163453235282415e-07	chip1_peak_530
NC_000015.10	99454800	99455600	800	114.09020120757414	2.065625536659824	3.883860066431176e-11	7.176995156233939e-07	chip1_peak_531
NC_000001.11	203557100	203558100	1000	115.33864873970673	2.08822892482338	3.9710190993491224e-11	7.309298832955981e-07	chip1_peak_532
NC_000001.11	231606600	231607200	600	126.06512682063666	2.2824339205887814	3.9734156791471435e-11	7.309298832955981e-07	chip1_peak_533
NC_000023.11	19361600	19362300	700	119.56285352673875	2.1647089834771354	4.0145976326789884e-11	7.376719839860254e-07	chip1_peak_534
NC_000014.9	77128100	77129100	1000	108.30004909125478	1.9607936935565426	4.027977920502571e-11	7.387266159664507e-07	chip1_peak_535
NC_000020.11	22744500	22745200	700	135.39271221067585	2.4513116889957756	4.0314404711481054e-11	7.387266159664507e-07	chip1_peak_536
NC_000014.9	60777700	60778500	800	103.66688055114267	1.876909265702022	4.033950086763855e-11	7.387266159664507e-07	chip1_peak_537
NC_000023.11	140764300	140764900	600	131.35331949621633	2.3781776892721314	4.069466735807766e-11	7.418925866429856e-07	chip1_peak_538
NW_013171812.1	46800	47500	700	83.78879704803872	1.5170126534665622	4.0814971374338e-11	7.432535032478668e-07	chip1_peak_539
NC_000006.12	121882200	121882900	700	137.91709465884853	2.497016129815844	4.1775116029681665e-11	7.573494521333743e-07	chip1_peak_540
NC_000010.11	2949500	2950200	700	90.4694517013264	1.6379672201810982	4.2059436385405677e-11	7.599650939644893e-07	chip1_peak_541
NC_000011.10	64386200	64386900	700	117.88803148123287	2.134386000872665	4.228727738714585e-11	7.632348183845199e-07	chip1_peak_542
NC_000003.12	124845200	124846100	900	99.18180747782479	1.7957061354071153	4.237036784851218e-11	7.633886376125953e-07	chip1_peak_543
NC_000001.11	209389100	209389800	700	98.70296305575394	1.7870365629473641	4.243647318409022e-11	7.633886376125953e-07	chip1_peak_544
NC_000017.11	64240100	64241100	1000	111.17608289883023	2.012864851415369	4.293676136759029e-11	7.715357833036644e-07	chip1_peak_545
NC_000012.12	117012100	117012900	800	110.54739510264898	2.0014823351901967	4.328027631274847e-11	7.759954301075154e-07	chip1_peak_546
NC_000013.11	41224100	41224500	400	108.03928129545218	1.9560724413153592	4.3452741735773634e-11	7.782305736179461e-07	chip1_peak_547
NC_000014.9	56487700	56488300	600	114.40693111800758	2.0713599939952525	4.4226230197241644e-11	7.894780708203491e-07	chip1_peak_548
NC_000003.12	114442200	114442900	700	161.57333830843504	2.925317074742118	4.4503117129926006e-11	7.935506308255994e-07	chip1_peak_549
NC_000005.10	95697600	95698700	1100	117.66325515217507	2.1303163812171286	4.5874952806351094e-11	8.160156543806309e-07	chip1_peak_550
NC_000009.12	105115800	105116600	800	156.480716633791	2.8331141575033874	4.602347528456291e-11	8.160156543806309e-07	chip1_peak_551
NC_000016.10	73019300	73020300	1000	92.71043860380544	1.6785407288968808	4.646395689341132e-11	8.222111309041173e-07	chip1_peak_552
NC_000009.12	108682100	108682700	600	125.74336701892652	2.276608396082309	4.670776477615506e-11	8.233858598571803e-07	chip1_peak_553
NC_000012.12	69987700	69988200	500	90.67068540265313	1.6416105959302634	4.6762345213637544e-11	8.233858598571803e-07	chip1_peak_554
NC_000017.11	74551700	74552800	1100	91.15092715414417	1.6503054673140496	4.6951623384711315e-11	8.245668410343201e-07	chip1_peak_555
NC_000010.11	110358900	110359700	800	104.79459683837345	1.8973267909264098	4.7363253870689714e-11	8.29997680127421e-07	chip1_peak_556
NC_000023.11	54357400	54358200	800	98.64506999920337	1.7859883977698081	4.802998209442849e-11	8.380805628691339e-07	chip1_peak_557
NC_000020.11	38059600	38060300	700	164.23468712906865	2.9735013186795833	4.8236346033864726e-11	8.407802726241225e-07	chip1_peak_558
NC_000007.14	95420900	95421500	600	115.80308855731064	2.096637699085587	4.839255256057324e-11	8.426008773500413e-07	chip1_peak_559
NC_000008.11	82035200	82035800	600	113.99093947135374	2.063828383398809	4.881468752500518e-11	8.481368055818676e-07	chip1_peak_560
NC_000002.12	84297100	84297900	800	117.81567080096194	2.1330758965215844	4.911871374771392e-11	8.525093181497709e-07	chip1_peak_561
NC_000005.10	83471100	83471900	800	99.14123067501747	1.79497148441003	4.9207478822106714e-11	8.531404023305979e-07	chip1_peak_562
NC_000015.10	66931400	66932000	600	86.70490065585187	1.5698092829412136	4.955071230246292e-11	8.545409813556853e-07	chip1_peak_563
NC_000002.12	105403700	105404800	1100	88.63590368125553	1.6047704725825933	5.022637601829174e-11	8.626699127134188e-07	chip1_peak_564
NC_000007.14	130884300	130884900	600	102.28442868667894	1.8518797027403109	5.0234027770498167e-11	8.626699127134188e-07	chip1_peak_565
NT_187545.1	103400	107800	4400	107.69029418129386	1.9497539609608625	5.112703511697764e-11	8.761571121043881e-07	chip1_peak_566
NC_000002.12	197571900	197572500	600	99.08620446689625	1.793975224087253	5.191200717004574e-11	8.886736264905388e-07	chip1_peak_567
NC_000005.10	78779500	78780200	700	115.55841852581793	2.092207900033982	5.209499202275327e-11	8.898823027290928e-07	chip1_peak_568
NC_000007.14	132116300	132117700	1400	91.96580925048889	1.6650590679717787	5.214659518295212e-11	8.898823027290928e-07	chip1_peak_569
NC_000008.11	20113500	20114300	800	104.84392926793714	1.8982199642683242	5.3251920100175553e-11	9.077931212283772e-07	chip1_peak_570
NC_000011.10	76266200	76267100	900	95.70799965216746	1.732812161356957	5.4705364165999384e-11	9.267476921336958e-07	chip1_peak_571
NC_000004.12	168618600	168619800	1200	108.02913726981699	1.9558887817357038	5.4962646016333857e-11	9.296248560027068e-07	chip1_peak_572
NC_000005.10	170312700	170313200	500	122.07037602419588	2.2101081715728137	5.4989405808579784e-11	9.296248560027068e-07	chip1_peak_573
NC_000003.12	57983600	57984200	600	96.90495134555783	1.7544832072298364	5.551029582856774e-11	9.364858417778145e-07	chip1_peak_574
NC_000002.12	202185800	202186300	500	99.46153286066775	1.8007706184909966	5.5667258584452056e-11	9.381616919612508e-07	chip1_peak_575
NC_000015.10	98455600	98456400	800	137.97732128429791	2.4981065447173725	5.610857564228823e-11	9.446213504086004e-07	chip1_peak_576
NC_000001.11	207034800	207035600	800	90.40175737355895	1.6367416010600566	5.6556460924016697e-11	9.501965202116947e-07	chip1_peak_577
NC_000011.10	47241500	47242600	1100	101.65973036680093	1.8405694167684177	5.698152526729781e-11	9.563510154073857e-07	chip1_peak_578
NC_000003.12	115518300	115518900	600	103.17359240389567	1.8679781867565906	5.7209651902760293e-11	9.591909285162507e-07	chip1_peak_579
NC_000001.11	183756800	183757500	700	116.38230050432672	2.107124445328747	5.917379234203845e-11	9.870395913440753e-07	chip1_peak_580
NC_000011.10	19499200	19499800	600	100.27816860677376	1.8155559693226317	6.025202402209848e-11	1.0029696080002982e-06	chip1_peak_581
NC_000017.11	51647700	51648400	700	88.55366766319091	1.6032815732980839	6.051305454949815e-11	1.0062858624647904e-06	chip1_peak_582
NC_000008.11	142516500	142517100	600	143.27656665698862	2.5940504246562015	6.132425742851488e-11	1.016660142637358e-06	chip1_peak_583
NC_000012.12	119479000	119479600	600	118.24407966100003	2.140832323209061	6.203656133940996e-11	1.025336632903496e-06	chip1_peak_584
NC_000001.11	145978300	145979800	1500	92.51309101399961	1.6749677119612763	6.221926675108506e-11	1.027313419403178e-06	chip1_peak_585
NC_000016.10	66457900	66458600	700	108.62300409364306	1.9666408574064123	6.24627704371194e-11	1.0302890343437219e-06	chip1_peak_586
NC_000020.11	4014900	4015400	500	96.29609917105324	1.7434598188371786	6.275874753696884e-11	1.0339910441998997e-06	chip1_peak_587
NC_000017.11	67026400	67027800	1400	125.64062251285641	2.2747481865880355	6.281423592140729e-11	1.0339910441998997e-06	chip1_peak_588
NC_000009.12	37999700	38000300	600	104.46624726611606	1.8913819573278414	6.367112536395396e-11	1.0425062387623385e-06	chip1_peak_589
NC_000001.11	211705400	211706000	600	221.35883038592914	4.007745169792641	6.371574360087025e-11	1.0425062387623385e-06	chip1_peak_590
NC_000002.12	170817800	170818500	700	100.1100242803235	1.8125116832149388	6.40435194389654e-11	1.0457672070449192e-06	chip1_peak_591
NC_000006.12	112329900	112330700	800	93.44003932266692	1.691750293438744	6.441680603285088e-11	1.0508086366578608e-06	chip1_peak_592
NC_000003.12	4825900	4827200	1300	110.01789096627573	1.9918955586372338	6.470980849824873e-11	1.0534771059672763e-06	chip1_peak_593
NC_000005.10	73615000	73615700	700	93.89816723887537	1.7000447894845105	6.572027362618216e-11	1.0677919166469715e-06	chip1_peak_594
NC_000017.11	27797700	27798200	500	104.13147663772973	1.8853208692449104	6.657412334181148e-11	1.0784360125725417e-06	chip1_peak_595
NC_000015.10	92011600	92012600	1000	94.33535039663977	1.7079600765583995	6.678012911994631e-11	1.0806977845283962e-06	chip1_peak_596
NC_000005.10	72412200	72413100	900	107.86282760622433	1.952877712559962	6.709395433936813e-11	1.0846981655530373e-06	chip1_peak_597
NC_000008.11	29591900	29592500	600	174.3793736114712	3.1571728631037446	6.756727203759697e-11	1.0880283632562447e-06	chip1_peak_598
NC_000013.11	80379200	80379900	700	112.92782308750462	2.0445804521332236	6.770197870479332e-11	1.0891202596418644e-06	chip1_peak_599
NC_000007.14	32616400	32617100	700	98.28265568668994	1.7794268153476969	6.844689858381933e-11	1.0986520032149592e-06	chip1_peak_600
NC_000011.10	68144900	68145900	1000	99.32275039133303	1.7982579345824379	6.849694572053917e-11	1.0986520032149592e-06	chip1_peak_601
NC_000005.10	150514700	150516300	1600	85.95838718998046	1.5562935097876638	6.873232525616999e-11	1.0998169381305397e-06	chip1_peak_602
NC_000010.11	96386900	96387900	1000	143.80704052433663	2.6036547583792276	6.883481734390328e-11	1.0998169381305397e-06	chip1_peak_603
NC_000022.11	17910500	17911600	1100	91.97601175684623	1.6652437863564131	6.883980009087334e-11	1.0998169381305397e-06	chip1_peak_604
NC_000001.11	159992100	159992600	500	104.3543435077315	1.8893559177686088	6.909691835862082e-11	1.1028425009907362e-06	chip1_peak_605
NC_000005.10	61467700	61468300	600	98.29281507176889	1.779610753013103	6.99076168458119e-11	1.114689069752584e-06	chip1_peak_606
NC_000011.10	9351900	9352700	800	117.2393073882226	2.122640723551868	7.085181972587481e-11	1.125335789148562e-06	chip1_peak_607
NC_000008.11	98901300	98902100	800	97.89162465255893	1.7723471215512248	7.277135236989899e-11	1.1502128325744734e-06	chip1_peak_608
NC_000015.10	83379100	83380600	1500	109.6798465359242	1.9857751977257012	7.28560245418907e-11	1.1504342215077793e-06	chip1_peak_609
NC_000008.11	130491400	130492200	800	85.93389908085346	1.555850147754625	7.327664094627428e-11	1.154835747039154e-06	chip1_peak_610
NC_000008.11	95808000	95808600	600	116.90286607124901	2.1165493873234067	7.33524420146144e-11	1.154912349856525e-06	chip1_peak_611
NC_000015.10	58546400	58547500	1100	77.45852076658214	1.4024017561003772	7.360283626583118e-11	1.1577350663479513e-06	chip1_peak_612
NC_000010.11	13924100	13924900	800	108.27487947679309	1.9603379927353535	7.402173502848173e-11	1.1597299583883798e-06	chip1_peak_613
NC_000017.11	50844900	50846100	1200	106.13307085414777	1.9215601262862876	7.411745344580777e-11	1.1597299583883798e-06	chip1_peak_614
NC_000012.12	76501300	76501800	500	174.16444230416633	3.153281489503755	7.415707955937058e-11	1.1597299583883798e-06	chip1_peak_615
NC_000019.10	32322500	32323200	700	115.20669728155931	2.085839917716162	7.55278210661557e-11	1.1755206391673786e-06	chip1_peak_616
NC_000007.14	116512100	116513000	900	89.03038676052748	1.6119126663354275	7.699748475638781e-11	1.1949673458328486e-06	chip1_peak_617
NC_000010.11	101032100	101033400	1300	86.31662968570623	1.5627795606461559	7.739041405738276e-11	1.1999215651840958e-06	chip1_peak_618
NC_000003.12	87436900	87438300	1400	114.31025828260971	2.0696097132929174	7.749594045872818e-11	1.2002901938512095e-06	chip1_peak_619
NC_000003.12	153285100	153285800	700	110.3978237191704	1.998774315868671	7.756164481420678e-11	1.2002901938512095e-06	chip1_peak_620
NC_000008.11	66027600	66028600	1000	105.39121619806524	1.9081287018004454	7.81234791754499e-11	1.2066906638452243e-06	chip1_peak_621
NC_000005.10	59547500	59548200	700	132.943339312471	2.4069653108337343	7.95682181568675e-11	1.2255178260119227e-06	chip1_peak_622
NC_000020.11	22583100	22583900	800	103.92175961310558	1.8815239012586078	8.015221456795948e-11	1.2333457623016076e-06	chip1_peak_623
NC_000010.11	110209100	110210400	1300	99.87222067757736	1.8082062022065528	8.051658215944526e-11	1.2377825579986556e-06	chip1_peak_624
NC_000011.10	106398300	106398900	600	98.49151671093894	1.783208285278815	8.081684976152936e-11	1.241226501970182e-06	chip1_peak_625
NC_000013.11	99067200	99067900	700	88.50816419657585	1.6024577240835873	8.095348727320379e-11	1.242153208090931e-06	chip1_peak_626
NC_000011.10	77407400	77408400	1000	117.05403888341768	2.1192864008263994	8.163703899845195e-11	1.2502848456346715e-06	chip1_peak_627
NC_000006.12	111242400	111243000	600	122.50673501095807	2.2180085368685774	8.209954442805572e-11	1.2540236206959129e-06	chip1_peak_628
NC_000002.12	67463800	67464300	500	100.242203516598	1.8149048142899558	8.21122465105909e-11	1.2540236206959129e-06	chip1_peak_629
NC_000001.11	181743800	181744400	600	117.40335882798792	2.1256109071409783	8.227419383236582e-11	1.255319292992671e-06	chip1_peak_630
NC_000006.12	150269600	150270300	700	95.91030913116845	1.7364750142725416	8.27488240470489e-11	1.2596155823654091e-06	chip1_peak_631
NC_000002.12	602600	603800	1200	123.56013475814217	2.237080546515888	8.290656742985912e-11	1.2602434563049394e-06	chip1_peak_632
NC_000002.12	69009400	69010100	700	133.74922410917438	2.4215560136115104	8.413823182546538e-11	1.276581794184228e-06	chip1_peak_633
NC_000003.12	46690200	46691200	1000	124.40798577810229	2.252431056021313	8.481307597351728e-11	1.283233032283023e-06	chip1_peak_634
NC_000012.12	52423600	52424400	800	131.62476464818002	2.383092257147058	8.527634809096485e-11	1.2866089619525649e-06	chip1_peak_635
NC_000019.10	49928300	49929000	700	104.48312570069598	1.8916875447062327	8.543116704046281e-11	1.2866089619525649e-06	chip1_peak_636
NC_000005.10	157870500	157871200	700	87.17153838512702	1.578257850826601	8.543135186615366e-11	1.2866089619525649e-06	chip1_peak_637
NC_000004.12	40446700	40447200	500	138.63205593100793	2.5099606442952975	8.754121433100357e-11	1.3135234057285285e-06	chip1_peak_638
NC_000016.10	47925700	47926200	500	149.59444142298025	2.708436790145271	8.764471255606223e-11	1.3138654222802664e-06	chip1_peak_639
NC_000017.11	44040100	44040800	700	134.1410520919393	2.428650136319775	8.837149901445929e-11	1.3223253199709336e-06	chip1_peak_640
NC_000005.10	149730400	149731400	1000	93.57329497984462	1.694162913325967	8.861633180949594e-11	1.3247711950577537e-06	chip1_peak_641
NC_000008.11	86002500	86003300	800	99.55095276585251	1.802389583465029	8.985692552164928e-11	1.3420850682062494e-06	chip1_peak_642
NC_000002.12	216315900	216316500	600	85.34425822493692	1.5451745840642497	9.004471013701975e-11	1.3436570687573826e-06	chip1_peak_643
NC_000005.10	177066100	177066700	600	129.30862931458216	2.3411581713026886	9.033671654208908e-11	1.346779975011881e-06	chip1_peak_644
NC_000001.11	153578300	153579500	1200	102.09964873883808	1.8485342254347858	9.044129111495893e-11	1.347105406276245e-06	chip1_peak_645
NC_000001.11	66217000	66217600	600	99.92291373054695	1.8091240099028925	9.076331431024257e-11	1.3491994295880476e-06	chip1_peak_646
NC_000003.12	9340300	9341100	800	119.23786220256255	2.1588249516207108	9.081400807198952e-11	1.3491994295880476e-06	chip1_peak_647
NC_000006.12	140921500	140922000	500	139.58077275900973	2.527137349097615	9.091337679138814e-11	1.3491994295880476e-06	chip1_peak_648
NC_000008.11	48591600	48592400	800	111.66345263872334	2.021688776431391	9.159574606616167e-11	1.356338430711063e-06	chip1_peak_649
NC_000020.11	11178800	11179600	800	89.63137372932627	1.6227936536315404	9.164436471782221e-11	1.356338430711063e-06	chip1_peak_650
NC_000008.11	19086800	19087500	700	178.9553673298192	3.2400221295628087	9.364828571284799e-11	1.380974775061097e-06	chip1_peak_651
NC_000009.12	89941800	89942300	500	97.8165413820864	1.770987724168957	9.423828095602896e-11	1.3884174544853688e-06	chip1_peak_652
NC_000003.12	184003400	184004100	700	139.02774133144501	2.5171246063093475	9.653170105668313e-11	1.4196370523037258e-06	chip1_peak_653
NC_000014.9	85528000	85529600	1600	101.6050886984837	1.8395801186144385	9.670758457644733e-11	1.4198050419952952e-06	chip1_peak_654
NC_000005.10	32508000	32508600	600	124.84126110670076	2.2602755910794055	9.671754691564804e-11	1.4198050419952952e-06	chip1_peak_655
NC_000003.12	8493100	8493800	700	150.26441604650967	2.720566812501516	9.704234871778306e-11	1.4220086157130333e-06	chip1_peak_656
NC_000003.12	82100300	82100900	600	120.33137006415872	2.1786231265695104	9.781887050143518e-11	1.4311965241917946e-06	chip1_peak_657
NC_000013.11	40406300	40407300	1000	100.1939516739123	1.8140312051860403	9.793643977701357e-11	1.4311965241917946e-06	chip1_peak_658
NC_000002.12	159010300	159010700	400	108.6923785784518	1.9678968961012062	9.802100540612604e-11	1.4311965241917946e-06	chip1_peak_659
NC_000010.11	1498800	1500100	1300	130.696780464484	2.366290920948418	9.817791793495693e-11	1.4322031038488292e-06	chip1_peak_660
NC_000001.11	222915100	222916000	900	100.93364440860452	1.8274234876598185	9.90323338813582e-11	1.442082803488244e-06	chip1_peak_661
NC_000009.12	114203300	114204000	700	165.01286563453357	2.9875903936041124	9.981794344049627e-11	1.4509270671482456e-06	chip1_peak_662
NC_000018.10	48992700	48993500	800	156.42260061722095	2.8320619555908184	1.0098790255836738e-10	1.4640118213571481e-06	chip1_peak_663
NC_000011.10	86559200	86560100	900	118.75146766859847	2.1500186828998764	1.023181890906174e-10	1.4767219586838751e-06	chip1_peak_664
NC_000012.12	55972100	55972600	500	105.68347879772811	1.9134201736611693	1.0266918827168432e-10	1.4804753266476197e-06	chip1_peak_665
NC_000006.12	89412000	89412800	800	91.02688251341507	1.6480596146916175	1.0277768636239583e-10	1.4807283142379683e-06	chip1_peak_666
NC_000003.12	13600700	13601400	700	93.1350844718841	1.6862290258746768	1.0442233121769577e-10	1.5030927051417984e-06	chip1_peak_667
NC_000012.12	13347200	13347900	700	90.13354323048456	1.6318855312366736	1.0637201729787189e-10	1.5257610412279602e-06	chip1_peak_668
NC_000011.10	96314300	96315100	800	103.57399271873489	1.8752275132234073	1.0677261383817685e-10	1.5301588928547743e-06	chip1_peak_669
NC_000023.11	45172700	45173400	700	113.85537779777415	2.061374012630991	1.0729320276602312e-10	1.536267107723234e-06	chip1_peak_670
NC_000008.11	98845100	98845700	600	122.29476172283142	2.2141707187877104	1.0761784101669323e-10	1.5382096745779351e-06	chip1_peak_671
NC_000001.11	28520000	28520700	700	128.21624317607854	2.3213803053711444	1.0810917141292474e-10	1.542742044738595e-06	chip1_peak_672
NC_000016.10	57826600	57827300	700	136.736550003563	2.4756421365954413	1.0812446525236496e-10	1.542742044738595e-06	chip1_peak_673
NC_000007.14	33807800	33808900	1100	95.47806811683434	1.728649205677675	1.1022234831160914e-10	1.5658134863915004e-06	chip1_peak_674
NC_000001.11	151773700	151774300	600	136.6132168915171	2.473409166339791	1.1170512769768548e-10	1.5833381593178849e-06	chip1_peak_675
NC_000020.11	38969600	38970800	1200	106.08266728935845	1.9206475598303998	1.1174773259251429e-10	1.5833381593178849e-06	chip1_peak_676
NC_000008.11	486500	487100	600	94.38021015864821	1.708772271374364	1.1219890143505111e-10	1.5883483336856206e-06	chip1_peak_677
NC_000004.12	94678700	94679300	600	121.15896449493246	2.193606886542845	1.1296924908725085e-10	1.5964773094304893e-06	chip1_peak_678
NC_000007.14	44638100	44638800	700	130.40801096798504	2.361062692407639	1.1313036438874399e-10	1.5973675811940751e-06	chip1_peak_679
NC_000020.11	49490800	49491300	500	123.74678647824882	2.2404599126265	1.1406787443339486e-10	1.604889224655063e-06	chip1_peak_680
NC_000009.12	72577200	72577800	600	98.22235864395483	1.778335125527358	1.1461709970487671e-10	1.6085938834237815e-06	chip1_peak_681
NC_000004.12	16250500	16251000	500	102.2822048457266	1.8518394396623954	1.1508295122802902e-10	1.6123519602557997e-06	chip1_peak_682
NC_000008.11	41491700	41492200	500	113.73360097002588	2.0591692192087003	1.1757765719896892e-10	1.6444732353158697e-06	chip1_peak_683
NC_000012.12	68899200	68899900	700	104.49975045664728	1.8919885391831488	1.1768599420515538e-10	1.6445756006453236e-06	chip1_peak_684
NC_000005.10	113166700	113167300	600	88.22093294986463	1.5972573458578196	1.1822434312378141e-10	1.6492672724856128e-06	chip1_peak_685
NC_000012.12	102631200	102631800	600	104.8842604136538	1.8989501675954574	1.1898326762101018e-10	1.6570147258357002e-06	chip1_peak_686
NC_000001.11	202105300	202106200	900	79.26915046836245	1.4351835630377454	1.1981299829409151e-10	1.6657201094054418e-06	chip1_peak_687
NC_000010.11	80203500	80205400	1900	84.33095797562292	1.5268285837142406	1.202687445731172e-10	1.6686993810362987e-06	chip1_peak_688
NC_000016.10	58433900	58434800	900	100.97785508535247	1.8282239306594537	1.2087295968638982e-10	1.6725570494385505e-06	chip1_peak_689
NC_000011.10	75656300	75656900	600	126.32397656386735	2.2871204461108317	1.23313785318452e-10	1.6998739524874475e-06	chip1_peak_690
NC_000008.11	125362500	125363300	800	84.75650609660862	1.5345332161584098	1.2365719896695169e-10	1.7031657526568113e-06	chip1_peak_691
NC_000020.11	19974300	19974900	600	100.55896663803424	1.8206398729171231	1.2405038651952725e-10	1.7066934490290466e-06	chip1_peak_692
NC_000012.12	76670700	76671300	600	129.29843762527017	2.340973648762788	1.2412299219561196e-10	1.7066934490290466e-06	chip1_peak_693
NC_000012.12	12901000	12902300	1300	85.09949168819679	1.5407430377661557	1.2471296379073745e-10	1.713358476116801e-06	chip1_peak_694
NC_000018.10	72460000	72460800	800	121.549570061168	2.2006788771593713	1.2687597289072562e-10	1.7400520244191893e-06	chip1_peak_695
NC_000002.12	27696500	27697000	500	135.63473540198424	2.4556935664851576	1.2697659775951145e-10	1.7400520244191893e-06	chip1_peak_696
NC_000008.11	107223100	107223800	700	138.42210037238436	2.506159357604012	1.273832602251576e-10	1.7441566685427172e-06	chip1_peak_697
NC_000005.10	157459600	157460400	800	94.21027401990352	1.7056955441525954	1.276855010213829e-10	1.7468258535370892e-06	chip1_peak_698
NC_000001.11	227763800	227764700	900	112.43793107621921	2.035710860897464	1.2952527536455523e-10	1.7705074160294014e-06	chip1_peak_699
NC_000015.10	68552700	68553400	700	163.49196502668565	2.9600541889078276	1.2968440257347019e-10	1.7705894594304744e-06	chip1_peak_700
NC_000015.10	89062600	89063100	500	155.15459610814668	2.809104484512489	1.3107177031317262e-10	1.7861115175403144e-06	chip1_peak_701
NC_000011.10	76291300	76292000	700	132.13571916375267	2.392343189166349	1.322007497800994e-10	1.7975742311681921e-06	chip1_peak_702
NC_000013.11	31048300	31048900	600	104.07377100109409	1.8842760973417831	1.3227831810912136e-10	1.7975742311681921e-06	chip1_peak_703
NC_000003.12	49600700	49601400	700	122.32967460617407	2.214802823408683	1.337556898871297e-10	1.8131103863344288e-06	chip1_peak_704
NC_000001.11	226677100	226677800	700	105.67332809344546	1.9132363931632876	1.3543490419075804e-10	1.8312983553101602e-06	chip1_peak_705
NC_000016.10	11016800	11017600	800	86.02564168602159	1.5575111656687766	1.356193894621048e-10	1.832271073916709e-06	chip1_peak_706
NC_000004.12	158810200	158811400	1200	105.04897920390862	1.9019324336964611	1.3589929168334706e-10	1.8345302308369047e-06	chip1_peak_707
NC_000002.12	47195100	47195700	600	106.53521555032005	1.9288410351202934	1.3697853593003658e-10	1.847567173544976e-06	chip1_peak_708
NC_000014.9	68535200	68536100	900	97.58391370912773	1.7667759543875807	1.374613065015551e-10	1.8525439519818377e-06	chip1_peak_709
NC_000010.11	78623600	78624400	800	96.56393422982853	1.748309025264753	1.3840771842773378e-10	1.862215455349844e-06	chip1_peak_710
NC_000010.11	123994700	123996100	1400	85.23025479869797	1.5431105296054672	1.3900399144766846e-10	1.8671518472408039e-06	chip1_peak_711
NC_000008.11	33323800	33324700	900	111.40058947919093	2.0169295872176796	1.3944966920042452e-10	1.8715941322964828e-06	chip1_peak_712
NC_000004.12	1337100	1338000	900	133.20339651657432	2.411673697672415	1.398592416151e-10	1.8755449179548135e-06	chip1_peak_713
NC_000005.10	61917100	61917800	700	87.0888586110427	1.5767609172520591	1.4016715830941357e-10	1.875854425264983e-06	chip1_peak_714
NC_000008.11	80084200	80084800	600	84.3745939798288	1.527618622154452	1.4053477585246998e-10	1.8784148133360262e-06	chip1_peak_715
NC_000005.10	154087000	154088000	1000	112.83107434450943	2.0428287971089065	1.425475466008622e-10	1.9006365231024259e-06	chip1_peak_716
NC_000012.12	55974100	55974900	800	91.15299181672616	1.6503428484362563	1.428138067074646e-10	1.9022477315284882e-06	chip1_peak_717
NC_000001.11	151988500	151990200	1700	81.85171656171798	1.4819414301997222	1.4543457485229376e-10	1.93122192345513e-06	chip1_peak_718
NC_000011.10	86818900	86819400	500	127.05726275161031	2.300396736791799	1.5007432413021851e-10	1.9847386665110384e-06	chip1_peak_719
NC_000016.10	53821300	53821900	600	106.07324880090071	1.9204770362440697	1.5085435122253706e-10	1.989442840074702e-06	chip1_peak_720
NC_000014.9	85437200	85437700	500	93.3655920061542	1.6904024101280233	1.5091365315481554e-10	1.989442840074702e-06	chip1_peak_721
NC_000023.11	150933900	150935100	1200	111.06685439757115	2.010887247912669	1.509329750609433e-10	1.989442840074702e-06	chip1_peak_722
NC_000009.12	4674600	4675200	600	126.12038772815404	2.283434430190296	1.5094493648538038e-10	1.989442840074702e-06	chip1_peak_723
NC_000012.12	65495200	65495900	700	95.0237940470285	1.7204244842791556	1.5135634741039747e-10	1.9919843699926545e-06	chip1_peak_724
NC_000005.10	168365700	168366600	900	103.53178081515819	1.8744632584052356	1.5315819089713855e-10	2.010821546198077e-06	chip1_peak_725
NC_000014.9	50846300	50847000	700	90.68905098810438	1.6419431084677318	1.5436825767578252e-10	2.023444952547028e-06	chip1_peak_726
NC_000017.11	3864900	3865600	700	121.937564137286	2.2077035862335883	1.5611624765590453e-10	2.042816162406991e-06	chip1_peak_727
NC_000008.11	102807700	102808400	700	84.34872410490772	1.5271502429798904	1.5711518110525147e-10	2.052222552289407e-06	chip1_peak_728
NC_000002.12	134002300	134003200	900	150.91152223520226	2.7322827973463677	1.57517773978792e-10	2.052222552289407e-06	chip1_peak_729
NC_000001.11	233613400	233614000	600	84.93281964409164	1.537725407619948	1.5769821520597748e-10	2.052222552289407e-06	chip1_peak_730
NC_000007.14	132294700	132295900	1200	114.37528906560026	2.070787108411801	1.5852624736167858e-10	2.060947814615813e-06	chip1_peak_731
NC_000007.14	11716000	11716600	600	98.7479460230866	1.7878509884199605	1.5862187481771301e-10	2.060947814615813e-06	chip1_peak_732
NC_000002.12	127153600	127154200	600	103.45421862301502	1.8730589796584682	1.5883863156845313e-10	2.0621183543734543e-06	chip1_peak_733
NC_000006.12	4103900	4104400	500	140.2960196579084	2.5400870349053712	1.590864077972657e-10	2.0636894174027543e-06	chip1_peak_734
NC_000001.11	55580900	55581500	600	112.74982918546493	2.0413578375218777	1.603409142226568e-10	2.078307015163189e-06	chip1_peak_735
NC_000014.9	64970600	64971600	1000	93.04285844112843	1.6845592554451632	1.6085675350567956e-10	2.0829659202883663e-06	chip1_peak_736
NC_000012.12	95997900	95998500	600	145.32202810698396	2.631083906591047	1.6095623996839592e-10	2.0829659202883663e-06	chip1_peak_737
NC_000012.12	105922400	105923200	800	96.88583779881948	1.7541371527061262	1.632686772932451e-10	2.1078649153409444e-06	chip1_peak_738
NC_000021.9	44392700	44393500	800	115.1444093129642	2.0847121817914736	1.635253603667546e-10	2.109505914682007e-06	chip1_peak_739
NC_000017.11	80504900	80505700	800	95.08511412484596	1.7215346963509115	1.6367436634055193e-10	2.1097174597942478e-06	chip1_peak_740
NC_000020.11	19688400	19688900	500	90.4437908603497	1.6375026256072203	1.6389533880338938e-10	2.1097174597942478e-06	chip1_peak_741
NC_000009.12	124818300	124818900	600	87.37563076775128	1.581952983563017	1.64060116386791e-10	2.1097174597942478e-06	chip1_peak_742
NC_000004.12	176548600	176549300	700	114.12032740739521	2.066170977434003	1.6420251041696952e-10	2.1098819905631355e-06	chip1_peak_743
NC_000019.10	35213600	35214800	1200	91.83119649598015	1.6626218775704098	1.6590398008818483e-10	2.1269448094964246e-06	chip1_peak_744
NC_000004.12	182307600	182308300	700	100.43965533206766	1.8184797182517072	1.6601621212634527e-10	2.1269448094964246e-06	chip1_peak_745
NC_000001.11	156664400	156665000	600	137.62623962874412	2.491750142278873	1.6626970520225302e-10	2.1280459580394606e-06	chip1_peak_746
NC_000009.12	122305000	122305900	900	165.30411248818817	2.9928634751835395	1.6689929401708064e-10	2.1344259060349892e-06	chip1_peak_747
NC_000008.11	131180300	131181000	700	119.05762687998609	2.155561755649615	1.6820641796146488e-10	2.1460847844465858e-06	chip1_peak_748
NC_000019.10	38079600	38080300	700	87.39544713149385	1.5823117627268468	1.7030940283343235e-10	2.16547473308368e-06	chip1_peak_749
NC_000022.11	35961400	35961800	400	101.7623267308048	1.8424269441214398	1.7039123983248883e-10	2.16547473308368e-06	chip1_peak_750
NC_000016.10	27839200	27839800	600	123.82747136334707	2.2419207283435147	1.718825521050425e-10	2.18272365810159e-06	chip1_peak_751
NC_000015.10	71471000	71471800	800	134.22803204687924	2.4302249255146386	1.7266615972504148e-10	2.1890085441942897e-06	chip1_peak_752
NC_000003.12	134331100	134332700	1600	100.93937751096412	1.8275272866058532	1.726678234014031e-10	2.1890085441942897e-06	chip1_peak_753
NC_000010.11	122442000	122442800	800	93.54009772683732	1.6935618705297142	1.7291530612390183e-10	2.1890085441942897e-06	chip1_peak_754
NC_000005.10	73617200	73617900	700	105.59603177422206	1.911836928098035	1.7342839678771158e-10	2.192882941542292e-06	chip1_peak_755
NC_000023.11	110383100	110383900	800	106.97573910960173	1.936816800820776	1.747384277019095e-10	2.2069398349359937e-06	chip1_peak_756
NC_000002.12	42722300	42723300	1000	152.39358394366081	2.7591158161288294	1.7779538596980476e-10	2.2420703292694907e-06	chip1_peak_757
NC_000006.12	4734200	4734800	600	85.44610789225246	1.5470185923268394	1.790361283463543e-10	2.2559691240506745e-06	chip1_peak_758
NC_000001.11	38858800	38859400	600	112.94356672333724	2.0448654937570576	1.805310580762247e-10	2.2632309076442433e-06	chip1_peak_759
NC_000006.12	40790800	40791600	800	128.9905086541891	2.335398534165653	1.8058556364542212e-10	2.2632309076442433e-06	chip1_peak_760
NC_000016.10	27748800	27749500	700	113.24057569456441	2.050242899608658	1.8127539136479743e-10	2.2701287380596247e-06	chip1_peak_761
NC_000010.11	78960300	78960900	600	117.56455259326867	2.128529351971385	1.823743016086421e-10	2.2787075489357107e-06	chip1_peak_762
NC_000005.10	109739600	109740200	600	126.29732720617528	2.286637954247362	1.8238033930563676e-10	2.2787075489357107e-06	chip1_peak_763
NC_000008.11	26114100	26114700	600	131.85537195486546	2.3872674477996116	1.8288131328773723e-10	2.279820161078555e-06	chip1_peak_764
NC_000008.11	23325700	23326800	1100	143.42306574335026	2.5967028194340434	1.831044440591785e-10	2.279820161078555e-06	chip1_peak_765
NC_000002.12	152336300	152337000	700	111.45341535212793	2.017886010039097	1.8530742543430375e-10	2.30466689292118e-06	chip1_peak_766
NC_000012.12	109462200	109462900	700	102.79600564963656	1.8611419042919546	1.857610645087374e-10	2.306784299729721e-06	chip1_peak_767
NC_000005.10	39543300	39544100	800	115.76377574520816	2.0959259328888646	1.876165899538587e-10	2.328050466473932e-06	chip1_peak_768
NC_000008.11	22847700	22848600	900	138.02234020349562	2.498921621105558	1.8825622615128654e-10	2.334208304173587e-06	chip1_peak_769
NC_000015.10	99536600	99537200	600	118.6383770345707	2.1479711547236415	1.884936482494753e-10	2.3353734705949155e-06	chip1_peak_770
NC_000001.11	211036700	211037600	900	90.16569262452381	1.6324676023401752	1.9011088179568435e-10	2.3528135496429726e-06	chip1_peak_771
NC_000011.10	107770200	107771100	900	163.00579144589346	2.9512519205876364	1.9064617395361151e-10	2.3566620396208216e-06	chip1_peak_772
NC_000018.10	2442700	2443200	500	109.07784360319569	1.9748758162027804	1.9146300681443013e-10	2.363170555818857e-06	chip1_peak_773
NC_000002.12	160736600	160737200	600	119.32566316873397	2.160414605385429	1.9248826785300153e-10	2.368641901276461e-06	chip1_peak_774
NC_000005.10	132214800	132215900	1100	119.5649732165697	2.1647473608785095	1.933956493992922e-10	2.378010141181846e-06	chip1_peak_775
NC_000007.14	84904500	84905000	500	194.7501331655181	3.5259894721606395	1.9404010166105908e-10	2.3841336784334176e-06	chip1_peak_776
NC_000020.11	51354900	51355400	500	115.38809005613282	2.089124069583358	1.9543148192275188e-10	2.395804838249249e-06	chip1_peak_777
NC_000011.10	91922700	91923400	700	171.67962215491553	3.1082933318883526	1.9653134339780866e-10	2.4038576966235008e-06	chip1_peak_778
NC_000003.12	177468300	177468800	500	104.09765151026181	1.884708458658033	1.980004227599125e-10	2.42000843734285e-06	chip1_peak_779
NC_000005.10	178331200	178332300	1100	147.62256021330202	2.672735492936053	1.9861571685060918e-10	2.4257076068069676e-06	chip1_peak_780
NC_000002.12	11697100	11698200	1100	83.84399881701559	1.518012092353167	1.99609570819213e-10	2.434193411496139e-06	chip1_peak_781
NC_000010.11	89283800	89284400	600	125.58186661545567	2.2736843995071494	2.0168322165206522e-10	2.452133895090738e-06	chip1_peak_782
NC_000006.12	21921500	21922500	1000	148.02438065018842	2.6800105309919	2.0200293966555678e-10	2.4541882849402515e-06	chip1_peak_783
NC_000012.12	76018000	76018500	500	99.1522856610015	1.795171637106005	2.023690428385087e-10	2.456802736413023e-06	chip1_peak_784
NC_000009.12	105280700	105281500	800	120.18144945488208	2.1759087844462113	2.030763248743175e-10	2.46171782325617e-06	chip1_peak_785
NC_000003.12	30614800	30615400	600	141.83027754164036	2.567865075709177	2.0612053809171605e-10	2.4903058532763607e-06	chip1_peak_786
NC_000006.12	105763300	105763900	600	103.23651275665597	1.8691173721209922	2.0619949347835858e-10	2.4903058532763607e-06	chip1_peak_787
NC_000019.10	37991400	37992700	1300	107.34645642611656	1.9435287107636976	2.0640405568919376e-10	2.4909285155739804e-06	chip1_peak_788
NC_000011.10	103700300	103701100	800	114.57791011250035	2.0744556023254903	2.069774271562753e-10	2.4953135829716438e-06	chip1_peak_789
NC_000004.12	188444800	188449200	4400	108.12001412811878	1.957534125132531	2.0707396160734247e-10	2.4953135829716438e-06	chip1_peak_790
NC_000020.11	3707100	3707700	600	103.76312962716798	1.8786518741575553	2.0895620977352554e-10	2.5161329083946825e-06	chip1_peak_791
NC_000023.11	107571400	107572000	600	84.8437193755663	1.5361122297305134	2.0960321813252228e-10	2.5220583905899936e-06	chip1_peak_792
NC_000015.10	75669000	75669800	800	114.08600896741326	2.065549635327015	2.1099259413423298e-10	2.536678763181515e-06	chip1_peak_793
NC_000012.12	75818700	75819400	700	118.79175327796798	2.150748061782487	2.1128573431130093e-10	2.536678763181515e-06	chip1_peak_794
NC_000001.11	19866600	19867200	600	112.23984379871685	2.0321244517706023	2.1236644586358648e-10	2.547774805247603e-06	chip1_peak_795
NC_000007.14	135254200	135255000	800	111.07533477641938	2.0110407868399744	2.1438524671928457e-10	2.567793554934499e-06	chip1_peak_796
NC_000005.10	59569800	59570400	600	127.6448074132166	2.311034348471824	2.1646367568325703e-10	2.5817094522522267e-06	chip1_peak_797
NC_000005.10	172187100	172188000	900	90.02814066615926	1.6299771970747972	2.1684045918969225e-10	2.584309989823054e-06	chip1_peak_798
NC_000010.11	86439200	86440000	800	97.9655900876084	1.7736862803032578	2.1914002206761773e-10	2.6021913788047424e-06	chip1_peak_799
NC_000014.9	73785200	73785900	700	87.09658720029167	1.576900844880778	2.2198241666841797e-10	2.6285514894211306e-06	chip1_peak_800
NC_000017.11	5283800	5284400	600	113.24379544548628	2.050301193832487	2.2200573795011178e-10	2.6285514894211306e-06	chip1_peak_801
NC_000011.10	16925600	16926100	500	91.03990294759677	1.6482953522138537	2.2283269139639113e-10	2.634510616014857e-06	chip1_peak_802
NC_000019.10	29006200	29006900	700	112.83895263577352	2.0429714351220585	2.2349532206055808e-10	2.6399920012155816e-06	chip1_peak_803
NC_000023.11	150843800	150844500	700	151.51290060814154	2.7431708710914413	2.242364696103996e-10	2.6453439554055337e-06	chip1_peak_804
NC_000004.12	25099400	25100000	600	122.35524503220933	2.2152657810022593	2.2529920458136747e-10	2.6536810923672516e-06	chip1_peak_805
NC_000005.10	156096100	156096700	600	129.82103170360173	2.350435317355561	2.2677158151005338e-10	2.662137822392524e-06	chip1_peak_806
NC_000001.11	99970200	99970700	500	84.23802154640526	1.525145951380823	2.2682639524053934e-10	2.662137822392524e-06	chip1_peak_807
NC_000017.11	78557600	78558200	600	97.94602822492976	1.7733321089312561	2.2703961045049134e-10	2.662137822392524e-06	chip1_peak_808
NC_000006.12	134936700	134937900	1200	130.62063198459217	2.364912237740066	2.2706977584910995e-10	2.662137822392524e-06	chip1_peak_809
NC_000023.11	118978400	118979100	700	147.57665377156536	2.671904347777707	2.2713464951007204e-10	2.662137822392524e-06	chip1_peak_810
NC_000005.10	178146300	178147100	800	111.24181347977341	2.014054916513849	2.2778703169058088e-10	2.663037823380271e-06	chip1_peak_811
NC_000018.10	35512900	35513600	700	88.48045857873295	1.601956108422299	2.279638034338335e-10	2.663037823380271e-06	chip1_peak_812
NC_000015.10	75922200	75922800	600	120.51478773655022	2.1819439396100386	2.2802639491470574e-10	2.663037823380271e-06	chip1_peak_813
NC_000011.10	111944200	111945200	1000	103.49035657220597	1.8737132643376189	2.302774270417009e-10	2.6788581601906923e-06	chip1_peak_814
NC_000003.12	98890900	98892000	1100	121.96825966276946	2.2082593347608825	2.3045678892824797e-10	2.6788581601906923e-06	chip1_peak_815
NC_000005.10	154220500	154221200	700	132.8380350206235	2.4050587559144003	2.313251862342715e-10	2.684233158266598e-06	chip1_peak_816
NC_000002.12	69797800	69799500	1700	97.83828317629116	1.7713813636300746	2.3168288206381532e-10	2.6864689579931046e-06	chip1_peak_817
NC_000001.11	152905600	152906700	1100	81.7813792076868	1.4806679585682405	2.323293584651369e-10	2.6909229653982873e-06	chip1_peak_818
NC_000001.11	181100500	181101100	600	135.3193479008384	2.449983413733959	2.330862998559561e-10	2.6969794524190206e-06	chip1_peak_819
NC_000003.12	126811500	126812100	600	145.50855020747673	2.6344609259130514	2.3355966555406876e-10	2.6986206483554873e-06	chip1_peak_820
NC_000002.12	105260800	105261500	700	188.3333561657833	3.409812462273627	2.3437538355949287e-10	2.7061251068134625e-06	chip1_peak_821
NC_000012.12	90262200	90262700	500	110.11081377389355	1.9935779443489066	2.3459927677333443e-10	2.7067904940141553e-06	chip1_peak_822
NC_000001.11	26995900	26996600	700	119.39146586943392	2.161605976226293	2.3492146897631197e-10	2.7085883025543034e-06	chip1_peak_823
NC_000002.12	11676000	11676700	700	109.57835191886451	1.9839376177178392	2.3704016274350676e-10	2.7272219536027353e-06	chip1_peak_824
NC_000005.10	10454400	10455000	600	95.11243228569249	1.7220292970270599	2.3772008810359665e-10	2.731184378382845e-06	chip1_peak_825
NC_000009.12	89993800	89994800	1000	94.5855985934147	1.7124908693897745	2.3816330971331775e-10	2.7343469123593983e-06	chip1_peak_826
NC_000020.11	4713300	4714000	700	89.27564720502646	1.6163531549306567	2.3926840858384584e-10	2.7450986297744886e-06	chip1_peak_827
NC_000008.11	101026000	101026600	600	92.45551941745467	1.6739253668803595	2.408290250879045e-10	2.758819386731041e-06	chip1_peak_828
NC_000005.10	142234900	142235900	1000	113.00365287108156	2.0459533652821005	2.410113251554173e-10	2.758819386731041e-06	chip1_peak_829
NC_000001.11	40141900	40142500	600	125.52873619912938	2.272722462867759	2.4114217949572004e-10	2.758819386731041e-06	chip1_peak_830
NC_000002.12	9422100	9423200	1100	110.85940623461005	2.007131358113106	2.423185556335031e-10	2.7674620642743233e-06	chip1_peak_831
NC_000006.12	37130900	37131700	800	95.15772966408238	1.7228494149736981	2.4255027732031125e-10	2.7674620642743233e-06	chip1_peak_832
NC_000012.12	49057700	49058400	700	161.8395503919558	2.930136896883438	2.4285971167679527e-10	2.7674620642743233e-06	chip1_peak_833
NC_000020.11	11498800	11499700	900	111.81020114723054	2.0243456870462446	2.429175642298277e-10	2.7674620642743233e-06	chip1_peak_834
NC_000011.10	12581800	12582900	1100	93.23654845672776	1.6880660512802417	2.445584273685597e-10	2.784207397094793e-06	chip1_peak_835
NC_000004.12	85402400	85402800	400	106.69853985295703	1.9317980537486532	2.480581014294406e-10	2.81617248852826e-06	chip1_peak_836
NC_000011.10	113974600	113975500	900	105.31374360321514	1.9067260452302943	2.4885517472482453e-10	2.8218184775718563e-06	chip1_peak_837
NC_000023.11	142251300	142252100	800	128.79147816837005	2.33179504806667	2.489020797265007e-10	2.8218184775718563e-06	chip1_peak_838
NC_000002.12	220775700	220776500	800	157.00597810172079	2.8426241197095647	2.496446625231739e-10	2.828267639568439e-06	chip1_peak_839
NC_000007.14	12584800	12586000	1200	91.77834888504708	1.6616650611782973	2.533169958911679e-10	2.8599211276575055e-06	chip1_peak_840
NC_000007.14	98116700	98117400	700	89.8824863473071	1.6273400969788965	2.541678268694922e-10	2.867538332035706e-06	chip1_peak_841
NC_000003.12	123760800	123761400	600	114.57762209209356	2.074450387659366	2.5490588139173883e-10	2.873873515918905e-06	chip1_peak_842
NC_000001.11	59707100	59707700	600	165.67588225783112	2.999594439997384	2.5544112177811114e-10	2.8779149358147602e-06	chip1_peak_843
NC_000007.14	81908500	81909100	600	227.89728351785084	4.126125149988997	2.576848751261364e-10	2.8991813656674177e-06	chip1_peak_844
NC_000020.11	46747000	46747500	500	93.73769316518708	1.6971393748119634	2.580585507163188e-10	2.9013804440260955e-06	chip1_peak_845
NC_000017.11	17236200	17236900	700	96.74392537117976	1.7515678002867308	2.624608700826163e-10	2.9336723916866166e-06	chip1_peak_846
NC_000001.11	67559000	67559800	800	100.33775041307995	1.8166347096467237	2.6249017725370755e-10	2.9336723916866166e-06	chip1_peak_847
NC_000004.12	15303100	15303800	700	85.36646579285632	1.5455766564500975	2.625525121948484e-10	2.9336723916866166e-06	chip1_peak_848
NC_000012.12	538600	539600	1000	114.6923022065297	2.076526693691077	2.6425726469533547e-10	2.949403614708514e-06	chip1_peak_849
NC_000014.9	70901300	70902000	700	125.03679316150782	2.2638157373967056	2.6432273088204196e-10	2.949403614708514e-06	chip1_peak_850
NC_000015.10	101358900	101359600	700	115.5713818419708	2.0924426034230703	2.647234661943391e-10	2.9518519544932176e-06	chip1_peak_851
NC_000010.11	123743600	123744400	800	109.61644902935656	1.984627373397752	2.667524929160162e-10	2.9724411041941054e-06	chip1_peak_852
NC_000006.12	2839700	2840500	800	150.05840499855114	2.7168369419517835	2.7216874225241945e-10	3.0245140693390572e-06	chip1_peak_853
NC_000011.10	72421200	72421900	700	94.51826105592404	1.7112717100268822	2.724511311018475e-10	3.024840077008195e-06	chip1_peak_854
NC_000011.10	78187500	78188200	700	110.42405329700239	1.999249207535195	2.725696803708878e-10	3.024840077008195e-06	chip1_peak_855
NC_000008.11	127332000	127332500	500	132.8150346534782	2.4046423297426083	2.740373123948905e-10	3.0390555004153204e-06	chip1_peak_856
NC_000002.12	150644100	150644700	600	132.54209217407794	2.3997006524598885	2.7473158684199983e-10	3.041665831509739e-06	chip1_peak_857
NC_000020.11	39107500	39108300	800	108.67635128830858	1.9676067188602786	2.747765777319834e-10	3.041665831509739e-06	chip1_peak_858
NC_000005.10	149486000	149487200	1200	80.9100327286894	1.4648920591549248	2.785760821281057e-10	3.0789034254713966e-06	chip1_peak_859
NC_000012.12	104578500	104579200	700	90.61610265786847	1.6406223645984328	2.803327127428798e-10	3.0962162352603553e-06	chip1_peak_860
NC_000008.11	79876800	79877500	700	123.27110251995863	2.2318475609852233	2.815526867776034e-10	3.107582328744741e-06	chip1_peak_861
NC_000006.12	3929100	3929700	600	178.1805531293046	3.22599396604123	2.8297532634561694e-10	3.1211683864253547e-06	chip1_peak_862
NC_000014.9	35384000	35384800	800	105.92213917876587	1.9177411668090703	2.8447562704244116e-10	3.135592056001853e-06	chip1_peak_863
NC_000004.12	141458500	141459000	500	124.45854046551005	2.253346358581936	2.848069526431637e-10	3.1371200641296773e-06	chip1_peak_864
NC_000016.10	66512900	66514000	1100	86.34624655594958	1.5633157799081352	2.852498149887807e-10	3.139873741388289e-06	chip1_peak_865
NC_000003.12	159947100	159947700	600	122.95622305295326	2.2261466062920787	2.8625876346723477e-10	3.148850653337418e-06	chip1_peak_866
NC_000004.12	57101900	57102600	700	138.0876584372161	2.500104220576454	2.871552890374665e-10	3.156579623866518e-06	chip1_peak_867
NC_000001.11	94117800	94119000	1200	109.73723871413726	1.9868142944024239	2.8890952561857615e-10	3.1694430142048406e-06	chip1_peak_868
NC_000001.11	226662700	226663400	700	86.5318110387547	1.5666754613735216	2.8950141565539617e-10	3.171661787281961e-06	chip1_peak_869
NC_000001.11	21924500	21925000	500	136.24908706830774	2.466816524259055	2.912544446107515e-10	3.1876306504381915e-06	chip1_peak_870
NC_000010.11	30829700	30830400	700	169.35537973040007	3.066212465568095	2.931025044383961e-10	3.2003455536634378e-06	chip1_peak_871
NC_000005.10	16536200	16536900	700	111.3554408889423	2.016112163109608	2.947773753282643e-10	3.216475975500268e-06	chip1_peak_872
NC_000011.10	59188900	59189400	500	113.94582341831268	2.0630115483832814	2.974200975379503e-10	3.2409676915394755e-06	chip1_peak_873
NC_000009.12	38435400	38436100	700	146.27621864275372	2.648359713949289	2.9806875267546255e-10	3.2458634455311633e-06	chip1_peak_874
NC_000004.12	30950600	30951200	600	117.55037467055257	2.1282726578915323	3.0277735734376226e-10	3.2861480257722075e-06	chip1_peak_875
NC_000007.14	132501800	132503000	1200	102.85975601906644	1.8622961172714398	3.051676305244783e-10	3.307680252081477e-06	chip1_peak_876
NC_000015.10	85879000	85880200	1200	103.9216282126849	1.8815215222281423	3.0598543786225107e-10	3.310983924870312e-06	chip1_peak_877
NC_000011.10	2175500	2177500	2000	138.44664405335178	2.506603725776154	3.060825597735568e-10	3.310983924870312e-06	chip1_peak_878
NC_000002.12	224111400	224112100	700	148.737737568135	2.692925998322723	3.1148639794401293e-10	3.3649670943790877e-06	chip1_peak_879
NC_000010.11	91613200	91614000	800	83.9094076605638	1.5191963323328195	3.12444944534742e-10	3.373083932900782e-06	chip1_peak_880
NC_000002.12	86393500	86394100	600	101.02114133871048	1.8290076367917616	3.135663461137099e-10	3.382946993499544e-06	chip1_peak_881
NC_000003.12	123098500	123099600	1100	193.42478845607818	3.5019938454747397	3.142264996719164e-10	3.3833428092869e-06	chip1_peak_882
NC_000011.10	123546200	123547000	800	152.3654059449834	2.758605647919606	3.145686278029522e-10	3.384787958454642e-06	chip1_peak_883
NC_000010.11	86871700	86872300	600	107.47101479452108	1.9457838645267533	3.158427289948627e-10	3.3962526925867913e-06	chip1_peak_884
NC_000002.12	19648800	19649600	800	120.9231163751041	2.1893368099373673	3.1701452379119167e-10	3.406602918574339e-06	chip1_peak_885
NC_000011.10	57444300	57445100	800	99.32766694956725	1.7983469498364524	3.173113846398141e-10	3.4072197304686946e-06	chip1_peak_886
NC_000003.12	71880600	71881600	1000	118.7565271588665	2.150110285966481	3.214884668518851e-10	3.4374475461189253e-06	chip1_peak_887
NC_000003.12	113746900	113748000	1100	101.94200229297688	1.8456800055202982	3.217851953937926e-10	3.4374475461189253e-06	chip1_peak_888
NC_000009.12	6931900	6932500	600	85.62952856555587	1.550339459699468	3.2203868063540403e-10	3.43789954465269e-06	chip1_peak_889
NC_000019.10	35516900	35517300	400	121.26513585460393	2.195529139895701	3.256806059559169e-10	3.4722249050004316e-06	chip1_peak_890
NC_000012.12	96770400	96770900	500	92.35605488073502	1.6721245418764108	3.270987701966148e-10	3.482782979054175e-06	chip1_peak_891
NC_000005.10	57598600	57599200	600	129.70781972738837	2.3483855922551857	3.2758736283126644e-10	3.4857055384411766e-06	chip1_peak_892
NC_000013.11	98972400	98973100	700	97.46088989795639	1.7645485840851096	3.3341672901074775e-10	3.5407904001715665e-06	chip1_peak_893
NC_000001.11	150477300	150478300	1000	109.48812758904128	1.9823040884774812	3.343610025989303e-10	3.5485035712207575e-06	chip1_peak_894
NC_000012.12	110744100	110745400	1300	90.80745315202391	1.6440868029375397	3.363766381263068e-10	3.5652467897020272e-06	chip1_peak_895
NC_000002.12	25689900	25690500	600	109.61291073016821	1.9845633117948935	3.372529292108854e-10	3.5722089180986707e-06	chip1_peak_896
NC_000004.12	53321100	53321800	700	125.76971362045289	2.277085406485841	3.4151418254273144e-10	3.61029766565434e-06	chip1_peak_897
NC_000014.9	103624800	103625400	600	81.99796448542358	1.4845892776282683	3.418430203727408e-10	3.6114288723002393e-06	chip1_peak_898
NC_000013.11	101473500	101474000	500	128.5170821328432	2.3268270538643345	3.426872076544531e-10	3.6139281740298907e-06	chip1_peak_899
NC_000005.10	95822600	95823200	600	85.29548142774384	1.544291470555709	3.427455503869805e-10	3.6139281740298907e-06	chip1_peak_900
NC_000016.10	66522000	66522700	700	95.05488045866717	1.7209873098771848	3.452775862296993e-10	3.633566063300841e-06	chip1_peak_901
NC_000010.11	84948500	84949200	700	130.66063811330025	2.365636556570322	3.4788152003964314e-10	3.658603875735679e-06	chip1_peak_902
NC_000007.14	106469000	106469700	700	118.88237854681306	2.152388850102708	3.4980905049166345e-10	3.6765003471939265e-06	chip1_peak_903
NC_000001.11	59015600	59016300	700	128.9951770663525	2.33548305668624	3.514571449579216e-10	3.6914387432078403e-06	chip1_peak_904
NC_000001.11	177926800	177927700	900	99.2478639394538	1.7969021006395196	3.5171849050367105e-10	3.691801910513576e-06	chip1_peak_905
NC_000005.10	15992900	15993500	600	114.49593927401274	2.072971504169389	3.542092058925222e-10	3.710768123894975e-06	chip1_peak_906
NC_000010.11	119253600	119254700	1100	85.66871538990591	1.551048944863148	3.55435317137416e-10	3.71882698108876e-06	chip1_peak_907
NC_000011.10	29018600	29019100	500	104.90987751258206	1.899413970210943	3.5604283807913083e-10	3.722790775125682e-06	chip1_peak_908
NC_000009.12	117782800	117783900	1100	108.24036245250198	1.9597130552203823	3.59196390798543e-10	3.75094621200826e-06	chip1_peak_909
NC_000005.10	54329400	54330800	1400	89.6990430208223	1.6240188194659628	3.6197343222589233e-10	3.773962005562866e-06	chip1_peak_910
NC_000001.11	14765700	14766400	700	95.9665572611327	1.7374933977306628	3.6209586526905167e-10	3.773962005562866e-06	chip1_peak_911
NC_000008.11	133575200	133576200	1000	98.90318013482415	1.7906615325505857	3.6378558484289097e-10	3.786724632049317e-06	chip1_peak_912
NC_000009.12	6034900	6035600	700	129.56588357888245	2.345815810364841	3.678408364132325e-10	3.821606196110929e-06	chip1_peak_913
NC_000011.10	74820300	74821200	900	103.925355900051	1.8815890127412154	3.691901568531878e-10	3.830905157386347e-06	chip1_peak_914
NC_000009.12	90025700	90026300	600	95.23672684215519	1.724279674423012	3.6944182858577003e-10	3.830905157386347e-06	chip1_peak_915
NC_000016.10	81626200	81627400	1200	113.70006110714786	2.0585619733933402	3.7185300456545257e-10	3.846108700820628e-06	chip1_peak_916
NC_000014.9	88919500	88919900	400	93.36595376351212	1.6904089598161534	3.7414621989507794e-10	3.860912031356155e-06	chip1_peak_917
NC_000008.11	24155400	24156000	600	232.4420698229244	4.208409400091613	3.742328594813946e-10	3.860912031356155e-06	chip1_peak_918
NC_000005.10	135390700	135392100	1400	143.1782959142158	2.592271213526503	3.79551749654341e-10	3.90345322165161e-06	chip1_peak_919
NC_000010.11	1670600	1671600	1000	116.01958646550322	2.1005574363028297	3.795551658268336e-10	3.90345322165161e-06	chip1_peak_920
NC_000009.12	4666000	4666800	800	98.78907375968859	1.7885956141817778	3.798027463978447e-10	3.903533501904881e-06	chip1_peak_921
NC_000012.12	54383000	54383700	700	87.80869140535651	1.5897936315984433	3.8138510852089327e-10	3.914853693059603e-06	chip1_peak_922
NC_000003.12	39150600	39153000	2400	78.36278928306292	1.4187737154787448	3.826394750086205e-10	3.925254613238054e-06	chip1_peak_923
NC_000020.11	62361300	62362100	800	80.37679510903988	1.455237687152795	3.880404136167481e-10	3.968157330759899e-06	chip1_peak_924
NC_000011.10	27770300	27771100	800	113.05118719557525	2.0468139835779997	3.907716735033471e-10	3.991073677296931e-06	chip1_peak_925
NC_000019.10	37966500	37967200	700	84.56295919411276	1.5310290114142224	3.9111796049600304e-10	3.992105957034521e-06	chip1_peak_926
NC_000012.12	31989900	31990500	600	120.30833224174476	2.178206022262711	3.9784978506880705e-10	4.055731530128647e-06	chip1_peak_927
NC_000018.10	31207000	31207700	700	90.66142481874876	1.6414429312369347	4.009902622498779e-10	4.082633077682165e-06	chip1_peak_928
NC_000023.11	34918000	34918500	500	110.54564692299202	2.001450684053606	4.0213157009238356e-10	4.088449714122482e-06	chip1_peak_929
NC_000005.10	159576100	159576700	600	142.96154663528284	2.588346925192556	4.023149625979754e-10	4.088449714122482e-06	chip1_peak_930
NC_000014.9	60981700	60982400	700	102.8029587818126	1.8612677921178205	4.030087717091491e-10	4.092945520659966e-06	chip1_peak_931
NC_000006.12	3518100	3518800	700	129.95471936128496	2.35285575869692	4.0458334085407526e-10	4.10196230792319e-06	chip1_peak_932
NC_000007.14	132510500	132511200	700	115.9890791491664	2.1000050953391596	4.046524916566232e-10	4.10196230792319e-06	chip1_peak_933
NC_000007.14	48000200	48000700	500	152.18937063487655	2.755418494000498	4.0534572952803923e-10	4.106432728265419e-06	chip1_peak_934
NC_000014.9	22791200	22791800	600	128.31946300443164	2.3232491206688564	4.0615977125525256e-10	4.112120653949303e-06	chip1_peak_935
NC_000003.12	72822000	72822600	600	112.17167124795643	2.030890174328197	4.0789441381355313e-10	4.124552814013509e-06	chip1_peak_936
NC_000005.10	168334400	168335500	1100	93.71517055827795	1.6967315985832316	4.128941771033227e-10	4.16734425723124e-06	chip1_peak_937
NC_000014.9	32561300	32562100	800	91.18856905150325	1.6509869812706406	4.1323753803523745e-10	4.168225657025715e-06	chip1_peak_938
NC_000008.11	130880500	130881200	700	97.83996408594624	1.7714117968300478	4.1742721771501995e-10	4.201998377188097e-06	chip1_peak_939
NC_000003.12	151037800	151038600	800	90.94455317155405	1.6465690257614154	4.1773639046791844e-10	4.201998377188097e-06	chip1_peak_940
NC_000002.12	120779800	120780700	900	99.143650434326	1.7950152946283255	4.2002809440200367e-10	4.218424810291608e-06	chip1_peak_941
NC_000007.14	128163800	128165200	1400	79.11823751580626	1.4324512543441559	4.211800934598433e-10	4.227386675393529e-06	chip1_peak_942
NC_000014.9	65179800	65180400	600	88.88488286693344	1.609278289718417	4.220483274633057e-10	4.232896845603681e-06	chip1_peak_943
NC_000014.9	61584000	61584700	700	138.7729257898704	2.5125111208018875	4.261275488595218e-10	4.263900350484996e-06	chip1_peak_944
NC_000001.11	244047000	244048100	1100	97.46309118041333	1.7645884387370279	4.265128902982989e-10	4.265134666670696e-06	chip1_peak_945
NC_000007.14	84302900	84303400	500	191.40432477605486	3.4654129530827933	4.2685860351601477e-10	4.265971427949661e-06	chip1_peak_946
NC_000017.11	5717800	5718600	800	91.95179439452092	1.6648053262474796	4.2989600229919287e-10	4.291058476482471e-06	chip1_peak_947
NC_000003.12	177285900	177286600	700	108.7423528320991	1.9688016897944136	4.3084741721285013e-10	4.29537970018312e-06	chip1_peak_948
NC_000009.12	108184700	108185400	700	130.7000145165939	2.36634947409807	4.3110400836393887e-10	4.29537970018312e-06	chip1_peak_949
NC_000012.12	12684200	12684800	600	141.31205959424173	2.558482637827816	4.3112045119467395e-10	4.29537970018312e-06	chip1_peak_950
NC_000006.12	158654500	158655100	600	100.11518784296027	1.8126051705322521	4.316755464349334e-10	4.297445670558381e-06	chip1_peak_951
NC_000001.11	55064700	55065400	700	110.11407394304071	1.9936369703526555	4.3263668015909394e-10	4.301846959539336e-06	chip1_peak_952
NC_000001.11	204573100	204574000	900	86.53985987073673	1.5668211870599207	4.3282652319053576e-10	4.301846959539336e-06	chip1_peak_953
NC_000017.11	9228300	9229000	700	114.96448649564621	2.0814546437895585	4.3345042184249327e-10	4.305419404212978e-06	chip1_peak_954
NC_000012.12	56764000	56764800	800	118.80853448010765	2.1510518887484196	4.357812289917157e-10	4.323295548550987e-06	chip1_peak_955
NC_000007.14	67983200	67983800	600	142.0256285955335	2.5714019449693244	4.392073889324586e-10	4.3519817129537326e-06	chip1_peak_956
NC_000011.10	19380200	19381100	900	95.80346689400105	1.7345406145506466	4.395470578128891e-10	4.3526981576819384e-06	chip1_peak_957
NC_000008.11	53727600	53728100	500	125.45207704030015	2.271334533716785	4.4559252491637746e-10	4.399185026485248e-06	chip1_peak_958
NC_000007.14	42857600	42858100	500	115.01776283182646	2.08241922233661	4.461428671759071e-10	4.401948904707179e-06	chip1_peak_959
NC_000010.11	71965900	71967200	1300	108.65321646530455	1.9671878583387141	4.4719137304292175e-10	4.409621678588112e-06	chip1_peak_960
NC_000014.9	85531100	85532100	1000	92.22847762188442	1.6698147305079531	4.480822902501217e-10	4.413060824611232e-06	chip1_peak_961
NC_000003.12	134334300	134335400	1100	111.74408554882991	2.0231486511309567	4.5227227930577265e-10	4.448944203678624e-06	chip1_peak_962
NC_000002.12	20231600	20232000	400	89.01376584765758	1.611611741438256	4.5762739853629357e-10	4.485360695950407e-06	chip1_peak_963
NC_000018.10	49697800	49698600	800	133.23965840838346	2.41233022635705	4.5894105467658527e-10	4.4943099493750856e-06	chip1_peak_964
NC_000019.10	19605800	19606600	800	108.6205007525803	1.9665955339240142	4.5909258880674536e-10	4.4943099493750856e-06	chip1_peak_965
NC_000006.12	166627800	166628300	500	105.52773873460517	1.9106004691811809	4.6193444973341416e-10	4.516926359951623e-06	chip1_peak_966
NC_000006.12	117482100	117482500	400	89.624918283153	1.6226767765086596	4.62061214593756e-10	4.516926359951623e-06	chip1_peak_967
NC_000010.11	104292500	104293500	1000	122.43246600792112	2.216663881958413	4.6251265766344514e-10	4.516926359951623e-06	chip1_peak_968
NC_000012.12	7716500	7717000	500	128.89131656282578	2.3336026418384757	4.656574472258563e-10	4.5376862845324385e-06	chip1_peak_969
NC_000016.10	9077200	9077700	500	91.2640761902095	1.6523540528706628	4.657209150798322e-10	4.5376862845324385e-06	chip1_peak_970
NC_000005.10	95842800	95843700	900	154.09451996884889	2.7899115974725817	4.659981850819886e-10	4.5376862845324385e-06	chip1_peak_971
NC_000007.14	100269600	100270100	500	106.19219674824313	1.9226306122301156	4.684672208944049e-10	4.54779765202133e-06	chip1_peak_972
NC_000009.12	4297900	4299000	1100	88.98523191850856	1.6110951290378255	4.691493451907494e-10	4.551705399875443e-06	chip1_peak_973
NC_000010.11	69839700	69840200	500	97.62137777162052	1.7674542486089337	4.754830395178121e-10	4.6021845089041915e-06	chip1_peak_974
NC_000007.14	150370600	150371300	700	129.70255700094538	2.348290309557653	4.758751463988616e-10	4.602521096015621e-06	chip1_peak_975
NC_000011.10	73866300	73867000	700	93.34812053837453	1.6900860857668896	4.760832341436827e-10	4.602521096015621e-06	chip1_peak_976
NC_000002.12	226031700	226032600	900	109.42169084552931	1.981101238166777	4.766089038905507e-10	4.604868510821395e-06	chip1_peak_977
NC_000017.11	29048500	29049400	900	103.11295465436484	1.8668803283726918	4.785556121675129e-10	4.620618940818695e-06	chip1_peak_978
NC_000010.11	2944600	2945400	800	123.13617321504513	2.2294046393765043	4.793554775442824e-10	4.62317400488236e-06	chip1_peak_979
NC_000007.14	116687700	116688300	600	102.5770626702233	1.857177898579268	4.82309167220439e-10	4.643408547102559e-06	chip1_peak_980
NC_000005.10	82357000	82357900	900	96.06382617912209	1.7392544706255786	4.909293578957626e-10	4.71801657777344e-06	chip1_peak_981
NC_000007.14	84729100	84729700	600	131.8145071191087	2.3865275819093146	4.936216846529442e-10	4.73272784795465e-06	chip1_peak_982
NC_000001.11	11321500	11322400	900	128.7303756868199	2.3306887756181394	4.989867385599063e-10	4.7729230795907894e-06	chip1_peak_983
NC_000001.11	211738700	211739300	600	123.21617705716076	2.230853124676344	5.010039107331901e-10	4.786593127243176e-06	chip1_peak_984
NC_000013.11	110403200	110404100	900	146.11312889043347	2.645406941900555	5.02707850158037e-10	4.799670145308965e-06	chip1_peak_985
NC_000003.12	146313400	146314200	800	102.23211599140858	1.8509325711015003	5.046180431243787e-10	4.811320183782287e-06	chip1_peak_986
NC_000015.10	67142500	67143600	1100	91.5996731064963	1.6584301010585794	5.07055511295061e-10	4.827412210002831e-06	chip1_peak_987
NC_000006.12	6790800	6791400	600	203.41234414098813	3.6828205058995653	5.08050401018027e-10	4.83123347294527e-06	chip1_peak_988
NC_000003.12	156614500	156615200	700	142.12337598961048	2.5731716807679317	5.09394011632374e-10	4.838504453010612e-06	chip1_peak_989
NC_000010.11	28660900	28661500	600	140.21917061736752	2.5386956679086543	5.0984247817745e-10	4.838504453010612e-06	chip1_peak_990
NC_000009.12	101582600	101583100	500	142.0524364926206	2.571887307219729	5.116574592570946e-10	4.848541730599304e-06	chip1_peak_991
NC_000009.12	112731900	112732500	600	173.99603390969634	3.1502324223926177	5.155184086491078e-10	4.876524431610167e-06	chip1_peak_992
NC_000012.12	31002900	31003500	600	94.54663216402719	1.711785374520247	5.158085825211235e-10	4.876524431610167e-06	chip1_peak_993
NC_000017.11	45197100	45197600	500	119.82728827483847	2.16949662661102	5.173292049985084e-10	4.88741779721391e-06	chip1_peak_994
NC_000001.11	220337000	220337800	800	128.25553921002628	2.322091767796074	5.176779725350438e-10	4.88741779721391e-06	chip1_peak_995
NC_000017.11	67503000	67503700	700	106.36048201935044	1.925677450168551	5.178614439337978e-10	4.88741779721391e-06	chip1_peak_996
NC_000005.10	74250600	74251700	1100	108.80720797597952	1.9699759049326568	5.209485943177236e-10	4.905179049370512e-06	chip1_peak_997
NC_000005.10	16540200	16540900	700	108.34860313546142	1.9616727740784439	5.239602990007864e-10	4.930685083733746e-06	chip1_peak_998
NC_000002.12	227228000	227228800	800	98.32494574541889	1.7801924851802746	5.259726992654087e-10	4.942546018254124e-06	chip1_peak_999
NC_000007.14	127707400	127708200	800	105.25486251228128	1.9056599914958627	5.261314910774934e-10	4.942546018254124e-06	chip1_peak_1000
NC_000019.10	46081900	46083100	1200	94.16823651443642	1.7049344468465055	5.30858739334367e-10	4.981205737899573e-06	chip1_peak_1001
NC_000016.10	84247700	84248300	600	92.54724302681451	1.6755860408716656	5.316489797448333e-10	4.98574716965636e-06	chip1_peak_1002
NC_000014.9	75229900	75230800	900	88.8166943608723	1.6080437234021536	5.325050607393838e-10	4.9904950435864075e-06	chip1_peak_1003
NC_000001.11	109769000	109769900	900	167.45869994140082	3.0318727048738756	5.332629003679058e-10	4.9904950435864075e-06	chip1_peak_1004
NC_000019.10	55338300	55339000	700	84.30149362243517	1.526295125803556	5.333497017315261e-10	4.9904950435864075e-06	chip1_peak_1005
NC_000010.11	58044000	58044500	500	88.5497221314468	1.6032101386696926	5.33687968657778e-10	4.9904950435864075e-06	chip1_peak_1006
NC_000012.12	109115000	109115900	900	148.36374180412398	2.6861547314429477	5.349354015332492e-10	4.999288235097663e-06	chip1_peak_1007
NC_000020.11	51533000	51533800	800	91.37787681272394	1.654414435528118	5.37235494034019e-10	5.016690751456166e-06	chip1_peak_1008
NC_000004.12	111027500	111028100	600	100.25859763498144	1.8152016330283351	5.374138112675495e-10	5.016690751456166e-06	chip1_peak_1009
NC_000010.11	70331700	70332400	700	87.20892124060258	1.5789346747789321	5.382155271661182e-10	5.019564343593984e-06	chip1_peak_1010
NC_000004.12	22688100	22688700	600	109.26012178913993	1.9781759986170215	5.39857500236769e-10	5.0308483003546676e-06	chip1_peak_1011
NC_000008.11	93885800	93886400	600	110.0702527531553	1.9928435790892864	5.4103005927907e-10	5.036009872912844e-06	chip1_peak_1012
NC_000004.12	48954500	48955300	800	131.69941278157717	2.3844437762869766	5.419937045373966e-10	5.042096819274467e-06	chip1_peak_1013
NC_000010.11	97595600	97597200	1600	87.8050688908199	1.5897280452601377	5.443166905072787e-10	5.057926767366261e-06	chip1_peak_1014
NC_000016.10	47460300	47460800	500	122.20513555444062	2.2125480193777567	5.461204073203936e-10	5.068900938326665e-06	chip1_peak_1015
NC_000010.11	50576000	50576800	800	104.74822949991609	1.8964873011422678	5.476883302449174e-10	5.080557302296593e-06	chip1_peak_1016
NC_000012.12	107351600	107352700	1100	86.17994199889203	1.5603048031872162	5.508844012883962e-10	5.102582861941923e-06	chip1_peak_1017
NC_000013.11	34941600	34942100	500	95.86892916624335	1.735725821867316	5.564729688342199e-10	5.150308229122463e-06	chip1_peak_1018
NC_000004.12	14111500	14112000	500	102.84391901611704	1.8620093852175899	5.579084229877226e-10	5.157729358447149e-06	chip1_peak_1019
NC_000001.11	67618600	67619200	600	115.26372702485283	2.0868724524373685	5.5869992796133e-10	5.159187248218302e-06	chip1_peak_1020
NC_000001.11	194366500	194367500	1000	106.6303719806314	1.9305638610102305	5.650730625069511e-10	5.209174342706987e-06	chip1_peak_1021
NC_000003.12	8851600	8852100	500	148.79628437930396	2.693985999856251	5.717045197904015e-10	5.26136922537432e-06	chip1_peak_1022
NC_000003.12	194808600	194809200	600	117.50428702388298	2.1274382319822287	5.766023866788326e-10	5.297460237236964e-06	chip1_peak_1023
NC_000007.14	87316500	87317700	1200	128.2138657547902	2.3213372616910326	5.800208595243851e-10	5.3258614515036095e-06	chip1_peak_1024
NC_000002.12	45434700	45435700	1000	106.90181119147847	1.9354783213200724	5.835811723793291e-10	5.352515112744377e-06	chip1_peak_1025
NC_000004.12	169968700	169969800	1100	106.1164382960411	1.9212589905498134	5.862133879146634e-10	5.373629984203409e-06	chip1_peak_1026
NC_000005.10	67039200	67039900	700	108.30250078561245	1.960838081965185	5.884373821550194e-10	5.387949115357775e-06	chip1_peak_1027
NC_000012.12	90908300	90908900	600	222.76424098572724	4.033190405174018	5.902111192572625e-10	5.4011523362298246e-06	chip1_peak_1028
NC_000005.10	154274700	154275500	800	123.42180852514107	2.2345761228559002	5.915086629376943e-10	5.406947807869875e-06	chip1_peak_1029
NC_000023.11	107562200	107563100	900	92.964932442288	1.6831483899065736	5.959988792988628e-10	5.441881585508037e-06	chip1_peak_1030
NC_000023.11	107747500	107748300	800	118.90779997946458	2.1528491101417617	5.995987900488393e-10	5.4686170830075545e-06	chip1_peak_1031
NC_000001.11	229223400	229224000	600	152.7512377806864	2.765591209205754	6.020677366666531e-10	5.488060469441948e-06	chip1_peak_1032
NC_000005.10	13632500	13633100	600	101.32432626153313	1.8344968594619302	6.050738400745228e-10	5.512375729176113e-06	chip1_peak_1033
NC_000017.11	55327500	55328100	600	106.78153187693647	1.933300640668972	6.117840382083198e-10	5.561059520536173e-06	chip1_peak_1034
NC_000005.10	133527100	133528000	900	180.06812586785412	3.2601688417955206	6.142142045429936e-10	5.580033907741315e-06	chip1_peak_1035
NC_000019.10	31438600	31439600	1000	145.8311394151032	2.640301466976799	6.203430297906066e-10	5.632570090651272e-06	chip1_peak_1036
NC_000013.11	23289900	23290600	700	101.2857709050065	1.833798807147415	6.214549345201888e-10	5.633240537860375e-06	chip1_peak_1037
NC_000003.12	8483100	8483700	600	89.44365485611397	1.6193949665040206	6.230162116658497e-10	5.644250212730489e-06	chip1_peak_1038
NC_000014.9	50000200	50001400	1200	95.0561359293811	1.7210100404214366	6.259573063222574e-10	5.667741222462229e-06	chip1_peak_1039
NC_000001.11	166814500	166815300	800	122.16846888275788	2.2118841620738823	6.312545770066122e-10	5.712528294201413e-06	chip1_peak_1040
NC_000002.12	12008600	12009100	500	119.35410638441545	2.1609295754006848	6.351911069319739e-10	5.737664205240323e-06	chip1_peak_1041
NC_000009.12	4508400	4509000	600	105.36704813661484	1.9076911342935505	6.354419276612958e-10	5.737664205240323e-06	chip1_peak_1042
NC_000008.11	37684200	37684800	600	144.49140764056543	2.616045359647083	6.443215232762722e-10	5.8049632396298965e-06	chip1_peak_1043
NC_000016.10	27928700	27929500	800	119.62182920224198	2.165776749683802	6.48643277630878e-10	5.834213718222543e-06	chip1_peak_1044
NC_000010.11	74437700	74438500	800	111.4633850971111	2.0180665142332628	6.490524843394065e-10	5.834670747763773e-06	chip1_peak_1045
NC_000016.10	55499700	55500600	900	95.64114636206878	1.7316017693883572	6.524145959511542e-10	5.85365131963429e-06	chip1_peak_1046
NC_000002.12	19580800	19581300	500	137.35550118127588	2.4868483694278587	6.527182439241304e-10	5.85365131963429e-06	chip1_peak_1047
NC_000017.11	61310600	61311100	500	114.70209159849585	2.0767039325583907	6.529616972542095e-10	5.85365131963429e-06	chip1_peak_1048
NC_000023.11	74382400	74383100	700	95.804713194822	1.7345631790721823	6.571267358747665e-10	5.87802056310238e-06	chip1_peak_1049
NC_000019.10	46901900	46903200	1300	91.67391481229603	1.659774261746894	6.57846375513039e-10	5.87802056310238e-06	chip1_peak_1050
NC_000006.12	142726600	142727000	400	145.38816368412077	2.632281304225284	6.737948874640017e-10	5.9993375811276285e-06	chip1_peak_1051
NC_000014.9	68505900	68506600	700	118.00785066401204	2.1365553507476824	6.743718020444666e-10	5.9993375811276285e-06	chip1_peak_1052
NC_000001.11	242405900	242406400	500	175.69419501834236	3.180977963326495	6.764841281895166e-10	6.014842430134435e-06	chip1_peak_1053
NC_000017.11	28334600	28335200	600	125.02753012487221	2.263648028296196	6.776671300852238e-10	6.022071935842961e-06	chip1_peak_1054
NC_000012.12	66132300	66133100	800	94.01685159129522	1.7021935930326288	6.785139264673086e-10	6.024935912605455e-06	chip1_peak_1055
NC_000008.11	38397300	38398000	700	111.38341060653792	2.016618560348873	6.787295781122658e-10	6.024935912605455e-06	chip1_peak_1056
NC_000003.12	24493900	24495300	1400	84.34128485146827	1.527015553832921	6.798179906631945e-10	6.028999778494826e-06	chip1_peak_1057
NC_000002.12	47534200	47535300	1100	117.43251966046469	2.1261388697494823	6.79928048826746e-10	6.028999778494826e-06	chip1_peak_1058
NC_000015.10	66956000	66957000	1000	97.12630680138267	1.7584908913025366	6.804503514017088e-10	6.030346592666059e-06	chip1_peak_1059
NC_000010.11	6476800	6477500	700	118.80327668382108	2.1509566953123387	6.815659053142713e-10	6.036946644704164e-06	chip1_peak_1060
NC_000007.14	66281700	66282200	500	83.5222571343508	1.5121868958955755	6.832578023665631e-10	6.048641682544481e-06	chip1_peak_1061
NC_000020.11	5991400	5992000	600	118.19718172874406	2.1399832269198167	6.886974630967798e-10	6.093483614434654e-06	chip1_peak_1062
NC_000013.11	109412200	109413000	800	97.4145549201687	1.7637096801972576	6.89450184097746e-10	6.09352017644699e-06	chip1_peak_1063
NC_000010.11	133008900	133009600	700	99.47113254282414	1.8009444226248852	6.916787362363045e-10	6.109899643439629e-06	chip1_peak_1064
NC_000011.10	9001700	9002200	500	87.51619143404444	1.5844978620773151	6.925819246247272e-10	6.111246054034093e-06	chip1_peak_1065
NC_000004.12	52369600	52370400	800	153.51952487391293	2.7795011981658706	6.938088060824705e-10	6.118178640343754e-06	chip1_peak_1066
NC_000023.11	49042200	49042800	600	114.14309038303647	2.066583105585915	6.941192062710304e-10	6.118178640343754e-06	chip1_peak_1067
NC_000009.12	125261900	125262800	900	104.97848592742157	1.9006561390582428	6.957089058391654e-10	6.124852221270812e-06	chip1_peak_1068
NC_000002.12	204892800	204893400	600	157.5298814601159	2.85210949307545	6.992398199777149e-10	6.147463124370067e-06	chip1_peak_1069
NC_000007.14	100584700	100585600	900	101.07324656093044	1.8299510120901807	7.04172027412093e-10	6.180541987818819e-06	chip1_peak_1070
NC_000002.12	140822100	140822700	600	165.55565591355446	2.9974177183833577	7.045252757980084e-10	6.180541987818819e-06	chip1_peak_1071
NC_000003.12	141625200	141625800	600	113.80328932070613	2.060430940506842	7.046601579553756e-10	6.180541987818819e-06	chip1_peak_1072
NC_000010.11	35025900	35026500	600	120.94946563631035	2.1898138684949267	7.049908453059551e-10	6.180541987818819e-06	chip1_peak_1073
NC_000004.12	139172200	139172600	400	112.43137253796121	2.0355921172721083	7.084438422112844e-10	6.207471117849428e-06	chip1_peak_1074
NC_000005.10	140131700	140132400	700	119.47329745393765	2.1630875531616223	7.108262318187294e-10	6.22499553103067e-06	chip1_peak_1075
NC_000006.12	112298800	112299600	800	82.9767488150665	1.502310360462669	7.130226302562024e-10	6.240873175843462e-06	chip1_peak_1076
NC_000003.12	128433600	128434200	600	127.88595532749596	2.315400378898411	7.141701026589702e-10	6.247557755524069e-06	chip1_peak_1077
NC_000015.10	85793700	85794500	800	112.25579742383923	2.0324132952918363	7.150778616215308e-10	6.252139269017979e-06	chip1_peak_1078
NC_000012.12	9711600	9712100	500	124.81664288733282	2.259829873374859	7.166840139764937e-10	6.257307967465903e-06	chip1_peak_1079
NC_000007.14	151058900	151059600	700	90.16817641829911	1.6325125719150884	7.168220877910305e-10	6.257307967465903e-06	chip1_peak_1080
NC_000012.12	94595100	94595600	500	100.41897992666783	1.8181053859696825	7.194581589668671e-10	6.273591138757415e-06	chip1_peak_1081
NC_000020.11	23351000	23351900	900	93.93034075295134	1.700627297286022	7.237675919874586e-10	6.301044021627192e-06	chip1_peak_1082
NC_000020.11	3471300	3471700	400	97.81844435748846	1.771022177912964	7.259609363233812e-10	6.313386759874597e-06	chip1_peak_1083
NC_000012.12	53867200	53867900	700	92.99307505626619	1.6836579174688568	7.274424904003365e-10	6.317644608455156e-06	chip1_peak_1084
NC_000007.14	155472600	155473600	1000	122.35283302804592	2.215222111192392	7.276147194919895e-10	6.317644608455156e-06	chip1_peak_1085
NC_000019.10	42269900	42270900	1000	89.10939871466148	1.613343193308236	7.286348772118926e-10	6.32312997386829e-06	chip1_peak_1086
NC_000016.10	80158700	80159300	600	96.15224542131024	1.7408553183992068	7.320151189048453e-10	6.349079509911293e-06	chip1_peak_1087
NC_000020.11	57716100	57716800	700	107.4252650906712	1.9449555571386807	7.337184806736374e-10	6.360167826707213e-06	chip1_peak_1088
NC_000016.10	66511500	66511900	400	80.00246676932298	1.4484603989244402	7.340748892343544e-10	6.360167826707213e-06	chip1_peak_1089
NC_000002.12	30252800	30253500	700	99.5014564571685	1.801493443059403	7.420381508831494e-10	6.408698897197343e-06	chip1_peak_1090
NC_000002.12	127217600	127218400	800	100.07004509312355	1.8117878521659878	7.440127107876202e-10	6.4223453339883845e-06	chip1_peak_1091
NC_000008.11	70335900	70336400	500	96.08662420843243	1.739667233431065	7.496890643506971e-10	6.461066416510728e-06	chip1_peak_1092
NC_000006.12	52566800	52567500	700	93.24167916270264	1.688158943721228	7.537994807027993e-10	6.482188055995039e-06	chip1_peak_1093
NC_000002.12	74425400	74426300	900	124.53288771397649	2.254692430140994	7.540565586166786e-10	6.482188055995039e-06	chip1_peak_1094
NC_000020.11	10924500	10925300	800	96.35762068153437	1.7445736778869363	7.541306871731871e-10	6.482188055995039e-06	chip1_peak_1095
NC_000005.10	168317100	168317600	500	88.52407792536357	1.602745845273834	7.626434062058616e-10	6.5346586479928225e-06	chip1_peak_1096
NC_000017.11	79175100	79176000	900	111.36789543453585	2.016337655107635	7.641324642170278e-10	6.540532769909266e-06	chip1_peak_1097
NC_000002.12	14904300	14904900	600	161.35506631433668	2.9213652173505533	7.654258707661778e-10	6.544721646766036e-06	chip1_peak_1098
NC_000006.12	160992200	160992800	600	105.30722013748911	1.90660793660003	7.685291162441431e-10	6.567806257267825e-06	chip1_peak_1099
NC_000011.10	11992200	11992800	600	101.60765076314365	1.8396265052991159	7.704404645818757e-10	6.577235297893632e-06	chip1_peak_1100
NC_000012.12	2959600	2960400	800	92.00749322691448	1.665813764565026	7.759498993053215e-10	6.6104036795334475e-06	chip1_peak_1101
NC_000009.12	38025800	38026600	800	78.7148619849921	1.425148061006829	7.772387852667983e-10	6.6179207758351206e-06	chip1_peak_1102
NC_000014.9	51489900	51490800	900	122.71894894450115	2.2218507118820483	8.034527585061926e-10	6.816169142491664e-06	chip1_peak_1103
NC_000009.12	22136300	22137300	1000	157.2058363059173	2.8462425918126	8.069513279567373e-10	6.842284047950468e-06	chip1_peak_1104
NC_000010.11	97064900	97065700	800	94.69413910337272	1.7144560166746272	8.102865511972834e-10	6.863414609675286e-06	chip1_peak_1105
NC_000004.12	113101600	113102200	600	134.9539938350957	2.4433686065013243	8.114959784439691e-10	6.870084442006939e-06	chip1_peak_1106
NC_000010.11	31912300	31912700	400	104.89973220236058	1.8992302873736	8.14354576199289e-10	6.887122294194858e-06	chip1_peak_1107
NC_000007.14	66499900	66500500	600	119.04619246825922	2.1553547333759253	8.206578515663435e-10	6.926038298586215e-06	chip1_peak_1108
NC_000012.12	125982800	125984500	1700	145.6727634375088	2.6374340387467683	8.224838100491466e-10	6.9342592036478135e-06	chip1_peak_1109
NC_000002.12	217994500	217995400	900	122.75988550234526	2.2225918763148456	8.247684022405216e-10	6.946325780331372e-06	chip1_peak_1110
NC_000002.12	8148100	8148900	800	97.84617878124989	1.7715243151110738	8.269747884718744e-10	6.96130700608452e-06	chip1_peak_1111
NC_000001.11	110004000	110004400	400	85.03452913844504	1.5395668780234832	8.301382554850022e-10	6.984325096815223e-06	chip1_peak_1112
NC_000007.14	128022200	128023700	1500	97.91819170321592	1.7728281232296335	8.308031499929242e-10	6.986308656794476e-06	chip1_peak_1113
NC_000010.11	103295300	103295900	600	126.06112482704498	2.282361463707533	8.315129348492738e-10	6.987186252892068e-06	chip1_peak_1114
NC_000003.12	37852000	37852700	700	135.34729683784846	2.4504894347366344	8.353578104851817e-10	7.00290604148846e-06	chip1_peak_1115
NC_000005.10	142830600	142831600	1000	91.54911239584338	1.6575146894459176	8.370255819932747e-10	7.012823568308954e-06	chip1_peak_1116
NC_000003.12	149245600	149246700	1100	98.35009305866923	1.7806477822336455	8.408173272651198e-10	7.037801843628458e-06	chip1_peak_1117
NC_000006.12	133995100	133995700	600	165.4557193554919	2.99560834734014	8.422034003622347e-10	7.045781031023633e-06	chip1_peak_1118
NC_000006.12	81895300	81896400	1100	108.340948013858	1.9615341765959	8.437720928618571e-10	7.05527901118494e-06	chip1_peak_1119
NC_000015.10	62035300	62036000	700	105.33695950094881	1.9071463736257879	8.496881753318117e-10	7.093816506431668e-06	chip1_peak_1120
NC_000001.11	154474600	154475200	600	98.02670582485995	1.77479279274887	8.50386589442328e-10	7.096008398065641e-06	chip1_peak_1121
NC_000008.11	126546600	126547800	1200	111.76862849882016	2.023593006068613	8.529037195403363e-10	7.113366453892677e-06	chip1_peak_1122
NC_000002.12	27281800	27282700	900	124.05444669382607	2.246030161352369	8.574063288280203e-10	7.147257499364775e-06	chip1_peak_1123
NC_000001.11	234700100	234700700	600	110.05752373005579	1.9926131176220196	8.58423540636491e-10	7.148416433186684e-06	chip1_peak_1124
NC_000007.14	36994400	36995100	700	136.0074124305255	2.4624409573998314	8.648051913792538e-10	7.188831143104592e-06	chip1_peak_1125
NC_000008.11	94018000	94019000	1000	93.82804927971146	1.69877529004026	8.683426169656468e-10	7.212569850886889e-06	chip1_peak_1126
NC_000023.11	103446400	103447300	900	176.63075822313985	3.19793462438984	8.708369647568983e-10	7.229599665811081e-06	chip1_peak_1127
NC_000015.10	93173300	93173900	600	113.25401415265124	2.0504862055359303	8.71711221924254e-10	7.233169149120152e-06	chip1_peak_1128
NC_000004.12	52202900	52203400	500	142.4327055190703	2.578772152750032	8.725652644055513e-10	7.23656734638726e-06	chip1_peak_1129
NC_000018.10	31954300	31954700	400	101.91342088753083	1.8451625335521704	8.746632231364435e-10	7.249059624046606e-06	chip1_peak_1130
NC_000003.12	64674400	64675000	600	100.25928607332548	1.8152140973399833	8.754887497629342e-10	7.249733523343369e-06	chip1_peak_1131
NC_000010.11	110852000	110852800	800	101.22078237406149	1.8326221770101274	8.790481387913402e-10	7.274429620815452e-06	chip1_peak_1132
NC_000002.12	10329500	10330800	1300	97.01360793795685	1.756450456210119	8.848732090081014e-10	7.3162799948514415e-06	chip1_peak_1133
NC_000004.12	122797700	122798700	1000	112.02103060303907	2.0281627958179773	8.859347938382083e-10	7.321339052919541e-06	chip1_peak_1134
NC_000014.9	64539000	64539900	900	110.35266436990011	1.997956696966396	8.877362429374386e-10	7.330495329404146e-06	chip1_peak_1135
NC_000009.12	135369300	135370200	900	102.13386615576735	1.8491537384995322	8.879433203213715e-10	7.330495329404146e-06	chip1_peak_1136
NC_000005.10	54359900	54360500	600	89.42206508744407	1.619004079495118	8.91942256047026e-10	7.353749536245859e-06	chip1_peak_1137
NC_000019.10	42455700	42456300	600	97.32067828608069	1.7620100252697055	8.921152154515253e-10	7.353749536245859e-06	chip1_peak_1138
NC_000001.11	16068000	16068700	700	230.50306395309258	4.173303317377544	8.934507181982943e-10	7.35790855024823e-06	chip1_peak_1139
NC_000012.12	124752300	124753000	700	86.6794754679513	1.5693489549126372	8.939756415802755e-10	7.35790855024823e-06	chip1_peak_1140
NC_000019.10	50896600	50897100	500	81.832184097852	1.481587791099007	8.97141640633948e-10	7.37278427392063e-06	chip1_peak_1141
NC_000018.10	53941600	53942400	800	183.10534139818168	3.3151582264524033	8.984112935463454e-10	7.379493251252756e-06	chip1_peak_1142
NC_000005.10	16538800	16539800	1000	92.47495792158043	1.674277304821494	9.005485033712382e-10	7.3899685988624305e-06	chip1_peak_1143
NC_000019.10	15790000	15790700	700	115.86645971613615	2.097785046382482	9.008434661191235e-10	7.3899685988624305e-06	chip1_peak_1144
NC_000002.12	30410600	30411200	600	140.95593217064246	2.552034880766251	9.010483934691197e-10	7.3899685988624305e-06	chip1_peak_1145
NC_000003.12	195580700	195581200	500	156.5531577403842	2.834425717988854	9.035003015642645e-10	7.402619419462939e-06	chip1_peak_1146
NC_000004.12	75542700	75543300	600	98.2585219320791	1.7789898689728814	9.060282271338716e-10	7.419473571789699e-06	chip1_peak_1147
NC_000009.12	120730600	120731300	700	95.73112328099998	1.7332308192058443	9.099232619000159e-10	7.437999127196832e-06	chip1_peak_1148
NC_000008.11	126505900	126506600	700	197.36018870196799	3.5732450410975565	9.101028402403934e-10	7.437999127196832e-06	chip1_peak_1149
NC_000002.12	234412500	234413100	600	92.19779630614028	1.6692592392507846	9.115437761852215e-10	7.446037496366524e-06	chip1_peak_1150
NC_000012.12	58313200	58313900	700	171.9031932146802	3.1123411299062367	9.165406338578339e-10	7.475602045641022e-06	chip1_peak_1151
NC_000002.12	33598400	33599100	700	88.73251366537295	1.6065196153501318	9.212590778307161e-10	7.510324514163129e-06	chip1_peak_1152
NC_000012.12	45268800	45269500	700	82.44769891099699	1.4927318078749217	9.254223716937891e-10	7.5331693554179956e-06	chip1_peak_1153
NC_000006.12	10237600	10238100	500	109.01679306659463	1.9737704842277717	9.315790423395127e-10	7.568116981377848e-06	chip1_peak_1154
NC_000002.12	59301700	59302200	500	117.92813099916411	2.1351120105331773	9.40409562060773e-10	7.635854543321571e-06	chip1_peak_1155
NC_000004.12	25308100	25308700	600	181.42499525229016	3.2847352289237515	9.43436503724122e-10	7.65279872258684e-06	chip1_peak_1156
NC_000005.10	27855300	27856000	700	105.22472311270661	1.905114311737548	9.56725825092643e-10	7.735084920723778e-06	chip1_peak_1157
NC_000002.12	9175000	9175800	800	117.74866613701089	2.1318627638996093	9.660415523144677e-10	7.805050979947239e-06	chip1_peak_1158
NC_000004.12	1290300	1291200	900	153.35963308599125	2.7766063258916747	9.70646344040247e-10	7.834478847394541e-06	chip1_peak_1159
NC_000011.10	118106800	118107300	500	103.55060689331667	1.8748041082537568	9.850426804790977e-10	7.938869558979544e-06	chip1_peak_1160
NC_000007.14	116542600	116543100	500	140.04903841188704	2.5356153908600643	9.890371716038254e-10	7.96711870981101e-06	chip1_peak_1161
NC_000001.11	185016600	185017300	700	130.1912822916626	2.3571387770880086	9.904285908398828e-10	7.970439569106422e-06	chip1_peak_1162
NC_000001.11	201268600	201269000	400	94.79168148564212	1.7162220406941282	9.914283547137845e-10	7.972731962470794e-06	chip1_peak_1163
NC_000014.9	90795400	90796500	1100	135.69796777485982	2.4568384010351263	9.936581537751945e-10	7.98064953327062e-06	chip1_peak_1164
NC_000015.10	71093400	71094200	800	88.20549936169849	1.5969779177079797	9.965081819721023e-10	7.9917118845743e-06	chip1_peak_1165
NC_000002.12	202807400	202808200	800	104.71279143414165	1.8958456879900538	1.0064053284384432e-09	8.06273861897042e-06	chip1_peak_1166
NC_000005.10	33401400	33401900	500	95.04164081056014	1.720747603443707	1.0100653274930262e-09	8.080533539569371e-06	chip1_peak_1167
NC_000007.14	116434700	116435400	700	101.59898292085363	1.8394695723093193	1.0128333700334675e-09	8.094378514978132e-06	chip1_peak_1168
NC_000005.10	132263800	132264500	700	98.59130810093852	1.7850150280256956	1.013287538157223e-09	8.094378514978132e-06	chip1_peak_1169
NC_000010.11	128000700	128001100	400	102.99734799222058	1.8647872470124554	1.0198845283172174e-09	8.143081195911683e-06	chip1_peak_1170
NC_000012.12	12903600	12904400	800	152.330677502052	2.757976882628562	1.0239729518133599e-09	8.17171675633649e-06	chip1_peak_1171
NC_000007.14	130292500	130293300	800	75.80389431781398	1.3724444187477163	1.0295501245020746e-09	8.200146123775202e-06	chip1_peak_1172
NC_000010.11	11881700	11882500	800	85.83621290298349	1.5540815202874876	1.0305374780748794e-09	8.203996486495625e-06	chip1_peak_1173
NC_000011.10	86151900	86152800	900	105.94325696634613	1.9181235085074968	1.0416848805060225e-09	8.272513547173373e-06	chip1_peak_1174
NC_000011.10	10379300	10380300	1000	116.01060905356488	2.1003948984936516	1.0425303939250467e-09	8.275191491354669e-06	chip1_peak_1175
NC_000015.10	63013200	63013900	700	158.95932018987264	2.8779897624765356	1.0457879169256896e-09	8.293111056870536e-06	chip1_peak_1176
NC_000014.9	104980000	104980700	700	89.69469643409468	1.6239401236581996	1.0466246732898582e-09	8.293111056870536e-06	chip1_peak_1177
NC_000010.11	127012300	127013100	800	123.00415240373367	2.227014376616608	1.0473349687688274e-09	8.293111056870536e-06	chip1_peak_1178
NC_000003.12	141485500	141486300	800	89.36120959913912	1.6179022789078796	1.0485831557420428e-09	8.297556923852652e-06	chip1_peak_1179
NC_000005.10	123697000	123697500	500	123.88828278249957	2.2430217310500784	1.0499631506814152e-09	8.298673428879593e-06	chip1_peak_1180
NC_000005.10	168486600	168487300	700	93.82911445346122	1.6987945752205402	1.0500764227156426e-09	8.298673428879593e-06	chip1_peak_1181
NC_000001.11	99590800	99591400	600	106.48788941529503	1.9279841861356797	1.0540702202848634e-09	8.326194262873567e-06	chip1_peak_1182
NC_000020.11	50110300	50111100	800	156.7898501207787	2.8387110800979642	1.0586078911321257e-09	8.357104119560763e-06	chip1_peak_1183
NC_000010.11	72080400	72082700	2300	115.07135399883684	2.0833895009577743	1.059009981599156e-09	8.357104119560763e-06	chip1_peak_1184
NC_000005.10	175353900	175354300	400	164.27534274938057	2.974237396683095	1.063314282734694e-09	8.378886696919185e-06	chip1_peak_1185
NC_000003.12	149763400	149764100	700	181.53493679865272	3.28672574224832	1.0665392715611634e-09	8.400233577590574e-06	chip1_peak_1186
NC_000011.10	65488400	65489600	1200	87.38092826106472	1.5820488957215786	1.0711603913603958e-09	8.43093708948136e-06	chip1_peak_1187
NC_000008.11	127074700	127075400	700	148.1979193691363	2.6831524836369463	1.0718918555270954e-09	8.43093708948136e-06	chip1_peak_1188
NC_000011.10	75351500	75352200	700	111.95192021770632	2.0269115386961496	1.0719911665491863e-09	8.43093708948136e-06	chip1_peak_1189
NC_000003.12	33790000	33790700	700	109.72524564730072	1.9865971575680752	1.0728368792992981e-09	8.433514243072874e-06	chip1_peak_1190
NC_000017.11	57878700	57879300	600	80.5665202379891	1.458672697935102	1.0735640572827994e-09	8.435157563211022e-06	chip1_peak_1191
NC_000019.10	51273800	51274600	800	119.16336737369943	2.1574762080895393	1.076853923131755e-09	8.452847424962044e-06	chip1_peak_1192
NC_000007.14	138785400	138786700	1300	95.94487417925114	1.7371008212677066	1.0788928039860209e-09	8.457920332652406e-06	chip1_peak_1193
NC_000017.11	42809200	42809800	600	106.34461573099158	1.9253901878966013	1.0790587709844033e-09	8.457920332652406e-06	chip1_peak_1194
NC_000003.12	127689900	127690700	800	129.11686454913024	2.3376862325002628	1.084007152753725e-09	8.48853309042232e-06	chip1_peak_1195
NC_000014.9	76917900	76918600	700	102.84611808103556	1.8620491997205388	1.0942481151990416e-09	8.55328275258923e-06	chip1_peak_1196
NC_000011.10	86173700	86174800	1100	86.99380946784292	1.575040033816383	1.094377389271548e-09	8.55328275258923e-06	chip1_peak_1197
NC_000003.12	34005800	34006500	700	112.67435816506676	2.0399914198509284	1.0949515475454053e-09	8.553663763422862e-06	chip1_peak_1198
NC_000003.12	120559600	120560100	500	108.48735576944703	1.964184917812138	1.0973503963829779e-09	8.56418436952234e-06	chip1_peak_1199
NC_000007.14	116689900	116690600	700	111.23229226764863	2.0138825330953196	1.1059465342294637e-09	8.610633145901205e-06	chip1_peak_1200
NC_000020.11	22716600	22718000	1400	103.3819914153269	1.8717512918547559	1.110747273524251e-09	8.643876696661006e-06	chip1_peak_1201
NC_000001.11	27968600	27969100	500	137.00762468532153	2.4805499970344256	1.113724466487942e-09	8.662904355643555e-06	chip1_peak_1202
NC_000007.14	132742000	132742600	600	104.12318428240611	1.8851707345205062	1.116477939338656e-09	8.676031224318847e-06	chip1_peak_1203
NC_000007.14	108308300	108309400	1100	128.7328664365969	2.3307338711328316	1.121183602386023e-09	8.700139996608058e-06	chip1_peak_1204
NC_000005.10	84384200	84385400	1200	107.93036756166669	1.9541005367396895	1.1387275175529423e-09	8.811078440003464e-06	chip1_peak_1205
NC_000001.11	151998400	151999400	1000	86.29493171343846	1.5623867145898278	1.143750589750629e-09	8.83315216492088e-06	chip1_peak_1206
NC_000009.12	98323900	98324700	800	116.25760615383165	2.104866829583191	1.1479434725520913e-09	8.857130326021061e-06	chip1_peak_1207
NC_000011.10	9053300	9054400	1100	131.12073849546877	2.3739667645003184	1.1574075132293473e-09	8.913254388996719e-06	chip1_peak_1208
NC_000002.12	72765900	72766700	800	113.78977228440051	2.0601862119054606	1.158433721407313e-09	8.916939229339445e-06	chip1_peak_1209
NC_000002.12	102100500	102101000	500	88.1638653946283	1.59622412654395	1.1676652778297337e-09	8.971031812979791e-06	chip1_peak_1210
NC_000002.12	23385300	23385800	500	115.23041685067463	2.086269365181103	1.1790454078172827e-09	9.04446223511419e-06	chip1_peak_1211
NC_000008.11	38936800	38938700	1900	84.82079002242249	1.535697089281188	1.1806969192682096e-09	9.04446223511419e-06	chip1_peak_1212
NC_000017.11	67477600	67478300	700	154.57846971083902	2.798673602753789	1.1807003478355196e-09	9.04446223511419e-06	chip1_peak_1213
NC_000008.11	19470200	19470700	500	118.44784925824482	2.1445216118526833	1.1809696410767757e-09	9.04446223511419e-06	chip1_peak_1214
NC_000008.11	133793100	133793700	600	98.60594050946254	1.7852799506605066	1.1811118382919117e-09	9.04446223511419e-06	chip1_peak_1215
NC_000001.11	85212400	85212900	500	137.939355354517	2.497419164090041	1.1818246600422595e-09	9.045665945289377e-06	chip1_peak_1216
NC_000001.11	152167800	152169000	1200	94.80488268680108	1.7164610510380485	1.183401799519716e-09	9.053480888637484e-06	chip1_peak_1217
NC_000007.14	105439400	105440000	600	86.28645660469321	1.5622332710787739	1.1887043799327718e-09	9.085508665165204e-06	chip1_peak_1218
NC_000012.12	54548800	54550200	1400	105.79237223256632	1.9153917107204053	1.1909007145381585e-09	9.093756957081117e-06	chip1_peak_1219
NC_000009.12	447300	448100	800	104.40876640622942	1.890341255051973	1.194762951317032e-09	9.118971932595504e-06	chip1_peak_1220
NC_000008.11	127403400	127403900	500	149.19561068709058	2.7012158812141025	1.2036159376143705e-09	9.169346721531389e-06	chip1_peak_1221
NC_000001.11	79468500	79468900	400	215.6879432024483	3.90507264176017	1.2063166191987348e-09	9.185622590982705e-06	chip1_peak_1222
NC_000010.11	109676500	109677400	900	119.20279177815891	2.1581899946878376	1.2070561927002556e-09	9.186957163345675e-06	chip1_peak_1223
NC_000010.11	114698400	114699000	600	117.00542070285803	2.1184061591032104	1.2162914904145885e-09	9.242969776715648e-06	chip1_peak_1224
NC_000005.10	109455000	109455500	500	162.36948296965727	2.939731430450931	1.2209066114928295e-09	9.270702656272723e-06	chip1_peak_1225
NC_000022.11	19691500	19692500	1000	93.7376450887775	1.69713850437911	1.2220661324148817e-09	9.272395824377751e-06	chip1_peak_1226
NC_000001.11	230084000	230084600	600	88.3554356522301	1.5996925437434852	1.2222687069535075e-09	9.272395824377751e-06	chip1_peak_1227
NC_000008.11	123154800	123155300	500	109.24641300015095	1.9779277982955863	1.2447393298629057e-09	9.416535164699517e-06	chip1_peak_1228
NC_000005.10	159209700	159210200	500	90.53081150271453	1.6390781514559152	1.2459345667290197e-09	9.421199329730102e-06	chip1_peak_1229
NC_000014.9	92364400	92365100	700	121.85611073822876	2.206228856420164	1.2509678797023123e-09	9.434536497009819e-06	chip1_peak_1230
NC_000018.10	11807600	11808200	600	84.97239031047789	1.538441842319203	1.251175477345436e-09	9.434536497009819e-06	chip1_peak_1231
NC_000007.14	129225300	129226100	800	102.49370759967526	1.8556687386294064	1.2521205842504702e-09	9.437291971412272e-06	chip1_peak_1232
NC_000010.11	34992000	34992400	400	100.2561308471489	1.8151569713493607	1.2548748774075035e-09	9.444933246158788e-06	chip1_peak_1233
NC_000017.11	75531300	75532200	900	95.01182031597757	1.720207697523009	1.257350500497187e-09	9.454823930625966e-06	chip1_peak_1234
NC_000003.12	50264600	50265500	900	90.61854202601064	1.6406665298385188	1.2583806199757024e-09	9.458201374689784e-06	chip1_peak_1235
NC_000001.11	184838400	184838900	500	105.44063646262114	1.9090234654121723	1.2605503049157117e-09	9.465621164768486e-06	chip1_peak_1236
NC_000009.12	126805700	126806400	700	101.02779818622783	1.8291281603255964	1.261170448937322e-09	9.465621164768486e-06	chip1_peak_1237
NC_000001.11	158101900	158102600	700	119.90612221619446	2.170923930627464	1.2618198499936316e-09	9.465621164768486e-06	chip1_peak_1238
NC_000009.12	137226400	137227600	1200	94.42838215577846	1.709644434858791	1.2627327623650443e-09	9.465621164768486e-06	chip1_peak_1239
NC_000020.11	45342200	45342800	600	98.8921016826189	1.790460954994059	1.2744461639196428e-09	9.543703581613337e-06	chip1_peak_1240
NC_000015.10	75565600	75566100	500	147.18963803577495	2.66489735174758	1.2770574812410605e-09	9.554468699388351e-06	chip1_peak_1241
NC_000017.11	30823900	30824400	500	103.15976558634483	1.8677278495048246	1.2800658651136048e-09	9.568182022726592e-06	chip1_peak_1242
NC_000014.9	25003400	25004000	600	99.08619511761077	1.7939750548166002	1.2834456694115473e-09	9.589042557973712e-06	chip1_peak_1243
NC_000019.10	39111600	39112900	1300	78.61961787695387	1.423423647694399	1.2870455985768854e-09	9.603594127361317e-06	chip1_peak_1244
NC_000002.12	131016600	131017700	1100	98.93989641006888	1.7913262879367082	1.287106006617838e-09	9.603594127361317e-06	chip1_peak_1245
NC_000006.12	2429400	2430000	600	124.91557540183507	2.2616210660119025	1.3070816332425871e-09	9.725465148530735e-06	chip1_peak_1246
NC_000008.11	115872100	115872600	500	128.20744381158184	2.3212209911459225	1.3107044037929017e-09	9.739067334205988e-06	chip1_peak_1247
NC_000010.11	98012500	98013000	500	166.3016667441829	3.010924391226955	1.3117036258957765e-09	9.742045568915607e-06	chip1_peak_1248
NC_000010.11	25061500	25062800	1300	80.95804703228896	1.4657613675669567	1.3232413111381057e-09	9.818777418704288e-06	chip1_peak_1249
NC_000002.12	149770000	149770700	700	111.77856875250222	2.0237729763169714	1.3301085230280802e-09	9.85625672156789e-06	chip1_peak_1250
NC_000003.12	40418000	40418400	400	114.45550370538488	2.072239410244906	1.3311288282107352e-09	9.856755448888653e-06	chip1_peak_1251
NC_000015.10	91853200	91853800	600	80.35756674830073	1.4548895538990143	1.331386728599393e-09	9.856755448888653e-06	chip1_peak_1252
NC_000002.12	159124200	159125000	800	114.36658165367344	2.070629459005946	1.3375090173955921e-09	9.89308324779583e-06	chip1_peak_1253
NC_000012.12	42140800	42141300	500	89.52268500448726	1.6208258228871106	1.3385531524152543e-09	9.896310067888145e-06	chip1_peak_1254
NC_000022.11	32058900	32059400	500	116.39423909192453	2.1073405958057614	1.3395416990434738e-09	9.899123164024118e-06	chip1_peak_1255
NC_000004.12	170243600	170244200	600	126.01328594797492	2.281495331391117	1.3558272582116567e-09	9.99225785055928e-06	chip1_peak_1256
NC_000013.11	21657500	21657900	400	132.82434579913237	2.4048109098663635	1.3640254601265668e-09	1.0035907070011106e-05	chip1_peak_1257
NC_000017.11	42567300	42568000	700	91.0078168767308	1.6477144275888613	1.3642157452818294e-09	1.0035907070011106e-05	chip1_peak_1258
NC_000007.14	129398900	129399400	500	180.67305795483693	3.271121256232438	1.3668018296903418e-09	1.0050390179313016e-05	chip1_peak_1259
NC_000010.11	49552000	49552800	800	115.50153577115822	2.0911780265709066	1.3715935604409776e-09	1.0081071484892752e-05	chip1_peak_1260
NC_000008.11	98876300	98876800	500	200.5812809151315	3.63156354926936	1.376846303585331e-09	1.0114948847415593e-05	chip1_peak_1261
NC_000002.12	150271800	150272500	700	114.16796203335404	2.06703341170766	1.379066162497476e-09	1.0117723057645103e-05	chip1_peak_1262
NC_000006.12	20117600	20118100	500	120.62453386910785	2.183930914929227	1.380781550683521e-09	1.0121185962324104e-05	chip1_peak_1263
NC_000001.11	34762500	34764300	1800	104.67300781852606	1.8951253978031104	1.38198307502974e-09	1.012543423272359e-05	chip1_peak_1264
NC_000007.14	116316800	116317200	400	89.33969393517847	1.6175127335793162	1.3910113441949393e-09	1.0186997429484113e-05	chip1_peak_1265
NC_000017.11	39637400	39638200	800	113.62615064740615	2.057223809980069	1.3949351516622584e-09	1.019868787936417e-05	chip1_peak_1266
NC_000014.9	73457700	73458400	700	93.6024140276718	1.69469011941517	1.3955313092885683e-09	1.019868787936417e-05	chip1_peak_1267
NC_000019.10	5048700	5050100	1400	92.70348363174051	1.6784148077594647	1.4135311152902561e-09	1.0287055660582034e-05	chip1_peak_1268
NC_000001.11	178330000	178330900	900	130.7182237778756	2.366679156355697	1.4196534490912249e-09	1.0317852403384385e-05	chip1_peak_1269
NC_000009.12	116377300	116377800	500	90.51543767732602	1.6387998053229211	1.4206763240891964e-09	1.0319034811211668e-05	chip1_peak_1270
NC_000005.10	143760800	143761800	1000	150.25185073780733	2.720339315115616	1.4216168005120106e-09	1.0319034811211668e-05	chip1_peak_1271
NC_000012.12	130633400	130634500	1100	111.2105551330853	2.0134889779979264	1.4217176783635658e-09	1.0319034811211668e-05	chip1_peak_1272
NC_000015.10	93358100	93358700	600	136.05619897273075	2.463324247343734	1.423803740987222e-09	1.0329570511120444e-05	chip1_peak_1273
NC_000012.12	94615900	94616800	900	87.86061753521284	1.5907337643943877	1.4262802432791768e-09	1.0342928168708398e-05	chip1_peak_1274
NC_000010.11	44861100	44861700	600	102.0336269892192	1.8473388886701534	1.4292624214991961e-09	1.035532873421459e-05	chip1_peak_1275
NC_000020.11	48171100	48171700	600	182.3263813503304	3.3010550015492237	1.4397834789287971e-09	1.0422279551888553e-05	chip1_peak_1276
NC_000007.14	12130600	12131300	700	123.80832580674372	2.241574094274902	1.4550198949216028e-09	1.0498265351533378e-05	chip1_peak_1277
NC_000005.10	66596700	66598100	1400	151.94669528726797	2.751024809093009	1.4565545727718973e-09	1.0498265351533378e-05	chip1_peak_1278
NC_000019.10	49272000	49272700	700	102.8354602522728	1.8618562376341836	1.4583244949320405e-09	1.0505112770191375e-05	chip1_peak_1279
NC_000009.12	22237600	22238400	800	104.75525282022011	1.896614459737998	1.4607934822544446e-09	1.0513594177081773e-05	chip1_peak_1280
NC_000009.12	98862200	98862800	600	104.49582336563635	1.8919174384278596	1.46610245676196e-09	1.0542482442729134e-05	chip1_peak_1281
NC_000009.12	115233800	115234500	700	90.55452082091449	1.6395074133260168	1.4748753060230198e-09	1.0593450685314265e-05	chip1_peak_1282
NC_000002.12	10993000	10993700	700	144.40895085350274	2.614552463296434	1.491195222537212e-09	1.0704008390300136e-05	chip1_peak_1283
NC_000010.11	77416700	77417200	500	86.15165791955789	1.5597927143668344	1.4926594572185789e-09	1.0707100765770795e-05	chip1_peak_1284
NC_000010.11	84269500	84270400	900	99.15704312394116	1.7952577719084146	1.493599077388561e-09	1.0707100765770795e-05	chip1_peak_1285
NC_000004.12	123235300	123235900	600	124.83763384138213	2.260209918727257	1.4959686102207602e-09	1.0719367027158186e-05	chip1_peak_1286
NC_000014.9	72457600	72458400	800	90.93279589987806	1.646356158044834	1.4981176154237804e-09	1.073004299942221e-05	chip1_peak_1287
NC_000011.10	75387000	75388300	1300	95.28664205631857	1.7251833991947487	1.5093749944212692e-09	1.0796422722068603e-05	chip1_peak_1288
NC_000006.12	7124500	7125100	600	136.4233559608268	2.4699716968402465	1.5168505812629064e-09	1.0840369110479765e-05	chip1_peak_1289
NC_000006.12	26243100	26243600	500	153.3629136230192	2.7766657206599126	1.5220146306982004e-09	1.0867733189512534e-05	chip1_peak_1290
NC_000005.10	16492300	16492800	500	99.26994561650149	1.7973018937463703	1.5242670365881194e-09	1.0877993057754485e-05	chip1_peak_1291
NC_000012.12	96034600	96035400	800	95.30270198477322	1.7254741673587255	1.5270370942998416e-09	1.0889267406928383e-05	chip1_peak_1292
NC_000012.12	13098600	13099700	1100	87.60651113732422	1.5861331180728655	1.554127074312173e-09	1.105339578881512e-05	chip1_peak_1293
NC_000007.14	12422500	12423200	700	115.98043629873459	2.0998486148318722	1.5565288991072685e-09	1.1065643983014023e-05	chip1_peak_1294
NC_000011.10	43789700	43790700	1000	125.11970386887819	2.2653168520638207	1.5602701114510236e-09	1.1077728626413047e-05	chip1_peak_1295
NC_000012.12	64810300	64811400	1100	106.27175236502565	1.9240709823221245	1.5651256909945895e-09	1.1102518815754736e-05	chip1_peak_1296
NC_000010.11	70290600	70291200	600	102.57476375756777	1.857136276313398	1.572651538890611e-09	1.1148325962833542e-05	chip1_peak_1297
NC_000009.12	811100	811700	600	97.24302036429661	1.760604013318957	1.5788638639570566e-09	1.118048648987642e-05	chip1_peak_1298
NC_000010.11	12067100	12067900	800	95.38694462906265	1.7269993970057782	1.5801446850889204e-09	1.1184691407143781e-05	chip1_peak_1299
NC_000008.11	43211000	43211800	800	175.47238628023018	3.176962072488813	1.5866880849232758e-09	1.1226126436196782e-05	chip1_peak_1300
NC_000011.10	77559800	77560600	800	96.63209928877333	1.7495431670663626	1.6011901674744032e-09	1.1316147806604568e-05	chip1_peak_1301
NC_000006.12	40778100	40778700	600	119.88351242002942	2.1705145758201025	1.6150994889985603e-09	1.1407312456869986e-05	chip1_peak_1302
NC_000007.14	36207600	36208600	1000	81.61237694146183	1.4776081392921525	1.623027333252484e-09	1.1448405845733001e-05	chip1_peak_1303
NC_000008.11	126449200	126449900	700	127.87284431171366	2.315163001378477	1.6240211523304835e-09	1.1450070999813896e-05	chip1_peak_1304
NC_000008.11	75352000	75352600	600	162.35652713720418	2.9394968625557	1.6306280321241858e-09	1.1477155312061587e-05	chip1_peak_1305
NC_000013.11	31067800	31068400	600	106.5621498619876	1.929328686131546	1.6326576386529941e-09	1.1486474622186167e-05	chip1_peak_1306
NC_000003.12	9175400	9176000	600	84.52602015318367	1.530360222811562	1.6366271947230758e-09	1.1499493627919706e-05	chip1_peak_1307
NC_000018.10	46546000	46546900	900	114.72028706140429	2.077033364993755	1.6436187813985719e-09	1.154363672164881e-05	chip1_peak_1308
NC_000001.11	186503100	186503700	600	111.81110623702895	2.0243620738750936	1.6518364898161097e-09	1.1596349458649867e-05	chip1_peak_1309
NC_000017.11	30530400	30531300	900	107.06567032987597	1.9384450232550892	1.6540107058052073e-09	1.160637652138678e-05	chip1_peak_1310
NC_000018.10	21303900	21304400	500	128.19226951860887	2.320946257586564	1.6726050098148151e-09	1.1706812707263718e-05	chip1_peak_1311
NC_000002.12	174972100	174972600	500	85.1744987946714	1.5421010561842585	1.6755799103232299e-09	1.1712398839295792e-05	chip1_peak_1312
NC_000009.12	125126000	125126500	500	98.42665989354593	1.7820340398412973	1.6760597330492216e-09	1.1712398839295792e-05	chip1_peak_1313
NC_000010.11	88194200	88194700	500	201.77500932041679	3.6531762368770124	1.679691946682676e-09	1.1731197702795705e-05	chip1_peak_1314
NC_000015.10	66761500	66762200	700	83.43573500826942	1.5106203957822606	1.682058641680603e-09	1.1742689404738565e-05	chip1_peak_1315
NC_000006.12	140537100	140537700	600	130.4131915366796	2.3611564876229747	1.68322067305696e-09	1.1745764932799878e-05	chip1_peak_1316
NC_000015.10	57395200	57395800	600	102.67924958879168	1.8590280128421344	1.6839564856063693e-09	1.1745864881197247e-05	chip1_peak_1317
NC_000023.11	69360800	69361900	1100	121.46924328736662	2.199224545117834	1.6934488400455156e-09	1.1801962487934707e-05	chip1_peak_1318
NC_000017.11	67365600	67366200	600	104.40702456941347	1.8903097187537665	1.707810253534615e-09	1.1888701570754738e-05	chip1_peak_1319
NC_000001.11	245997600	245998500	900	114.27065402819794	2.068892670475853	1.712196469330229e-09	1.191222059359763e-05	chip1_peak_1320
NC_000001.11	152517000	152518000	1000	112.14858507915926	2.030472194700619	1.7182627069107289e-09	1.1944216340856626e-05	chip1_peak_1321
NC_000009.12	113137400	113138100	700	110.35200272368317	1.9979447177314793	1.7241152653192753e-09	1.1974673400142337e-05	chip1_peak_1322
NC_000012.12	53868500	53869200	700	87.56201670099297	1.5853275375501534	1.7318487653737183e-09	1.2004633972944627e-05	chip1_peak_1323
NC_000012.12	51994700	51995500	800	135.20278797878086	2.4478730734154674	1.7569442647024108e-09	1.2138614469220534e-05	chip1_peak_1324
NC_000011.10	70544800	70546000	1200	103.46815777319966	1.8733113507146673	1.7623962416041373e-09	1.2152414055922351e-05	chip1_peak_1325
NC_000012.12	96398800	96400000	1200	98.29649048598843	1.7796772971105743	1.7653060715787005e-09	1.215833466592986e-05	chip1_peak_1326
NC_000015.10	85030200	85031000	800	110.23381994534252	1.9958049952807344	1.7654953506978178e-09	1.215833466592986e-05	chip1_peak_1327
NC_000006.12	112877100	112877900	800	121.02973398639557	2.19126714276359	1.7733183470544869e-09	1.2196730757520355e-05	chip1_peak_1328
NC_000002.12	121699300	121700300	1000	88.32693161560884	1.5991764725531503	1.7791344367598134e-09	1.2221243785403953e-05	chip1_peak_1329
NC_000010.11	58642200	58642700	500	94.76041719050934	1.7156559944804448	1.7811873567092937e-09	1.223018530297307e-05	chip1_peak_1330
NC_000003.12	196279100	196279900	800	107.55524338083039	1.9473088396513105	1.7827106843323335e-09	1.223548446904108e-05	chip1_peak_1331
NC_000014.9	92160400	92161000	600	108.72377229127049	1.9684652854475522	1.7985835006466185e-09	1.2313279629673661e-05	chip1_peak_1332
NC_000004.12	24754500	24755000	500	113.70965180377125	2.0587356148423863	1.814254319562382e-09	1.240808955419167e-05	chip1_peak_1333
NC_000008.11	141045500	141046200	700	232.71085165347966	4.213275748008512	1.8144644080345258e-09	1.240808955419167e-05	chip1_peak_1334
NC_000008.11	38631600	38632200	600	131.14896543728005	2.3744778188346087	1.8316781420853645e-09	1.25082887793913e-05	chip1_peak_1335
NC_000020.11	58659700	58660300	600	171.66130486722412	3.107961693791327	1.8346171613089095e-09	1.2522596727389625e-05	chip1_peak_1336
NC_000003.12	153051900	153052700	800	92.95115082062533	1.6828988709352535	1.8381088222957313e-09	1.2536427342006115e-05	chip1_peak_1337
NC_000009.12	83451200	83451900	700	141.70410778980474	2.5655807475321106	1.84562560966378e-09	1.2577155935156867e-05	chip1_peak_1338
NC_000001.11	153343000	153343600	600	114.29401754389878	2.0693156715236816	1.859511163980596e-09	1.2658562229868118e-05	chip1_peak_1339
NC_000001.11	65247600	65248300	700	83.50101488213477	1.5118023007404335	1.8607674932044065e-09	1.2659145727644208e-05	chip1_peak_1340
NC_000012.12	25151400	25151900	500	91.00506924244158	1.647664681129541	1.8655495837823216e-09	1.2686377721832514e-05	chip1_peak_1341
NC_000007.14	80703200	80704000	800	157.1382671950113	2.8450192397674683	1.8676869012361954e-09	1.2695609119514442e-05	chip1_peak_1342
NC_000003.12	86990100	86990900	800	86.86962969895708	1.572791734672091	1.8755834185345666e-09	1.274148540417043e-05	chip1_peak_1343
NC_000010.11	35735400	35735900	500	104.0142818134615	1.8831990338969964	1.8910605970059342e-09	1.2833058825589723e-05	chip1_peak_1344
NC_000001.11	152050900	152051700	800	154.70012009481553	2.800876106886718	1.8961193182148753e-09	1.2855681342569508e-05	chip1_peak_1345
NC_000016.10	19164900	19165500	600	110.18972778990485	1.9950066981327372	1.902532816759079e-09	1.2889419938643268e-05	chip1_peak_1346
NC_000004.12	128358000	128358800	800	116.13702045882101	2.102683601853435	1.921097652362663e-09	1.3003959806856244e-05	chip1_peak_1347
NC_000015.10	50884600	50885800	1200	78.33225965550224	1.4182209705659778	1.926161071516119e-09	1.301593909010724e-05	chip1_peak_1348
NC_000010.11	24762900	24763500	600	101.90164978947797	1.8449494155063157	1.93364819939851e-09	1.3035128458164856e-05	chip1_peak_1349
NC_000012.12	55932400	55933600	1200	119.7754707072614	2.168558459356498	1.9358072655030216e-09	1.3044281817114666e-05	chip1_peak_1350
NC_000017.11	74123200	74123800	600	99.03633034803545	1.7930722433540538	1.945236993264991e-09	1.3096981408423451e-05	chip1_peak_1351
NC_000011.10	16607300	16608300	1000	100.2937934586411	1.8158388603394071	1.947805504159348e-09	1.3108853435070392e-05	chip1_peak_1352
NC_000013.11	33284900	33285400	500	123.23624761795789	2.231216506127852	1.9507223915212515e-09	1.3117638764914741e-05	chip1_peak_1353
NC_000004.12	102299700	102300200	500	106.15565309037704	1.9219689821155905	1.953850612004465e-09	1.312783243942171e-05	chip1_peak_1354
NC_000001.11	34199600	34200300	700	92.75271656407281	1.6793061796844315	1.953851045208588e-09	1.312783243942171e-05	chip1_peak_1355
NC_000023.11	136251400	136252100	700	88.568709562811	1.6035539098497442	1.9624271613692296e-09	1.3180015412742825e-05	chip1_peak_1356
NC_000003.12	168077100	168077600	500	139.60456416138481	2.5275680971178547	1.964774458660529e-09	1.3183414656163574e-05	chip1_peak_1357
NC_000005.10	119322400	119323200	800	121.49316342194048	2.199657623859857	1.968642595364555e-09	1.3199977249864932e-05	chip1_peak_1358
NC_000010.11	46096300	46096800	500	152.03376824358213	2.7526012820960477	1.9706792601388647e-09	1.3202757905351622e-05	chip1_peak_1359
NC_000011.10	12967800	12968600	800	153.6078408164616	2.781100175679205	1.972296535002461e-09	1.3208157540256617e-05	chip1_peak_1360
NC_000020.11	51585900	51586800	900	93.68674921418338	1.6962170245573596	1.977029179846251e-09	1.322896775279035e-05	chip1_peak_1361
NC_000006.12	117447800	117448500	700	165.4880984200622	2.996194576673786	1.9916151712641694e-09	1.3310332033388673e-05	chip1_peak_1362
NC_000002.12	42047200	42047900	700	92.70175998969152	1.6783836008810933	1.9916415858243193e-09	1.3310332033388673e-05	chip1_peak_1363
NC_000001.11	183567300	183567900	600	137.2864751528747	2.4855986396048713	1.9976574374427935e-09	1.3339584507806524e-05	chip1_peak_1364
NC_000008.11	28351300	28351800	500	87.99176590640585	1.593108231454313	2.0035216729638865e-09	1.33686459535638e-05	chip1_peak_1365
NC_000002.12	150075600	150076200	600	133.7650879350031	2.4218432312988676	2.005376082509268e-09	1.337466888223052e-05	chip1_peak_1366
NC_000010.11	104117600	104118500	900	83.42345247259591	1.5103980180576742	2.00940027764457e-09	1.3396019953669002e-05	chip1_peak_1367
NC_000014.9	70665700	70666800	1100	90.99807967015306	1.6475381335482704	2.0127705444080705e-09	1.3407507669359805e-05	chip1_peak_1368
NC_000005.10	142644700	142645500	800	92.70929605865265	1.678520042892128	2.023057766016649e-09	1.345951162158639e-05	chip1_peak_1369
NC_000002.12	62340900	62341400	500	150.01413497457582	2.716035424458922	2.033743196990895e-09	1.3514034281372288e-05	chip1_peak_1370
NC_000009.12	20511900	20512500	600	104.38241411083455	1.8898641415598316	2.040419669981547e-09	1.3552867040608864e-05	chip1_peak_1371
NC_000016.10	27432200	27433100	900	96.72321296329346	1.7511927980674094	2.049168745091362e-09	1.3598808555803844e-05	chip1_peak_1372
NC_000003.12	146229200	146229700	500	124.13636140926457	2.247513243389626	2.0498422051237175e-09	1.3598808555803844e-05	chip1_peak_1373
NC_000008.11	125361700	125362200	500	133.57601420778016	2.4184200142729586	2.062384867643284e-09	1.367251236354487e-05	chip1_peak_1374
NC_000003.12	49607000	49607900	900	120.88211661041807	2.188594501132263	2.06539241019677e-09	1.367953741949041e-05	chip1_peak_1375
NC_000007.14	55245200	55245900	700	98.43157915608084	1.7821231040572079	2.0661960115123905e-09	1.367953741949041e-05	chip1_peak_1376
NC_000012.12	49871800	49872300	500	101.44880940368697	1.8367506512389187	2.0720208725680823e-09	1.3703587382783362e-05	chip1_peak_1377
NC_000020.11	58160300	58160800	500	109.69708208140197	1.9860872506671483	2.0723701808518835e-09	1.3703587382783362e-05	chip1_peak_1378
NC_000004.12	152997700	152998300	600	138.2123457075404	2.502361708134125	2.076644112999465e-09	1.3726273587414444e-05	chip1_peak_1379
NC_000020.11	46226300	46227100	800	104.54213052844467	1.892755838720038	2.088590918641145e-09	1.3794038987617871e-05	chip1_peak_1380
NC_000001.11	11458700	11459400	700	126.13928841169597	2.2837766307839606	2.091171887035169e-09	1.380198158897124e-05	chip1_peak_1381
NC_000001.11	228085200	228085700	500	123.15070290786268	2.2296677023232436	2.091489101181316e-09	1.380198158897124e-05	chip1_peak_1382
NC_000010.11	97450600	97451300	700	207.75221588290174	3.761394737525427	2.1086191329936396e-09	1.3892499342273322e-05	chip1_peak_1383
NC_000023.11	38224900	38225700	800	90.6115621216023	1.6405401572961207	2.113359863474852e-09	1.3912472734042697e-05	chip1_peak_1384
NC_000002.12	240893400	240894100	700	165.95285132025714	3.004609019357894	2.1195296968751858e-09	1.3947449512846142e-05	chip1_peak_1385
NC_000003.12	39166000	39166700	700	94.60639937113093	1.7128674715622507	2.122903840247281e-09	1.3964008574994027e-05	chip1_peak_1386
NC_000001.11	16066900	16067600	700	184.99748607393528	3.3494158780291636	2.1245633561105463e-09	1.3969280362630665e-05	chip1_peak_1387
NC_000007.14	107035100	107036100	1000	109.91809582040342	1.9900887478895388	2.127395733567997e-09	1.3982256497857541e-05	chip1_peak_1388
NC_000001.11	46611400	46612200	800	98.64598270769747	1.7860049225366417	2.139251868549364e-09	1.4054506651947037e-05	chip1_peak_1389
NC_000001.11	94579700	94580400	700	90.13495059070148	1.6319110117702564	2.146163086521957e-09	1.4094224390546736e-05	chip1_peak_1390
NC_000001.11	162349500	162350400	900	115.51116535766486	2.0913523721289393	2.149761006079597e-09	1.4112159868434666e-05	chip1_peak_1391
NC_000008.11	22227200	22227700	500	110.39788855504557	1.9987754897349452	2.157323433823812e-09	1.4145312581940159e-05	chip1_peak_1392
NC_000006.12	80610800	80611400	600	143.44291875132342	2.5970622620488766	2.1577504088692357e-09	1.4145312581940159e-05	chip1_peak_1393
NC_000005.10	128061900	128062600	700	136.84502418835814	2.4776060830501727	2.158286791844591e-09	1.4145312581940159e-05	chip1_peak_1394
NC_000019.10	14527500	14528000	500	107.97287500426589	1.954870142350002	2.1608721079012214e-09	1.4154364177145978e-05	chip1_peak_1395
NC_000008.11	134778200	134778800	600	96.38580846477156	1.7450840232475393	2.161406744068583e-09	1.4154364177145978e-05	chip1_peak_1396
NC_000010.11	24299900	24300500	600	104.448195825189	1.8910551324387823	2.179740549491229e-09	1.4262951808685409e-05	chip1_peak_1397
NC_000020.11	4942400	4942800	400	85.55394144941577	1.5489709400922724	2.182095493595472e-09	1.4272624604996039e-05	chip1_peak_1398
NC_000012.12	99670500	99671100	600	103.76079185349413	1.8786095483053038	2.1892361174307417e-09	1.4311557007135517e-05	chip1_peak_1399
NC_000002.12	113886100	113887000	900	120.75136828047307	2.1862272768978293	2.189805917017469e-09	1.4311557007135517e-05	chip1_peak_1400
NC_000008.11	79021900	79022400	500	134.83704754215074	2.441251270861909	2.202775068879033e-09	1.4390476953207424e-05	chip1_peak_1401
NC_000007.14	106718200	106718900	700	97.53840051397489	1.7659519290359937	2.2076623979276683e-09	1.4405127217168415e-05	chip1_peak_1402
NC_000010.11	114697000	114697700	700	94.33193475599174	1.707898235712543	2.2163616987802417e-09	1.4432966886439882e-05	chip1_peak_1403
NC_000004.12	172826100	172827000	900	157.3900310292584	2.849577473513432	2.2235849017182727e-09	1.4474214761631873e-05	chip1_peak_1404
NC_000012.12	64900400	64901000	600	102.39591351393989	1.8538981574691384	2.2304605154320886e-09	1.4501575982973538e-05	chip1_peak_1405
NC_000017.11	9021000	9021900	900	98.84806136941464	1.7896635964598961	2.2353535806392695e-09	1.4521789892492452e-05	chip1_peak_1406
NC_000008.11	50682100	50682700	600	252.56679891705642	4.572771579272697	2.2446376961804248e-09	1.456828154394875e-05	chip1_peak_1407
NC_000004.12	152045900	152046700	800	97.28953707357496	1.7614462074911976	2.2446870111861e-09	1.456828154394875e-05	chip1_peak_1408
NC_000005.10	111829500	111830100	600	97.19742016703346	1.7597784127770482	2.260748926780883e-09	1.4651688799549826e-05	chip1_peak_1409
NC_000008.11	126998500	126999100	600	114.7004284918634	2.0766738216856444	2.2661691649624937e-09	1.467513280083971e-05	chip1_peak_1410
NC_000002.12	181203300	181203800	500	113.08185797778201	2.047369284123402	2.2688567943756472e-09	1.4686695239477142e-05	chip1_peak_1411
NC_000019.10	34926800	34927500	700	78.36995724671425	1.4189034928707323	2.286629158567049e-09	1.4773912173662177e-05	chip1_peak_1412
NC_000019.10	28468600	28469300	700	103.27088784430845	1.8697397398451994	2.2968751757381464e-09	1.4832676871190356e-05	chip1_peak_1413
NC_000001.11	27009600	27010200	600	118.08177885419731	2.1378938351741223	2.3033470698764865e-09	1.4868572946560166e-05	chip1_peak_1414
NC_000005.10	134435400	134435900	500	103.31369110770454	1.8705147013492331	2.3051493324642597e-09	1.48743090946506e-05	chip1_peak_1415
NC_000010.11	94088800	94089300	500	96.24862700850991	1.7426003259956195	2.307473263180645e-09	1.4883405502770478e-05	chip1_peak_1416
NC_000001.11	199272500	199273100	600	99.2952389469128	1.797759834469165	2.3122676277716485e-09	1.4902520922411026e-05	chip1_peak_1417
NC_000023.11	119121200	119121700	500	133.54532996926966	2.4178644700985297	2.3167107364202158e-09	1.4925248023964112e-05	chip1_peak_1418
NC_000010.11	86775000	86775600	600	101.16200798012646	1.8315580550458495	2.3202217119418524e-09	1.4930142496162459e-05	chip1_peak_1419
NC_000005.10	149618500	149619500	1000	101.81906034620435	1.8434541173888714	2.325824711727941e-09	1.4957508654022176e-05	chip1_peak_1420
NC_000011.10	8015600	8016300	700	115.96066842558683	2.099490713599801	2.347122467063949e-09	1.5073453806901524e-05	chip1_peak_1421
NC_000002.12	69149600	69150300	700	113.08740901921668	2.0474697868205762	2.3599926041937286e-09	1.5128198448830417e-05	chip1_peak_1422
NC_000010.11	86345700	86346700	1000	89.72688206291929	1.6245228507996181	2.3837883091483843e-09	1.5242783234987627e-05	chip1_peak_1423
NC_000004.12	152536600	152537100	500	119.66129686521197	2.1664913194859428	2.3920401475559534e-09	1.5283542475311683e-05	chip1_peak_1424
NC_000017.11	56833100	56833500	400	91.49644791946533	1.6565611887409502	2.400815369196005e-09	1.5333592400333107e-05	chip1_peak_1425
NC_000004.12	142549000	142549700	700	134.80944523859768	2.4407515257261627	2.4067536574109296e-09	1.5365491173031527e-05	chip1_peak_1426
NC_000008.11	38057800	38058300	500	111.00214424812728	2.009715657927223	2.408373816116948e-09	1.5369807413017587e-05	chip1_peak_1427
NC_000001.11	66540700	66541200	500	138.76182949248303	2.5123102201548284	2.4111562111297422e-09	1.538153454648466e-05	chip1_peak_1428
NC_000016.10	55297600	55298200	600	96.13074533134932	1.7404660550409718	2.429316307300519e-09	1.548524781825028e-05	chip1_peak_1429
NC_000003.12	149017300	149017700	400	136.96571293208993	2.4797911764972973	2.4321284632435656e-09	1.5497105631480014e-05	chip1_peak_1430
NC_000011.10	134126200	134126800	600	122.40925910863119	2.216243716481513	2.435630325685596e-09	1.551334713850887e-05	chip1_peak_1431
NC_000007.14	33722700	33723200	500	88.82970398230425	1.6082792651574287	2.4407416183251e-09	1.5533747944741293e-05	chip1_peak_1432
NC_000019.10	29735500	29736200	700	109.14272064148129	1.9760504277435365	2.442274298323034e-09	1.5537428412166294e-05	chip1_peak_1433
NC_000012.12	110906800	110907600	800	100.08362648853775	1.8120337460016904	2.4515614659921543e-09	1.5590419765900206e-05	chip1_peak_1434
NC_000002.12	241620400	241620900	500	203.35059525546143	3.6817025301798787	2.4563776225189725e-09	1.560885313618914e-05	chip1_peak_1435
NC_000022.11	32745300	32745900	600	125.59980295801515	2.2740091405176215	2.459755846370111e-09	1.5624221339654323e-05	chip1_peak_1436
NC_000017.11	47239900	47240500	600	83.2493606324823	1.5072460510451127	2.47440480535844e-09	1.5695492137051253e-05	chip1_peak_1437
NC_000007.14	20236500	20237800	1300	142.97077147969858	2.5885139428154122	2.4757966425320317e-09	1.5695492137051253e-05	chip1_peak_1438
NC_000008.11	42492200	42493000	800	125.52004867422137	2.272565173520292	2.4815496402218974e-09	1.5725839913158652e-05	chip1_peak_1439
NC_000005.10	119287400	119288300	900	86.86160453365486	1.5726464374755853	2.4914029957605505e-09	1.5763737109151834e-05	chip1_peak_1440
NC_000005.10	136006000	136007100	1100	78.9971445530988	1.4302588424329594	2.5002014268613393e-09	1.5794852244367093e-05	chip1_peak_1441
NC_000017.11	2195600	2196100	500	120.81541851720795	2.187386919033861	2.50271108477923e-09	1.5804573902191517e-05	chip1_peak_1442
NC_000023.11	46443900	46444500	600	94.08360288927553	1.7034021384138616	2.5267413765691214e-09	1.5943955503432398e-05	chip1_peak_1443
NC_000019.10	45667300	45668800	1500	89.73442724066496	1.624659457726989	2.5410615922031755e-09	1.602189722092282e-05	chip1_peak_1444
NC_000005.10	59358400	59358900	500	106.28314822261106	1.9242773065654988	2.54796029858271e-09	1.605917526753894e-05	chip1_peak_1445
NC_000003.12	127799500	127800400	900	95.16047982917246	1.7228992072536657	2.550001617055378e-09	1.606582137217381e-05	chip1_peak_1446
NC_000006.12	108871800	108872500	700	131.16722953929172	2.37480849399444	2.5512744742428127e-09	1.6067622657141752e-05	chip1_peak_1447
NC_000012.12	26705000	26705500	500	132.23760806840463	2.394187907828633	2.5547066091579146e-09	1.608301616420582e-05	chip1_peak_1448
NC_000013.11	99307800	99308300	500	135.15772396673435	2.4470571806123838	2.556776485590717e-09	1.6089825061654252e-05	chip1_peak_1449
NC_000003.12	110318000	110318600	600	139.28995571442434	2.521872049295938	2.56165933290404e-09	1.6114323916608615e-05	chip1_peak_1450
NC_000002.12	156434500	156435200	700	119.63714223807848	2.166053995209998	2.5716971235421505e-09	1.6164975192510782e-05	chip1_peak_1451
NC_000023.11	107766600	107767200	600	129.4478099562954	2.343678064200488	2.57442624032e-09	1.6175884148894977e-05	chip1_peak_1452
NC_000003.12	160566000	160566500	500	82.18823013278956	1.4880340746028413	2.595125257477316e-09	1.6293365323751012e-05	chip1_peak_1453
NC_000008.11	37891700	37892300	600	100.42326856946306	1.8181830326911508	2.6097260627343188e-09	1.637152190953145e-05	chip1_peak_1454
NC_000005.10	39423600	39424800	1200	110.09013441991291	1.9932035405770498	2.612318340046219e-09	1.63755656168959e-05	chip1_peak_1455
NC_000007.14	69412400	69413400	1000	79.61559156430208	1.4414559472315405	2.6132470504459725e-09	1.63755656168959e-05	chip1_peak_1456
NC_000015.10	99998500	99999300	800	156.87967053888522	2.8403372964372338	2.6189659324563376e-09	1.6388325640326458e-05	chip1_peak_1457
NC_000007.14	159105500	159106200	700	122.69180798687856	2.2213593195051287	2.6189870179057522e-09	1.6388325640326458e-05	chip1_peak_1458
NC_000015.10	74866000	74866500	500	96.5518086599042	1.7480894894359338	2.619305437723454e-09	1.6388325640326458e-05	chip1_peak_1459
NC_000003.12	31166100	31166700	600	91.00056296388988	1.6475830940698886	2.640626566548121e-09	1.6496338678890206e-05	chip1_peak_1460
NC_000005.10	76963900	76964600	700	131.26041893524905	2.376495706340443	2.646740306582358e-09	1.6521852154696138e-05	chip1_peak_1461
NC_000010.11	97861800	97862400	600	90.20309236048904	1.6331447319170926	2.652088070377085e-09	1.6548889280059982e-05	chip1_peak_1462
NC_000011.10	57668400	57668900	500	114.48119027739553	2.072704470684215	2.6580208454067804e-09	1.6579554727847118e-05	chip1_peak_1463
NC_000008.11	125680100	125681000	900	91.01165999209552	1.6477840079485562	2.6615492314261974e-09	1.6588851470789276e-05	chip1_peak_1464
NC_000010.11	78316200	78317200	1000	154.23727636428984	2.7924962300950433	2.6634042196841526e-09	1.6594060195694923e-05	chip1_peak_1465
NC_000008.11	47340500	47341100	600	181.26144565163824	3.2817741312305104	2.681146171261211e-09	1.6691823576806226e-05	chip1_peak_1466
NC_000002.12	160205000	160205700	700	87.53546486736745	1.5848468113790932	2.6928398695322765e-09	1.675042530557662e-05	chip1_peak_1467
NC_000010.11	69831400	69832100	700	105.56529622498991	1.911280454932897	2.6972108899610994e-09	1.6766099987634446e-05	chip1_peak_1468
NC_000010.11	77478000	77478800	800	105.9692013602581	1.9185932368630478	2.6982262043381915e-09	1.6766099987634446e-05	chip1_peak_1469
NC_000016.10	81313500	81314300	800	118.4682950250493	2.144891786482765	2.7014970989395583e-09	1.6780019917463632e-05	chip1_peak_1470
NC_000002.12	7880800	7881700	900	91.41929505288941	1.6551643209141	2.707476271062129e-09	1.6797931881619442e-05	chip1_peak_1471
NC_000020.11	38169100	38169900	800	113.94337174039967	2.062967160272373	2.7099190181584783e-09	1.6802470952775106e-05	chip1_peak_1472
NC_000007.14	130008800	130010800	2000	85.11288510164103	1.5409855281513127	2.7239479457620035e-09	1.6874403532671316e-05	chip1_peak_1473
NC_000008.11	19312000	19312600	600	98.14852459696067	1.776998345581913	2.725481432504003e-09	1.6877481050497028e-05	chip1_peak_1474
NC_000020.11	10093000	10093600	600	83.62896181348792	1.5141188051022716	2.7560524012599948e-09	1.7047338041666238e-05	chip1_peak_1475
NC_000013.11	51793300	51793900	600	111.97989280761735	2.0274179879392498	2.766982322595968e-09	1.709774397732826e-05	chip1_peak_1476
NC_000008.11	41798900	41799500	600	144.82851544959382	2.6221487628453084	2.7681626578527077e-09	1.709774397732826e-05	chip1_peak_1477
NC_000016.10	86631400	86631900	500	137.50427595806175	2.4895419660285047	2.7724064332556278e-09	1.7115979418408475e-05	chip1_peak_1478
NC_000016.10	79600600	79601900	1300	98.48879098702844	1.7831589355112116	2.7747422875152023e-09	1.7123906552341857e-05	chip1_peak_1479
NC_000004.12	7328900	7329500	600	94.21166510016744	1.7057207299344268	2.7760663668249864e-09	1.7125586027044657e-05	chip1_peak_1480
NC_000015.10	40108000	40108600	600	110.93651594028694	2.0085274445033887	2.777979020686051e-09	1.7130893777389153e-05	chip1_peak_1481
NC_000015.10	82044700	82046100	1400	91.88754832086424	1.6636421384454534	2.7820524154719533e-09	1.7145125752100433e-05	chip1_peak_1482
NC_000010.11	89262300	89263200	900	103.28212860278184	1.8699432559886395	2.7823931833169108e-09	1.7145125752100433e-05	chip1_peak_1483
NC_000008.11	138876200	138877300	1100	125.62254891161339	2.274420960482096	2.7864548665011828e-09	1.714647311392872e-05	chip1_peak_1484
NC_000015.10	52331500	52332000	500	111.34273447919848	2.0158821110615945	2.787616837212342e-09	1.714647311392872e-05	chip1_peak_1485
NC_000003.12	121835500	121835900	400	121.94551016793052	2.2078474506815486	2.8034354529307693e-09	1.7229139618457113e-05	chip1_peak_1486
NC_000004.12	172850700	172851300	600	158.64657511693306	2.8723274514078296	2.818731018574999e-09	1.7303545623862515e-05	chip1_peak_1487
NT_187556.1	842600	843000	400	177.0168178466548	3.2049243098191336	2.8302541946362142e-09	1.7354651809517832e-05	chip1_peak_1488
NC_000007.14	2934000	2934700	700	88.15137500780364	1.595997985633384	2.833594517836009e-09	1.7368592277654222e-05	chip1_peak_1489
NC_000011.10	19596300	19596900	600	102.8849852701826	1.8627528978259902	2.8362771775731467e-09	1.7371954420236545e-05	chip1_peak_1490
NC_000016.10	88376900	88377800	900	140.85816624701724	2.550264809486528	2.8516632008340076e-09	1.7445278454805522e-05	chip1_peak_1491
NC_000005.10	149062200	149063500	1300	110.95921388691468	2.0089383952922186	2.8531829913161475e-09	1.7445278454805522e-05	chip1_peak_1492
NC_000003.12	138081700	138083000	1300	109.88585118563341	1.9895049524338713	2.8628255153932244e-09	1.7481943875755076e-05	chip1_peak_1493
NC_000023.11	150935400	150936100	700	97.93407299501399	1.7731156571418012	2.8680805995054755e-09	1.7507467288234844e-05	chip1_peak_1494
NC_000006.12	44043000	44043500	500	87.37157259670236	1.5818795095778542	2.8698786774455798e-09	1.751098602270022e-05	chip1_peak_1495
NC_000005.10	94218400	94219000	600	80.23038071496926	1.4525868257455423	2.8781024494041998e-09	1.7548903069121445e-05	chip1_peak_1496
NC_000011.10	57277900	57278700	800	89.08924501767501	1.6129783066596657	2.9149797655108484e-09	1.7719363501166224e-05	chip1_peak_1497
NC_000011.10	45259400	45260500	1100	118.63405476672781	2.1478928992140705	2.915151585101689e-09	1.7719363501166224e-05	chip1_peak_1498
NC_000018.10	22186500	22187100	600	118.67960484998588	2.1487175924320594	2.915498909018276e-09	1.7719363501166224e-05	chip1_peak_1499
NC_000009.12	20732100	20733000	900	89.77143823155592	1.6253295489978632	2.923755776678684e-09	1.775412471725329e-05	chip1_peak_1500
NC_000009.12	98479500	98480900	1400	95.92015987639508	1.7366533639527058	2.9311301929195193e-09	1.7785636983076413e-05	chip1_peak_1501
NC_000004.12	114364800	114365300	500	121.15594160878203	2.19355215659443	2.937810043957803e-09	1.781952762572802e-05	chip1_peak_1502
NC_000002.12	172783200	172783700	500	87.91718785356228	1.591757981136604	2.9425071356435885e-09	1.7841370913755907e-05	chip1_peak_1503
NC_000005.10	10557300	10557900	600	114.91619987995087	2.080580405113463	2.954749579831212e-09	1.7870452400936784e-05	chip1_peak_1504
NC_000001.11	223706700	223707000	300	132.2720107879283	2.3948107758333044	2.956046358204522e-09	1.7870452400936784e-05	chip1_peak_1505
NC_000001.11	176206200	176206700	500	88.47099643069026	1.6017847943705947	2.9599766944148117e-09	1.788733693562005e-05	chip1_peak_1506
NC_000019.10	35718100	35718900	800	89.52757916857394	1.6209144326906786	2.970441739721258e-09	1.792999277391661e-05	chip1_peak_1507
NC_000002.12	26696200	26696900	700	78.12738367091038	1.414511650561788	2.971440732944158e-09	1.792999277391661e-05	chip1_peak_1508
NC_000001.11	181255400	181256000	600	89.38383118000593	1.6183118470795852	2.9853732604567076e-09	1.800738879527489e-05	chip1_peak_1509
NC_000003.12	141294900	141295500	600	97.44750869989302	1.764306314861826	2.9994754610291737e-09	1.8072363617326088e-05	chip1_peak_1510
NC_000011.10	96155100	96156000	900	89.46901261036064	1.6198540736330278	3.0030686725357082e-09	1.8080630198369868e-05	chip1_peak_1511
NC_000023.11	96436000	96436600	600	109.73063300379683	1.9866946967172368	3.0064154991737506e-09	1.8094088897482308e-05	chip1_peak_1512
NC_000012.12	124380800	124382300	1500	94.00278227260586	1.7019388652500451	3.022050612254415e-09	1.8168039310419255e-05	chip1_peak_1513
NC_000006.12	56840900	56841400	500	102.03492851199195	1.8473624529959891	3.0268454533530737e-09	1.818869149170585e-05	chip1_peak_1514
NC_000011.10	75654100	75654800	700	99.69994018769128	1.8050870300461892	3.028808049794672e-09	1.818869149170585e-05	chip1_peak_1515
NC_000002.12	85933700	85934500	800	111.8984566382212	2.0259435700722292	3.0288375921122564e-09	1.818869149170585e-05	chip1_peak_1516
NC_000005.10	141716000	141716500	500	127.86240919587547	2.314974071553433	3.034175146634819e-09	1.821402586248823e-05	chip1_peak_1517
NC_000007.14	30795400	30796000	600	140.74702150834148	2.548252512128437	3.035642864123148e-09	1.8216119650596336e-05	chip1_peak_1518
NC_000002.12	111160600	111161300	700	95.93393128361001	1.73690269798944	3.0426749130032975e-09	1.825158972827626e-05	chip1_peak_1519
NC_000004.12	4549400	4550000	600	209.39723054297292	3.7911780515529006	3.055374251085081e-09	1.8314270996280796e-05	chip1_peak_1520
NC_000021.9	38955400	38955900	500	107.11832879163899	1.9393984150642682	3.0622342311661085e-09	1.834863476353969e-05	chip1_peak_1521
NC_000008.11	28628600	28629300	700	120.62469609286543	2.183933852022271	3.064691899282586e-09	1.8349853454778332e-05	chip1_peak_1522
NC_000007.14	74093700	74094700	1000	81.12577711105158	1.4687981536387746	3.0730318535767665e-09	1.8379509986381533e-05	chip1_peak_1523
NC_000014.9	65421100	65421900	800	127.96811733782302	2.316887938258273	3.0902435108466177e-09	1.846888118279742e-05	chip1_peak_1524
NC_000003.12	53996200	53997100	900	110.5667655013185	2.0018330400686484	3.098876902555246e-09	1.850010419834663e-05	chip1_peak_1525
NC_000009.12	82021000	82021700	700	119.34481226066447	2.1607613034618356	3.1262796781177525e-09	1.8651380433014062e-05	chip1_peak_1526
NC_000003.12	53570700	53571400	700	117.61308392936084	2.1294080213584063	3.126507888115592e-09	1.8651380433014062e-05	chip1_peak_1527
NC_000001.11	30006100	30006900	800	128.09589877530794	2.319201446321071	3.12777922207078e-09	1.8652129870496407e-05	chip1_peak_1528
NC_000017.11	78735600	78736300	700	129.77232680219032	2.349553505534291	3.1296879273597076e-09	1.865667825358859e-05	chip1_peak_1529
NC_000003.12	65545400	65546100	700	137.73930515759875	2.4937972159210093	3.135800927018495e-09	1.8686276749444176e-05	chip1_peak_1530
NC_000015.10	34336900	34337600	700	123.85861546728218	2.2424845984719206	3.1650002980088826e-09	1.879834895351739e-05	chip1_peak_1531
NC_000004.12	127782800	127783600	800	94.11242891940586	1.7039240393600208	3.185947026541939e-09	1.8902072770749763e-05	chip1_peak_1532
NC_000008.11	130577200	130577600	400	115.4650273691457	2.0905170347705457	3.2126090726306336e-09	1.9027221956937885e-05	chip1_peak_1533
NC_000014.9	26393800	26394500	700	167.51284840162947	3.032853073398387	3.2128846729827666e-09	1.9027221956937885e-05	chip1_peak_1534
NC_000005.10	159873600	159874200	600	138.83648331765434	2.513661842345437	3.2183151178122544e-09	1.905245124396949e-05	chip1_peak_1535
NC_000010.11	31745500	31746100	600	97.78659526474324	1.770445543823466	3.2554232993395944e-09	1.9230175229521472e-05	chip1_peak_1536
NC_000009.12	32644600	32645100	500	99.26212412558641	1.797160284114711	3.282134415245992e-09	1.935986249534851e-05	chip1_peak_1537
NC_000020.11	22835800	22836700	900	121.38036846326013	2.197615448943952	3.3431249224799883e-09	1.9662625464856397e-05	chip1_peak_1538
NC_000008.11	41491100	41491600	500	135.0838954888543	2.4457205014968455	3.3444295739301334e-09	1.9663195031070132e-05	chip1_peak_1539
NC_000005.10	173303800	173304400	600	98.7347586561915	1.7876122285481089	3.3479694448414984e-09	1.9674049423862997e-05	chip1_peak_1540
NC_000009.12	21576100	21576700	600	86.37986577266399	1.5639244624403137	3.3495011127487967e-09	1.9674049423862997e-05	chip1_peak_1541
NC_000005.10	134371800	134372400	600	102.91727635045311	1.8633375341865812	3.3758906244479825e-09	1.9802507362024143e-05	chip1_peak_1542
NC_000007.14	867100	868000	900	89.52708843710013	1.620905547900809	3.383211683330202e-09	1.9833907322748548e-05	chip1_peak_1543
NC_000004.12	83850500	83850900	400	84.26459360876315	1.5256270437970623	3.38620156667375e-09	1.9844289417524517e-05	chip1_peak_1544
NC_000007.14	32588600	32589100	500	94.98364380879794	1.719697556317646	3.3888002590534606e-09	1.9852372353722937e-05	chip1_peak_1545
NC_000012.12	27747900	27748600	700	113.87437849244468	2.061718023945813	3.3921031535947426e-09	1.9861857646768825e-05	chip1_peak_1546
NC_000005.10	72427700	72428500	800	114.77221671692031	2.077973561622462	3.396682126383355e-09	1.987708833376269e-05	chip1_peak_1547
NC_000004.12	174005400	174005900	500	144.96627709700073	2.624642964572048	3.4633670484217904e-09	2.0209208509814272e-05	chip1_peak_1548
NC_000014.9	69057400	69057900	500	219.08502461170477	3.9665774689477886	3.4667320686053044e-09	2.0219352236052504e-05	chip1_peak_1549
NC_000013.11	97567700	97568400	700	94.51991635407246	1.711301679525489	3.478565183916875e-09	2.027544894388768e-05	chip1_peak_1550
NC_000015.10	92869800	92870400	600	91.18888121991561	1.650992633141156	3.48707017125104e-09	2.0311119536139785e-05	chip1_peak_1551
NC_000009.12	37618900	37619300	400	139.62361793567337	2.527913069449603	3.4896944684061214e-09	2.0318496789954264e-05	chip1_peak_1552
NC_000012.12	95179000	95179500	500	105.89582248039835	1.9172646978081116	3.522422355258148e-09	2.0473085839662427e-05	chip1_peak_1553
NC_000014.9	71202800	71204100	1300	135.46213576285516	2.4525686160649656	3.5257384210509316e-09	2.04850460602978e-05	chip1_peak_1554
NC_000016.10	67055700	67056200	500	84.4186533092609	1.5284163249811609	3.5373476367939938e-09	2.0540764519182682e-05	chip1_peak_1555
NC_000001.11	201274500	201275200	700	101.8574727234765	1.8441495810358575	3.539037384735301e-09	2.0540764519182682e-05	chip1_peak_1556
NC_000006.12	42291900	42292500	600	130.6045232492246	2.3646205859173297	3.540375144506967e-09	2.0540764519182682e-05	chip1_peak_1557
NC_000014.9	50932000	50933100	1100	145.82219440261687	2.6401395157660734	3.557935104922497e-09	2.0627942230310028e-05	chip1_peak_1558
NC_000022.11	22110800	22111900	1100	84.69830632708539	1.5334794978821469	3.5675932697733206e-09	2.067657419685354e-05	chip1_peak_1559
NC_000004.12	150225000	150225800	800	87.87383172902541	1.5909730099728576	3.5736094936001953e-09	2.0704071592604997e-05	chip1_peak_1560
NC_000017.11	21358700	21359500	800	95.95436793301361	1.737272707547185	3.5790628289061552e-09	2.072828943222143e-05	chip1_peak_1561
NC_000017.11	39741000	39741600	600	218.7608987484683	3.9607091064319313	3.5918190269419854e-09	2.078452432515636e-05	chip1_peak_1562
NC_000023.11	22950300	22950600	300	94.90126062580137	1.7182059925830935	3.5927498247326374e-09	2.078452432515636e-05	chip1_peak_1563
NC_000008.11	48323900	48324500	600	117.7771548736109	2.13237855808005	3.5951561060323083e-09	2.078452432515636e-05	chip1_peak_1564
NC_000008.11	128322600	128323300	700	141.0574675294883	2.5538731984121665	3.601221628990386e-09	2.0795856072068567e-05	chip1_peak_1565
NC_000019.10	11138300	11139000	700	85.57957038408904	1.5494349569962493	3.6013539979125814e-09	2.0795856072068567e-05	chip1_peak_1566
NC_000007.14	108570000	108571000	1000	95.21358861874779	1.7238607523364753	3.6022257293775988e-09	2.0795856072068567e-05	chip1_peak_1567
NC_000001.11	164591600	164592300	700	92.31122072293883	1.6713128106297461	3.6040180970074685e-09	2.0798828042424575e-05	chip1_peak_1568
NC_000017.11	28745700	28746700	1000	90.12799300104261	1.6317850432407874	3.6129945480696547e-09	2.0843242639423826e-05	chip1_peak_1569
NC_000008.11	22982600	22983300	700	85.39279323377589	1.5460533199470745	3.633003884379058e-09	2.0937390193264902e-05	chip1_peak_1570
NC_000020.11	38870200	38871300	1100	108.40338233299181	1.9626645622258818	3.6331658368268974e-09	2.0937390193264902e-05	chip1_peak_1571
NC_000006.12	170224500	170225400	900	94.62759518757258	1.7132512259885626	3.635426798454829e-09	2.0942874937196743e-05	chip1_peak_1572
NC_000003.12	111676400	111677000	600	84.03259329168698	1.5214266324173522	3.6366970172064382e-09	2.0942874937196743e-05	chip1_peak_1573
NC_000002.12	109560100	109560600	500	126.23397489120997	2.2854909481222627	3.6408707418638712e-09	2.0959496384971762e-05	chip1_peak_1574
NC_000010.11	42960400	42960900	500	155.81981843223457	2.821148465552475	3.648421153878614e-09	2.0994542897290162e-05	chip1_peak_1575
NC_000012.12	67433300	67433800	500	113.25866359999254	2.050570384694683	3.6828172888132787e-09	2.117102630079821e-05	chip1_peak_1576
NC_000012.12	117679800	117681000	1200	106.78874584991921	1.9334312510689553	3.686992086071625e-09	2.118754404344227e-05	chip1_peak_1577
NC_000003.12	124772100	124773100	1000	104.50138637560704	1.892018157817733	3.6909013388010364e-09	2.1201793482534953e-05	chip1_peak_1578
NC_000011.10	120128300	120129300	1000	99.73081913755401	1.8056460995079533	3.6950396894228667e-09	2.1211328432537884e-05	chip1_peak_1579
NC_000001.11	205147100	205147800	700	114.17581277672251	2.067175550960742	3.7109603517053014e-09	2.1280209991859824e-05	chip1_peak_1580
NC_000006.12	47669500	47670600	1100	118.286172292173	2.1415944185769	3.714038106357517e-09	2.128286592056977e-05	chip1_peak_1581
NC_000004.12	128825300	128826000	700	118.03732243985824	2.1370889430470585	3.738555738224121e-09	2.139324065606852e-05	chip1_peak_1582
NC_000005.10	1548100	1548700	600	106.31826957164655	1.9249131854988497	3.750505065082711e-09	2.145407764253618e-05	chip1_peak_1583
NC_000018.10	37419000	37420100	1100	102.1553047643974	1.849541888726177	3.753761608254272e-09	2.1465163879569696e-05	chip1_peak_1584
NC_000015.10	88465900	88466600	700	102.11673711503562	1.8488436138474635	3.7568282050162614e-09	2.146768224892626e-05	chip1_peak_1585
NC_000007.14	66964100	66964900	800	115.60344887098381	2.093023183291569	3.75815796867104e-09	2.146768224892626e-05	chip1_peak_1586
NC_000005.10	150673800	150674400	600	97.2436189615927	1.7606148510407589	3.765354855897282e-09	2.149370963948618e-05	chip1_peak_1587
NC_000012.12	102423300	102423800	500	133.8490448944554	2.4233632885657443	3.773300587196151e-09	2.1531516499182004e-05	chip1_peak_1588
NC_000004.12	142474300	142474900	600	118.35300323351919	2.142804405916939	3.788575902864555e-09	2.159756733824037e-05	chip1_peak_1589
NC_000002.12	30664700	30665600	900	93.37072153207099	1.6904952812038259	3.794188595567336e-09	2.1613876477671726e-05	chip1_peak_1590
NC_000005.10	170597100	170597800	700	81.49240784133593	1.475436075134081	3.794371959275349e-09	2.1613876477671726e-05	chip1_peak_1591
NC_000020.11	22946400	22947300	900	127.0064272177377	2.299476349450681	3.808364530359697e-09	2.1678537297981e-05	chip1_peak_1592
NC_000005.10	79180300	79180800	500	498.81879031564637	9.031212326176155	3.80838654101485e-09	2.1678537297981e-05	chip1_peak_1593
NC_000018.10	51196600	51197200	600	141.58223659838146	2.5633742456369206	3.813476190616029e-09	2.169233972037217e-05	chip1_peak_1594
NC_000001.11	179032100	179032700	600	106.30252570747749	1.9246281397409395	3.822535658892436e-09	2.1721104580297856e-05	chip1_peak_1595
NC_000012.12	124566300	124566900	600	82.79971652145093	1.4991051559610094	3.824279989950035e-09	2.1723434183721686e-05	chip1_peak_1596
NC_000001.11	110337700	110338100	400	118.5359816842639	2.1461172667631487	3.831761793929226e-09	2.1758341926727333e-05	chip1_peak_1597
NC_000003.12	171936100	171936800	700	87.7862332545238	1.5893870223596551	3.841850128357736e-09	2.1800419871163036e-05	chip1_peak_1598
NT_113793.3	3100	3900	800	131.03541298575382	2.372421929361716	3.864121777552924e-09	2.188865259194179e-05	chip1_peak_1599
NC_000008.11	102092400	102093000	600	101.21033625738463	1.8324330480127355	3.865949336286062e-09	2.1891387911520865e-05	chip1_peak_1600
NC_000002.12	134836900	134837500	600	124.83913311626951	2.26023706339403	3.878534892221175e-09	2.194738733859171e-05	chip1_peak_1601
NC_000001.11	150563600	150564600	1000	122.50280205927092	2.217937330004592	3.8892064268307204e-09	2.1992485651735158e-05	chip1_peak_1602
NC_000010.11	16381300	16381700	400	81.62000671015986	1.4777462777553567	3.8953776008548985e-09	2.201209060750606e-05	chip1_peak_1603
NC_000012.12	130639700	130640200	500	119.41580804659276	2.162046696132341	3.920375789578679e-09	2.2122635737472535e-05	chip1_peak_1604
NC_000002.12	109549000	109549700	700	147.85333479443338	2.6769137121253563	3.942247218855913e-09	2.2199886355037386e-05	chip1_peak_1605
NC_000020.11	44861700	44862200	500	94.18189740559453	1.7051817799682905	3.984028227377376e-09	2.239058763953012e-05	chip1_peak_1606
NC_000010.11	110323300	110324000	700	93.12334581716682	1.686016495221795	3.984363927255059e-09	2.239058763953012e-05	chip1_peak_1607
NC_000020.11	4897100	4897600	500	183.29983289816383	3.3186795333199006	3.987710255319006e-09	2.2398073372386632e-05	chip1_peak_1608
NC_000013.11	48151600	48152400	800	163.2184081180058	2.9551013872621303	3.9884476020086976e-09	2.2398073372386632e-05	chip1_peak_1609
NC_000011.10	75174400	75175400	1000	123.88508607823714	2.242963854090552	3.989945005023124e-09	2.2398756020885026e-05	chip1_peak_1610
NC_000003.12	153256300	153256700	400	122.28979233285311	2.214080747004576	4.012106509937777e-09	2.2515402360610213e-05	chip1_peak_1611
NC_000008.11	40098800	40099500	700	79.37076696148824	1.4370233496357596	4.017686634585991e-09	2.2531183878803268e-05	chip1_peak_1612
NC_000011.10	128095500	128096100	600	143.67957066790342	2.6013468915526654	4.0209687493185215e-09	2.254182496563981e-05	chip1_peak_1613
NC_000003.12	156181400	156182000	600	116.38062735093945	2.107094152557528	4.040543220119951e-09	2.2637275345542238e-05	chip1_peak_1614
NC_000009.12	100213600	100214200	600	87.25285071786713	1.5797300266066032	4.040775998591756e-09	2.2637275345542238e-05	chip1_peak_1615
NC_000001.11	221829400	221830200	800	94.49289853032293	1.710812516511564	4.045238061797082e-09	2.2654477000789077e-05	chip1_peak_1616
NC_000012.12	97912900	97913500	600	118.81341934865874	2.151140330254487	4.04673740882269e-09	2.2655080482756665e-05	chip1_peak_1617
NC_000017.11	64264500	64265400	900	160.60669868719413	2.907815874242439	4.051747412136035e-09	2.2675330700590483e-05	chip1_peak_1618
NC_000007.14	75534700	75535100	400	143.24662754450333	2.59350837113504	4.065910570935634e-09	2.2746774414042847e-05	chip1_peak_1619
NC_000005.10	150143100	150143900	800	94.46110230509206	1.7102368395988132	4.070671272730349e-09	2.275458825001667e-05	chip1_peak_1620
NC_000011.10	33048600	33049100	500	126.49237580346528	2.2901693474712097	4.07962050508251e-09	2.2784326440615564e-05	chip1_peak_1621
NC_000006.12	78810100	78810600	500	159.5023233109831	2.887820940803682	4.089290529346812e-09	2.2822673905436317e-05	chip1_peak_1622
NC_000012.12	6053400	6054200	800	90.76107634175501	1.6432471416643866	4.101794268827219e-09	2.2876773188071615e-05	chip1_peak_1623
NC_000023.11	12777700	12778100	400	93.61622214512492	1.6949401180979884	4.118432151728524e-09	2.293813412098793e-05	chip1_peak_1624
NC_000005.10	55596900	55598000	1100	106.5349286860177	1.9288358413856674	4.135871973992687e-09	2.301354409337507e-05	chip1_peak_1625
NC_000004.12	142480200	142480800	600	120.20917464749394	2.176410754512542	4.158939912048155e-09	2.3124191688805336e-05	chip1_peak_1626
NC_000008.11	134684900	134685600	700	93.82194185753288	1.6986647139602664	4.177205031377603e-09	2.3209894132879882e-05	chip1_peak_1627
NC_000010.11	58631700	58632200	500	181.81157380881916	3.2917343097373486	4.1866328862019195e-09	2.3254341689966138e-05	chip1_peak_1628
NC_000019.10	39381900	39382800	900	107.21088568350733	1.9410741757993137	4.22411977296215e-09	2.3438569473230675e-05	chip1_peak_1629
NC_000001.11	9384600	9385200	600	133.1697303283373	2.411064164711579	4.232595077712603e-09	2.347759488322075e-05	chip1_peak_1630
NC_000005.10	111930900	111931600	700	146.03287481186163	2.6439539260204485	4.237026433749128e-09	2.3486522338145537e-05	chip1_peak_1631
NC_000002.12	28508100	28508700	600	103.05543227823709	1.8658388744371108	4.23708985817915e-09	2.3486522338145537e-05	chip1_peak_1632
NC_000005.10	34743800	34744400	600	128.37405055185866	2.324237438953472	4.243872218198122e-09	2.3505512698482288e-05	chip1_peak_1633
NC_000002.12	36556700	36557300	600	118.85733233188267	2.151935383454308	4.24682824995369e-09	2.3508486004579252e-05	chip1_peak_1634
NC_000014.9	76919100	76919900	800	79.43722428166068	1.4382265724909495	4.274630941352917e-09	2.3638276415457268e-05	chip1_peak_1635
NC_000003.12	30467700	30468200	500	103.3093994041884	1.8704369992128107	4.281550332804243e-09	2.3660466263462455e-05	chip1_peak_1636
NC_000001.11	228322700	228323300	600	129.7584578713466	2.3493024058130727	4.2893056279844244e-09	2.369527994174084e-05	chip1_peak_1637
NC_000020.11	1505200	1505900	700	103.3298110359216	1.8708065558207112	4.300098083790006e-09	2.3733953802145288e-05	chip1_peak_1638
NC_000003.12	50666700	50667400	700	97.68057537529577	1.7685260328688126	4.300679920231594e-09	2.3733953802145288e-05	chip1_peak_1639
NC_000012.12	96876900	96877500	600	108.8218359702962	1.970240747647376	4.3256690128758054e-09	2.3833919321606468e-05	chip1_peak_1640
NC_000009.12	36187300	36188000	700	139.34360874583322	2.5228434479842075	4.340140929341886e-09	2.3895025300232108e-05	chip1_peak_1641
NC_000015.10	42495700	42496200	500	90.49090588156608	1.6383556523347986	4.343195580073473e-09	2.3898542621330088e-05	chip1_peak_1642
NC_000003.12	165903700	165904300	600	104.17834639832526	1.8861694554807005	4.3449656248574085e-09	2.3898542621330088e-05	chip1_peak_1643
NC_000013.11	106472100	106472700	600	82.80175811599743	1.4991421194318955	4.3613873992166264e-09	2.3971466174804005e-05	chip1_peak_1644
NC_000010.11	35876200	35876900	700	138.47989762388144	2.507205788212228	4.3643696002014e-09	2.3973755074389477e-05	chip1_peak_1645
NC_000003.12	5139300	5140100	800	118.8482316085809	2.151770613068637	4.3647490181825564e-09	2.3973755074389477e-05	chip1_peak_1646
NC_000003.12	44000500	44001500	1000	135.50767891969286	2.4533931838787515	4.366344970790178e-09	2.3974432439815667e-05	chip1_peak_1647
NC_000009.12	123478800	123479500	700	149.0676252737052	2.698898680127501	4.369953833419085e-09	2.3984058379249662e-05	chip1_peak_1648
NC_000004.12	145182800	145183500	700	212.28947565884266	3.8435427183374795	4.403535108561382e-09	2.4141865597047162e-05	chip1_peak_1649
NC_000019.10	42553300	42553900	600	224.17318071370565	4.058699536115348	4.412095273673777e-09	2.4168576083951918e-05	chip1_peak_1650
NC_000006.12	43665100	43665800	700	113.67839505640609	2.0581697052825203	4.417450703996612e-09	2.4186070259399978e-05	chip1_peak_1651
NC_000019.10	18373900	18374400	500	156.0793138559661	2.8258466812470107	4.4195201474566886e-09	2.4186070259399978e-05	chip1_peak_1652
NC_000012.12	45369000	45369500	500	189.94111331933198	3.4389212218162224	4.41974581003115e-09	2.4186070259399978e-05	chip1_peak_1653
NC_000001.11	173454000	173454500	500	179.86831221128568	3.256551176236055	4.423353660811579e-09	2.4197679741865943e-05	chip1_peak_1654
NC_000001.11	152001200	152002000	800	89.93848633049843	1.6283539876908788	4.440072989282585e-09	2.4256538908431626e-05	chip1_peak_1655
NC_000005.10	97046500	97047400	900	110.82769118453889	2.006557150892591	4.465849546614819e-09	2.4364654446239706e-05	chip1_peak_1656
NC_000005.10	61687300	61687800	500	135.31620924724913	2.44992658779329	4.467607124149833e-09	2.436607781189816e-05	chip1_peak_1657
NC_000001.11	172450800	172451500	700	128.0889696987836	2.319075994027511	4.490847515111474e-09	2.444176665333868e-05	chip1_peak_1658
NC_000014.9	100096300	100097100	800	110.89884153267279	2.007845341942234	4.4914703044554625e-09	2.444176665333868e-05	chip1_peak_1659
NC_000011.10	12684000	12684400	400	92.03338180103329	1.666282482292241	4.491630895644031e-09	2.444176665333868e-05	chip1_peak_1660
NC_000002.12	152062800	152063400	600	115.79353164744485	2.096464669352434	4.491994287648342e-09	2.444176665333868e-05	chip1_peak_1661
NC_000002.12	20391900	20392500	600	118.06094383591548	2.13751661306947	4.506235438170787e-09	2.4502876443086187e-05	chip1_peak_1662
NC_000005.10	180395600	180396300	700	127.65634568817289	2.311243251209714	4.5105221258677605e-09	2.4509812897401172e-05	chip1_peak_1663
NC_000009.12	99299100	99299600	500	122.20460867321826	2.212538480089578	4.522231319796856e-09	2.4565240365492775e-05	chip1_peak_1664
NC_000007.14	71633300	71634100	800	127.55905863773143	2.309481850023187	4.526385599408272e-09	2.457960544991656e-05	chip1_peak_1665
NC_000003.12	141331100	141332600	1500	84.92621703021914	1.5376058659969216	4.5315964911846825e-09	2.4599696756121853e-05	chip1_peak_1666
NC_000008.11	129685400	129686200	800	76.32056982871158	1.3817989305127987	4.537485191320534e-09	2.4623452913124168e-05	chip1_peak_1667
NC_000001.11	224593100	224593500	400	111.68977120369027	2.0221652792274987	4.541150048205091e-09	2.4631120911522777e-05	chip1_peak_1668
NC_000016.10	19594800	19595900	1100	83.50711376225722	1.5119127221648208	4.54576341898179e-09	2.463515885311085e-05	chip1_peak_1669
NC_000015.10	90315700	90316100	400	118.93362430149116	2.1533166645722073	4.548187492717834e-09	2.463515885311085e-05	chip1_peak_1670
NC_000001.11	244353800	244354400	600	79.21013791379778	1.4341151291284164	4.549273537536686e-09	2.463515885311085e-05	chip1_peak_1671
NC_000017.11	66580100	66580700	600	80.8576073367932	1.4639428871215334	4.5840011090481385e-09	2.480147520881625e-05	chip1_peak_1672
NC_000010.11	60021200	60021800	600	133.13146828435137	2.410371422878314	4.58988227588129e-09	2.4820092896422003e-05	chip1_peak_1673
NC_000012.12	105934200	105934900	700	90.73707043316476	1.6428125099669235	4.595996976576457e-09	2.4841610853452258e-05	chip1_peak_1674
NC_000011.10	33869400	33870000	600	105.95637504891292	1.9183610139729546	4.613996421388897e-09	2.4922350115505147e-05	chip1_peak_1675
NC_000002.12	6345500	6346000	500	165.5821273894486	2.9978969896618834	4.636044857459502e-09	2.501654367664155e-05	chip1_peak_1676
NC_000015.10	92930400	92931300	900	100.05023856532125	1.8114292510837915	4.641402334794033e-09	2.5037154447083575e-05	chip1_peak_1677
NC_000017.11	62565700	62566400	700	96.5446518002389	1.747959913083798	4.646699195579181e-09	2.5049127526957405e-05	chip1_peak_1678
NC_000007.14	128828000	128828600	600	129.98521781062527	2.3534079391218734	4.662241901984584e-09	2.512148489495107e-05	chip1_peak_1679
NC_000001.11	168468000	168468700	700	99.34942097468695	1.7987408107406913	4.663207909211802e-09	2.512148489495107e-05	chip1_peak_1680
NC_000003.12	24487600	24488400	800	98.5297299354466	1.7839001432258224	4.671989940379818e-09	2.5132030798168296e-05	chip1_peak_1681
NC_000010.11	73641400	73642200	800	129.42682105468248	2.3432980560078547	4.673360668425208e-09	2.5132030798168296e-05	chip1_peak_1682
NC_000006.12	9537200	9537800	600	134.5822848463797	2.4366387421381193	4.6744279127419846e-09	2.5132030798168296e-05	chip1_peak_1683
NC_000005.10	149471700	149472200	500	106.34657791282206	1.925425713584642	4.685666559372721e-09	2.5180489494682044e-05	chip1_peak_1684
NC_000005.10	17805300	17805900	600	117.99820647794205	2.136380740861683	4.6940362244762235e-09	2.520324644899948e-05	chip1_peak_1685
NC_000001.11	227934500	227935300	800	75.15715640564353	1.3607351016217453	4.695414200288883e-09	2.520324644899948e-05	chip1_peak_1686
NC_000014.9	94465700	94466700	1000	109.09259090457486	1.975142818995336	4.710860403458755e-09	2.5242092185242373e-05	chip1_peak_1687
NC_000002.12	42449700	42450600	900	144.3047153601916	2.6126652591848547	4.721706123043323e-09	2.5269388415739647e-05	chip1_peak_1688
NC_000006.12	148267700	148268200	500	95.1594543726918	1.7228806411623558	4.770449678327523e-09	2.5488357634744014e-05	chip1_peak_1689
NC_000012.12	57881200	57881700	500	140.06967438362497	2.5359890091878827	4.773414495616277e-09	2.5495759009727355e-05	chip1_peak_1690
NC_000016.10	70685300	70685800	500	105.74221714100824	1.9144836429212488	4.7749670866942754e-09	2.5495759009727355e-05	chip1_peak_1691
NC_000012.12	93197100	93197800	700	108.40560597557464	1.9627048217122787	4.781263794454991e-09	2.5521009757878928e-05	chip1_peak_1692
NC_000010.11	102504500	102505200	700	138.97913086625616	2.5162445042744643	4.787074585632265e-09	2.553528164145942e-05	chip1_peak_1693
NC_000003.12	189392900	189393400	500	104.91856018414849	1.8995711716877062	4.834429310045942e-09	2.5757586851135474e-05	chip1_peak_1694
NC_000002.12	45009500	45010100	600	84.38919641228468	1.5278830020666527	4.876740374224492e-09	2.593709264314373e-05	chip1_peak_1695
NC_000020.11	62349900	62351300	1400	109.65733556826315	1.9853676322278457	4.889000130702712e-09	2.5975956415567947e-05	chip1_peak_1696
NC_000008.11	17247300	17247900	600	90.84656098558965	1.6447948579575309	4.88955602143554e-09	2.5975956415567947e-05	chip1_peak_1697
NC_000007.14	131948500	131948900	400	140.84803082281712	2.5500813056375464	4.907566030856968e-09	2.6049978137855926e-05	chip1_peak_1698
NC_000007.14	28054700	28055600	900	86.29820351187907	1.5624459511442226	4.912494288126872e-09	2.6063338023820137e-05	chip1_peak_1699
NC_000015.10	35306100	35307100	1000	100.81950655489622	1.8253569993652585	4.913363445979341e-09	2.6063338023820137e-05	chip1_peak_1700
NC_000009.12	32706400	32707100	700	115.71486618162467	2.0950404156187084	4.928081344570146e-09	2.607770854173766e-05	chip1_peak_1701
NC_000023.11	40471800	40472300	500	97.74526952159435	1.769697333114165	4.928808399824446e-09	2.607770854173766e-05	chip1_peak_1702
NC_000003.12	44975500	44975900	400	124.09273523795342	2.2467233829759077	4.9402011702389485e-09	2.6112111900740135e-05	chip1_peak_1703
NC_000009.12	83181900	83182500	600	142.23550020468394	2.5752017117388855	4.941689719293718e-09	2.6112111900740135e-05	chip1_peak_1704
NC_000007.14	134660400	134661300	900	115.8813868187303	2.098055304511405	4.943040182719223e-09	2.6112111900740135e-05	chip1_peak_1705
NC_000003.12	56839800	56840300	500	138.46376298453515	2.5069136673928605	4.943330474496969e-09	2.6112111900740135e-05	chip1_peak_1706
NC_000001.11	59139300	59139900	600	87.17063844476873	1.5782415572293782	4.953527804678465e-09	2.6157489989548204e-05	chip1_peak_1707
NC_000010.11	114390700	114391200	500	118.94592902681214	2.153539444044726	4.972988301795354e-09	2.623592095893961e-05	chip1_peak_1708
NC_000005.10	56282200	56282700	500	134.3178511463506	2.4318511179797584	4.976668428351246e-09	2.6245633786933495e-05	chip1_peak_1709
NC_000020.11	25310700	25311600	900	101.81490350829198	1.843378857020736	4.992276570260266e-09	2.6318466343764997e-05	chip1_peak_1710
NC_000002.12	182915300	182915900	600	95.80300162067583	1.7345321906855653	4.993712080726308e-09	2.6318466343764997e-05	chip1_peak_1711
NC_000016.10	53502100	53502900	800	117.08001570938671	2.119756716370724	5.000841443047949e-09	2.63475109098163e-05	chip1_peak_1712
NC_000010.11	97688000	97688700	700	104.9642683022437	1.90039872615751	5.004803515511736e-09	2.6351329669537e-05	chip1_peak_1713
NC_000010.11	104026700	104027300	600	135.14434582272182	2.4468149666832915	5.023074655650342e-09	2.6438980246243127e-05	chip1_peak_1714
NC_000015.10	60340400	60341100	700	95.85263349677093	1.7354307855658377	5.034217346516927e-09	2.6480506996470824e-05	chip1_peak_1715
NC_000010.11	6089500	6090100	600	97.65755336394255	1.768109214824378	5.051176215375524e-09	2.655255405624484e-05	chip1_peak_1716
NC_000001.11	150017300	150017800	500	216.5273760042848	3.920270737770437	5.0695663170331484e-09	2.6623435861857625e-05	chip1_peak_1717
NC_000013.11	109628000	109628700	700	138.67901402538473	2.510810829831575	5.088455750487033e-09	2.6686738880626884e-05	chip1_peak_1718
NC_000005.10	43485400	43485900	500	164.55603716572452	2.9793194243091388	5.106001554153374e-09	2.6757704286284086e-05	chip1_peak_1719
NC_000023.11	122238600	122239200	600	180.82422576509705	3.273858179174892	5.1088957960452705e-09	2.676091890454457e-05	chip1_peak_1720
NC_000001.11	169529300	169529800	500	97.66685351956065	1.768277595971368	5.113308101678797e-09	2.6775416014187532e-05	chip1_peak_1721
NC_000009.12	79220900	79221600	700	94.74529123184985	1.7153821360233399	5.1168890559179584e-09	2.6785551897718195e-05	chip1_peak_1722
NC_000004.12	147582400	147582900	500	103.94920099104577	1.8820207328044762	5.128083005290093e-09	2.6826897218492553e-05	chip1_peak_1723
NC_000003.12	157094700	157095300	600	107.7752552745313	1.9512921982674518	5.134041240462149e-09	2.6837997457232405e-05	chip1_peak_1724
NC_000010.11	86400700	86401200	500	98.17595060676841	1.7774948988847201	5.136798959899205e-09	2.6837997457232405e-05	chip1_peak_1725
NC_000012.12	32107400	32108300	900	108.74232321838116	1.9688011536322247	5.166109755000844e-09	2.696517488484397e-05	chip1_peak_1726
NC_000003.12	187673000	187673400	400	133.29288384421784	2.413293883343326	5.16869180333573e-09	2.6970005214591462e-05	chip1_peak_1727
NC_000001.11	226532500	226533000	500	98.0081851129032	1.7744574716155035	5.195832417662788e-09	2.7085579912860512e-05	chip1_peak_1728
NC_000011.10	94933100	94933700	600	121.25587132087023	2.1953614036899354	5.210080575216825e-09	2.7142472443616823e-05	chip1_peak_1729
NC_000001.11	180560100	180561500	1400	107.76731302067137	1.9511484021989196	5.213272946550641e-09	2.7150415310892277e-05	chip1_peak_1730
NC_000014.9	101762000	101762500	500	115.60614436648363	2.0930719857678506	5.216235426018164e-09	2.7152686041427846e-05	chip1_peak_1731
NC_000017.11	5584400	5585300	900	102.8294175001507	1.8617468324182842	5.217738927101192e-09	2.7152686041427846e-05	chip1_peak_1732
NC_000023.11	107293100	107293600	500	127.33161107929655	2.305363867234295	5.21871251916169e-09	2.7152686041427846e-05	chip1_peak_1733
NC_000017.11	17937400	17938000	600	182.73874309840488	3.3085208921178153	5.2325179063266775e-09	2.7189756345481088e-05	chip1_peak_1734
NC_000015.10	76993800	76994500	700	112.43922059524216	2.0357342078930483	5.262140023580647e-09	2.7308815859411368e-05	chip1_peak_1735
NC_000006.12	142551300	142552000	700	112.18626302016904	2.0311543612345964	5.2727768320520504e-09	2.7337873511750856e-05	chip1_peak_1736
NC_000011.10	118619500	118620200	700	102.69813140204919	1.859369871785587	5.277082353437996e-09	2.735148577197783e-05	chip1_peak_1737
NC_000009.12	115651100	115652000	900	165.57964123163595	2.997851977285609	5.289853089968119e-09	2.7400230569980577e-05	chip1_peak_1738
NC_000013.11	110714000	110714900	900	126.69112956218737	2.293767823371664	5.299146674465347e-09	2.7427458978299405e-05	chip1_peak_1739
NC_000017.11	17096000	17096600	600	133.88156500630242	2.423952071588083	5.2999188806483115e-09	2.7427458978299405e-05	chip1_peak_1740
NC_000010.11	126062200	126062800	600	77.10142080464507	1.3959363910408888	5.314507297194404e-09	2.749294430171129e-05	chip1_peak_1741
NC_000004.12	173074400	173075000	600	97.46666669976108	1.7646531742181943	5.338320267141663e-09	2.7598593646272516e-05	chip1_peak_1742
NC_000023.11	134460400	134460900	500	110.50878749330077	2.000783336828068	5.364136791013603e-09	2.769688073856989e-05	chip1_peak_1743
NC_000002.12	45275400	45276100	700	99.77256952514206	1.8064019984883612	5.370920798971221e-09	2.771432924485231e-05	chip1_peak_1744
NC_000023.11	97215100	97215700	600	198.03369020629057	3.5854389183243693	5.375490984152054e-09	2.772033939904881e-05	chip1_peak_1745
NC_000014.9	36582100	36582700	600	102.91714276698592	1.8633351156316293	5.409230430659639e-09	2.787507433621282e-05	chip1_peak_1746
NC_000010.11	598400	599300	900	107.62077028175132	1.9484952170829202	5.411414183672908e-09	2.787507433621282e-05	chip1_peak_1747
NC_000002.12	200177700	200178500	800	118.18408232263131	2.1397460595952333	5.412345878695295e-09	2.787507433621282e-05	chip1_peak_1748
NC_000001.11	237892100	237892700	600	128.81765457225575	2.3322689770084364	5.42721245466882e-09	2.7942801442341048e-05	chip1_peak_1749
NC_000009.12	83299400	83300000	600	75.90682116287645	1.3743079295253162	5.449378020543248e-09	2.802147632999385e-05	chip1_peak_1750
NC_000002.12	65658600	65659500	900	105.74834726440768	1.914594630011312	5.458081156663013e-09	2.805341230563536e-05	chip1_peak_1751
NC_000015.10	49044700	49045300	600	180.96826373227287	3.2764660149057243	5.4590350175357755e-09	2.805341230563536e-05	chip1_peak_1752
NC_000002.12	121860400	121860900	500	104.88065121997117	1.8988848224338337	5.47176376632024e-09	2.8109950929156315e-05	chip1_peak_1753
NC_000008.11	22757000	22757600	600	126.7567984747425	2.2949567719518478	5.508949791737185e-09	2.827421935888297e-05	chip1_peak_1754
NC_000017.11	49901700	49902400	700	104.28735841097375	1.8881431394145178	5.526997567375567e-09	2.8357907970633697e-05	chip1_peak_1755
NC_000007.14	151060200	151061600	1400	92.65681769250736	1.6775699117495362	5.5463519627514e-09	2.8433285583319207e-05	chip1_peak_1756
NC_000016.10	23071700	23072800	1100	79.90644992304011	1.4467219950340782	5.554016272222958e-09	2.8433807264197404e-05	chip1_peak_1757
NC_000002.12	153069100	153069700	600	121.19537390468409	2.1942660860688483	5.583508160446146e-09	2.8532726420766683e-05	chip1_peak_1758
NC_000015.10	76433700	76434200	500	108.20127942156026	1.9590054492567779	5.588887688336048e-09	2.8532726420766683e-05	chip1_peak_1759
NC_000019.10	17022300	17022700	400	119.02425096214908	2.1549574780914735	5.5891118916070844e-09	2.8532726420766683e-05	chip1_peak_1760
NC_000006.12	111113600	111114200	600	156.0281057535221	2.8249195484786167	5.605850945314594e-09	2.8573380312599368e-05	chip1_peak_1761
NC_000008.11	22061300	22061800	500	97.62731178980769	1.7675616851755513	5.61354160869463e-09	2.8594674870921145e-05	chip1_peak_1762
NC_000008.11	102737700	102739200	1500	90.26610801615186	1.6342856427592924	5.638195016371304e-09	2.8702294842656404e-05	chip1_peak_1763
NC_000005.10	34608600	34609400	800	95.45356004618043	1.7282054822372641	5.6415706016750835e-09	2.870813113996678e-05	chip1_peak_1764
NC_000007.14	105802300	105802900	600	127.29901247885542	2.3047736631605193	5.6566700008815525e-09	2.8762853768356428e-05	chip1_peak_1765
NC_000014.9	64762000	64762700	700	87.78962192314397	1.5894483748716413	5.6623911870343446e-09	2.8764637725411976e-05	chip1_peak_1766
NC_000015.10	70720300	70720700	400	242.3619689023424	4.388011124364615	5.664921366694285e-09	2.8764637725411976e-05	chip1_peak_1767
NC_000010.11	112815400	112816100	700	99.47247667279944	1.800968758362505	5.666739482286995e-09	2.8764637725411976e-05	chip1_peak_1768
NC_000015.10	69160800	69161300	500	107.93023567273649	1.9540981488646632	5.668110142794747e-09	2.8764637725411976e-05	chip1_peak_1769
NC_000004.12	33722100	33722700	600	138.3567334560967	2.5049758767256596	5.6716692924263665e-09	2.8773730401192172e-05	chip1_peak_1770
NC_000016.10	81551400	81551900	500	86.10471848013566	1.5589428665821796	5.6848415839671785e-09	2.8822592978355813e-05	chip1_peak_1771
NC_000002.12	215751100	215751800	700	122.07390378503845	2.2101720423768487	5.692143745828401e-09	2.8850630575731252e-05	chip1_peak_1772
NC_000003.12	87335800	87336400	600	108.32636593035336	1.9612701651054647	5.700734027720719e-09	2.888517752488077e-05	chip1_peak_1773
NC_000020.11	46276400	46277000	600	164.39894385074834	2.9764752189381363	5.713873396920463e-09	2.892991872040449e-05	chip1_peak_1774
NC_000009.12	16247100	16247900	800	101.322651425644	1.834466536228684	5.715669244467367e-09	2.892991872040449e-05	chip1_peak_1775
NC_000008.11	130041900	130042700	800	81.34806229723344	1.4728226706624852	5.722583574854603e-09	2.8941841098313637e-05	chip1_peak_1776
NC_000003.12	13623000	13623800	800	114.75227595732395	2.077612530247228	5.743943500004204e-09	2.9031830657195107e-05	chip1_peak_1777
NC_000002.12	9752000	9753700	1700	89.95854260216215	1.6287171104348155	5.756969003797494e-09	2.908246586810681e-05	chip1_peak_1778
NC_000003.12	69329800	69330300	500	120.34701262756985	2.1789063382572706	5.789346203284255e-09	2.9215958944539414e-05	chip1_peak_1779
NC_000008.11	126628300	126629100	800	105.32222629710404	1.9068796260718661	5.80956225223056e-09	2.9267400761077013e-05	chip1_peak_1780
NC_000008.11	94072000	94072500	500	148.9502677075783	2.6967738983062213	5.810561354881267e-09	2.9267400761077013e-05	chip1_peak_1781
NC_000020.11	5719900	5720500	600	97.67209873534912	1.768372561635056	5.812124004535251e-09	2.9267400761077013e-05	chip1_peak_1782
NC_000021.9	33286700	33287300	600	86.47934797295039	1.5657256072466135	5.820387758580945e-09	2.9293245856885874e-05	chip1_peak_1783
NC_000023.11	150211900	150212500	600	170.16578690601105	3.0808850469056344	5.820855177408593e-09	2.9293245856885874e-05	chip1_peak_1784
NC_000001.11	218710800	218711600	800	256.983718755069	4.652740781835313	5.828462321436769e-09	2.9319682875671725e-05	chip1_peak_1785
NC_000011.10	45517400	45518000	600	129.3049515105286	2.341091583936802	5.829710394036898e-09	2.9319682875671725e-05	chip1_peak_1786
NC_000001.11	116909300	116910000	700	126.72403566979443	2.2943635949231718	5.846350455946612e-09	2.939429093345302e-05	chip1_peak_1787
NC_000019.10	52479900	52480300	400	219.46346556637178	3.973429216878848	5.85941687037014e-09	2.9446949992241237e-05	chip1_peak_1788
NC_000017.11	57519100	57519800	700	106.27114956905332	1.9240600685824638	5.860441587539723e-09	2.9446949992241237e-05	chip1_peak_1789
NC_000011.10	44564500	44565300	800	86.39496384851347	1.5641978160736583	5.8944644575914365e-09	2.9581384416709816e-05	chip1_peak_1790
NC_000002.12	98869100	98870200	1100	151.9505844716379	2.7510952235411064	5.902757157604437e-09	2.9613872538199603e-05	chip1_peak_1791
NC_000016.10	89300500	89301000	500	119.08059065791839	2.155977519366508	5.9077161498660194e-09	2.9629620729998178e-05	chip1_peak_1792
NC_000011.10	34192600	34193300	700	90.87633453039406	1.6453339138432594	5.912349022759107e-09	2.9643724102924777e-05	chip1_peak_1793
NC_000020.11	38840100	38840600	500	184.23626578691363	3.3356338349855665	5.931069892420639e-09	2.9719282342919557e-05	chip1_peak_1794
NC_000016.10	70748200	70748800	600	87.28807352613917	1.5803677424793905	5.96747840938104e-09	2.9892516858230258e-05	chip1_peak_1795
NC_000008.11	129068600	129069400	800	126.80926353643201	2.2959066622146507	5.9823452546622855e-09	2.9957770642109383e-05	chip1_peak_1796
NC_000007.14	131859200	131859900	700	100.99798442915613	1.8285883763888586	5.984428073879205e-09	2.9958985455157157e-05	chip1_peak_1797
NC_000008.11	84183000	84183400	400	117.98107612735478	2.1360705924944225	6.0026837067780976e-09	3.0031906209400425e-05	chip1_peak_1798
NC_000017.11	2083000	2085600	2600	103.79592261420835	1.8792455976389497	6.0220717276009886e-09	3.0101154501357724e-05	chip1_peak_1799
NC_000001.11	211642900	211643900	1000	97.66963389541851	1.7683279352232295	6.034444930296757e-09	3.0144491016575538e-05	chip1_peak_1800
NC_000020.11	4309400	4310500	1100	113.87148330140577	2.0616656059425122	6.040978514236039e-09	3.0152430390055706e-05	chip1_peak_1801
NC_000009.12	105071000	105071800	800	81.9291557094557	1.4833434812033242	6.041125799534223e-09	3.0152430390055706e-05	chip1_peak_1802
NC_000020.11	22762400	22764100	1700	82.29488091184838	1.4899650079380165	6.04159060303246e-09	3.0152430390055706e-05	chip1_peak_1803
NC_000021.9	17511600	17512200	600	110.60668040291229	2.0025557072140536	6.0450516622608015e-09	3.016045787702802e-05	chip1_peak_1804
NC_000006.12	11272800	11273300	500	96.29957618309278	1.7435227708241514	6.0505856999300695e-09	3.0178819947226386e-05	chip1_peak_1805
NC_000012.12	116495100	116495700	600	87.84203388530459	1.590397303757028	6.0613481191203905e-09	3.01854536184991e-05	chip1_peak_1806
NC_000014.9	100104400	100105000	600	135.1489673197093	2.44689863979539	6.061658247885744e-09	3.01854536184991e-05	chip1_peak_1807
NC_000001.11	107572600	107573200	600	171.50883487214136	3.1052011945364937	6.062911709566436e-09	3.01854536184991e-05	chip1_peak_1808
NC_000015.10	62739100	62739900	800	88.24055211268727	1.5976125546602002	6.078246585199664e-09	3.0233421365253714e-05	chip1_peak_1809
NC_000020.11	19784500	19785100	600	79.95265814652643	1.4475586040103685	6.081488230408201e-09	3.0240306103783317e-05	chip1_peak_1810
NC_000015.10	80550100	80550800	700	85.15013703897483	1.5416599818049335	6.106465381480006e-09	3.0327452944701917e-05	chip1_peak_1811
NC_000003.12	142087700	142088500	800	110.42936303545288	1.9993453413943716	6.119840937998192e-09	3.0375349118021706e-05	chip1_peak_1812
NC_000011.10	29328900	29329700	800	105.12170835977382	1.9032492093706626	6.1536721551312865e-09	3.050606518462995e-05	chip1_peak_1813
NC_000010.11	73907700	73908800	1100	94.81313846961079	1.7166105236098939	6.1707418377548565e-09	3.056276631425905e-05	chip1_peak_1814
NC_000009.12	225100	225900	800	110.73733850108681	2.004921297784533	6.184319966226568e-09	3.061139103229182e-05	chip1_peak_1815
NC_000001.11	208243600	208244500	900	98.99025675036016	1.7922380718045556	6.195968297357739e-09	3.06410996938902e-05	chip1_peak_1816
NC_000003.12	159732700	159733100	400	85.90748048696713	1.5553718339152531	6.20862013817164e-09	3.069434328547748e-05	chip1_peak_1817
NC_000005.10	133817800	133818500	700	98.1707860243533	1.7774013931041193	6.2167956799799476e-09	3.0725431220272775e-05	chip1_peak_1818
NC_000009.12	136521600	136522100	500	83.31389727256764	1.5084144996094901	6.257404777922126e-09	3.089799437290789e-05	chip1_peak_1819
NC_000015.10	83446700	83447800	1100	84.97060210123449	1.538409466439075	6.262419008313624e-09	3.0913377570819886e-05	chip1_peak_1820
NC_000002.12	63862800	63863300	500	111.77528100033524	2.023713450917222	6.2668264253325345e-09	3.0925756918640504e-05	chip1_peak_1821
NC_000004.12	101393100	101393700	600	154.68569654659555	2.800614965708798	6.29266151167309e-09	3.1034434367946425e-05	chip1_peak_1822
NC_000002.12	135164400	135165000	600	122.99061778798054	2.2267693297358715	6.300468793972962e-09	3.10635283392469e-05	chip1_peak_1823
NC_000012.12	120962400	120963100	700	125.36662914968264	2.2697874828478666	6.304472149991017e-09	3.107385567673057e-05	chip1_peak_1824
NC_000001.11	93625500	93626000	500	141.1376136051885	2.5553242588790352	6.327096444764498e-09	3.117592897000237e-05	chip1_peak_1825
NC_000002.12	33216400	33216900	500	186.97872699022233	3.385286634567773	6.34453579255512e-09	3.12240575219422e-05	chip1_peak_1826
NC_000007.14	46969200	46969800	600	96.78562534724792	1.7523227865566537	6.351281284675416e-09	3.124780871644123e-05	chip1_peak_1827
NC_000015.10	62940200	62941300	1100	87.0877416439209	1.5767406943425897	6.355292272051103e-09	3.124956051176145e-05	chip1_peak_1828
NC_000020.11	36454600	36455400	800	94.33757611534372	1.7080003736333778	6.3597489667232285e-09	3.126112714152519e-05	chip1_peak_1829
NC_000002.12	173120800	173121300	500	104.6313682332643	1.8943715049206171	6.36336123736864e-09	3.126916896000596e-05	chip1_peak_1830
NC_000020.11	50284000	50284800	800	82.86180771322968	1.5002293292027278	6.378381837654967e-09	3.1315847525934335e-05	chip1_peak_1831
NC_000006.12	134436200	134436900	700	90.75642630492187	1.6431629518327686	6.37857555696167e-09	3.1315847525934335e-05	chip1_peak_1832
NC_000004.12	78293200	78294600	1400	110.01840981846787	1.991904952558241	6.3815171732281055e-09	3.132084412828802e-05	chip1_peak_1833
NC_000003.12	125633000	125633600	600	110.25250391192321	1.9961432721711834	6.417127361103166e-09	3.148612857611859e-05	chip1_peak_1834
NC_000002.12	110713500	110714100	600	115.60715088710128	2.0930902090216357	6.429420471365029e-09	3.153694086202863e-05	chip1_peak_1835
NC_000001.11	38236100	38236500	400	133.40036355700627	2.415239824686744	6.485519735244912e-09	3.174516054456445e-05	chip1_peak_1836
NC_000008.11	130727000	130727900	900	104.3177315810762	1.8886930516342253	6.496231461444496e-09	3.178672728644576e-05	chip1_peak_1837
NC_000012.12	25648400	25649000	600	85.22265360403347	1.542972908480761	6.497916796997663e-09	3.178672728644576e-05	chip1_peak_1838
NC_000009.12	33256100	33256700	600	147.6812886095356	2.673798782102898	6.5220317757318235e-09	3.188014805455828e-05	chip1_peak_1839
NC_000007.14	140059300	140059800	500	91.86187144686365	1.6631772535905243	6.524847037540132e-09	3.188014805455828e-05	chip1_peak_1840
NC_000001.11	174159700	174160600	900	93.92299291170552	1.7004942631748008	6.543199143765515e-09	3.194105727462781e-05	chip1_peak_1841
NC_000005.10	59709500	59710400	900	140.01650691937618	2.5350264017885675	6.560681214138883e-09	3.1990622547583915e-05	chip1_peak_1842
NC_000004.12	57053300	57054000	700	97.4640365229484	1.764605554349593	6.579441590784944e-09	3.2041116914655664e-05	chip1_peak_1843
NC_000001.11	63877800	63878300	500	131.37443771620642	2.3785600387994226	6.582742486120634e-09	3.204760541099839e-05	chip1_peak_1844
NC_000002.12	64359800	64360400	600	80.5908044922792	1.459112369136217	6.586802056429785e-09	3.205778247782426e-05	chip1_peak_1845
NC_000009.12	116391200	116392000	800	145.01714911497507	2.625564012465005	6.6058867295373285e-09	3.214105836412904e-05	chip1_peak_1846
NC_000012.12	76680700	76681400	700	121.33078768619418	2.196717779221655	6.641154421071145e-09	3.22548150597958e-05	chip1_peak_1847
NC_000020.11	25227200	25227800	600	114.22428315408935	2.06805311667805	6.654080218506066e-09	3.229711704441235e-05	chip1_peak_1848
NC_000011.10	12087000	12087700	700	90.49666855555371	1.6384599866809766	6.655815801969028e-09	3.229711704441235e-05	chip1_peak_1849
NC_000002.12	152825400	152826300	900	116.4272237532181	2.107937789587216	6.68626650526942e-09	3.2425548347825224e-05	chip1_peak_1850
NC_000004.12	186513600	186514600	1000	128.30384789083251	2.3229664059653428	6.69603899050619e-09	3.246327042236408e-05	chip1_peak_1851
NC_000003.12	157082100	157082900	800	93.62736202217678	1.6951418077634461	6.712275054632456e-09	3.2522614749841545e-05	chip1_peak_1852
NC_000003.12	86958300	86959000	700	111.10309819727888	2.011543449036249	6.7432012235996995e-09	3.264331378847161e-05	chip1_peak_1853
NC_000010.11	91604900	91605800	900	162.84654703880759	2.948368769270825	6.745889516060703e-09	3.26466200151717e-05	chip1_peak_1854
NC_000016.10	86994600	86995500	900	79.33226826572452	1.4363263231755035	6.762231304805996e-09	3.2715980508567704e-05	chip1_peak_1855
NC_000013.11	110312500	110313100	600	114.2010618586754	2.0676326905564926	6.766108480182272e-09	3.2725013342767066e-05	chip1_peak_1856
NC_000018.10	51617100	51617700	600	111.56358286373276	2.0198806145088284	6.768593405553021e-09	3.2727309044092096e-05	chip1_peak_1857
NC_000002.12	27724000	27724800	800	110.74229594784786	2.0050110533333694	6.771859403574275e-09	3.273337888096677e-05	chip1_peak_1858
NC_000004.12	25970100	25970700	600	112.46805808712513	2.0362563163564937	6.7752675876915214e-09	3.273705716330358e-05	chip1_peak_1859
NC_000017.11	21213500	21214000	500	93.36714906212498	1.690430600932678	6.7773784159213176e-09	3.273705716330358e-05	chip1_peak_1860
NC_000009.12	85117800	85118400	600	102.80106499595848	1.8612335047523865	6.819882741737525e-09	3.290688828479764e-05	chip1_peak_1861
NC_000003.12	134348600	134349100	500	108.0720909051137	1.9566664657525794	6.848580014693192e-09	3.3020359200212725e-05	chip1_peak_1862
NC_000022.11	37552700	37553300	600	112.10035140120726	2.0295989144727806	6.866573331456539e-09	3.3083150310957604e-05	chip1_peak_1863
NC_000016.10	53082900	53083500	600	113.6386846284776	2.0574507401730493	6.872694678555648e-09	3.31024560618455e-05	chip1_peak_1864
NC_000010.11	50605200	50605600	400	82.10171591252966	1.4864677176259793	6.910370562080315e-09	3.323070587619908e-05	chip1_peak_1865
NC_000019.10	40229300	40230000	700	92.31355278758329	1.6713550331188973	6.918606969516869e-09	3.323070587619908e-05	chip1_peak_1866
NC_000002.12	119224000	119224600	600	158.77949717321374	2.874734031385186	6.919890416154708e-09	3.323070587619908e-05	chip1_peak_1867
NC_000001.11	41862900	41863500	600	82.67863727102099	1.4969129923132944	6.923576411620146e-09	3.323070587619908e-05	chip1_peak_1868
NC_000003.12	27597000	27597400	400	121.15829585438716	2.1935947806742373	6.956083878481064e-09	3.3356464970697216e-05	chip1_peak_1869
NC_000020.11	620900	621600	700	95.24215913298198	1.72437802711707	6.958480378311644e-09	3.335813122658477e-05	chip1_peak_1870
NC_000001.11	52032600	52033100	500	124.13200851867596	2.24743443344922	6.967157452305219e-09	3.337496300856505e-05	chip1_peak_1871
NC_000017.11	73017500	73018200	700	92.84846474902983	1.681039719408638	6.987794660680614e-09	3.3449412175055254e-05	chip1_peak_1872
NC_000013.11	44817200	44817800	600	107.43310611483821	1.9450975204237089	6.99460903206161e-09	3.3467564321593364e-05	chip1_peak_1873
NC_000011.10	9815700	9816100	400	97.20179504090068	1.7598576207290384	7.0171489450177576e-09	3.355924627074279e-05	chip1_peak_1874
NC_000003.12	117903200	117903600	400	109.21641282304373	1.9773846391874326	7.0315894577813976e-09	3.3609639186039116e-05	chip1_peak_1875
NC_000011.10	45179100	45179700	600	86.96052060580261	1.5744373324205663	7.044495860617055e-09	3.3661446313400234e-05	chip1_peak_1876
NC_000009.12	71793100	71794100	1000	87.77576766157911	1.589197540740603	7.047151353726408e-09	3.3664254423707655e-05	chip1_peak_1877
NC_000023.11	45292800	45293600	800	136.51049571101888	2.471549379159584	7.059460579013191e-09	3.36933959350535e-05	chip1_peak_1878
NC_000003.12	149586700	149587300	600	106.21516622824902	1.9230464791841726	7.064051406642397e-09	3.370542564749975e-05	chip1_peak_1879
NC_000017.11	74037200	74038300	1100	117.79316778622318	2.1326684750129514	7.068360874550663e-09	3.3716106223739827e-05	chip1_peak_1880
NC_000017.11	48611200	48611900	700	96.38578168906793	1.7450835384681578	7.101553204257463e-09	3.385180556413483e-05	chip1_peak_1881
NC_000012.12	124453600	124454200	600	90.3462650323509	1.6357369013060448	7.111207935351685e-09	3.38795343199133e-05	chip1_peak_1882
NC_000006.12	106751500	106752000	500	88.4760691915411	1.6018766377037117	7.117174480746166e-09	3.388589781729666e-05	chip1_peak_1883
NC_000005.10	169009100	169009700	600	90.62820263038857	1.6408414369812128	7.118526654027531e-09	3.388589781729666e-05	chip1_peak_1884
NC_000011.10	45273300	45273900	600	90.758517432054	1.6432008121008617	7.125229333371103e-09	3.3907889594366235e-05	chip1_peak_1885
NC_000011.10	67352700	67353200	500	96.36567467809734	1.744719497079089	7.209981041894341e-09	3.42211807526597e-05	chip1_peak_1886
NC_000020.11	57205500	57206100	600	98.20410731890048	1.7780046816968529	7.217152483048221e-09	3.4227352164758526e-05	chip1_peak_1887
NC_000005.10	59066400	59066900	500	121.92199730353232	2.207421745646174	7.21888547565517e-09	3.4227352164758526e-05	chip1_peak_1888
NC_000004.12	88028200	88028600	400	125.53219562838622	2.2727850965149923	7.219690939839072e-09	3.4227352164758526e-05	chip1_peak_1889
NC_000002.12	43971000	43971600	600	164.27391195189287	2.9742114918131133	7.261147696170811e-09	3.4383840674493925e-05	chip1_peak_1890
NC_000001.11	205440700	205441500	800	113.32408381352477	2.051754830530132	7.276206889028971e-09	3.4445131791201866e-05	chip1_peak_1891
NC_000010.11	88116300	88117000	700	112.66552460497728	2.0398314865077722	7.282172128708149e-09	3.44621349114544e-05	chip1_peak_1892
NC_000010.11	125147000	125147500	500	96.24428183816215	1.7425216558316925	7.295906671645329e-09	3.44899706630994e-05	chip1_peak_1893
NC_000003.12	71496700	71497200	500	132.89314220526984	2.4060564823330948	7.312352914588116e-09	3.4545927545344936e-05	chip1_peak_1894
NC_000008.11	18197100	18197700	600	99.39716328509533	1.7996051946624907	7.318804926405799e-09	3.4566068423337445e-05	chip1_peak_1895
NC_000005.10	133456700	133457300	600	103.37618661979174	1.8716461948896739	7.322985803833118e-09	3.4566068423337445e-05	chip1_peak_1896
NC_000013.11	99150500	99151500	1000	116.64655798922855	2.111908879077563	7.337775117873691e-09	3.461580421617974e-05	chip1_peak_1897
NC_000005.10	107337200	107337700	500	128.13376395900602	2.319887002920755	7.358721545355334e-09	3.469451162764519e-05	chip1_peak_1898
NC_000009.12	38358500	38359100	600	110.39028153739814	1.9986377631839878	7.406311833812714e-09	3.4908778110402817e-05	chip1_peak_1899
NC_000003.12	127961800	127962300	500	98.22590080215147	1.7783992569983207	7.409596230492716e-09	3.491415040333964e-05	chip1_peak_1900
NC_000005.10	142597600	142598400	800	87.32036720277158	1.5809524258476246	7.443379801448558e-09	3.5042911197784314e-05	chip1_peak_1901
NC_000003.12	100261200	100261700	500	86.60691025601649	1.5680351474755465	7.456239195320423e-09	3.509330388467152e-05	chip1_peak_1902
NC_000005.10	17441300	17441900	600	118.51415414954855	2.1457220749532198	7.48289091087745e-09	3.518822318101818e-05	chip1_peak_1903
NC_000008.11	109597500	109598100	600	105.8994964831428	1.917331216350549	7.490820812030096e-09	3.520815075530746e-05	chip1_peak_1904
NC_000004.12	1469700	1470200	500	120.76666094935709	2.1865041536763443	7.491453894619125e-09	3.520815075530746e-05	chip1_peak_1905
NC_000009.12	130845800	130846500	700	117.39100254329392	2.125387194175868	7.494199505876933e-09	3.5210889705069434e-05	chip1_peak_1906
NC_000005.10	33049400	33050600	1200	97.91089354897095	1.772695988711337	7.499827629613e-09	3.5227166418438403e-05	chip1_peak_1907
NC_000001.11	66464700	66465400	700	91.34097760930592	1.6537463681914326	7.528973880292156e-09	3.5343673704896676e-05	chip1_peak_1908
NC_000007.14	68929600	68930200	600	104.97950532986157	1.9006745955399558	7.548132070069186e-09	3.54131862131504e-05	chip1_peak_1909
NC_000009.12	104993500	104994000	500	137.58446290227525	2.4909937664278465	7.553513616836836e-09	3.5428224678595004e-05	chip1_peak_1910
NC_000014.9	31505200	31505800	600	120.4061797443771	2.1799775705464066	7.56183656370056e-09	3.545704654880458e-05	chip1_peak_1911
NC_000005.10	95823800	95825000	1200	91.24855271629899	1.6520729973217394	7.569272803819684e-09	3.548169529806684e-05	chip1_peak_1912
NC_000008.11	80089500	80090100	600	95.72367543080249	1.7330959744128795	7.571672327741402e-09	3.548272656085816e-05	chip1_peak_1913
NC_000003.12	185927800	185928500	700	118.66425376636543	2.14843965804325	7.585988741074374e-09	3.553958664645845e-05	chip1_peak_1914
NC_000006.12	37324100	37324700	600	157.71415929565288	2.855445879538938	7.591598245380107e-09	3.5555634766959015e-05	chip1_peak_1915
NC_000007.14	34612600	34613400	800	138.67191046652226	2.51068221850096	7.605280845097724e-09	3.5589002435863625e-05	chip1_peak_1916
NC_000005.10	95960400	95961300	900	93.36297111061978	1.6903549582987907	7.622856509203101e-09	3.5660997607088986e-05	chip1_peak_1917
NC_000008.11	102657300	102658100	800	83.46286291929408	1.511111551947958	7.658017615357237e-09	3.579462970267108e-05	chip1_peak_1918
NC_000002.12	42342400	42343100	700	88.19302861227037	1.596752132336341	7.732554686732512e-09	3.607029905630978e-05	chip1_peak_1919
NC_000006.12	11219000	11219900	900	105.12551699395485	1.9033181654417437	7.734720137698673e-09	3.607029905630978e-05	chip1_peak_1920
NC_000023.11	3519000	3519600	600	95.06501256993845	1.7211707537449379	7.74172779855847e-09	3.608963556255621e-05	chip1_peak_1921
NC_000020.11	2151700	2152500	800	121.53970573754796	2.2005002816397234	7.74330016384553e-09	3.608963556255621e-05	chip1_peak_1922
NC_000016.10	53511000	53511700	700	118.91223261417157	2.1529293638651184	7.756197019280377e-09	3.6139398428797646e-05	chip1_peak_1923
NC_000002.12	1055100	1055700	600	102.4154695438261	1.854252223237286	7.762453979583336e-09	3.615820359416431e-05	chip1_peak_1924
NC_000003.12	8840500	8841000	500	101.21014499902968	1.832429585242595	7.772081078103382e-09	3.618234227546662e-05	chip1_peak_1925
NC_000009.12	121744000	121745600	1600	105.26218927298208	1.9057926439396695	7.803018581960544e-09	3.631598461427286e-05	chip1_peak_1926
NC_000010.11	62614800	62615300	500	92.33821449938644	1.671801538262539	7.806072746687272e-09	3.631981596160881e-05	chip1_peak_1927
NC_000017.11	50884300	50884900	600	92.48295730729754	1.6744221352735396	7.82414769128206e-09	3.6383118122056875e-05	chip1_peak_1928
NC_000009.12	109107700	109108200	500	114.69345567630285	2.07654757748823	7.865062494781337e-09	3.655249513171997e-05	chip1_peak_1929
NC_000008.11	27299600	27300300	700	95.2100748089827	1.7237971341194425	7.897681934250143e-09	3.667268557860664e-05	chip1_peak_1930
NC_000002.12	190948600	190949100	500	105.91730251489851	1.917653598058284	7.917557183579022e-09	3.674667273179093e-05	chip1_peak_1931
NC_000007.14	46558700	46559300	600	119.59225866957331	2.1652413693727275	7.922151755103937e-09	3.675486031930199e-05	chip1_peak_1932
NC_000017.11	29556600	29558000	1400	99.74862548726458	1.8059684869723238	7.925378947252646e-09	3.675753802635288e-05	chip1_peak_1933
NC_000007.14	70575200	70575800	600	113.66852134200045	2.0579909397408516	7.927244570709115e-09	3.675753802635288e-05	chip1_peak_1934
NC_000011.10	11552500	11553100	600	188.19796217539098	3.407361127442901	7.95282013929547e-09	3.685513430964228e-05	chip1_peak_1935
NC_000006.12	142846900	142847400	500	96.93310574345603	1.7549929481423094	7.982215880365332e-09	3.693496791099977e-05	chip1_peak_1936
NC_000017.11	74115900	74117200	1300	117.19613097668068	2.121859006127248	7.983659486382032e-09	3.693496791099977e-05	chip1_peak_1937
NC_000019.10	39347700	39348600	900	139.586703824736	2.5272447322093465	7.987845591788491e-09	3.694383578605672e-05	chip1_peak_1938
NC_000016.10	88304200	88305000	800	87.33175704057427	1.5811586411016485	7.990569826238174e-09	3.694593938190674e-05	chip1_peak_1939
NC_000016.10	27847000	27847500	500	114.45781550683779	2.072281265864988	7.995951821871556e-09	3.6960326965079217e-05	chip1_peak_1940
NC_000003.12	149658600	149659100	500	84.36610384822859	1.5274649066516537	8.027626668488241e-09	3.707515993497171e-05	chip1_peak_1941
NC_000010.11	65416000	65416600	600	150.12489387086475	2.718040736064696	8.03107571675327e-09	3.708056986738769e-05	chip1_peak_1942
NC_000011.10	33016600	33017000	400	196.50359762830584	3.557736291200515	8.0338565400016e-09	3.708289232097248e-05	chip1_peak_1943
NC_000001.11	22689100	22689900	800	85.67045938160125	1.5510805201758695	8.036144154337039e-09	3.7082937536218366e-05	chip1_peak_1944
NC_000005.10	172881800	172882500	700	100.89215528049104	1.8266723188335925	8.0549042537212e-09	3.713792649631116e-05	chip1_peak_1945
NC_000010.11	101031300	101031900	600	89.08755755040625	1.6129477547328066	8.079538929208386e-09	3.7240960225755655e-05	chip1_peak_1946
NC_000007.14	69091400	69091800	400	280.359821644543	5.075969723190527	8.110250584547052e-09	3.7362326739323456e-05	chip1_peak_1947
NC_000002.12	181876400	181877200	800	118.44926902679335	2.144547317041551	8.11275470165264e-09	3.7362326739323456e-05	chip1_peak_1948
NC_000008.11	42920400	42920800	400	134.58575465622036	2.436701563727864	8.120483050318208e-09	3.73767720412235e-05	chip1_peak_1949
NC_000017.11	72410900	72411500	600	105.79151405154707	1.9153761731842303	8.127383190813991e-09	3.739093704839388e-05	chip1_peak_1950
NC_000003.12	32813100	32813600	500	98.56409162485956	1.7845222683722672	8.128154016884372e-09	3.739093704839388e-05	chip1_peak_1951
NC_000001.11	175000200	175000900	700	94.32045950993947	1.7076904741253591	8.181045151389113e-09	3.7559953482122986e-05	chip1_peak_1952
NC_000007.14	36015700	36016300	600	104.31301852477219	1.88860772082269	8.221585064752839e-09	3.7709710580065384e-05	chip1_peak_1953
NC_000007.14	80231600	80232100	500	171.21521406713273	3.0998851321007987	8.222929462824567e-09	3.7709710580065384e-05	chip1_peak_1954
NC_000002.12	224023100	224023800	700	88.615757942219	1.604405730014272	8.274193830831259e-09	3.789302258315435e-05	chip1_peak_1955
NC_000017.11	39939900	39940500	600	86.15206632719884	1.5598001086675155	8.274540125505587e-09	3.789302258315435e-05	chip1_peak_1956
NC_000018.10	35933800	35934500	700	124.99392755835373	2.26303964721909	8.280291138941877e-09	3.790869569976907e-05	chip1_peak_1957
NC_000011.10	57798900	57799600	700	132.35046371597204	2.396231181528777	8.320409254410247e-09	3.804956340191079e-05	chip1_peak_1958
NC_000005.10	142608900	142609600	700	122.55009477644857	2.2187935739525053	8.34223422518614e-09	3.8106980645346425e-05	chip1_peak_1959
NC_000011.10	206600	206900	300	92.40908719162914	1.673084702297652	8.342327732727551e-09	3.8106980645346425e-05	chip1_peak_1960
NC_000008.11	144792700	144793100	400	113.2530590841169	2.050468913832235	8.356184046089693e-09	3.814886710779282e-05	chip1_peak_1961
NC_000011.10	19500000	19500500	500	133.19423777413982	2.411507876838933	8.415648145626175e-09	3.8377293264720825e-05	chip1_peak_1962
NC_000015.10	89348800	89349600	800	121.727569853372	2.203901598413301	8.421327062233704e-09	3.838168808576709e-05	chip1_peak_1963
NC_000010.11	125824400	125825200	800	108.53847891573915	1.9651105124326893	8.434279509834093e-09	3.841297064743255e-05	chip1_peak_1964
NC_000015.10	27686300	27687000	700	100.46642561290732	1.8189643994525524	8.457137688634039e-09	3.8469513167921575e-05	chip1_peak_1965
NC_000007.14	48095000	48095500	500	119.74416593220988	2.1679916802459225	8.462679109979343e-09	3.8469682684413985e-05	chip1_peak_1966
NC_000015.10	99176700	99177300	600	119.35215196152798	2.1608941901898335	8.471270149586556e-09	3.849077990600402e-05	chip1_peak_1967
NC_000008.11	48628500	48629400	900	82.73952123607475	1.4980153084776717	8.517185147989483e-09	3.866702777114948e-05	chip1_peak_1968
NC_000009.12	109452700	109453200	500	91.54439384274612	1.657429259113859	8.551003267249009e-09	3.878810847391634e-05	chip1_peak_1969
NC_000004.12	6999100	6999700	600	174.071735228153	3.1516030096552203	8.579037080585848e-09	3.887376277073174e-05	chip1_peak_1970
NC_000001.11	168179100	168180000	900	90.52622024867199	1.6389950258982848	8.585004771156515e-09	3.888465832798562e-05	chip1_peak_1971
NC_000007.14	101108900	101109500	600	86.73492161861307	1.5703528183777216	8.586619028469883e-09	3.888465832798562e-05	chip1_peak_1972
NC_000015.10	89115400	89116200	800	131.77157255476425	2.385750243175781	8.622626728979772e-09	3.901516199154495e-05	chip1_peak_1973
NC_000002.12	199223700	199224300	600	149.8642341400057	2.713321440360574	8.660868719801837e-09	3.915681770811291e-05	chip1_peak_1974
NC_000019.10	36132500	36133000	500	80.50762927324122	1.4576064654333252	8.661149264227934e-09	3.915681770811291e-05	chip1_peak_1975
NC_000017.11	76772800	76773300	500	84.32897320679113	1.5267926490840977	8.682344964297358e-09	3.924174542763748e-05	chip1_peak_1976
NC_000017.11	8946100	8947000	900	98.12713238756061	1.7766110354224545	8.686880459219238e-09	3.9251347484723654e-05	chip1_peak_1977
NC_000008.11	42720400	42721300	900	78.33722081941058	1.4183107934144972	8.705016470847895e-09	3.93223805926099e-05	chip1_peak_1978
NC_000001.11	26998800	26999400	600	95.3815055382413	1.726900921196481	8.754004721977036e-09	3.952173861949252e-05	chip1_peak_1979
NC_000002.12	7392100	7392900	800	119.76660231233144	2.1683978953217027	8.80534452274401e-09	3.9731486293750544e-05	chip1_peak_1980
NC_000002.12	202187300	202188000	700	85.01873523976957	1.539280926380992	8.870118634736231e-09	3.9969247664887455e-05	chip1_peak_1981
NC_000007.14	35752100	35752800	700	95.95081575834405	1.7372083947260095	8.870313063043673e-09	3.9969247664887455e-05	chip1_peak_1982
NC_000005.10	1516000	1516700	700	73.2809884300724	1.326766711344721	8.896832224982343e-09	4.006656275325629e-05	chip1_peak_1983
NC_000011.10	44007900	44008500	600	119.94577449419745	2.171641842921095	8.903160149375097e-09	4.008397209661225e-05	chip1_peak_1984
NC_000020.11	31496900	31497700	800	128.6996272584039	2.3301320692728438	8.928253842735173e-09	4.018583604681039e-05	chip1_peak_1985
NC_000001.11	84319500	84320100	600	101.14159027834575	1.831188388538544	8.934430199062204e-09	4.019815789785456e-05	chip1_peak_1986
NC_000017.11	81095500	81097100	1600	139.18387449653974	2.519951427977866	8.957352808919666e-09	4.026115427691164e-05	chip1_peak_1987
NC_000002.12	65436400	65437100	700	82.46439689041092	1.4930341280770336	8.978925237896136e-09	4.0335844483803625e-05	chip1_peak_1988
NC_000010.11	96665400	96665900	500	136.14643210889352	2.4649579360246014	8.997233639477877e-09	4.0406009710587185e-05	chip1_peak_1989
NC_000011.10	63595300	63595700	400	127.75457580190589	2.313021726742654	9.009891077848445e-09	4.040805095453895e-05	chip1_peak_1990
NC_000007.14	112205200	112206300	1100	93.1042511828088	1.6856707831104514	9.02885929090598e-09	4.046561750793422e-05	chip1_peak_1991
NC_000007.14	5561800	5563500	1700	89.17995944135816	1.6146207091457685	9.03018364510349e-09	4.046561750793422e-05	chip1_peak_1992
NC_000003.12	179307900	179308500	600	151.21972428251453	2.7378628560423888	9.057805579773113e-09	4.0571139338667166e-05	chip1_peak_1993
NC_000003.12	113514000	113515000	1000	94.22840526770155	1.7060238139607533	9.060378916532832e-09	4.0571139338667166e-05	chip1_peak_1994
NC_000003.12	115512400	115513500	1100	90.67216256971194	1.6416373403304512	9.083764392690496e-09	4.0660952476166596e-05	chip1_peak_1995
NC_000003.12	29335300	29336000	700	85.44253612501005	1.5469539247782784	9.091008453028696e-09	4.0682192858024494e-05	chip1_peak_1996
NC_000008.11	129985100	129985700	600	116.55470022658717	2.110245776214704	9.108844409612268e-09	4.0750807195126334e-05	chip1_peak_1997
NC_000001.11	202821300	202822200	900	102.33610594417466	1.8528153296532086	9.114423576442272e-09	4.076456492906562e-05	chip1_peak_1998
NC_000018.10	3595200	3596400	1200	91.72762784400201	1.6607467467523453	9.143857561923244e-09	4.0840110362956596e-05	chip1_peak_1999
[truncated: 200,698 more rows]
