# Supplementary material for: Cell-cell contact-driven EphB1 cis- and trans- signalings regulate cancer stem cells enrichment after chemotherapy
Source: Cell Death Dis. 2022 Nov 19;13(11):980. doi: 10.1038/s41419-022-05385-5 (PMC9675789; doi:10.1038/s41419-022-05385-5)
Supplement: Supplementary file 6 — Supplementary Table 4 [file 41419_2022_5385_MOESM6_ESM.xlsx]

## Sheet: NC VS DORMANCY PATHWAY
#Pathway	Sample1 (19366)	Sample2 (23868)	Pvalue	Qvalue	Pathway ID	Genes	KOs
Pancreatic cancer	100	109	0.00165185	0.363248	ko05212	5293;2475;100873935;842;998;1870;110117499;8503;110117498;3716;1647;7042;10000;7039;5899;6772;5894;7048;5291;5290;5602;4790;1950;5295;51426;728780;107986424;5601;1871;578;1026;7422;5879;1956;100507500;1021;673;3551;100133669;100128627;1029;10912;7046;5900;5599;1147;55280;1643;219539;572;5970;6199;595;220382;3845;1019;675;5925;7043;102723342;207;5888;79968;5604;4088;80213;83719;5595;107984834;7157…	K00922+K07203+K04399+K04393+K09389+K02649+K11217+K04402+K13376+K04456+K08774+K07835+K11220+K04366+K04388+K04440+K02580+K04357+K03511+K06620+K14021+K06625+K05448+K04392+K04361+K02091+K04365+K07209+K06621+K04674+K08732+K04467+K10140+K04371+K02158+K04735+K04688+K04503+K07827+K02089+K08775+K06618+K13377+K04482+K04368+K04500+K04451+K05083+K04692+K07861+K08773+K04501+K13375+K02159+K04570+K17454+K07860+…
Progesterone-mediated oocyte maturation	143	160	0.00326385	0.363248	ko04914	5293;10459;388595;6195;110117499;8503;110117498;5567;2773;55733;83932;10000;109;245711;94097;100286979;285074;102724642;730268;402096;107985931;699;64682;5894;993;2771;111;348807;25847;5291;5290;132864;29945;5602;890;10393;108;5295;891;8697;995;79616;6793;80315;94081;5601;1432;5603;3326;6196;8379;285955;107;728524;100996746;643862;105180390;641776;105180391;442590;102723555;102723849;100505767;27…	K00922+K13728+K04373+K02649+K04345+K04630+K06631+K08049+K04456+K08043+K08694+K03351+K03348+K02178+K04366+K06645+K08045+K12456+K02602+K04440+K06627+K03357+K08042+K05868+K03355+K05867+K08837+K04441+K04079+K06679+K08041+K04365+K08048+K03364+K03349+K04526+K13296+K04371+K08556+K07827+K08046+K02206+K05459+K03354+K03352+K03353+K08044+K21770+K04368+K05087+K06633+K10403+K08047+K03350+K03358+K05866+K11481+…
Ras signaling pathway	363	421	0.00332239	0.363248	ko04014	100288175;105378948;112267874;2782;5293;1969;11209;11223;5322;64600;391013;998;83442;110117499;8503;110117498;84455;55970;55631;5567;2787;723788;1435;5906;4893;4803;101927452;90780;6464;100505666;1945;1944;1942;4914;356;9462;55103;9068;27;23179;5321;83593;2786;10000;84288;25780;6654;805;5966;7039;101928152;101060017;101930047;7535;5899;101928067;5894;5868;100129354;387;4485;11334;11186;105374010;…	K07293+K04536+K00922+K05103+K05460+K01047+K04393+K16342+K02649+K02183+K04347+K19613+K04345+K04542+K01115+K05453+K04353+K07828+K02582+K14958+K06279+K05462+K03176+K04389+K17633+K03099+K05466+K08887+K17635+K08015+K04541+K04456+K12362+K09254+K08774+K07360+K07835+K04366+K07887+K02583+K04513+K09850+K05098+K13618+K07831+K08053+K04538+K16817+K04410+K05094+K04363+K05091+K04349+K04440+K02580+K04357+K18497+…
Inflammatory mediator regulation of TRP channels	143	161	0.00582236	0.477433	ko04750	5293;83442;110117499;8503;110117498;1579;284541;1573;84455;5567;4803;4914;5321;83932;84288;109;112267877;5500;5581;805;3554;3553;150709;55515;3357;79054;3708;3269;6769;5580;111;348807;5291;5290;26998;3827;3556;5602;817;353322;108;5734;5295;2150;51015;815;5601;3710;1432;5603;654231;816;107;83698;4951;9311;100132891;8989;105375896;392232;114;105375761;105375760;442421;2776;5588;5599;818;1562;1557;2…	K00922+K16342+K02649+K07425+K07418+K02183+K04345+K02582+K03176+K08049+K08043+K06269+K18050+K04386+K04519+K04984+K04831+K04157+K04983+K04958+K04149+K06068+K18052+K08045+K03898+K04723+K04440+K04515+K08042+K04261+K04234+K04432+K04960+K04441+K08041+K04830+K08048+K04634+K07413+K04959+K05858+K04269+K08046+K04829+K05459+K04973+K08044+K04259+K18051+K03916+K03915+K19662+K08047+K05859+K04972+K05222+K00458+…
Insulin resistance	133	150	0.00889107	0.553879	ko04931	100288175;105378948;112267874;5590;5293;2475;100873935;6195;6513;5792;110117499;8503;110117498;5563;5565;200186;148327;183;79573;10000;112267877;5500;5581;2673;1385;53632;3667;6769;5580;89876;2932;56941;5291;6514;5290;10891;5602;4790;5562;5295;28965;133522;5601;9945;6196;3569;9586;26608;51085;948;5506;64764;4846;51422;79660;3551;10488;10999;5524;5588;5599;5728;5507;10724;723961;51214;3630;90993;1…	K07293+K18952+K00922+K07203+K04373+K07299+K05695+K02649+K07198+K07199+K16333+K09048+K09821+K09667+K04456+K06269+K18050+K00820+K05870+K07200+K16172+K06068+K18052+K08745+K03083+K05696+K07593+K07202+K04440+K02580+K08749+K17962+K05405+K09047+K09113+K06259+K07189+K13242+K07209+K17605+K01110+K15719+K04526+K08536+K00688+K04735+K04688+K08765+K03158+K00693+K01946+K07201+K17902+K07187+K04734+K08746+K06276+…
Vasopressin-regulated water reabsorption	53	57	0.0107885	0.553879	ko04962	5567;148327;460;83932;109;130271;51626;1639;100189589;1781;1385;5868;51143;348807;51164;9586;1780;64764;10671;360;10488;90993;79659;397;112;359;5869;10540;120935;8655;57475;1778;8766;398;115;84516;6810;101928762;1783;6844;5878;728806;4905;55316;140735;361;84699;9230;5566;101929098;551;2778;554	K04345+K09048+K10414+K08049+K08043+K10417+K04648+K10415+K05870+K07887+K10416+K10426+K09047+K10428+K09876+K12462+K08046+K09865+K07888+K10424+K10418+K10413+K07904+K10427+K13502+K13504+K07889+K06027+K04632+K09866+K07905+K05242+K04228
Cysteine and methionine metabolism	59	64	0.0118206	0.553879	ko00270	6723;1491;105378793;56267;2730;10768;4548;55256;1788;54978;4190;4144;130752;58478;64902;23743;635;1036;27430;221710;2729;262;55005;4191;23382;137362;105375915;4507;883;4143;2805;3939;3948;160287;51074;390110;84680;3945;586;10993;113675;2806;55815;794;100132529;6898;1786;84245;587;51171;259307;1789;191;2937;102724560;875;7263;4357;6611	K00797+K01758+K00816+K11205+K01251+K00548+K08967+K17398+K00772+K00025+K00789+K09880+K00827+K00547+K00544+K00456+K17399+K11204+K01611+K21456+K00026+K14454+K00016+K08964+K00815+K00826+K17989+K14455+K00558+K08963+K03334+K01697+K01011+K00802
Colorectal cancer	116	131	0.015544	0.568815	ko05210	5293;2475;100873935;842;110117499;8503;110117498;3725;1647;4893;55103;7042;10000;6654;4436;2956;7039;83439;10618;10018;5899;5894;7048;4292;1499;387;26060;2932;5291;5290;2069;374;153020;5602;51176;641518;1950;836;5295;51426;728780;107986424;1719;4437;324;6932;5601;578;1026;5879;54205;1956;100507500;673;4609;10912;7046;5900;55130;5599;6934;1643;219539;572;6199;595;220382;3845;6655;2353;7043;1027233…	K00922+K07203+K04399+K02649+K04448+K04402+K07828+K03099+K13376+K04456+K08735+K08737+K08774+K04490+K16341+K07835+K04366+K04388+K08734+K02105+K04513+K08733+K03083+K09784+K09782+K04440+K04492+K04357+K02187+K03511+K08736+K02085+K02620+K14021+K06625+K04392+K08738+K04361+K04365+K04377+K04674+K08732+K04491+K10140+K04371+K02158+K04688+K04503+K07827+K04379+K13377+K04368+K04500+K02157+K04451+K04364+K04385+…
Glycerophospholipid metabolism	138	157	0.0156077	0.568815	ko00564	5322;64600;391013;11313;83442;8613;723788;10390;5321;55224;9926;8443;129642;23175;85465;151056;253558;101928152;51011;55041;2820;8527;23171;5806;5337;1608;57110;5130;1609;10227;84803;1040;64850;79888;8611;154141;10554;101929705;56895;100526820;1607;43;9162;55326;619373;84513;137964;10434;102724708;9791;729330;10555;56654;375775;1103;84647;57678;196051;81490;8525;283254;117245;5920;54979;11145;111…	K01047+K06130+K16342+K01080+K01115+K13644+K00894+K13514+K00649+K13517+K15728+K00993+K14621+K13513+K00629+K00968+K00111+K00901+K00006+K16817+K13506+K00981+K14286+K13510+K13509+K13523+K01049+K19007+K18693+K06128+K08729+K14676+K00623+K08730+K14156+K13515+K00994+K16860+K13512+K00999+K00650+K06129+K01517+K00551+K06124+K00995+K00967+K13516+K18695+K08744+K01613+K16343+K13511
Ether lipid metabolism	80	89	0.0185421	0.593946	ko00565	5322;64600;391013;5051;83442;8613;723788;10390;5321;85465;151056;101928152;9391;8540;5806;5337;57110;7368;133121;79888;133688;167127;8611;101929705;7941;51125;5168;729330;84647;401647;144110;117245;5920;54979;11145;5049;643711;56994;5319;7178;122618;254531;8681;100137049;101928388;123745;283748;255189;8399;100652777;105376749;100505915;105371103;105371098;105376753;105369182;105379464;101928215;1…	K01047+K01062+K16342+K01080+K01115+K13644+K00993+K14621+K16794+K00803+K16817+K04628+K08743+K13510+K01122+K18575+K16795+K00994+K16860+K13512+K22387+K01019+K16343
SNARE interactions in vesicular transport	42	45	0.0199189	0.593946	ko04130	9341;9554;102724364;100996517;100996716;8674;51603;103344928;10228;8673;10791;415117;53407;83989;662;8417;10652;6804;10282;55014;143187;51272;6809;6811;6843;79912;2054;10490;8773;112755;6810;101928762;6844;146849;9482;9527;9570;8677;55850;8675;9342;6845	K13505+K08517+K08513+K08498+K08512+K08514+K08487+K08492+K08497+K08488+K08516+K04560+K08504+K08491+K08493+K08486+K08490+K08510+K08501+K08508+K13502+K13504+K08495+K08496+K08507+K08489+K08509+K08515
Valine, leucine and isoleucine degradation	65	72	0.0266518	0.728482	ko00280	3155;55268;34;1629;223;3030;3032;54497;84693;55854;26275;316;107161151;101927795;30;257068;5096;56922;1962;3033;64902;345557;5019;3157;64087;501;729522;4594;54511;594;64577;39;11112;1738;219;549;79746;36;1892;38;27034;586;105369809;217;84747;35;65985;5095;25938;80127;4329;3712;84656;18;197322;224;10449;125704;593;587;51171;126133;259307;55344;3028	K01640+K05607+K00249+K09699+K00149+K07515+K07509+K00157+K05606+K00167+K05605+K07513+K01027+K01966+K01968+K07514+K00022+K00827+K01641+K01969+K14085+K01907+K01847+K00128+K00626+K00020+K00382+K07511+K09478+K11538+K00826+K00248+K01965+K00140+K00253+K13524+K18660+K07508+K00166+K03334+K08683
Taurine and hypotaurine metabolism	29	31	0.0510455	0.97079	ko00430	645367;2571;339896;116441;4071;7104;116211;1036;570;2572;84890;51380;23042;124975;9032;92086;2686;105372942;728226;105377182;2679;105372935;728441;2687;2678;102724197;105379548;102724823;102724985	K18592+K01580+K18966+K00681+K00456+K00659+K10712+K01594
Tryptophan metabolism	59	66	0.0526183	0.97079	ko00380	56267;223;8564;105373233;3030;54497;23498;130013;100129961;8942;316;107161151;101927795;24142;100874019;1962;153020;3033;6999;51166;501;255426;64577;39;11185;23386;4967;1644;100129427;26;3620;169355;219;883;79746;221002;55753;1892;7166;847;84680;38;121278;217;25938;1543;1544;224;15;125061;2639;126133;259307;643406;8623;438;286464;4128;4129	K00816+K00149+K00486+K07515+K00157+K00452+K03392+K01556+K00463+K00543+K07514+K03781+K00022+K00453+K00825+K14085+K00128+K00626+K00562+K00164+K01593+K11182+K07511+K00502+K07408+K07409+K00669+K01432+K00252+K03334+K00274
beta-Alanine metabolism	41	45	0.055626	0.97079	ko00410	6723;34;1806;100873932;223;3030;2571;26275;339896;1962;501;64577;1807;105375692;219;79746;2572;1892;57571;222;221;105369809;217;80127;4329;220;18;23042;105371370;23417;224;218;314;8639;55748;84735;126133;54498;51733;6611;102724985	K00797+K00249+K00207+K00149+K07515+K01580+K05605+K18966+K07514+K14085+K00129+K00128+K01464+K07511+K14755+K00140+K13524+K01578+K00276+K08660+K05604+K12259+K01431+K00802
Nicotinate and nicotinamide metabolism	46	51	0.0624094	0.97079	ko00760	65220;64802;116362;84618;23057;100526794;105373456;93034;54497;284958;316;107161151;101927795;101669764;64943;5947;349565;683;952;133686;23530;401190;83594;4907;221294;5169;5167;51251;10135;54981;25961;100188947;22978;55191;4837;83758;51559;91574;4860;25938;64788;23475;56953;115024;27231;554235	K00858+K06210+K01081+K00157+K18152+K01242+K00323+K03426+K19970+K01513+K03462+K10524+K01950+K00541+K03783+K00767+K06989
Glycosaminoglycan biosynthesis - heparan sulfate / heparin	34	37	0.0625557	0.97079	ko00534	101928216;2134;9653;2135;9394;9957;29063;64579;9348;107986307;3340;11285;55084;222537;57037;81628;2137;2131;79746;8509;2132;26229;266722;26035;64131;107984851;9956;23302;9955;9953;64132;10742;1831;90161	K02368+K02513+K02369+K02514+K01024+K02367+K02579+K02578+K02576+K00733+K08104+K02366+K02370+K02577+K10158+K08103+K01793+K00771+K07808+K07809+K08102
N-Glycan biosynthesis	68	77	0.0655759	0.97079	ko00510	1650;57134;8704;57643;29929;199857;10905;54344;8703;641515;100506747;7841;11320;84620;4249;201595;200810;6184;644974;10195;6480;152586;57688;4124;4245;4121;90693;7991;51125;2683;101929639;57462;85365;23732;8818;22845;57171;11253;23053;401647;105378561;650368;23193;285407;79053;79796;91893;1798;3703;144245;25834;29880;1603;2530;4122;56052;552900;388272;105371849;146664;65249;6185;8813;4248;79087;7…	K12670+K01230+K07967+K01231+K03848+K07441+K09659+K07968+K13748+K01228+K00738+K00779+K00744+K07151+K03842+K12666+K03845+K00778+K00726+K12669+K05546+K07966+K03843+K09658+K00902+K07252+K03847+K03849+K03846+K01001+K03850+K00729+K12668+K00717+K07432+K09661+K12667+K00721+K00737
Apelin signaling pathway	185	217	0.0676865	0.97079	ko04371	2782;2475;100873935;6548;5563;84455;55970;5567;2787;2773;4893;5565;4209;55811;148709;83932;2786;6262;441925;10000;84288;109;6546;5581;805;440910;53632;100996693;9759;3708;5894;6769;2771;111;100506826;4638;348807;30849;22808;185;59345;10891;6696;108;5562;109729137;4208;814;340156;3710;221442;1490;654231;107;83698;2770;2792;2791;4951;2783;5054;5294;4899;4846;51422;105379356;5327;4856;114;105375761;…	K04536+K07203+K05742+K07198+K02183+K04347+K04345+K04542+K04630+K07828+K07199+K09262+K11265+K12313+K08049+K04541+K04962+K08334+K04456+K08043+K05849+K18050+K17845+K07200+K00907+K11406+K04958+K04366+K08045+K08333+K07831+K04166+K04538+K07202+K06250+K08042+K04454+K05869+K04960+K06827+K08041+K04548+K04546+K04537+K03982+K21289+K11831+K13242+K01343+K08048+K04634+K04674+K04545+K11830+K07830+K13296+K04959+…
Retrograde endocannabinoid signaling	180	211	0.0680141	0.97079	ko04723	2782;2563;4725;2166;729041;55970;5567;2787;30836;2773;448834;3765;4720;107985232;779;83932;2786;109;3760;4719;101928103;4705;3708;2771;776;57406;200959;4710;111;348807;11343;59345;4711;201853;23231;2565;2555;2560;5602;4717;2891;101929895;4726;108;4724;4695;2890;2561;2554;2566;2568;5601;3710;1432;5603;22999;1268;2569;2570;2911;221955;4697;107;2770;2792;2791;2783;222236;4698;4708;155435;114;1053757…	K04536+K05184+K03938+K15528+K04347+K04345+K04542+K03942+K04630+K05185+K05002+K03935+K03883+K04857+K08049+K04541+K08043+K04997+K03934+K04534+K03954+K04958+K04851+K13700+K05190+K03960+K08045+K01054+K04538+K03961+K03881+K05186+K05175+K05181+K04440+K03967+K05198+K03939+K08042+K03937+K03946+K05197+K05189+K04960+K04441+K15291+K04277+K04603+K13806+K03948+K08041+K04548+K04546+K04537+K13985+K03949+K03958+…
ABC transporters	62	70	0.0691174	0.97079	ko02010	24;5825;23456;64240;64241;107105282;8647;26154;10058;10057;79963;9429;401207;89845;57150;340273;154664;5244;5243;1080;11194;1672;19;20;1244;105378548;6833;64137;10060;225;105369919;23457;10257;5826;106660606;21;650655;4363;368;105371100;653190;400508;94160;85320;10900;8714;105371874;10351;10350;104355297;23460;10349;23461;55364;91300;91304;10347;9619;22;101928578;215;6891	K05644+K05677+K05657+K05683+K05684+K05643+K05664+K05646+K05661+K05668+K05652+K05681+K05674+K05673+K05660+K05647+K05659+K05658+K05031+K05655+K23125+K05641+K05642+K05666+K05032+K05680+K05033+K05676+K05656+K05678+K05665+K05669+K05672+K05671+K05667+K05651+K05650+K05649+K05648+K05645+K05679+K05662+K05675+K05654
Cholinergic synapse	145	169	0.0691616	0.97079	ko04725	2782;5293;9132;110117499;8503;110117498;55970;5567;2787;2773;4893;148327;1141;779;83932;2786;1131;10000;109;130872;60482;3760;1385;101928103;3708;2771;776;111;348807;5291;5290;59345;201853;817;108;5295;814;815;3710;112267960;56479;2534;105377945;25901;107986669;9586;816;107;2770;2792;2791;2783;43;5294;1129;64764;8973;114;105375761;105375760;3786;3717;10488;2776;2790;774;1103;818;3784;25758;90993;…	K04536+K00922+K04929+K02649+K04347+K04345+K04542+K04630+K07828+K09048+K04813+K04857+K08049+K04541+K04131+K04456+K08043+K14387+K04997+K05870+K04534+K04958+K04851+K08045+K04538+K04515+K08042+K05869+K04960+K04930+K05703+K04129+K04808+K09047+K08041+K04548+K04546+K04537+K01049+K21289+K04130+K08048+K04928+K04447+K04634+K04545+K04849+K00623+K04926+K04959+K04132+K04371+K04540+K05858+K04850+K07825+K07827+…
Central carbon metabolism in cancer	78	89	0.0704959	0.97079	ko05230	5293;2475;100873935;6513;110117499;8503;110117498;4893;4914;10000;3099;10865;5163;2744;5894;5162;5291;6514;5290;2261;5156;3815;5295;3101;5224;105375258;2645;1956;100507500;4233;2260;4609;5214;5979;84159;80201;3098;5728;644215;5223;2263;23410;219539;57103;3845;5213;27165;100132594;2322;3091;105370526;102723342;207;5604;5315;4916;387254;83719;5595;107984834;8140;107987237;7157;2064;388403;9123;5605…	K00922+K07203+K07299+K02649+K07828+K03176+K04456+K00844+K12077+K01425+K04366+K00162+K07593+K05094+K04363+K05091+K01834+K12407+K04361+K05099+K04362+K04377+K00850+K05126+K01110+K05093+K11413+K04371+K14634+K07827+K05092+K08268+K04368+K00873+K05101+K13780+K04451+K05083+K08180+K04369+K11416+K05616+K00161+K00036
Epithelial cell signaling in Helicobacter pylori infection	83	95	0.0723806	0.97079	ko05120	100288175;105378948;112267874;998;533;3725;50848;285148;6868;106479524;245973;90423;525;3579;523;5602;4790;836;1839;8992;5601;1432;5603;5879;10392;1956;100507500;4233;5803;9296;50617;155066;526;3551;51606;4067;245972;169200;528;107986904;100133669;100128627;9550;5599;1147;55280;143384;5970;10312;5058;83700;5781;23545;4792;51382;7082;102;1445;527;9114;5336;6416;28964;6352;535;100133991;9020;84174;…	K07293+K04393+K03661+K04448+K06089+K06059+K02148+K02150+K02147+K05050+K02145+K04440+K02580+K02187+K08523+K02153+K04441+K04392+K08727+K04361+K05099+K08114+K02151+K02154+K07209+K02144+K05854+K02146+K02152+K04467+K05701+K04735+K04409+K06785+K04734+K02149+K06704+K05728+K02155+K05859+K04430+K05737+K12499+K04466+K05704+K01116+K06735+K06786+K03662+K07210
FoxO signaling pathway	158	185	0.0783437	0.97079	ko04068	5293;1263;149478;110117499;8503;110117498;5563;1647;1901;4893;5565;356;55103;3586;55733;7042;10000;6654;10018;440910;53632;3667;728323;5894;7048;5291;8743;5290;604;10983;901;153020;5602;1950;10733;80854;3575;6502;5562;5295;891;9456;9140;255426;5601;1432;5603;1026;2309;6446;2911;6648;3569;1956;100507500;673;51422;26260;3551;100533105;23678;114907;10912;7046;107987142;221002;5599;23411;5728;1147;55…	K00922+K08862+K02649+K07198+K04402+K04288+K07828+K07199+K04389+K03099+K05443+K06631+K13376+K04456+K16341+K17845+K07200+K16172+K10305+K04366+K04388+K04721+K15618+K10146+K03781+K04440+K04357+K08863+K11431+K05072+K03875+K05868+K15010+K08336+K04441+K06625+K09408+K13302+K04603+K04564+K05405+K04361+K04365+K07209+K13304+K04674+K17848+K11411+K01110+K04467+K15464+K04526+K10628+K10988+K04371+K04503+K04728+…
Glycosaminoglycan degradation	38	42	0.0811694	0.97079	ko00531	2720;643853;8372;24142;3373;8692;151827;3425;10855;728411;653188;11039;11042;653080;100049076;3074;411;102724855;100133050;387036;375513;106660613;2990;23553;26062;6677;138050;60495;112937;89944;2799;3073;2588;4669;6448;3423;105373366;102725009	K12309+K01197+K12373+K01217+K07964+K01195+K01135+K10532+K07965+K01137+K01132+K01205+K01565+K01136
VEGF signaling pathway	91	105	0.0884845	0.97079	ko04370	5293;842;998;83442;110117499;8503;110117498;4893;9047;5321;9261;10000;5534;107985892;3987;96626;55679;5894;7867;105374010;101927123;5291;5290;3791;8615;5530;5295;1432;5603;7422;5879;3315;55365;4846;5157;5533;5747;100133669;100128627;22844;5532;113746;219539;9404;572;3845;107984537;10985;100506649;5829;102723342;207;8681;100137049;101928388;123745;283748;255189;5604;161753;5579;83719;5595;10798483…	K00922+K04399+K04393+K16342+K02649+K07828+K08273+K04443+K04456+K06268+K05760+K04366+K04444+K05098+K04348+K04441+K05448+K04392+K04455+K13242+K05725+K17447+K04371+K02158+K07827+K04368+K19662+K05859+K02677+K04718+K07861+K04369+K19663+K05704+K01116+K17332+K07860
alpha-Linolenic acid metabolism	43	48	0.0885705	0.97079	ko00592	5322;64600;391013;83442;5321;151056;55289;30;57110;8310;729330;84647;9415;117245;5920;54979;11145;5319;8681;100137049;101928388;123745;283748;255189;8399;100652777;105376749;100505915;105371103;105371098;105376753;105369182;105379464;101928215;101929894;147011;51;1528;8605;106144526;107985532;50487;8398	K01047+K16342+K14621+K00232+K07513+K16817+K10226+K16343
Longevity regulating pathway	126	147	0.0908116	0.97079	ko04211	5293;2475;100873935;164091;199870;83667;110117499;8503;110117498;5563;5567;4893;5565;148327;51094;83932;10000;109;1386;130540;1385;53632;3667;9470;5468;26060;317649;111;348807;5291;5290;100874095;10891;153020;1977;4790;108;5562;5295;814;54853;253314;255426;10919;85315;9474;2309;27244;6648;9586;107;64764;6009;51422;1978;9821;114;105375761;105375760;10488;54662;7248;26012;79813;221002;107984289;234…	K00922+K07203+K07297+K20394+K02649+K07198+K04345+K07828+K07199+K09048+K08049+K04456+K08043+K04450+K17589+K05870+K07200+K16172+K03259+K08530+K08733+K08045+K07296+K07202+K03781+K02580+K08042+K05869+K08331+K11420+K08339+K09408+K10141+K04564+K09047+K08041+K07208+K07205+K08048+K07359+K07206+K11411+K04526+K04735+K04688+K07827+K08046+K17446+K19730+K05459+K21357+K14756+K07201+K07187+K08044+K07207+K05087+…
Sphingolipid metabolism	80	92	0.0935878	0.97079	ko00600	8613;29956;2630;2629;10712;8560;55627;150776;253782;440934;130367;2720;643853;107986100;102723696;107986133;166929;107986298;7368;133688;167127;8611;105379080;6610;107986763;112268014;619423;100506990;427;392275;340485;57704;9413;10558;7357;56624;259230;653308;8879;6609;105379409;10825;55331;112937;89944;91012;378707;105378179;81537;101928075;9517;2581;123099;23359;161502;204219;104644205;55512;8…	K01080+K04710+K01201+K04712+K12353+K04717+K12309+K12354+K04714+K04628+K04715+K12351+K12348+K12352+K01441+K17108+K00654+K00720+K12349+K01634+K12350+K12357+K04711+K04716+K01202+K04718+K07553+K04708+K01019+K01134+K01189+K01186
Melanoma	90	104	0.0957933	0.97079	ko05218	5293;11209;11223;1870;110117499;8503;110117498;1647;4893;10000;5894;4485;4286;5291;5290;5156;1950;2247;56034;2255;5295;51426;728780;107986424;2246;8817;1871;578;1026;5154;1956;100507500;3082;1021;4233;673;26281;8822;2260;1029;654466;387628;10912;5728;105378457;2253;1643;219539;572;595;9965;2248;220382;80310;8074;2251;3845;1019;4193;3479;2254;5925;102723342;207;79968;2252;5604;3480;80213;83719;559…	K00922+K05460+K09389+K02649+K04402+K07828+K04456+K04366+K09455+K04363+K04357+K18497+K05450+K04358+K03511+K18496+K06620+K14021+K06625+K04359+K04361+K02091+K05099+K04365+K04362+K06621+K01110+K10140+K04371+K02158+K04503+K22603+K22428+K07827+K02089+K06643+K05459+K06618+K04368+K05087+K05689+K04451+K04369+K22429+K02159+K17454+K17386+K08845
Other types of O-glycan biosynthesis	42	47	0.0992001	0.97079	ko00514	6487;8704;8703;23127;79573;84620;285203;727936;55254;56983;339829;6480;3955;8985;2683;101929639;64855;51148;51759;10585;83857;283464;160335;160418;145173;79070;319089;29954;84326;6388;105371849;5986;199786;79709;23509;55969;23275;54059;23753;4242;8473;105371800	K00781+K07967+K07968+K11703+K09667+K00779+K18134+K13676+K13667+K13675+K00778+K05948+K13646+K07966+K00728+K03691
Circadian entrainment	139	163	0.102296	0.97079	ko04713	2782;105378604;8863;84455;55970;5567;2787;2773;3765;9722;400793;55811;83932;2786;6262;84288;109;805;107985820;3760;1385;101928103;8864;3708;2771;776;111;348807;59345;201853;5593;817;2982;2983;2891;4543;108;1657;815;2890;3710;221442;654231;117;816;107;83698;2770;2792;2791;4951;2783;105379356;114;105375761;105375760;2776;2790;2902;5592;818;219539;2785;5331;51475;220064;2893;2977;3762;775;107984539;…	K04536+K02633+K21945+K02183+K04347+K04345+K04542+K04630+K05002+K16513+K11265+K08049+K04541+K04962+K08043+K05212+K04997+K05870+K04534+K04958+K04851+K08045+K04538+K19477+K04515+K12318+K12319+K05198+K04285+K08042+K05197+K04960+K04587+K08041+K04548+K04546+K04537+K08048+K04634+K04545+K05208+K07376+K04371+K04540+K05858+K05200+K04999+K04850+K07825+K05210+K08046+K13240+K08044+K07826+K04379+K04445+K04963+…
Long-term depression	84	97	0.1028	0.97079	ko04730	83442;2773;4893;460;5321;101928103;3708;5894;2771;201853;5593;2895;2982;2983;2891;5515;2890;3710;2911;2768;10842;2770;673;5516;4067;1392;2776;5592;25758;219539;5331;2977;5519;3845;3709;3479;4842;2974;647166;101927802;5330;8681;100137049;101928388;123745;283748;255189;5604;3480;283870;5579;83719;5595;107984834;2775;104909134;1394;55316;388403;10672;5578;166;2767;5605;9592;773;6261;107985290;8605;1…	K16342+K04630+K07828+K05207+K04534+K04958+K04366+K19477+K12318+K12319+K05198+K04382+K05197+K04960+K04603+K04346+K08067+K04365+K05854+K05256+K04634+K07376+K04959+K04371+K05858+K03456+K07827+K05459+K13240+K04368+K05087+K04344+K19662+K04578+K04632+K04639+K02677+K04635+K04369+K04961+K19663+K04535+K08845+K05199
Acute myeloid leukemia	89	103	0.10359	0.97079	ko05221	105378604;5293;2475;100873935;110117499;8503;110117498;4893;55103;10000;6654;83439;10618;8864;5894;5291;5290;3815;153020;4790;51176;641518;5295;105379174;1437;6932;929;1436;5467;5292;673;1978;3551;862;4609;1147;55280;6934;6688;219539;572;5970;6199;595;7704;3845;1848;2322;6655;102723342;207;5604;5371;400410;597;83719;5595;107984834;3684;10750;400581;100287072;105371747;102723414;102723608;10272381…	K02633+K00922+K07203+K02649+K07828+K03099+K04456+K04490+K04366+K05091+K02580+K04492+K04736+K05427+K02620+K04391+K05090+K04504+K04702+K04365+K07205+K07209+K10053+K04377+K04467+K04491+K09438+K04371+K02158+K04735+K04688+K04503+K10055+K07827+K21946+K05092+K04368+K10054+K02162+K06461+K04364+K08527+K10056+K11224+K11223+K04692+K10789+K04369+K09055+K08367+K08845+K08806+K07210
GnRH signaling pathway	143	168	0.108104	0.984949	ko04912	105378606;998;83442;3725;84455;5567;723788;4893;55103;5321;779;83932;84288;109;6654;805;101928152;10746;3708;5894;6769;5580;776;111;348807;5806;5337;2798;153020;5602;817;108;4214;51015;1839;815;5601;3710;1432;5603;101929705;4216;654231;816;107;1956;100507500;83698;4951;2185;114;105375761;105375760;100133669;100128627;2776;5599;818;25758;219539;5331;51475;220064;775;107984539;3845;3709;112;120935;…	K04464+K04393+K16342+K04448+K02183+K04345+K01115+K07828+K03099+K04857+K08049+K08043+K04420+K04958+K04366+K06068+K04851+K08045+K04280+K04440+K04515+K08042+K04416+K04432+K08523+K04960+K04441+K04428+K08041+K04361+K05871+K08048+K04634+K04959+K04371+K05858+K04850+K07827+K08046+K07763+K08044+K08521+K04368+K19662+K08047+K01398+K04430+K04364+K04632+K04421+K02677+K04433+K04635+K04369+K04431+K05252+K05704+…
Chagas disease (American trypanosomiasis)	113	132	0.111844	0.991486	ko05142	5293;110117499;8503;110117498;3725;2773;919;356;3586;7042;10000;3553;8837;65072;841;101928103;7048;4615;2771;54106;5291;101928376;3592;5290;26998;3827;5522;201853;10333;5602;4790;3558;100419170;7097;5295;5515;5521;107986469;3593;5601;1432;5603;3459;3569;445347;107;2770;5054;5520;5516;3551;9630;2776;7046;5599;355;1147;55280;55844;7189;219539;5331;5970;8772;5519;917;7132;51135;101927802;4792;2353;7…	K00922+K02649+K04448+K04630+K06453+K04389+K05443+K13376+K04456+K04519+K04724+K04398+K04534+K04388+K04729+K10161+K05406+K03898+K04354+K10169+K04440+K02580+K05429+K10159+K04382+K05425+K04441+K05132+K05405+K10785+K08041+K03982+K07209+K04636+K04634+K04674+K04390+K04467+K03175+K04371+K05858+K04735+K02373+K03456+K06452+K03158+K04733+K04734+K04379+K13377+K03916+K04500+K04430+K13241+K14624+K12499+K04632+…
Glycosaminoglycan biosynthesis - keratan sulfate	17	18	0.120335	1	ko00533	6487;8704;8703;10678;93010;8702;9435;6482;2683;101929639;8534;2530;6483;10164;4166;23563;140873	K00781+K07967+K07968+K00741+K09664+K07969+K04745+K00780+K07966+K01022+K00717+K03368+K04746+K09671
Phenylalanine, tyrosine and tryptophan biosynthesis	10	10	0.123609	1	ko00400	137362;2805;390110;84680;5053;2806;794;100132529;6898;259307	K14454+K00815+K00500+K14455+K03334
Glutamatergic synapse	169	200	0.128001	1	ko04724	2782;83442;58512;2899;6512;55970;5567;2787;723788;2773;2752;5321;105371657;83932;2786;109;5534;107985892;101928152;107985820;3760;2744;101928103;3708;2917;10991;2771;2912;776;111;348807;7220;5806;5337;59345;10227;201853;5530;2891;108;6507;9456;1657;2890;2916;3710;2914;101929705;51557;2898;2911;107;2770;2913;2792;2791;2783;2918;5533;114;105375761;105375760;6505;2776;116443;2790;2902;399708;5532;57…	K04536+K16342+K15008+K05203+K05618+K04347+K04345+K04542+K01115+K04630+K01915+K08049+K04541+K08043+K06268+K05212+K04997+K01425+K04534+K04958+K04608+K13576+K04605+K04851+K08045+K04964+K04538+K05202+K04348+K05198+K08042+K05614+K15010+K05197+K04960+K04607+K04603+K08041+K04548+K04546+K04537+K08048+K05612+K04634+K05213+K04545+K05208+K12302+K04959+K05613+K04604+K04371+K04540+K05858+K00910+K15009+K05200+…
Vitamin digestion and absorption	34	38	0.131017	1	ko04977	116362;25974;200008;10560;338;8884;51374;151056;80704;686;5948;26577;9227;55788;5118;8029;107984178;5406;2346;2694;6947;219595;104326055;335;949;400499;4363;81831;55364;81832;113278;6573;6948;158835	K14622+K14618+K14616+K14610+K14462+K14386+K14621+K01435+K00678+K14617+K14073+K14592+K14615+K08757+K13885+K05665+K14620+K14609+K14619+K11156
Circadian rhythm	34	38	0.131017	1	ko04710	105378604;8863;105378676;5563;5565;6097;4862;1385;53632;8864;8553;9575;5562;6500;23291;8454;51422;6096;8945;406;1408;79365;5571;1407;387890;26224;6095;5187;9572;1453;23335;102800317;1454;9978	K02633+K21945+K02296+K07198+K07199+K08534+K09026+K05870+K07200+K03729+K02223+K03094+K03362+K03347+K08533+K02295+K03730+K10269+K08532+K21944+K03728+K08959+K08960+K03868
Th1 and Th2 cell differentiation	129	152	0.140119	1	ko04658	864;3932;3725;55225;3716;3595;391059;4853;101929796;388677;105371254;100996763;100996717;105371403;22889;919;5534;107985892;54980;7535;6772;105373805;6775;92737;25992;6769;205428;101928376;3592;3516;6691;5602;5530;4790;3558;55534;3567;3596;3565;107986469;3593;375484;202181;9794;5601;3127;3128;3108;3111;3116;105375021;1432;5603;65989;4794;3459;221806;445347;5533;3551;3717;4851;51162;3559;5588;2625…	K09279+K05856+K04448+K11219+K11217+K05064+K02599+K20994+K06453+K06268+K07360+K11220+K11222+K18052+K05406+K06053+K04440+K04348+K02580+K05429+K06061+K05428+K05435+K05430+K05425+K17333+K06752+K04441+K06051+K05872+K05132+K10785+K07209+K04447+K05068+K17895+K04467+K04371+K04735+K06452+K06454+K11225+K04734+K04379+K21635+K05071+K07362+K09035+K11224+K11223+K10166+K04446+K20995+K11218+K05063+K02581+K06052+…
Th17 cell differentiation	119	140	0.142954	1	ko04659	2475;100873935;3932;3725;55225;3716;149233;6097;3570;919;5534;107985892;7535;3554;3553;6772;7048;6769;3556;5602;5530;4790;3558;59067;100996941;3572;3565;375484;202181;5601;3662;3127;3128;3108;3111;3116;105375021;6257;1432;5603;3326;4794;3459;196;3569;445347;5533;3551;3717;7046;6256;3559;5588;2625;5599;5532;1147;55280;219539;5970;917;920;51561;6778;53342;4792;3091;105370526;2353;3320;105370939;664…	K07203+K05856+K04448+K11219+K11217+K05065+K08534+K05055+K06453+K06268+K07360+K04386+K04519+K11220+K04388+K18052+K04723+K04440+K04348+K02580+K05429+K05434+K05060+K05430+K17333+K09445+K06752+K08525+K04441+K04079+K05872+K05132+K09093+K05405+K10785+K07209+K04447+K04674+K08524+K05068+K17895+K04467+K04371+K04735+K06452+K06454+K05426+K11225+K05492+K04734+K08268+K04379+K08532+K04500+K05071+K05075+K07362+…
Mannose type O-glycan biosynthesis	33	37	0.146945	1	ko00515	6487;8704;55624;8703;148789;9486;84892;131177;135152;10690;729920;85025;10447;84197;2683;101929639;2218;10585;120071;11041;643037;27087;10329;104169670;29954;84326;6388;146664;79147;54097;23753;9215;60343	K00781+K07967+K09666+K07968+K09654+K09674+K18207+K10157+K03663+K21031+K17547+K07966+K19872+K00728+K09668+K21032+K07632+K00735+K21052+K09661+K19873
Glycosylphosphatidylinositol (GPI)-anchor biosynthesis	33	37	0.146945	1	ko00563	55650;10026;93183;5281;100288695;80055;54965;80235;54872;100996939;84992;2822;8733;84720;30968;8818;55346;84747;5283;9488;9236;107987233;9091;55239;9487;9094;94005;284098;23556;128869;51604;51227;5277	K07542+K05290+K05284+K05287+K05289+K05294+K07541+K08098+K05310+K11001+K01127+K05288+K09658+K03859+K05291+K03858+K05286+K03860+K03434+K05283+K05285+K05293+K05292+K03861+K03857
Type II diabetes mellitus	64	74	0.150913	1	ko04930	5590;5293;2475;100873935;110117499;8503;110117498;5313;777;5581;3099;10865;3667;6769;5580;776;5291;6514;5290;100874095;5602;5295;3101;5601;105375258;2645;3551;774;5599;84159;80201;3098;723961;51214;3630;3767;6833;219539;775;107984539;10024;8835;3651;8660;122809;5315;283870;8651;83719;5595;107984834;6517;8913;388403;9021;3643;9592;773;5296;63941;5594;8471;101928358;100874235	K18952+K00922+K07203+K02649+K12406+K04852+K18050+K00844+K16172+K06068+K04851+K07593+K07296+K04440+K12407+K07209+K04849+K04526+K05004+K05032+K04371+K04850+K17446+K04695+K07594+K07187+K04697+K00873+K04344+K04694+K07191+K04854+K04696+K04527
Sulfur metabolism	9	9	0.152357	1	ko00920	10380;9061;54928;9060;6821;58472;23474;7263;4357	K01082+K13811+K15759+K00387+K22470+K17725+K01011
Fatty acid elongation	38	43	0.153266	1	ko00062	11332;51102;5538;64834;100132111;284486;117145;3030;3032;105377037;7871;201562;344967;253017;3033;79071;107986303;54898;100532746;9374;60481;6785;401494;51104;79746;9200;83401;1892;51144;100507560;641371;10965;51495;58489;83693;10449;81926;9524	K17360+K07512+K01074+K10247+K22554+K16339+K07515+K07509+K10251+K10703+K10258+K00022+K10203+K10205+K10244+K10249+K01076+K07511+K10248+K01068+K07508
Axon guidance	281	337	0.160886	1	ko04360	100288175;105378948;112267874;5590;5293;126755;1969;998;54361;2046;2048;9204;105378691;110117499;8503;110117498;22854;2773;107985184;4893;653464;100996712;647135;10500;339398;100505666;1945;1944;1942;64218;440699;55765;23380;5362;55740;9475;151449;56896;100128731;5534;107985892;10505;54910;51252;8440;7852;5163;659;117583;2043;105373926;25791;57633;51066;9901;5894;116135;5364;387;6405;2771;7869;13…	K07293+K18952+K00922+K06839+K06838+K05103+K04393+K00408+K05109+K05111+K05108+K05746+K02649+K07522+K04630+K07828+K07526+K06842+K16351+K06850+K05462+K06521+K06820+K17388+K20013+K07529+K05128+K06268+K19862+K04189+K12077+K04671+K04237+K05105+K06724+K07525+K06840+K04366+K06821+K04513+K00444+K06754+K06753+K05104+K05107+K20020+K03083+K06841+K05110+K07365+K04964+K05112+K04410+K12753+K07528+K07520+K05106+…
Neurotrophin signaling pathway	174	207	0.161225	1	ko04722	100288175;105378948;112267874;105378606;7161;5293;998;6195;110117499;8503;110117498;3725;84455;6272;5906;4893;4803;90780;6464;4914;356;55103;9261;5664;10000;84288;57498;6654;805;3667;3656;5894;6769;100129354;387;5580;2932;5291;5290;57537;8615;153020;5602;4790;817;2549;4214;5295;814;815;5601;1432;5603;10817;4794;2309;4217;6196;654231;5879;816;83698;4951;10603;100630923;79706;673;3551;8767;10013366…	K07293+K04464+K10148+K00922+K04393+K04373+K02649+K04448+K02183+K12388+K04353+K07828+K02582+K06279+K03176+K04389+K03099+K04443+K04522+K04456+K12460+K16172+K04731+K04366+K06068+K02583+K04513+K03083+K04440+K02580+K04515+K09593+K04416+K05869+K04441+K12461+K05872+K09408+K04426+K04392+K07193+K04365+K07209+K08846+K04360+K17448+K06619+K06277+K17447+K04355+K03175+K04371+K02158+K04735+K04356+K12462+K07827+…
Mucin type O-glycan biosynthesis	37	42	0.17004	1	ko00512	2590;79623;728819;114805;11227;2591;117248;442117;51809;256006;55568;56913;64409;168391;63917;6482;2650;79695;374378;192134;26290;11226;319;100528030;8693;50614;105370091;57452;9245;79719;6483;55808;439921;2589;140873;9334;55086	K00710+K09653+K09663+K00731+K00780+K00727+K00739+K09662+K03368+K03479+K09905
Glycine, serine and threonine metabolism	47	54	0.175776	1	ko00260	1491;105378793;26227;189;275;211;132158;55349;64902;29958;635;501;107080644;27232;5224;5723;1738;669;157739;2731;9380;29968;1757;644215;5223;11247;6472;100132594;1610;10993;113675;101930748;2628;2653;63826;6470;51268;314;8639;105371910;2593;102724560;875;23464;4128;4129;212	K01758+K00058+K00830+K00605+K00643+K11529+K00108+K00827+K00315+K00544+K14085+K00552+K01834+K01079+K00382+K01837+K15789+K00281+K00049+K00831+K00314+K00600+K00273+K17989+K12235+K00613+K02437+K00306+K00276+K01620+K00542+K01697+K00639+K00274
Neomycin, kanamycin and gentamicin biosynthesis	8	8	0.18779	1	ko00524	3099;10865;3101;105375258;2645;84159;80201;3098	K00844+K12407
Phosphonate and phosphinate metabolism	8	8	0.18779	1	ko00440	10390;85465;55041;5130;58473;56994;5833;9468	K13644+K00993+K00968+K00994+K00967
Porphyrin and chlorophyll metabolism	66	77	0.190546	1	ko00860	7389;148534;100527978;5498;100506023;2058;54576;54575;54600;54577;54578;54579;54657;54659;54658;211;1371;1356;116441;4071;7104;116211;7367;7364;7363;10941;574537;728411;167127;653188;11039;11042;653080;100049076;102724855;100133050;387036;375513;106660613;80078;644;2990;2395;107987080;81932;210;1355;7390;341208;3145;326625;3163;23420;408050;102723728;124454;9032;1352;2235;645;3162;3052;212;9843;7…	K01599+K01764+K00231+K13624+K14163+K00699+K00643+K00228+K01195+K00214+K19054+K01698+K02259+K01719+K14735+K01749+K00798+K21418+K01885+K02257+K01772+K05901+K00510
Prostate cancer	123	146	0.19729	1	ko05215	5293;2475;100873935;842;1870;2537;110117499;8503;110117498;4893;148327;3645;55103;10000;6716;6654;7039;83439;10618;7850;1385;5894;1499;2932;5291;5290;2119;5156;153020;4790;51176;641518;1950;56034;5295;6932;1871;9856;1026;3326;84918;5154;9586;1956;100507500;64764;673;2260;5327;3551;9134;10488;55130;5328;414236;5728;1147;55280;6934;2263;723961;51214;3630;90993;219539;572;5970;595;4314;80310;1027;38…	K00922+K07203+K04399+K09389+K15619+K02649+K07828+K09048+K05086+K03099+K04456+K12344+K08774+K04490+K04387+K05870+K04366+K02105+K03083+K15593+K04363+K02580+K04492+K04357+K05450+K02620+K06620+K06625+K04079+K04359+K09047+K04361+K04365+K04362+K01343+K07209+K06626+K01348+K01110+K04467+K04491+K05093+K04526+K04371+K02158+K04735+K04503+K01394+K06624+K07827+K02206+K06643+K05459+K09487+K07201+K06618+K04734+…
Gap junction	122	145	0.208219	1	ko04540	105378606;5567;2773;4893;105378929;55103;83932;109;6654;10746;113457;7277;80086;3357;3708;5894;79714;2771;111;348807;5156;5593;153020;1950;2982;2983;56034;108;1812;7280;347733;203068;3710;80078;2697;2911;5154;107;1956;100507500;2770;114;105375761;105375760;2776;1902;10383;643224;79861;5592;153;143384;25758;440040;219539;5331;220064;100873989;2915;80310;2977;1813;105369501;3845;3709;112;10376;7846…	K04464+K04345+K04630+K07828+K07374+K03099+K08049+K08043+K04420+K04157+K04958+K04366+K08045+K04363+K19477+K04357+K12318+K12319+K05450+K08042+K04144+K07375+K04960+K07372+K04603+K04359+K08041+K04361+K08048+K04634+K04289+K07376+K04141+K05701+K04959+K04604+K04371+K05858+K04145+K07827+K08046+K08044+K07373+K04368+K04463+K19662+K08047+K04364+K04632+K02677+K08959+K04635+K04369+K19663+K05704+K17386
HIF-1 signaling pathway	122	145	0.208219	1	ko04066	2023;5293;2475;100873935;6513;110117499;8503;110117498;8569;405;3570;9068;54583;128178;10000;3099;10865;5163;9470;7428;51364;5162;317649;7018;5291;5290;7037;1977;4790;1950;817;5295;815;253314;3101;1906;1026;7422;3459;3569;816;1956;100507500;7036;2056;5054;4846;285;1978;6921;284;7010;5209;221060;8453;84159;80201;3098;818;387712;723961;51214;3630;219539;5970;6199;253935;4055;2597;2026;1027;3479;232…	K01689+K00922+K07203+K07299+K02649+K04372+K09097+K05055+K05466+K09592+K04456+K00844+K12077+K03259+K03871+K00162+K14736+K06503+K02580+K04357+K04515+K16366+K06625+K05448+K05132+K05405+K04361+K05437+K03982+K13242+K07205+K03872+K05465+K05121+K01103+K00134+K03870+K04526+K04371+K04735+K04688+K03159+K06624+K05459+K05096+K08268+K04368+K05087+K03873+K04498+K19662+K05859+K13241+K05083+K04692+K02677+K02161+…
Fructose and mannose metabolism	44	51	0.228705	1	ko00051	8790;5208;3795;3099;10865;29926;29995;5210;29925;105374396;3101;2762;231;57016;441282;11160;7264;101928099;8789;2203;5214;5209;84159;80201;3098;10613;26007;105369486;57103;7167;5213;107984467;160897;653381;6652;4351;5373;226;197258;230;55556;5211;5372;5207	K00976+K19029+K00846+K00844+K00966+K19030+K00011+K01711+K17497+K02377+K03841+K00850+K01103+K00863+K14634+K01803+K00008+K01809+K01623+K05305+K18334+K19028
Antifolate resistance	39	45	0.229482	1	ko01523	4524;64645;3553;471;200895;10057;9429;4790;1719;57150;3569;3551;8836;2356;1244;1147;55280;5970;2352;2348;2350;144363;11247;6472;10257;4363;245;239;6470;23098;113235;8714;494514;7298;55364;83546;2618;6573;8517	K00297+K14613+K04519+K00602+K00287+K05668+K05681+K02580+K05673+K05405+K07209+K01307+K01930+K05666+K04467+K04735+K13649+K00560+K00600+K05665+K00458+K05667+K11787+K14609+K07210
Caffeine metabolism	7	7	0.231461	1	ko00232	79830;391051;60526;7498;9;10;1544	K00106+K00365+K00622+K07409
Homologous recombination	53	62	0.243184	1	ko03440	6118;541468;8438;9577;580;151651;11073;84142;55345;84250;10111;101927761;63920;51720;6119;5425;7979;79706;6742;7516;734;4683;25788;100861412;58486;57804;10714;4361;472;5893;50511;675;5890;105370547;112268131;7517;5888;641;79728;6117;7156;5892;672;146956;5889;83990;5932;29086;5424;140893;8940;171484;79184	K10739+K10875+K12173+K10683+K10869+K10728+K20774+K03165+K10866+K10897+K20775+K10740+K02328+K10881+K03504+K03111+K10879+K10867+K10877+K03505+K10865+K04728+K10873+K19528+K08775+K10880+K04482+K10901+K07466+K10871+K10605+K10882+K10870+K15362+K20773+K20776+K02327+K11864
TNF signaling pathway	128	153	0.246609	1	ko04668	5293;7133;110117499;8503;110117498;3725;7412;1435;148327;460;7188;10000;400960;8809;3553;1386;8837;65072;843;841;1385;5291;5290;2919;2921;5602;4790;3600;836;112267947;5295;51015;1437;3659;724102;5601;8737;1906;4049;1432;5603;6885;4217;7128;23118;3569;9586;64764;9530;3551;10488;7185;153090;7186;1326;220930;5599;355;1147;55280;840;79949;90993;219539;8986;5970;8772;330;329;4314;7132;10059;10906;1921…	K00922+K05141+K02649+K04448+K06527+K05453+K09048+K19901+K09849+K04456+K05632+K05173+K04519+K04450+K04724+K04400+K04398+K05870+K05505+K04440+K02580+K05433+K02187+K04432+K05427+K09444+K02861+K16366+K05468+K04441+K04427+K04426+K11859+K04404+K05405+K09047+K09558+K07209+K03172+K03173+K04415+K04390+K04467+K04397+K04371+K16510+K04735+K02373+K16060+K01394+K03158+K17065+K03174+K15637+K07763+K04734+K04379+…
GABAergic synapse	128	153	0.246609	1	ko04727	2782;2563;55970;5567;2787;2773;448834;2752;779;83932;2786;109;151393;2571;2744;5334;66008;101928103;6538;6529;10991;2771;776;200959;111;348807;59345;201853;2565;2555;2560;101929895;108;65983;2561;2554;2566;2568;2550;51557;2569;2570;84816;107;2770;2792;2791;2783;155435;51115;114;105375761;105375760;9568;2790;774;8028;2572;2785;220064;6539;6540;775;107984539;2784;83461;23710;50865;107984473;81539;5…	K04536+K05184+K04347+K04345+K04542+K04630+K05185+K01915+K04857+K08049+K04541+K08043+K15376+K01580+K01425+K15375+K15374+K04534+K05044+K05034+K13576+K04851+K05190+K08045+K04538+K05186+K05175+K05181+K08042+K05046+K05189+K04615+K08041+K04548+K04546+K04537+K08048+K04545+K04849+K04540+K05045+K04850+K07825+K08341+K14990+K14207+K08046+K08044+K07826+K04539+K04344+K13524+K19662+K08047+K04647+K06027+K04549+…
T cell receptor signaling pathway	128	153	0.246609	1	ko04660	5293;998;3932;110117499;8503;110117498;3725;8915;10451;4893;919;55103;5788;3586;10000;6654;5534;107985892;925;926;7535;8440;927;29851;5894;6769;51517;387;868;2932;4690;107986136;5291;5290;5062;1739;116449;7006;153020;5530;4790;3558;5295;1437;3567;3565;3702;3937;375484;202181;1432;5603;4794;6885;2534;105377945;84433;445347;5533;3551;6641;100133669;100128627;26578;7410;5588;1326;5532;9231;1147;5528…	K00922+K04393+K05856+K02649+K04448+K07368+K05730+K07828+K06453+K03099+K06478+K05443+K04456+K06268+K06458+K06459+K07360+K19862+K06713+K04366+K18052+K07364+K04513+K22517+K03083+K07365+K04410+K12076+K07361+K04348+K02580+K05429+K05427+K05428+K05430+K07363+K17333+K04441+K05872+K04427+K05703+K07367+K10785+K07209+K07366+K04415+K04467+K04371+K04735+K04409+K06452+K06454+K05697+K07827+K02089+K04734+K04379+…
One carbon pool by folate	33	38	0.252069	1	ko00670	4524;4548;10797;100133920;471;275;200895;100287639;10840;441024;1719;25902;102724580;102724904;286297;100996643;101929583;105379443;101928195;144363;11247;6472;121053;160428;4522;123263;100528021;10588;6470;494514;7298;2618;10841	K00297+K00548+K13403+K13402+K00602+K00605+K00287+K00289+K00560+K00600+K00288+K00604+K01934+K11787+K13990
Peroxisome	109	130	0.25261	1	ko04146	5192;5195;3155;79830;5052;6342;5825;51179;8799;10654;5824;8443;7260;60526;100128731;4358;7498;5194;55289;440905;8540;3417;55825;2181;189;26061;30;8309;51555;1962;8310;153020;101928007;2180;23600;83594;3295;23305;255426;10455;5190;54511;8528;5191;8504;6648;54677;57798;5189;373156;107986860;2053;79645;570;84263;254295;1384;5264;221002;25961;51703;196743;84188;847;9409;25824;5830;55297;55711;1005066…	K13346+K13343+K01640+K00106+K13279+K08764+K05677+K11517+K13352+K13273+K13337+K00649+K13341+K13355+K13348+K13344+K00232+K13356+K00803+K00031+K07753+K01897+K00830+K12261+K07513+K10214+K13342+K07514+K03781+K01796+K03426+K12405+K13239+K13339+K00272+K13336+K04564+K05940+K13338+K13299+K17879+K08726+K00659+K00477+K00624+K00308+K13335+K11187+K05676+K00273+K00869+K13347+K11147+K05678+K08746+K13351+K13237+…
Oocyte meiosis	186	224	0.263288	1	ko04114	10459;388595;6195;991;84455;5567;55733;5525;83932;84288;10971;109;112267877;5500;245711;805;5534;107985892;94097;100286979;285074;102724642;730268;402096;107985931;699;64682;3708;100874028;151648;111;348807;25847;132864;29945;5530;817;10393;108;891;6500;5515;8697;995;815;9232;23291;80315;94081;3710;5528;26271;6196;8379;654231;285955;816;107;64940;83698;378108;442578;728524;100996746;643862;442582…	K13728+K04373+K03363+K02183+K04345+K06631+K11584+K08049+K16197+K08043+K06269+K08694+K06268+K03351+K03348+K02178+K04958+K11580+K08045+K12456+K02602+K04348+K04515+K03357+K08042+K05868+K03094+K04382+K03355+K05867+K06635+K03362+K04960+K10292+K06679+K08041+K13055+K16198+K03347+K06626+K10318+K08048+K03349+K08836+K06669+K04526+K04959+K04371+K08556+K03456+K05861+K08046+K02365+K02206+K05459+K03354+K03352+…
Dopaminergic synapse	172	207	0.267188	1	ko04728	2782;105378676;84455;55970;5567;2787;2773;148327;3765;387597;5525;2786;10000;84288;60509;112267877;5500;805;3800;3760;102724058;6323;1386;1385;101928103;3708;2771;776;1814;2932;286676;111;348807;5523;59345;27065;5522;201853;9575;5602;5530;817;2891;6531;5515;5521;815;2890;51617;1812;5601;3710;1432;5603;5528;116843;654231;9586;816;1644;100129427;83698;2770;2792;2791;4951;2783;340351;64764;6570;5533…	K04536+K02296+K02183+K04347+K04345+K04542+K04630+K09048+K05002+K11583+K11584+K04541+K04456+K05840+K06269+K10396+K04997+K04833+K04450+K05870+K04534+K04958+K04851+K04146+K03083+K08045+K04538+K15493+K04354+K02223+K04440+K04348+K04515+K05198+K05036+K04382+K05197+K04144+K04960+K04441+K08155+K09047+K01593+K04548+K04546+K04537+K04634+K04545+K04849+K00501+K04959+K04540+K05858+K00545+K05200+K03456+K04145+…
Ovarian steroidogenesis	61	72	0.271581	1	ko04913	83442;1573;5567;51478;5321;83932;109;3973;2492;111;348807;108;654;107;6770;114;105375761;105375760;389932;1646;8644;1109;158160;240;1586;723961;51214;3630;220064;112;120935;3479;949;196883;122876;8681;100137049;101928388;123745;283748;255189;1588;1583;1543;3480;115;113;3294;108783654;3292;55316;91300;3643;3949;5566;90324;8605;106144526;3972;101059948;2778	K16342+K07418+K04345+K13373+K08049+K08043+K04248+K04247+K08045+K08042+K16620+K08041+K16931+K08048+K04119+K00461+K00512+K04526+K08046+K05459+K13885+K08044+K08521+K07434+K00498+K07408+K05087+K08047+K13368+K00044+K04632+K04527+K12473
Hedgehog signaling pathway	56	66	0.276647	1	ko04340	8643;5567;23432;2736;339745;4036;3549;8452;91653;2932;348807;132884;2121;64399;1456;11127;1452;23291;2737;101927550;57154;6608;8454;6469;2619;5727;8945;51684;156;595;408;6653;50937;105369591;894;50846;2735;120935;84439;161635;53944;374654;409;107133515;107984974;8405;64750;1453;23335;596;1455;5566;1415;157;102800317;1454	K11101+K04345+K08439+K16798+K10523+K06233+K11989+K03869+K20020+K03083+K19608+K19605+K06231+K08958+K10394+K08957+K03362+K06230+K04678+K06226+K03347+K11988+K06232+K06225+K06229+K00910+K04503+K04439+K20033+K10151+K11990+K16797+K18806+K08959+K02161+K08960
Histidine metabolism	27	31	0.278641	1	ko00340	223;3176;131669;501;64577;26;219;55071;101927380;138199;57571;222;221;144193;3034;217;3067;220;443;224;218;55748;84735;126133;10841;4128;4129	K00149+K00546+K01712+K14085+K00129+K00128+K11182+K19787+K14755+K01468+K01745+K01590+K01437+K08660+K05604+K13990+K00274
Selenocompound metabolism	22	25	0.279073	1	ko00450	1491;105378793;56267;4548;92935;100533179;51540;645840;114112;51091;9061;11185;137392;883;22929;9060;118672;84680;4141;7296;339145;10587	K01758+K00816+K00548+K01874+K01763+K22182+K03341+K13811+K00562+K10837+K01008
Adrenergic signaling in cardiomyocytes	198	239	0.279661	1	ko04261	81569;6548;84455;57685;5567;2773;476;84852;148327;7170;477;480;844;387597;481;779;7139;493;5525;183;83932;6262;10000;84288;109;112267877;5500;805;400960;101927750;785;6332;11069;1386;1385;491;6331;2771;11068;11070;9254;7134;776;55799;100874237;105374021;286676;111;348807;5523;483;185;105374165;84517;5522;105377621;817;108;5515;5521;154;815;147;1432;5603;5528;5350;84947;654231;9586;816;107;83698;2…	K12314+K05742+K02183+K04860+K04859+K04345+K04630+K01539+K09048+K09290+K11583+K01540+K04857+K12045+K05850+K11584+K09821+K08049+K04962+K04456+K08043+K06269+K04135+K04865+K04839+K04351+K04450+K05870+K04838+K05865+K04851+K08045+K04166+K04354+K04515+K08042+K04382+K04142+K04136+K04441+K05852+K09047+K08041+K04858+K17751+K21289+K08048+K10374+K04634+K04863+K09052+K04141+K04926+K04371+K05858+K03456+K01538+…
Renal cell carcinoma	107	128	0.27978	1	ko05211	100288175;105378948;112267874;5293;11209;11223;998;6513;110117499;8503;110117498;3725;5906;4893;405;5546;55103;7042;54583;2271;10000;6654;2034;7039;105376939;7428;5894;4485;51364;105374103;5291;5290;5062;153020;2549;5295;1026;7422;5879;3082;4233;673;105379356;6921;100133669;100128627;440896;101929800;2889;8453;219539;572;220359;5058;105369436;2113;3845;9802;105369771;5908;5781;105370067;112399;66…	K07293+K00922+K05460+K04393+K07299+K02649+K04448+K04353+K07828+K09097+K13105+K03099+K13376+K09592+K01679+K04456+K09095+K08774+K03871+K04366+K04410+K09593+K06625+K05448+K04392+K05099+K04365+K03872+K06277+K03870+K04371+K02158+K04409+K02678+K07827+K07836+K08268+K13377+K05735+K04368+K15589+K03873+K04498+K04438+K09594+K04364+K04369+K05734+K13375+K05736+K17386+K03868+K08845+K09105+K05733
Glycerolipid metabolism	79	94	0.284079	1	ko00561	10327;22996;8613;223;129642;23175;253558;51011;116255;8527;132158;11343;1608;1609;10227;105374396;84803;150159;133308;8611;501;154141;10554;64577;56895;1607;346606;231;57016;441282;9162;55750;57189;55326;4023;619373;84513;137964;158219;219;1056;10555;142910;8513;643414;57678;119548;5406;5407;5408;196051;57104;8525;26007;80168;84649;105369486;1606;107984467;217;160851;160897;3990;283731;224;8526;2…	K00002+K11155+K01080+K00149+K13517+K15728+K13513+K00629+K14458+K00901+K11529+K01054+K13506+K00011+K16816+K14085+K13509+K00128+K13523+K14456+K09881+K19007+K01059+K18693+K12298+K14452+K14076+K14073+K14074+K14075+K00863+K14457+K11160+K22283+K22284+K13534+K00864+K01189
Insect hormone biosynthesis	6	6	0.285286	1	ko00981	64577;219;4815;217;224;126133	K00128+K14939
Terpenoid backbone biosynthesis	31	36	0.302586	1	ko00900	23463;79947;10269;10654;2224;284618;252839;9453;102723904;51449;3157;3156;78991;57107;116150;39;84060;2339;91734;55853;3422;23590;79703;9986;38;4598;100996930;100529261;91612;2342;4597	K00587+K11778+K06013+K13273+K00787+K00804+K12504+K05906+K01641+K00021+K12505+K19177+K00626+K08658+K05955+K01823+K00869+K05954+K01597
Aminoacyl-tRNA biosynthesis	64	76	0.302739	1	ko00970	8565;25973;55001;83941;57535;10352;101929147;80222;55157;2058;55699;1615;92935;1412;10056;23395;5859;51091;5188;166863;6897;23548;3035;23438;51520;5917;10667;7407;57505;57038;84816;55278;2617;222223;137392;3376;23731;29974;118672;833;100852407;79731;51067;4141;283459;79587;63894;7453;123263;54852;80213;123283;124454;16;3735;339145;1411;4677;2193;54938;1415;1414;57176;112267883	K01866+K01881+K01868+K01875+K01867+K01876+K14163+K01870+K22503+K01874+K01886+K01890+K01869+K03341+K02434+K02433+K01892+K01887+K01889+K01873+K01872+K01880+K10837+K01883+K01893+K02435+K00604+K01885+K04567
Ubiquinone and other terpenoid-quinone biosynthesis	16	18	0.312401	1	ko00130	2677;27235;51805;154807;390110;84680;84274;3242;105370035;51004;10229;79001;1728;100132529;6898;9772	K10106+K06125+K00591+K05357+K00815+K06127+K00457+K06126+K06134+K00355
Glycosphingolipid biosynthesis - lacto and neolacto series	35	41	0.322954	1	ko00601	6487;8704;8703;10678;8708;105616981;10402;8702;27230;84002;11162;2651;10690;2683;101929639;100288842;2681;28;2529;643037;399972;6484;6489;387923;2528;2525;2527;10331;653677;105372431;2524;2523;140687;10317;53947	K00781+K07967+K07968+K00741+K07819+K03792+K07969+K03766+K01988+K00742+K03663+K07966+K00743+K00709+K07635+K07632+K03494+K03371+K07634+K00716+K07633+K07970+K00718+K03877
Aldosterone-regulated sodium reabsorption	49	58	0.324198	1	ko04960	5293;2810;110117499;8503;110117498;476;84852;477;480;844;481;3667;5291;483;5290;4306;5295;6446;53828;723961;51214;3630;219539;486;79849;3758;219833;6337;3845;3479;9351;5170;6340;6338;5579;83719;5595;107984834;3291;482;388403;5578;23327;3643;84337;5296;478;5582;5594	K00922+K06644+K02649+K01539+K01540+K16172+K08555+K13302+K13359+K04526+K04371+K01538+K13358+K04995+K04824+K07827+K05459+K06276+K04827+K04825+K19662+K00071+K02677+K13305+K04527+K19663
TGF-beta signaling pathway	112	135	0.339294	1	ko04350	100532736;4681;353500;728448;656;9372;338094;2331;7042;7044;64388;151449;4052;51232;92;130399;90;659;7048;93;387;8646;658;5308;4086;10468;9765;167555;285704;503569;6500;5515;4090;107984118;654;3400;101926898;653;3624;101927550;57154;8454;5516;1875;392255;4609;80318;7046;283078;25805;4838;657;219539;6199;5519;91;6667;269;3626;83729;1634;4093;7027;652;7043;7057;4091;4088;4756;56963;1387;83719;5595;…	K19558+K16622+K04679+K08121+K13376+K04668+K20013+K19559+K04657+K04670+K13568+K04675+K04671+K04388+K13596+K04513+K13578+K04686+K04676+K04661+K06847+K03094+K04382+K16790+K16620+K17695+K16791+K04663+K04667+K04678+K03347+K04682+K20012+K04377+K04514+K04674+K19383+K19553+K10162+K04666+K04673+K04371+K04688+K03456+K13567+K04684+K04672+K22688+K22689+K04660+K04683+K04662+K13377+K16857+K04677+K04500+K06766+…
Bile secretion	80	96	0.345549	1	ko04976	6548;6513;5567;476;84852;477;480;844;481;2052;83932;109;64240;64241;57835;6344;8647;111;348807;483;57552;200931;8671;9429;100288152;6550;108;3156;3781;57150;6580;358;107;5244;5243;3475;1080;136306;6522;760;114;105375761;105375760;570;6256;1244;9376;220064;486;28234;338821;10599;6579;112;120935;9971;949;10257;196883;6554;366;123264;115;343;113;482;10900;55316;8714;361;3949;84337;5566;90324;478;682…	K05742+K07299+K04345+K01539+K01540+K01253+K08049+K08043+K05683+K05684+K13857+K04588+K05664+K08045+K14349+K14360+K13575+K05681+K12040+K08042+K00021+K04943+K05673+K08198+K09864+K08041+K05659+K05658+K13855+K05031+K08204+K18245+K08048+K00659+K08524+K05666+K08205+K01538+K05043+K03460+K08046+K08537+K13885+K08044+K14341+K09877+K14361+K09869+K08047+K04632+K05667+K09866+K12473+K11822+K08748+K14158
Adipocytokine signaling pathway	80	96	0.345549	1	ko04920	100288175;105378948;112267874;2475;100873935;7133;164091;6513;5563;3953;5565;51094;10000;53632;2181;3667;6769;100874095;10891;5602;4790;2180;5562;23305;5601;6257;4794;85315;4852;948;3952;51422;3551;3717;54662;6256;7186;26012;5588;5599;1147;55280;51703;5970;1374;79602;7132;5571;10024;32;5781;387890;10645;8660;4792;102723342;207;23205;8717;181;6517;6774;2538;92579;9021;102725180;6794;105372255;8161…	K07293+K07203+K05141+K07297+K07299+K07198+K05062+K07199+K04456+K07200+K01897+K16172+K18052+K07296+K07202+K04440+K02580+K08525+K05872+K05232+K06259+K05424+K07209+K04447+K07359+K08524+K03173+K04467+K04735+K08765+K03158+K17446+K01946+K07187+K04734+K15013+K03171+K05231+K07191+K04692+K01084+K04696+K07298+K02581+K19524+K07294+K19523+K07210+K01596
Biotin metabolism	5	5	0.351623	1	ko00780	686;54995;23593;50865;3141	K01435+K09458+K01942
Endocrine resistance	169	205	0.354658	1	ko01522	5293;2475;100873935;1870;110117499;8503;110117498;1031;3725;5567;391059;4893;4853;101929796;388677;105371254;100996763;100996717;105371403;90780;6464;22889;55103;83932;10000;285016;109;6654;54980;8647;92737;25992;5894;348825;111;348807;5291;205428;5290;55689;6691;153020;5602;108;5295;1839;5601;1871;4855;1432;5603;1026;65989;2099;2852;221806;107;1956;100507500;673;6781;114786;389668;114;105375761;…	K00922+K07203+K09389+K02649+K06622+K04448+K04345+K02599+K07828+K20994+K06279+K03099+K08049+K04456+K05931+K08043+K05664+K04366+K04650+K08045+K15144+K04440+K08042+K08523+K06620+K20996+K04441+K06625+K06051+K08550+K04246+K08041+K04361+K04365+K08048+K05725+K06621+K17448+K17447+K04371+K02158+K04688+K04503+K06624+K07827+K08046+K04684+K02089+K06643+K05459+K06618+K08044+K08551+K04379+K21635+K17449+K04368+…
Morphine addiction	124	150	0.360704	1	ko05032	2782;2563;5142;55970;5567;2787;2773;448834;3765;134;83932;2786;109;3760;50940;105373764;5136;101928103;2771;200959;111;348807;59345;2868;201853;2565;2555;2560;101929895;108;5144;8622;2561;2554;2566;2568;1812;2870;2550;2569;2570;27115;4988;135138;10846;5137;107;2770;2792;2791;2783;155435;5150;114;105375761;105375760;9568;2790;774;8028;2869;5140;2785;156;220064;5138;408;3762;2784;83461;50865;5139;1…	K04536+K05184+K13293+K04347+K04345+K04542+K04630+K05185+K05002+K04265+K08049+K04541+K08043+K04997+K13298+K13755+K04534+K05190+K08045+K04538+K08291+K05186+K05175+K05181+K08042+K18437+K05189+K04144+K04615+K18436+K04215+K18438+K08041+K04548+K04546+K04537+K08048+K04545+K04849+K13296+K04540+K00910+K18283+K04439+K04999+K07825+K19021+K08046+K08044+K07826+K04539+K04344+K19662+K08047+K04549+K04632+K02677+…
Other glycan degradation	24	28	0.370133	1	ko00511	2517;2630;2629;10712;2720;643853;151827;23324;4126;175;3074;2519;57704;9413;10825;112937;89944;23359;3073;4123;64772;284004;4125;4758	K01206+K01201+K12309+K12373+K12312+K01192+K01444+K17108+K12357+K01191+K01227+K14459+K12311+K01186
Sphingolipid signaling pathway	163	198	0.374441	1	ko04071	5590;5293;4985;110117499;8503;110117498;723788;1901;2773;57413;4893;29956;2207;84824;387597;134;5525;8560;10000;9475;5581;101928152;253782;440934;130367;5894;6769;387;2771;286676;5523;5291;5806;151790;5337;5290;26998;3827;5522;5602;4790;166929;107986298;5295;5515;5521;5601;1432;5603;5528;101929705;6610;2534;105377945;4217;2768;5879;2770;4846;427;5520;5516;8439;340485;2776;80318;1903;10558;7186;10…	K18952+K00922+K04213+K02649+K01115+K04288+K04630+K04268+K07828+K04710+K07983+K08089+K11583+K04265+K11584+K04712+K04456+K17388+K18050+K04717+K04366+K04513+K18953+K03898+K04354+K04440+K02580+K04714+K04382+K04441+K12351+K05703+K04426+K04346+K04392+K13242+K12348+K01441+K04634+K04514+K04290+K00654+K03173+K04726+K12349+K01634+K01110+K01379+K12350+K04371+K08090+K05858+K04735+K08091+K03456+K03158+K07827+…
Glycosphingolipid biosynthesis - ganglio series	19	22	0.381925	1	ko00604	256435;81849;8869;2720;643853;9197;151827;3074;6482;30815;27090;112937;89944;6489;2583;3073;6483;29906;140873	K03373+K03375+K03370+K12309+K03372+K12373+K00780+K03376+K03374+K03371+K00725+K03368+K03369
Pyrimidine metabolism	78	94	0.382085	1	ko00240	978;105378626;84618;1503;51727;54987;102724892;1806;100873932;7371;29922;129607;6241;100526794;105373456;93034;790;84450;284958;151531;101669764;1841;956;10201;64943;105374013;107986113;7372;1633;8615;105377576;1635;401190;4907;221264;221294;5169;5167;51251;7378;105375450;9583;50484;1807;105375692;318;83549;377841;953;387707;22978;6240;144363;51559;81602;4860;957;1854;79077;7084;1723;56953;115024…	K01489+K01510+K01081+K01937+K13800+K00876+K00207+K00940+K13809+K10808+K11540+K00757+K00943+K01520+K13421+K00893+K01493+K19970+K18533+K01513+K12305+K01464+K01518+K10807+K00560+K03783+K01511+K16904+K00857+K00254+K12304+K01431+K00758+K00761
Bladder cancer	51	61	0.382737	1	ko05219	1870;4893;5894;11334;11186;2261;1950;1839;1871;1026;7422;1956;100507500;105375355;673;4609;1029;1612;219539;595;4312;7379;3845;1019;4193;5925;9252;7057;23604;5604;83719;5595;107984834;4313;999;79613;7157;2064;388403;1613;5605;100131137;64100;1869;6714;4318;5594;7380;1890;369;54954	K09389+K07828+K04366+K09850+K05094+K04357+K08523+K06620+K06625+K05448+K04361+K19520+K04365+K04377+K06621+K08803+K04371+K04503+K01388+K07827+K02089+K06643+K06618+K04445+K16857+K04368+K01398+K05689+K04451+K05083+K04369+K01403+K17454+K05704+K00758+K08845
Endometrial cancer	82	99	0.39074	1	ko05213	5293;842;110117499;8503;110117498;1647;4893;55103;10000;6654;1496;83439;10618;5894;4292;1499;2932;5291;5290;153020;51176;641518;1950;5295;51426;728780;107986424;324;6932;1495;578;1026;2309;1956;100507500;673;4609;10912;8727;55130;29119;5728;6934;3611;107984305;1643;219539;572;595;220382;3845;6655;102723342;207;79968;5604;80213;8312;5170;83719;5595;107984834;999;79613;7157;10750;400581;2064;388403…	K00922+K04399+K02649+K04402+K07828+K03099+K04456+K05691+K04490+K04366+K08734+K02105+K03083+K04492+K04357+K03511+K02085+K02620+K14021+K06625+K09408+K04361+K04365+K04377+K01110+K04491+K06272+K10140+K04371+K02158+K04503+K07827+K04368+K02157+K06276+K05689+K04451+K04364+K05083+K04385+K04369+K02159+K08845+K04375
Galactose metabolism	46	55	0.394365	1	ko00052	2582;8704;5236;391059;130589;7360;3099;10865;3938;2720;643853;6476;105374396;55276;3101;105375258;2645;231;57016;441282;8972;93432;2683;101929639;57462;2592;5214;84159;80201;3098;105369486;112937;89944;5213;107984467;160897;2595;197021;2538;92579;2584;55036;2548;81572;5211;2717	K01784+K07967+K01835+K01229+K01785+K00963+K00844+K12309+K01203+K00011+K15779+K12407+K12047+K07966+K01187+K00965+K00850+K12317+K01084+K00849+K12316+K01189
Longevity regulating pathway - multiple species	86	104	0.398936	1	ko04213	5293;2475;100873935;3065;110117499;8503;110117498;5563;5567;4893;5565;83932;10000;109;53632;3667;111;348807;5291;5290;153020;108;5562;5295;153396;255426;3305;9474;2309;3066;6648;79150;107;51422;9258;114;105375761;105375760;27158;221002;23411;1979;723961;51214;3630;847;6199;220064;81570;1410;3312;3845;112;5571;10024;120935;3479;387890;2308;8660;196883;102723342;207;3480;115;113;100287072;105371747…	K00922+K07203+K06067+K02649+K07198+K04345+K07828+K07199+K08049+K04456+K08043+K07200+K16172+K08045+K03781+K08042+K03283+K08339+K09408+K04564+K08041+K01768+K08048+K03695+K11411+K18644+K04526+K04688+K09542+K07827+K08046+K17446+K05459+K07201+K07187+K08044+K05087+K08047+K07204+K04527+K16184+K08035+K04565
Riboflavin metabolism	9	10	0.411094	1	ko00740	80308;391356;5169;5167;55312;53;9671;54;645	K00953+K14394+K01513+K00861+K14410+K14379+K05901
Circadian rhythm - fly	9	10	0.411094	1	ko04711	105378604;105378676;8864;2932;9575;406;3131;102800317;1454	K02633+K02296+K03083+K02223+K09057+K08960
Prolactin signaling pathway	94	114	0.414129	1	ko04917	5293;110117499;8503;110117498;4893;90780;6464;55103;10000;6654;9655;3973;6772;5894;1154;2932;5291;6514;5290;153020;5602;4790;5618;5295;3659;5601;1432;5603;2309;2099;105375258;2645;3717;2592;53358;105376486;5599;1586;113746;723961;51214;3630;7054;2001;219539;5970;595;894;3845;8835;8600;6655;122809;122876;2100;2353;102723342;207;399694;23741;26108;5604;161753;8651;83719;5595;107984834;10750;400581;…	K00922+K02649+K07828+K06279+K03099+K04456+K04698+K04248+K11220+K04366+K04701+K03083+K07593+K04440+K02580+K05081+K09444+K04441+K09408+K08550+K12407+K04447+K00965+K17448+K05473+K00512+K17447+K04526+K00501+K17101+K04371+K04735+K04503+K10151+K07827+K04695+K04697+K08521+K08551+K04379+K17449+K04368+K04694+K04364+K04699+K11224+K11223+K04692+K04696+K05147+K04369+K05704+K17107
Pantothenate and CoA biosynthesis	22	26	0.440334	1	ko00770	79717;1806;100873932;339896;79646;5169;5167;8876;55350;8875;1807;105375692;53354;60496;586;60490;80347;79877;587;51171;80025;51733	K01922+K00207+K18966+K09680+K01513+K08069+K01464+K06133+K00826+K01598+K02318+K00859+K01431
Cocaine addiction	61	74	0.457966	1	ko05030	3725;5567;2773;148327;107985820;1386;1385;2771;2912;111;348807;4790;2891;6531;1657;1812;116843;9586;1644;100129427;2770;2913;64764;1020;6570;10488;116443;26086;2902;6571;7054;497258;627;90993;5913;5970;1813;105369501;2904;105369668;120935;23312;2903;1742;8851;84152;55316;8787;2905;116444;84699;5566;2354;107984140;2906;5173;2778;286464;4128;4129;1388	K04448+K04345+K04630+K09048+K05212+K04450+K05870+K04605+K08045+K02580+K05198+K05036+K04144+K08155+K09047+K01593+K02090+K05213+K15839+K05208+K00501+K04355+K04735+K04145+K05210+K05209+K11828+K11716+K15494+K04632+K13765+K05211+K05214+K09029+K15840+K00274+K09049
Glioma	112	137	0.479208	1	ko05214	5293;2475;100873935;1870;110117499;8503;110117498;84455;1647;4893;90780;6464;55103;57172;10000;84288;6654;805;7039;8536;5894;5291;5290;5156;153020;1950;817;5295;51426;728780;107986424;814;815;1871;578;1026;5154;654231;816;1956;100507500;83698;1021;4951;673;1029;53358;10912;57118;818;5728;113746;1643;219539;51475;595;220382;3845;1019;4193;3479;9478;5925;6655;9240;801;102723342;207;79968;399694;237…	K00922+K07203+K09389+K02649+K02183+K04402+K07828+K06279+K03099+K08794+K04456+K08774+K04366+K04363+K04357+K04515+K03511+K05869+K06620+K14021+K06625+K04359+K04361+K02091+K04365+K06621+K17448+K01110+K17447+K10140+K04371+K04503+K07827+K02089+K06643+K05459+K06618+K17449+K04368+K05087+K19662+K05859+K04451+K04364+K02677+K04369+K02159+K19663+K17454+K01116+K17386+K08845
Gastric acid secretion	107	131	0.490526	1	ko04971	6548;84455;5567;2773;476;84852;3766;477;480;844;481;3776;83932;1131;84288;109;805;130872;389015;100996693;3708;2771;111;100506826;4638;348807;483;6750;817;108;815;3274;340156;3710;7430;654231;816;107;83698;2770;4951;3475;1080;6522;760;115111;114;105375761;105375760;2776;818;3784;887;25758;5331;51475;220064;3758;219833;3709;112;120935;9478;196883;9240;10598;54207;801;5330;91860;115;5579;91807;113;…	K05742+K02183+K04345+K04630+K01539+K05003+K01540+K04913+K08049+K04131+K08043+K13961+K00907+K04958+K08045+K05237+K04515+K08042+K04150+K04960+K08007+K08041+K13855+K05031+K18245+K13962+K08048+K04634+K04926+K04195+K04959+K05858+K04995+K08046+K08044+K04920+K19662+K08047+K13768+K04632+K02677+K05009+K04996+K04218+K01542+K19663+K04896+K05008
Fatty acid degradation	55	67	0.495871	1	ko00071	1579;284541;1376;34;223;3030;3032;55289;33;2181;30;1962;8310;128;100507053;127;130;131;3033;2180;439936;83890;340069;501;23305;10455;64577;39;219;79746;51703;36;1892;1374;38;283314;217;84747;35;23205;1632;37;224;51;10449;102725180;105372255;81616;2639;126133;126129;1375;386593;2182;100507244	K07425+K08766+K00249+K00149+K07515+K07509+K00232+K00255+K01897+K07513+K07514+K00121+K13951+K13980+K13952+K00022+K14085+K13239+K00128+K00626+K07511+K09478+K08765+K00248+K15013+K13238+K09479+K07508+K00252+K19524+K19523
Phospholipase D signaling pathway	218	268	0.50322	1	ko04072	100288175;105378948;112267874;83715;5293;2475;100873935;284729;83442;110117499;8503;110117498;8613;5737;23566;723788;4893;8394;90780;6464;2207;84824;51603;26052;51430;55103;5321;553;375;183;83932;10000;109;6654;101928152;5899;11069;3579;8527;2917;5894;387;2912;111;22808;5291;185;5806;5337;5290;1608;1609;5156;3815;153020;1950;2549;56034;108;8611;5295;2149;2916;10554;2914;101929705;2534;105377945;2…	K07293+K18441+K00922+K07203+K16342+K02649+K01080+K04262+K04294+K01115+K07828+K00889+K06279+K07983+K08089+K01528+K03099+K04227+K07937+K09821+K08049+K04456+K08043+K07835+K04351+K05050+K00901+K04608+K04366+K04513+K04605+K08045+K07831+K04166+K04363+K05091+K04357+K09593+K05450+K08042+K03914+K13509+K04607+K05703+K04603+K13523+K04359+K04346+K08041+K04361+K21289+K07208+K19007+K05871+K08048+K06856+K17448+…
EGFR tyrosine kinase inhibitor resistance	119	146	0.505456	1	ko01521	5293;2475;100873935;11209;11223;110117499;8503;110117498;3716;4893;3570;90780;6464;55103;10000;6654;7039;10018;9470;5894;4485;317649;105374010;2932;101927123;5291;5290;2261;5156;3791;153020;1977;1950;2247;2549;56034;5295;9542;253314;7422;2309;5154;3569;1956;100507500;3082;4233;673;5157;3084;1978;3717;53358;84293;5728;2263;113746;219539;572;6199;80310;3845;2065;107984537;3479;650669;2621;6655;1027…	K00922+K07203+K05460+K02649+K11217+K07828+K05055+K06279+K03099+K04456+K08774+K16341+K03259+K04366+K05098+K03083+K05094+K04363+K04357+K18497+K09593+K05450+K05456+K05448+K09408+K04359+K05405+K04361+K05099+K04365+K05455+K07205+K04447+K17448+K08052+K01110+K05093+K17447+K04371+K02158+K04688+K07827+K05084+K05459+K05464+K17449+K04368+K05087+K19662+K05859+K04364+K05083+K04692+K02677+K02161+K04369+K05115+…
Linoleic acid metabolism	46	56	0.505736	1	ko00591	5322;64600;391013;83442;1573;5321;151056;57110;1576;729330;84647;1562;1557;1559;1571;117245;5920;54979;11145;5319;8681;100137049;101928388;123745;283748;255189;1544;8399;100652777;105376749;100505915;105371103;105371098;105376753;105369182;105379464;101928215;101929894;246;100652883;147011;8605;106144526;107985532;50487;8398	K01047+K16342+K07418+K14621+K16817+K17689+K07413+K17719+K17721+K07415+K07409+K00460+K16343
Aldosterone synthesis and secretion	123	151	0.510092	1	ko04925	84455;5567;476;84852;4881;148327;477;480;844;481;779;493;57172;183;83932;84288;109;3777;23683;5581;805;4929;1386;1385;3708;8536;491;6769;776;111;348807;483;185;817;108;814;815;3710;654231;221955;9586;816;107;83698;4951;64764;6770;114;105375761;105375760;51305;105375777;1585;10488;2776;57118;818;25758;90993;747;5331;51475;220064;5138;3762;775;107984539;3709;112;466;160622;3164;490;120935;9478;8487…	K02183+K04345+K01539+K12323+K09048+K01540+K04857+K05850+K08794+K09821+K08049+K08043+K04914+K06070+K18050+K08558+K04450+K05870+K04958+K04851+K08045+K04166+K04515+K08042+K05869+K04960+K13806+K09047+K08041+K16931+K08048+K04919+K07433+K04634+K04959+K05858+K18283+K04999+K04850+K08046+K09053+K04465+K16056+K13885+K08044+K00498+K04855+K19662+K08047+K04632+K04854+K02677+K04200+K04635+K12473+K07188+K19663+…
Proteasome	50	61	0.512896	1	ko03050	5690;22996;5686;5710;5692;23198;129531;646743;10213;5707;9861;5708;5689;7979;5701;100129034;5695;79741;5719;5682;5702;5913;121355;51371;5693;51016;5687;5706;5684;5700;348093;5685;5699;5713;10328;284013;5717;5691;5709;10197;5718;65258;143471;5714;5704;9491;5688;11047;5698;5696	K02734+K02741+K02729+K03029+K02736+K06699+K06698+K02725+K03030+K03032+K03037+K03028+K02732+K10881+K03061+K02739+K03039+K03065+K02728+K11599+K02737+K06697+K02730+K03064+K02727+K03062+K02733+K03038+K02738+K03036+K02735+K03033+K03035+K02731+K03031+K03063+K06700+K06691+K02740
cAMP signaling pathway	280	345	0.529082	1	ko04024	5293;374955;3362;3352;6548;1907;110117499;8503;110117498;3725;84455;5142;5733;100132618;5567;723788;10451;2773;5906;476;84852;4881;148327;477;480;844;55811;481;779;134;493;83932;6262;10000;84288;9475;109;60509;112267877;5500;805;2492;101928152;1261;55289;107985820;2641;11069;1385;5021;51738;491;5894;387;2771;776;3355;111;348807;5291;483;5806;5337;2693;5290;6750;106480738;8310;1259;5602;4790;817;6…	K00922+K04953+K04162+K04153+K05742+K16367+K02649+K04448+K02183+K13293+K04260+K04345+K01115+K05730+K04630+K04353+K01539+K12323+K09048+K11265+K01540+K04857+K04265+K05850+K08049+K04962+K04456+K17388+K08043+K05840+K06269+K04247+K04950+K00232+K05212+K05259+K04351+K05870+K04229+K05254+K04366+K04513+K04851+K08045+K04284+K05237+K04948+K04440+K02580+K04515+K06231+K04197+K04952+K05198+K04204+K08042+K03914+…
Steroid biosynthesis	28	34	0.533567	1	ko00100	1718;51478;6646;6307;1595;401387;2222;105379356;90362;6713;1056;158160;3988;120227;1717;6309;3489;8435;1594;84650;93517;91300;8537;1591;4047;10682;50814;7739	K09828+K13373+K00637+K07750+K05917+K00801+K00511+K12298+K01052+K07419+K00213+K00227+K07438+K01824+K07748+K07436+K01852
Notch signaling pathway	83	102	0.536729	1	ko04330	1855;3065;391059;4853;101929796;388677;105371254;100996763;100996717;105371403;51107;22889;23385;84791;5664;285148;6868;54980;9541;92737;25992;8850;151636;205428;1857;3280;1487;285463;9778;3516;6691;55534;9794;4855;171558;65989;3066;3955;221806;113878;105375355;441263;7091;7088;4851;51162;1488;23220;84441;196403;1840;196463;9612;5663;8650;22938;8788;3714;54567;83464;7090;1387;105379461;105371159;…	K02353+K06067+K02599+K20994+K06172+K06171+K06066+K04522+K06059+K06062+K06058+K06054+K04496+K06053+K06061+K20996+K06056+K06051+K05948+K04497+K06065+K04505+K06057+K06063+K21635+K04498+K20995+K06170+K06052
Synaptic vesicle cycle	100	123	0.537018	1	ko04721	533;149473;6536;6512;51603;26052;51430;92703;106479524;245973;90423;525;6538;6529;523;1173;10815;6531;6507;65983;6534;8992;10814;1212;22999;116843;6804;9296;50617;155066;6570;526;51606;245972;169200;528;107986904;6505;10497;1211;9550;6812;1759;774;399708;6571;161;9152;57084;6506;6809;10312;6539;6540;6857;246213;23545;400087;2054;51382;440279;594855;100128285;80154;440299;388152;196968;283870;527;…	K03661+K05038+K05618+K01528+K11824+K02148+K02150+K02147+K05044+K05034+K02145+K11826+K15294+K05036+K05614+K05046+K05040+K02153+K04645+K15291+K08155+K04560+K02151+K02154+K02144+K02146+K05612+K15293+K04644+K02152+K15292+K04849+K12302+K05613+K08486+K05045+K15290+K02149+K15295+K04344+K02155+K05035+K13504+K05037+K11825+K06027+K04646+K05617+K07882+K11827+K15296+K18211
Biosynthesis of unsaturated fatty acids	36	44	0.546741	1	ko01040	11332;64834;6342;55289;30;7871;201562;8310;344967;253017;79966;79071;107986303;3295;54898;60481;6785;401494;570;84263;9200;6319;83401;51144;3992;9415;100507560;641371;10965;51495;9399;83693;51;1528;9524;105372578	K17360+K10247+K08764+K00232+K07513+K10251+K10703+K10258+K00507+K10203+K12405+K10205+K10244+K10249+K00659+K10248+K10224+K10226+K01068
Biosynthesis of amino acids	99	122	0.554414	1	ko01230	2023;1491;105378793;26227;5313;2752;29920;128178;4548;4144;22934;442028;107985803;3417;6120;1373;100526760;95;7086;152217;27430;51557;5224;5723;435;107986827;440;137362;389652;65263;48;644316;29968;445;5214;221060;4143;5832;644215;5223;2805;387712;6888;390110;84680;5091;2597;7167;2026;586;5213;1431;11247;6472;100132594;5053;10993;113675;384;122945;5315;3419;3418;105370966;283870;226;84706;2806;79…	K01689+K01758+K00058+K12406+K01915+K00286+K00548+K00789+K01807+K01953+K00030+K00031+K01783+K01948+K14677+K00615+K01834+K01079+K01755+K14454+K01681+K00831+K01940+K00850+K00134+K12657+K00616+K00815+K00814+K01958+K01803+K00826+K01647+K00600+K00500+K17989+K01476+K00873+K01623+K14455+K00948+K11067+K01620+K01697+K00611+K00927
Regulation of lipolysis in adipocytes	77	95	0.571063	1	ko04923	5293;110117499;8503;110117498;5733;100132618;5567;2773;4881;134;83932;10000;109;3667;51099;2771;111;348807;11343;5291;5290;57110;5593;150159;133308;4886;108;5295;154;4852;107;2770;646480;2167;646486;114;105375761;105375760;364;375719;112267859;5742;5082;5592;153;57104;723961;51214;3630;5140;117245;5920;54979;11145;220064;112;10024;120935;8660;196883;7253;102723342;207;5346;115;113;55316;3643;5566…	K00922+K02649+K04260+K04345+K04630+K12323+K04265+K08049+K04456+K08043+K16172+K13699+K08045+K01054+K16817+K19477+K16816+K04204+K08042+K04142+K05232+K08041+K08753+K08048+K08771+K00509+K07376+K04141+K04526+K13296+K08046+K17446+K07187+K08044+K04249+K08768+K08047+K04632+K04527+K07188
Long-term potentiation	98	121	0.571812	1	ko04720	6195;84455;5567;5906;4893;84288;112267877;5500;805;5534;107985892;107985820;3708;5894;348807;5530;817;2891;814;1657;815;2890;3710;2911;6196;654231;816;107;83698;4951;673;5533;114;105375761;105375760;2776;2902;5532;818;25758;440040;219539;5331;51475;100873989;2915;775;107984539;2904;105369668;3845;3709;10411;5502;5908;120935;120863;5501;9478;9240;801;5330;23312;5604;91860;1387;2903;5579;83719;5595…	K04373+K02183+K04345+K04353+K07828+K06269+K06268+K05212+K04958+K04366+K04348+K04515+K05198+K05869+K05197+K04960+K04603+K08041+K04365+K08048+K04634+K05208+K04959+K04604+K04371+K05858+K04850+K05210+K07827+K08014+K08050+K07836+K04368+K04498+K05209+K19662+K02677+K05211+K04369+K19663+K08845
Hedgehog signaling pathway - fly	35	43	0.575911	1	ko04341	5567;2019;339745;27148;8452;2932;348807;2868;1456;6500;1452;23291;2870;101927550;57154;6608;8454;5727;8945;51684;2869;120935;652;161635;53944;107133515;107984974;8405;64750;23335;1455;5566;102800317;1454;9978	K04345+K09319+K10523+K06228+K03869+K03083+K08291+K08958+K03094+K08957+K03362+K04678+K06226+K03347+K06225+K06229+K04662+K08960+K03868
Non-small cell lung cancer	85	105	0.578709	1	ko05223	5293;842;1870;110117499;8503;110117498;1647;4893;55103;83593;10000;238;6654;27436;7039;5894;5915;11334;11186;2272;5291;5290;153020;1950;5295;51426;728780;107986424;1871;6257;578;1026;2309;1956;100507500;1021;673;1029;10912;6256;1643;219539;572;595;220382;3845;1019;5925;6655;102723342;207;79968;5604;80213;5170;5579;83719;5595;107984834;5336;7157;10750;400581;2064;84514;6777;6776;6774;388403;5578;2…	K00922+K04399+K09389+K02649+K04402+K07828+K03099+K08015+K04456+K05119+K15420+K08774+K04366+K08528+K09850+K01522+K04357+K03511+K06620+K08525+K14021+K06625+K09408+K04361+K02091+K04365+K06621+K08524+K10140+K04371+K02158+K04503+K07827+K02089+K06618+K04368+K06276+K19662+K05859+K04451+K04364+K05083+K11224+K11223+K04692+K02677+K04369+K11218+K02159+K19663+K17454+K01116+K04411+K08845
Nucleotide excision repair	68	84	0.583557	1	ko03420	79180;6118;200185;267002;105374809;56655;2071;80303;105376939;7508;5984;5981;1161;1022;728340;653238;2966;902;57507;84547;404672;6119;5425;5982;79706;107984097;7507;5887;54107;5949;2074;267004;259217;2965;1643;1642;57804;10714;105369436;120406;120400;105369771;60314;5985;2967;5426;5983;54841;100533467;2073;8451;5427;4331;79968;23060;2072;6117;5886;2068;2067;3978;5424;116835;5111;9978;8450;2968;73…	K10840+K10739+K10847+K10841+K03506+K10843+K06634+K10838+K10755+K10754+K10570+K02202+K03142+K10845+K10740+K02328+K03504+K10839+K02326+K10609+K03141+K10140+K10610+K03505+K02324+K10756+K03143+K10846+K02325+K10842+K10848+K07466+K10844+K10849+K10747+K02327+K04802+K03868+K03144
Non-homologous end-joining	18	22	0.597102	1	ko03450	7520;79840;7518;10111;101927761;27434;5591;64421;105376432;108949267;9849;1791;27343;4361;729993;1762;2547;442459	K10885+K10980+K10886+K10866+K03513+K06642+K10887+K00977+K03512+K10865+K10884+K04799
Fat digestion and absorption	54	67	0.617691	1	ko04975	5322;64600;391013;22996;8613;338;64240;64241;4547;8611;10554;1208;29881;948;346606;729330;158219;19;1056;10555;84647;142910;8513;643414;5406;5407;5408;80168;84649;104326055;335;5319;949;400499;8399;100652777;105376749;100505915;105371103;105371098;105376753;105369182;105379464;101928215;101929894;2806;794;147011;125488;8612;91300;91304;107985532;50487	K01047+K11155+K01080+K14462+K05683+K05684+K14463+K13509+K14460+K14461+K06259+K14456+K05641+K12298+K14452+K14073+K14074+K14075+K14457+K11160+K08757+K13885+K14455
Protein export	25	31	0.634162	1	ko03060	6726;55830;29927;58477;7095;107986282;6731;60559;6728;11231;23480;83943;10952;3309;55176;196294;143570;9789;6734;5018;6729;6727;23478;6730;90701	K03109+K12946+K10956+K12272+K12275+K03108+K12948+K03105+K09540+K07342+K09648+K09481+K09490+K09647+K12947+K13431+K03217+K03106+K03104+K13280+K03107
Carbohydrate digestion and absorption	45	56	0.637554	1	ko04973	83756;6518;5293;80834;110117499;8503;110117498;391059;476;84852;477;480;844;481;10000;3099;10865;3938;776;5291;483;6476;6514;5290;5295;3101;346562;8972;93432;84159;80201;3098;486;102723342;207;197021;5579;482;2538;92579;84337;5296;208;478;6523	K04626+K08143+K00922+K04625+K02649+K01229+K01539+K01540+K04456+K00844+K04851+K01203+K07593+K19729+K12047+K01538+K19662+K01084+K14158
AMPK signaling pathway	173	215	0.639275	1	ko04152	5293;2475;100873935;164091;110117499;8503;110117498;5563;3953;5565;200186;148327;387597;51094;5208;5525;10000;10890;400960;101927750;55437;1385;53632;3667;51719;79781;5468;5210;105374021;286676;5523;5291;105374165;5290;100874095;5522;10891;23216;79966;105377621;890;5562;5295;3156;5515;5521;79616;5528;85315;6885;2309;51389;153918;84947;9586;948;1080;3952;64764;392843;6009;51422;5520;148;5516;1978;…	K00922+K07203+K07297+K02649+K07198+K05062+K07199+K16333+K09048+K11583+K19029+K11584+K04456+K07903+K04135+K17532+K05870+K07200+K16172+K08272+K00665+K08530+K19030+K07296+K04354+K07202+K18341+K00507+K06627+K00021+K04382+K04427+K09408+K07881+K09047+K06259+K05031+K05424+K07208+K07205+K07877+K11262+K03841+K07359+K07206+K00850+K01103+K11411+K04526+K04688+K08765+K04503+K03456+K00693+K17446+K05459+K01946+…
Fatty acid metabolism	81	101	0.652404	1	ko01212	51102;5538;64834;6342;1376;34;3030;3032;55289;33;2181;79781;54995;30;7871;201562;1962;8310;253017;79966;3033;79071;107986303;2180;83890;3295;23305;54898;100532746;9374;60481;6785;39;392843;22882;401494;84263;79746;9200;101928994;6319;83401;100505761;51703;36;1892;51144;3992;9415;1374;28970;38;100507560;84747;35;51495;107984714;9399;23205;83693;37;31;84073;101927510;51;2194;284001;10449;1528;10272…	K07512+K01074+K10247+K08764+K08766+K00249+K07515+K07509+K00232+K00255+K01897+K00665+K09458+K07513+K10251+K10703+K07514+K10258+K00507+K00022+K10203+K12405+K10205+K10244+K10249+K00626+K11262+K07511+K10248+K09478+K10224+K10226+K08765+K00248+K15013+K09479+K07508+K19524+K00645+K19523
Vitamin B6 metabolism	9	11	0.655158	1	ko00750	54497;316;107161151;101927795;29968;25938;55163;8566;57026	K00157+K00831+K00275+K00868+K07758
Monobactam biosynthesis	2	2	0.65833	1	ko00261	9061;9060	K13811
Polyketide sugar unit biosynthesis	2	2	0.65833	1	ko00523	23483;160897	K01710
Thyroid hormone synthesis	97	121	0.659363	1	ko04918	2882;5567;476;84852;8458;148327;477;480;844;481;83932;54221;7173;109;7849;4036;1386;1385;3708;111;348807;483;213;173;105377295;108;493869;2878;821;257202;3710;389434;105378077;64094;9586;107;286002;5172;64764;9601;2936;54212;114;105375761;105375760;7038;10488;2776;3309;7270;105379880;100506082;25758;90993;100507521;5331;220064;486;6653;3709;112;120935;7184;105370290;196883;2877;64093;7253;5330;40…	K00432+K04345+K01539+K15173+K09048+K01540+K08049+K00431+K08043+K09293+K06233+K04450+K05870+K04958+K08045+K16141+K14702+K08042+K08054+K04960+K17231+K10809+K09047+K08041+K09582+K00383+K08048+K04634+K09490+K15225+K04959+K05858+K01538+K08046+K09487+K08044+K04249+K17232+K19662+K08047+K10064+K10063+K04632+K02677+K20731+K14385+K19663+K09049
Malaria	52	65	0.663097	1	ko05144	11209;11223;7412;105371450;7059;2532;6403;3586;1378;1379;7042;6382;3553;2995;4615;4485;54106;101928376;3592;2993;100419170;7097;7060;101929215;7058;3569;445347;948;3082;4233;6383;975;143458;3606;3820;100528032;22914;4035;7043;7057;3683;6347;1440;5175;284021;3383;1311;7040;958;3689;959;102724562	K05460+K06527+K04659+K06574+K06496+K05443+K04011+K13376+K06257+K04519+K06576+K04729+K10161+K05406+K06575+K10159+K05405+K10785+K06259+K05099+K16336+K06508+K04550+K05482+K06543+K06728+K13377+K16857+K05718+K14624+K05423+K06471+K06490+K13375+K03160+K06464+K03161
Inositol phosphate metabolism	109	136	0.664493	1	ko00562	9651;57212;5293;3633;105378651;8394;5298;5287;3707;3631;3628;200576;84812;3635;64419;63924;152302;5333;22908;5291;23007;64747;5290;55300;729218;8821;9896;389432;8871;5294;100132923;100133172;9108;54928;650747;3612;105375634;8395;64768;138429;56623;5305;253430;9562;5728;51196;55361;22876;3632;5286;5331;9600;81622;3636;8898;7167;5288;89869;10024;23344;79837;9107;80127;4329;3705;9895;79038;5330;3706…	K19006+K00010+K00922+K01099+K00889+K19801+K00923+K00911+K01109+K01107+K00921+K05857+K03084+K18086+K01092+K21797+K13711+K20279+K22913+K15909+K21289+K18083+K15759+K03103+K10572+K13712+K20278+K00920+K00915+K01110+K05860+K21798+K01106+K05858+K00469+K18081+K01803+K05861+K00140+K00913+K01858+K00999+K05859+K18082+K00914+K01116+K00888+K01108
Oxytocin signaling pathway	225	280	0.664792	1	ko04921	105378606;81569;83442;5563;3725;84455;57685;5567;2773;4893;5565;4881;3765;5321;5997;779;4660;148709;57172;83932;6262;100130331;84288;9475;109;112267877;5500;805;5534;107985892;785;3760;101928103;53632;100996693;3708;5021;8536;5894;387;2771;11068;11070;9254;776;55799;100874237;111;100506826;4638;348807;84517;201853;952;5530;817;2982;2983;108;5562;345651;109729137;4208;814;815;375484;202181;340156;…	K04464+K05692+K16342+K07198+K04448+K02183+K04860+K04859+K04345+K04630+K07828+K07199+K12323+K05002+K18154+K04857+K12329+K08794+K08049+K04962+K17388+K08043+K06269+K06268+K04865+K04997+K04534+K07200+K00907+K04958+K04229+K04366+K04513+K04851+K08045+K01242+K04348+K04515+K12318+K12319+K08042+K04454+K05869+K17333+K04960+K06625+K08041+K04361+K04858+K21289+K13242+K08048+K12324+K04634+K04514+K07359+K04863+…
Glycosphingolipid biosynthesis - globo and isoglobo series	20	25	0.671917	1	ko00603	127550;151827;11162;3074;10690;6482;100499483;26301;6489;3073;6483;653677;105372431;2524;2523;140873;10317;4668;53947;2717	K20736+K12373+K01988+K03663+K00780+K00722+K03371+K03368+K00718+K03877+K01204+K01189
Valine, leucine and isoleucine biosynthesis	5	6	0.683309	1	ko00290	586;10993;113675;587;51171	K00826+K17989
Apoptosis - fly	83	104	0.688967	1	ko04214	9927;127731;91408;3725;57685;100506023;102724857;11221;142;57448;55622;100129434;27429;101928371;9451;101928403;841;666;102724231;10039;101927374;105374128;545;8626;201853;100885776;5602;1998;84709;4001;5601;101927353;222642;101926898;6885;4217;23118;9113;54205;1956;100507500;673;6788;5599;84458;840;79949;7189;219539;472;4013;3845;160492;10059;101928137;317;26524;143;1997;10038;60485;105370531;19…	K06030+K10798+K01527+K04448+K20216+K10586+K08669+K08860+K04398+K02561+K06640+K10149+K04440+K09428+K04727+K07611+K05770+K04427+K04426+K04404+K08791+K08738+K04361+K04365+K04412+K20015+K04397+K03175+K04371+K04728+K07827+K17065+K02084+K16686+K03262+K09848+K07870+K04431+K03386+K04725
Maturity onset diabetes of the young	31	39	0.69187	1	ko04950	5313;2494;344022;55571;731220;6514;3280;4825;222546;105375258;2645;168620;5078;3110;3174;3087;723961;51214;3630;5080;3375;6927;3651;3175;6928;9480;390874;3171;4821;3170;3172	K12406+K08027+K08030+K08026+K19521+K07593+K06054+K12407+K08040+K08032+K08025+K08037+K08024+K04526+K08031+K08039+K08036+K07594+K08034+K08038+K08029+K08035+K07292
Rap1 signaling pathway	313	390	0.699682	1	ko04015	5590;5293;1969;11209;11223;81569;5909;998;110117499;8503;110117498;199920;84455;23566;2773;1435;5906;260425;4893;4803;100505666;1945;1944;1942;9068;148709;83593;83932;57568;100130331;10000;84288;375189;109;25780;23683;805;5899;8502;11069;65059;117583;101928103;9855;5894;6769;1499;100129354;387;4485;2771;9223;105374010;111;101927123;22808;5291;5217;646903;5028;84517;5584;5290;2261;116449;201853;51…	K18952+K00922+K05103+K05460+K05692+K17700+K04393+K02649+K17698+K02183+K04294+K04630+K05453+K04353+K06112+K07828+K02582+K05462+K05466+K08015+K08049+K17702+K04456+K05759+K08043+K12362+K06070+K07835+K05690+K04351+K17704+K04237+K04534+K06082+K04366+K02105+K02583+K04513+K05631+K05098+K08045+K07831+K04270+K06069+K05094+K07361+K04363+K05091+K08018+K04357+K18497+K05450+K05449+K08042+K04358+K03914+K04432+…
Endocrine and other factor-regulated calcium reabsorption	66	83	0.705166	1	ko04961	5567;476;84852;477;480;844;481;51603;26052;51430;92703;83932;5745;348807;483;1173;1212;10590;2099;793;1211;2776;1759;399708;161;5331;486;7421;112;60314;120935;9365;624;5330;8766;105370892;100128285;80154;440299;388152;196968;115;5579;794;482;163;55316;1213;5578;166;1785;84337;5566;478;1175;160;3816;3817;5582;23236;5332;63908;2778;8218;56302;727751	K04345+K01539+K01540+K01528+K11824+K08049+K04585+K11826+K04645+K14757+K08550+K04644+K04634+K05858+K01538+K08539+K08046+K14756+K03916+K07904+K19662+K11825+K04632+K04646+K02677+K11827+K01325+K19663+K04974
B cell receptor signaling pathway	102	128	0.70894	1	ko04662	5293;110117499;8503;110117498;3725;8915;10451;4893;2213;55103;1380;10000;25780;6654;5534;107985892;284948;107985940;3635;5894;2932;5291;5290;153020;27071;5530;55024;4790;5295;105379080;375484;202181;4794;389432;84433;5879;5533;3551;4067;100302522;107987044;971;6850;105376204;7410;5532;29760;118788;1147;55280;975;219539;5970;3636;5777;3845;4792;6655;2353;102723342;207;102724977;105379208;107984786…	K00922+K02649+K04448+K07368+K05730+K07828+K12560+K03099+K04012+K04456+K12362+K06268+K07371+K06467+K03084+K04366+K03083+K12229+K04348+K12230+K02580+K17333+K05872+K15909+K07367+K04392+K07209+K05854+K06856+K06504+K05855+K04467+K06508+K04371+K04735+K05697+K07827+K04734+K04379+K04368+K19662+K06465+K05859+K04364+K06507+K07861+K07369+K04446+K04369+K02581+K06506+K17332+K07860+K07370+K07210
ErbB signaling pathway	138	173	0.716704	1	ko04012	5293;2475;100873935;110117499;8503;110117498;3725;388649;4893;90780;6464;55103;27;10000;107985725;6654;7039;8440;2066;103689911;5894;868;2932;4690;107986136;5291;5290;5062;2069;374;685;153020;5602;1950;817;2549;105377505;102467080;5295;9542;1839;815;5601;1026;816;1956;100507500;105375336;101928012;673;3084;1978;103352670;4609;5747;22844;53358;112268039;25;100132159;101929025;5599;818;10718;113746…	K00922+K07203+K02649+K04448+K04707+K07828+K06279+K03099+K08887+K04456+K08774+K19862+K05085+K04366+K22517+K03083+K07365+K04410+K09784+K09782+K09783+K04440+K04357+K04515+K09593+K05456+K08523+K06625+K04361+K04365+K05455+K07205+K04377+K05725+K17448+K06619+K05457+K17447+K04371+K02158+K04688+K04409+K06624+K07827+K05084+K05735+K17449+K04368+K05458+K19662+K05859+K04438+K04430+K04364+K05083+K11224+K11223+…
Collecting duct acid secretion	30	38	0.719835	1	ko04966	1187;1188;106479524;245973;90423;525;523;10723;8992;9296;50617;155066;526;760;245972;169200;528;107986904;9550;10312;23545;51382;527;9114;535;6521;495;102723617;529;534	K05018+K02148+K02150+K02147+K02145+K13627+K02153+K02151+K02154+K18245+K02146+K02152+K02149+K02155+K06573+K01542
Vascular smooth muscle contraction	195	244	0.720048	1	ko04270	5322;64600;391013;83442;1907;1579;284541;84455;5567;4881;9826;5321;779;3898;4660;148709;553;183;83932;84288;9475;109;112267877;5500;5581;805;400960;101927750;72;23190;10203;100996693;10267;3708;5894;6769;4336;387;5580;776;105374021;152405;111;100506826;4638;348807;185;105374165;10242;27094;105377621;1909;2982;2983;108;147;3779;340156;1906;3710;84947;2768;654231;10268;107;83698;4951;800;673;148;15…	K01047+K16342+K16367+K07425+K02183+K04345+K12323+K12331+K04857+K12327+K12329+K12313+K04227+K09821+K08049+K17388+K08043+K06269+K18050+K04135+K12315+K04577+K00907+K08447+K04958+K04366+K06068+K18052+K12330+K04513+K04851+K08045+K04166+K04938+K04939+K04197+K12318+K12319+K08042+K04136+K04937+K16366+K04960+K04346+K08449+K08041+K04365+K05274+K08048+K12324+K04634+K04514+K07376+K04936+K12333+K12337+K12332+…
Starch and sucrose metabolism	37	47	0.736998	1	ko00500	5236;178;7360;3099;10865;2632;2992;6476;57733;55276;3101;5169;5167;105375258;2645;8972;93432;57462;84159;80201;3098;5837;283209;11181;2998;5836;2595;2538;92579;55036;2548;57045;84167;2821;2997;5834;8908	K01835+K01196+K00963+K00844+K00700+K00750+K01203+K05350+K15779+K01513+K12407+K12047+K01187+K00688+K11809+K01194+K00693+K12317+K01084+K12316+K01810
Pentose phosphate pathway	33	42	0.741403	1	ko00030	9563;5226;5236;64080;100302650;22934;6120;132158;7086;55276;414328;101928099;8789;2203;5214;6888;51071;5213;107984546;226;5636;230;5635;57045;100507551;25796;2821;5211;5634;5631;8277;8266;2539	K13937+K00033+K01835+K00852+K01807+K01783+K11529+K00615+K15779+K00851+K03841+K00850+K00616+K01619+K01623+K00948+K01810+K01057+K00036
DNA replication	48	61	0.749442	1	ko03030	6118;246243;105374809;56655;4175;101930420;107984021;4171;107986126;5984;5981;22902;81037;94081;4172;5558;6119;5425;5982;4176;79706;6742;4173;105376139;54107;55680;1763;23649;57804;10714;120406;120400;60314;5557;5985;5426;5983;79621;5427;6117;440416;10535;1762;3978;5424;5111;4174;5422	K10739+K03469+K03506+K02542+K02685+K02540+K10755+K10754+K10742+K10743+K02541+K10740+K02328+K02210+K03504+K03111+K02212+K02326+K02321+K03505+K02324+K02684+K10756+K10744+K02325+K07466+K04799+K10747+K02327+K04802+K02209+K02320
Apoptosis - multiple species	44	56	0.752448	1	ko04215	842;441925;57448;55622;27429;10018;841;666;100129354;5602;836;5601;578;54205;105376491;5599;105378308;840;79949;8772;105369436;330;329;7132;317;56616;8678;4804;100288866;101927688;5414;284083;332;5366;596;102724427;126248;27113;581;598;103021294;79444;637;331	K04399+K08334+K10586+K08669+K16341+K04398+K02561+K02583+K04440+K02187+K14021+K08738+K04726+K04397+K02373+K16060+K03158+K02084+K10522+K16943+K08731+K10131+K02161+K10132+K02159+K04570+K16061+K04725
Chronic myeloid leukemia	143	180	0.754617	1	ko05220	100288175;105378948;112267874;5293;1870;3065;110117499;8503;110117498;1647;388649;4893;90780;6464;55103;7042;10000;107985725;6654;103689911;5894;7048;5291;2122;5290;1487;285463;153020;4790;105377505;102467080;5295;51426;728780;107986424;1871;578;1026;3066;105375336;1021;101928012;673;3551;103352670;4609;1029;53358;10912;112268039;7046;25;100132159;101929025;1147;55280;1488;113746;1643;219539;572;…	K07293+K00922+K09389+K06067+K02649+K04402+K04707+K07828+K06279+K03099+K13376+K04456+K04366+K04388+K04462+K04496+K02580+K03511+K06620+K14021+K06625+K02091+K04365+K07209+K04377+K06621+K17448+K04674+K06619+K04467+K17447+K10140+K04371+K02158+K04735+K04503+K08091+K06624+K07827+K02089+K06643+K08878+K06618+K04734+K13377+K17449+K04368+K04438+K04451+K04364+K11224+K11223+K04501+K04369+K13375+K02159+K04570+…
Thyroid hormone signaling pathway	175	220	0.758744	1	ko04919	5293;2475;100873935;842;81569;54361;6548;3065;6513;110117499;8503;110117498;1733;5567;391059;4893;476;84852;4853;101929796;388677;105371254;100996763;100996717;105371403;22889;477;480;844;481;57795;339479;148709;5208;100130331;10000;8648;54980;3685;6772;84812;92737;25992;5894;348825;8850;7068;5333;1499;2932;348807;5291;483;205428;116931;84517;5290;55689;6691;345651;5295;8841;4855;6257;10231;11724…	K00922+K07203+K04399+K05692+K00408+K05742+K06067+K07299+K02649+K01562+K04345+K02599+K07828+K01539+K20994+K01540+K15164+K19029+K04456+K09101+K06487+K11220+K05857+K04366+K04650+K06062+K08362+K02105+K03083+K15162+K15144+K11404+K20996+K08525+K17903+K08187+K05852+K08550+K07208+K09183+K11255+K15143+K04377+K15170+K08524+K05860+K04371+K05858+K02158+K04503+K15133+K01538+K05861+K08747+K07827+K06643+K07201+…
Glycosaminoglycan biosynthesis - chondroitin sulfate / dermatan sulfate	21	27	0.764026	1	ko00532	79586;166012;337876;11285;221294;29940;10090;54480;55790;55454;9469;51363;26229;50515;113189;105371026;22856;64131;23302;64132;56548	K00747+K07779+K13499+K00733+K01794+K03193+K03419+K00746+K01020+K08106+K10158+K01017+K08105+K00771+K04743
Serotonergic synapse	138	174	0.765903	1	ko04726	2782;3362;3352;83442;260293;1573;55970;5567;2787;2773;4893;3765;5321;779;2786;3760;101928103;3357;3708;5894;2771;776;3355;111;348807;7220;59345;170572;106478970;285242;201853;2560;836;3781;3360;2561;3710;3354;116843;1644;100129427;2770;2792;2791;2783;3751;673;100128264;3361;6570;2776;2790;5742;5082;774;240;3363;1562;1557;1559;6571;7166;25758;219539;2785;5331;9177;3359;3762;775;107984539;2784;8346…	K04536+K04162+K04153+K16342+K07428+K07418+K04347+K04345+K04542+K04630+K07828+K05002+K04857+K04541+K04997+K04534+K04157+K04958+K04366+K04851+K08045+K04964+K04538+K04819+K05181+K02187+K04943+K04160+K04960+K08155+K01593+K04548+K04546+K04537+K04892+K04365+K04161+K04634+K04545+K00509+K04849+K00461+K04163+K07413+K17719+K17721+K00502+K04959+K04371+K04540+K05858+K04999+K04850+K07825+K07827+K08014+K07826+…
Retinol metabolism	82	104	0.769325	1	ko00830	9249;1579;284541;22996;6121;54497;56603;54884;339761;10170;316;107161151;101927795;54576;54575;54600;54577;54578;54579;54657;54659;54658;4336;7367;7364;7363;10941;574537;345275;51170;128;100507053;127;130;131;9227;439936;167127;340069;64577;1577;100861540;1551;1576;442388;105375849;157506;158219;216;23196;340665;1592;1562;1557;1559;283314;100528022;5959;8630;121214;8608;10901;317749;728635;25938;…	K11146+K07425+K11155+K11158+K00157+K12664+K09516+K17951+K11149+K00699+K12665+K15734+K00121+K13951+K13980+K13952+K00678+K07249+K17690+K17691+K17689+K11151+K07437+K07413+K17719+K00061+K13369+K11154+K11147+K11152+K11153+K07408+K07409+K00515+K11150+K17709+K07420+K11157+K11156
Amino sugar and nucleotide sugar metabolism	62	79	0.776924	1	ko00520	646262;2582;606495;5236;8790;27159;105378904;6675;80896;51706;1118;7360;2673;55577;3099;10865;80146;29926;29995;105377641;29925;151827;55276;7358;132789;3074;10007;3101;9945;2762;8418;5238;51167;105375258;2645;11160;7264;2592;10020;54187;91373;84159;80201;3098;10613;51700;55907;83468;64841;3073;4351;51005;5373;197258;2584;57045;2821;140838;81572;5372;1727;5973	K00012+K01784+K00326+K01835+K00976+K01183+K00972+K01639+K00963+K00820+K00884+K00844+K08678+K00966+K01787+K12373+K15779+K02564+K01711+K08080+K01836+K12407+K17497+K02377+K00965+K12409+K05304+K21749+K13648+K00621+K01809+K01443+K05305+K00849+K01810+K01097
2-Oxocarboxylic acid metabolism	27	35	0.79851	1	ko01210	107985803;3417;100526760;95;152217;51166;137362;48;2805;390110;84680;586;1431;3419;3418;105370966;283870;84706;2806;794;162417;587;51171;3420;26205;50;3421	K00030+K00031+K14677+K00825+K14454+K01681+K00814+K00826+K01647+K14455+K11067
Ascorbate and aldarate metabolism	27	35	0.79851	1	ko00053	646262;223;54576;54575;54600;54577;54578;54579;54657;54659;54658;7358;7367;7364;7363;10941;574537;167127;501;64577;219;9600;217;224;126133;55586;7366	K00012+K00149+K00699+K14085+K00128+K00469
Oxidative phosphorylation	131	166	0.799651	1	ko00190	1953;6390;4725;533;7388;30836;515;375033;4720;6391;107985232;106479524;245973;9167;90423;525;4719;4705;523;10063;4710;4711;727956;440993;255812;220729;23231;170712;27068;4717;6389;728609;4726;4724;1350;84466;4695;8992;51149;107986513;1347;153918;84947;4697;9551;4698;9296;50617;4708;155066;526;51606;51101;245972;169200;7381;1345;528;107986904;1537;4712;9550;4702;254956;509;5464;1355;4714;64077;135…	K02258+K00235+K03938+K03661+K00416+K03942+K02127+K03935+K00236+K03883+K02148+K02270+K02150+K02147+K03934+K03954+K02145+K02260+K03960+K03961+K00234+K03881+K02271+K01507+K03967+K03939+K03937+K02272+K03946+K02153+K02137+K02126+K11726+K03948+K02130+K03949+K02151+K02154+K03958+K02144+K02146+K00417+K02268+K00413+K03962+K02152+K03952+K02136+K02259+K03964+K11725+K02273+K03941+K03968+K00237+K02140+K03953+…
C5-Branched dibasic acid metabolism	1	1	0.811379	1	ko00660	730249	K17724
D-Arginine and D-ornithine metabolism	1	1	0.811379	1	ko00472	1610	K00273
Lysine biosynthesis	1	1	0.811379	1	ko00300	51166	K00825
Penicillin and cephalosporin biosynthesis	1	1	0.811379	1	ko00311	1610	K00273
Pentose and glucuronate interconversions	52	67	0.816578	1	ko00040	646262;10327;7360;6120;54576;54575;54600;54577;54578;54579;54657;54659;54658;9942;105374396;7358;7367;7364;7363;10941;574537;728411;167127;653188;11039;11042;653080;100049076;102724855;100133050;387036;375513;106660613;729920;2990;231;57016;441282;105375587;105369486;107984467;51084;9365;160897;653381;6652;105370892;51181;105372269;27294;7366;102725009	K00012+K00002+K00963+K01783+K00699+K00854+K00011+K01195+K21031+K13247+K14756+K00008+K03331+K00078
Fc epsilon RI signaling pathway	98	125	0.81703	1	ko04664	5293;83442;110117499;8503;110117498;10451;4893;2207;84824;55103;5321;10000;6654;3635;5894;5291;5290;116449;153020;5602;5295;51015;105379174;1437;3567;3596;3565;3937;5601;1432;5603;2534;105377945;5879;4067;107987044;6850;7410;240;5599;219539;2206;9846;3845;241;6655;102723342;207;102724977;105379208;107984786;8681;100137049;101928388;123745;283748;255189;5604;5170;83985;27040;83719;5595;107984834;5…	K00922+K16342+K02649+K05730+K07828+K07983+K08089+K03099+K04456+K03084+K04366+K07361+K04440+K04432+K04736+K05427+K05428+K05435+K05430+K04441+K05703+K04392+K05854+K06856+K05855+K00461+K04371+K08090+K08091+K07827+K20735+K04368+K06276+K07362+K05859+K04430+K04364+K02677+K04433+K07861+K04369+K04431+K01116+K07860+K07370
Glyoxylate and dicarboxylate metabolism	37	48	0.819038	1	ko00630	51179;2752;4190;84693;130752;189;275;132158;5096;153020;255426;4594;51557;39;4191;1738;2731;48;9380;221002;112817;847;38;1431;11247;6472;5095;283871;2653;6470;125061;23255;54363;84532;55902;140710;50	K11517+K01915+K00025+K05606+K00830+K00605+K11529+K01966+K03781+K01847+K00626+K00026+K00382+K00281+K01681+K00049+K18123+K01647+K00600+K01965+K19269+K02437+K01432+K01895
Amphetamine addiction	90	115	0.819848	1	ko05031	3725;84455;5567;148327;84288;112267877;5500;805;5534;107985892;107985820;1386;1385;776;111;348807;5530;817;2891;6531;814;1657;815;2890;1812;116843;654231;9586;816;1644;100129427;83698;6804;4951;64764;6570;5533;23237;10488;116443;2902;23411;5532;818;6571;7054;90993;51475;2893;775;107984539;2904;105369668;120935;5501;9478;9240;2353;801;23312;91860;2903;5579;84152;124989;55316;5578;2905;388428;11644…	K04448+K02183+K04345+K09048+K06269+K06268+K05212+K04450+K05870+K04851+K08045+K04348+K04515+K05198+K05036+K05869+K05197+K04144+K08155+K09047+K01593+K04560+K15867+K05213+K05208+K11411+K00501+K05200+K04850+K05210+K04379+K05209+K19662+K15494+K04632+K02677+K05211+K05214+K09029+K19663+K15840+K00274+K05199+K09049
Folate biosynthesis	48	62	0.820853	1	ko00790	249;54996;64757;151393;6697;205327;250;200895;105374013;112267887;152078;5860;645104;105374396;4338;1719;84105;4337;84816;231;57016;441282;8836;51115;2356;389932;1646;8644;1109;5092;7054;7166;105369486;5805;121278;107984467;5053;105370290;160897;51562;2643;10243;55177;9325;101927809;55034;105369197;100133286	K01077+K15631+K15376+K00072+K00079+K00287+K01495+K01737+K00357+K00011+K03635+K01724+K20967+K01307+K01930+K04119+K00501+K00502+K00500
Osteoclast differentiation	159	202	0.835578	1	ko04380	5293;3932;110117499;8503;110117498;3725;55225;3716;1435;1513;2212;2214;2213;4688;7042;10000;2355;5534;107985892;284948;3554;2274;3552;3553;6772;1385;5468;7048;51517;4286;5291;101928376;5290;116449;7006;5602;5530;4790;5295;814;1436;3937;285590;8878;5601;1432;5603;6885;9457;2534;105377945;3459;23118;5879;654816;653361;654817;799;5533;3551;4982;6850;7046;7186;105376486;5599;5532;29760;1147;55280;479…	K00922+K05856+K02649+K04448+K11219+K11217+K05453+K01371+K06472+K06463+K16824+K12560+K08010+K13376+K04456+K09030+K06268+K07371+K04386+K14380+K04383+K04519+K11220+K05870+K08530+K04388+K07364+K09455+K05131+K07361+K04440+K04348+K02580+K05869+K05090+K08011+K14381+K04441+K04427+K05703+K05132+K04404+K04392+K04576+K07209+K05148+K05855+K04674+K03173+K05473+K04467+K04469+K03175+K09438+K04371+K04735+K04502+…
Platinum drug resistance	88	113	0.843625	1	ko01524	5293;842;110117499;8503;110117498;2948;2947;200185;4259;356;10000;4436;2956;841;7155;4292;5291;5290;4258;836;5295;107986424;1719;4437;57507;578;1026;5429;2939;2941;5980;4217;54205;1029;7507;1317;105376491;105378308;355;1244;9446;119391;219539;572;2950;8772;105369436;330;329;472;4257;4193;317;540;102723342;207;23060;348094;5170;83719;5595;107984834;7157;2064;7153;672;388403;332;5366;596;5296;10272…	K00922+K04399+K02649+K00799+K10847+K04389+K04456+K08735+K08737+K04398+K03164+K08734+K02187+K14686+K08736+K14021+K06625+K03509+K02350+K04426+K08738+K06621+K04726+K04390+K05666+K04371+K02158+K02373+K16060+K04728+K06643+K02084+K17686+K06276+K04451+K05083+K10605+K08731+K10131+K02161+K10849+K10132+K02159+K04570+K04725
MicroRNAs in cancer	204	259	0.855442	1	ko05206	105378606;2475;100873935;339505;1870;3925;105378823;391059;4893;4853;101929796;388677;105371254;100996763;100996717;105371403;4170;90780;6464;22889;63923;7143;55103;4194;85414;7042;89780;1788;6654;5581;54980;84865;10018;9839;2744;659;3667;92737;25992;5894;105377021;131405;6769;993;387;11334;11186;205428;8626;2261;5156;6691;153020;115265;4790;55714;836;324;645121;995;57451;221710;1871;7148;4855;57…	K04464+K07203+K11430+K09389+K04381+K12886+K02599+K07828+K20994+K02539+K06279+K06252+K03099+K10127+K15379+K13376+K00312+K17398+K18050+K16865+K16341+K09299+K01425+K04671+K16172+K04366+K12035+K06645+K04513+K09850+K10149+K05094+K04363+K08270+K02580+K02187+K02085+K10145+K05867+K17399+K06620+K20996+K14021+K06625+K04702+K05448+K08007+K04359+K04361+K05658+K02091+K05099+K02329+K07209+K07996+K06626+K17442+…
Renin-angiotensin system	21	28	0.857652	1	ko04614	5972;183;185;1359;4311;84223;2028;57486;101929747;4012;5550;5547;290;1636;7064;3816;3817;5476;3730;59272;10159	K01380+K09821+K04166+K08780+K01389+K19514+K11141+K01393+K01257+K01322+K01285+K11140+K01283+K01392+K01325+K13289+K09708
Renin secretion	94	121	0.861351	1	ko04924	64129;1907;84455;5567;9635;1179;22802;9629;2773;4881;779;134;5972;183;84288;805;5534;107985892;5136;1385;3708;2771;776;111;348807;185;5593;5530;1909;2982;2983;5734;154;1906;3710;27283;135138;654231;358;117;5137;83698;2770;4951;1508;5533;442421;2776;5532;3778;153;5140;25758;5331;51475;2977;775;107984539;5139;3709;112;5153;120935;9478;84876;2974;647166;5732;9240;801;5330;91860;124989;55316;1636;375…	K01363+K16367+K02183+K04345+K05028+K05027+K05030+K04630+K12323+K04857+K04265+K01380+K09821+K06268+K13755+K05870+K04958+K04851+K08045+K04166+K19477+K04348+K04197+K12318+K12319+K04261+K04142+K16366+K04960+K09864+K04587+K04634+K04936+K04141+K13296+K04959+K05858+K04850+K19021+K08046+K16056+K04259+K04632+K01283+K04996+K05262+K05227+K04853
Synthesis and degradation of ketone bodies	11	15	0.863899	1	ko00072	3155;257068;622;56898;345557;5019;3157;54511;39;38;55344	K01640+K01027+K00019+K01641+K00626
Hypertrophic cardiomyopathy (HCM)	143	183	0.870815	1	ko05410	81569;127294;5563;57685;343263;8515;105371254;5565;105371223;7170;4000;127670;779;91156;7139;148709;4608;7042;183;6262;100130331;1838;785;3694;3655;100506866;7273;285025;91404;3676;3685;391475;53632;1674;3680;1605;11068;11070;9254;7134;776;55799;100874237;54847;3693;84517;64778;6443;105377621;5562;3672;3673;345651;102724810;644100;6444;1906;101927293;7402;107986528;60;3696;3569;781;8910;100134713…	K05692+K12314+K12567+K07198+K04860+K04859+K12568+K06586+K06588+K07199+K09290+K12641+K04857+K12045+K13376+K09821+K04962+K10366+K04865+K06589+K06485+K06483+K06487+K07200+K07610+K06585+K06265+K05865+K04851+K12566+K06480+K06481+K12563+K16366+K06591+K05405+K04858+K12565+K10374+K06476+K06584+K04863+K05719+K04861+K04850+K04864+K06590+K06484+K06583+K05459+K10351+K12564+K13377+K04867+K10373+K06587+K04868+…
Cutin, suberine and wax biosynthesis	5	7	0.871004	1	ko00073	440905;84188;55297;55711;100506606	K13356
Non-alcoholic fatty liver disease (NAFLD)	162	207	0.874304	1	ko04932	5293;6390;998;164091;4725;110117499;8503;110117498;7388;5563;3725;3953;30836;5565;3570;5313;4720;6391;356;51094;10000;9167;400960;101928371;9451;101928403;10018;3552;3553;841;4719;53632;3667;4705;2932;4710;5291;5290;4711;100874095;727956;440993;255812;220729;170712;5602;4790;4717;836;6389;728609;4726;112267947;5562;4724;5295;1350;724102;4695;5601;85315;1347;4217;153918;5879;4697;3569;54205;26608;…	K00922+K00235+K04393+K07297+K03938+K02649+K00416+K07198+K04448+K05062+K03942+K07199+K05055+K12406+K03935+K00236+K04389+K04456+K02270+K05632+K08860+K16341+K04383+K04519+K04398+K03934+K07200+K16172+K03954+K03083+K03960+K03961+K07296+K00234+K02271+K04440+K02580+K03967+K02187+K03939+K03937+K02272+K03946+K04426+K04392+K03948+K05405+K08738+K09113+K03949+K05424+K03958+K07209+K00417+K02268+K00413+K03962+…
Phosphatidylinositol signaling system	160	205	0.888248	1	ko04070	5293;3633;105378651;110117499;8503;110117498;84455;8394;5298;5287;3707;84288;805;3631;3628;200576;84812;3635;8527;3708;64419;63924;152302;5333;22908;51447;9807;5291;64747;5290;1608;106480738;1609;259282;55300;1040;729218;8821;5295;23262;3710;117283;101927189;389432;8871;654231;1607;83698;4951;104355291;101928861;9162;100132923;100133172;9108;54928;650747;3612;55529;8395;64768;100506119;56623;1001…	K00922+K01099+K02649+K02183+K00889+K19801+K00923+K00911+K01109+K01107+K00921+K05857+K03084+K00901+K04958+K18086+K01092+K21797+K07756+K13024+K13711+K00981+K20279+K04960+K15909+K18083+K15759+K13084+K10572+K20278+K00920+K00915+K01110+K05860+K21798+K01106+K04959+K05858+K18081+K05861+K00913+K19662+K00999+K05859+K18082+K02677+K00914+K19663+K01116+K00888+K01108
Glucagon signaling pathway	129	166	0.88938	1	ko04922	6513;5563;84455;5567;5565;200186;148327;10000;84288;805;57223;5534;107985892;2641;1386;1385;53632;3708;5162;348807;6514;93621;10891;5530;817;108;5562;815;3710;654231;9586;5224;105375258;2645;816;5260;83698;4951;64764;51422;5533;22882;10488;2776;23411;101928994;5532;818;644215;5223;100505761;5140;3939;3948;160287;25758;90993;5331;5837;51475;1374;220064;28970;23235;2998;3945;3709;5571;100132594;120…	K07299+K07198+K02183+K04345+K07199+K16333+K09048+K04456+K17491+K06268+K05259+K04450+K05870+K07200+K04958+K00162+K07593+K07190+K07202+K04348+K04515+K08042+K04960+K09047+K01834+K12407+K00871+K11262+K04634+K11411+K13296+K00016+K04959+K05858+K00688+K08765+K16311+K00693+K01946+K07201+K00873+K04498+K15423+K01084+K04632+K04583+K11434+K19524+K19008+K07294+K19523+K00161+K19028+K01596
Arrhythmogenic right ventricular cardiomyopathy (ARVC)	144	185	0.891965	1	ko05412	81569;10691;9204;57685;8515;105371254;105371223;4000;127670;779;148709;101927143;88;6262;100130331;386597;1838;54980;1496;83439;10618;785;3694;3655;3676;3685;391475;1674;3680;1499;1605;11068;11070;9254;776;55799;100874237;54847;3693;84517;100129931;285550;55286;6443;105377621;51176;641518;101927613;3672;3673;345651;102724810;644100;6932;1495;6444;63920;1832;101927293;2697;7402;107986528;60;3696;7…	K05692+K12642+K10381+K04860+K04859+K06586+K06588+K12641+K04857+K21073+K04962+K10366+K05691+K04490+K04865+K06589+K06485+K06483+K06487+K07610+K06585+K02105+K06265+K04851+K12566+K04492+K06480+K06481+K02620+K12563+K07372+K06591+K04858+K12565+K06476+K06584+K04863+K05719+K07597+K04491+K04861+K04850+K04864+K06590+K06484+K06583+K12564+K04867+K06587+K04868+K04862+K10056+K06493+K06482+K04870+K04869+K04866+…
Alanine, aspartate and glutamate metabolism	50	66	0.896247	1	ko00250	8659;284716;2752;159;790;2673;442028;2571;2744;1373;189;56954;5471;64902;9945;7915;51557;8528;435;107986827;440;137362;389652;644316;445;2572;414212;2746;2805;390110;84680;2346;219595;57494;27165;122622;18;23042;84706;2806;794;443;259307;101927615;158;8225;105379274;101927088;102723393;102724985	K00294+K18311+K01915+K01939+K11540+K00820+K01953+K01580+K01425+K01948+K00830+K13566+K00764+K00827+K00139+K00272+K01755+K14454+K01940+K00261+K00814+K14592+K18310+K13524+K14455+K01437+K03334+K01756
Arachidonic acid metabolism	105	136	0.898495	1	ko00590	5322;64600;391013;83442;1579;284541;2882;1573;5321;151056;645367;90499;205327;57110;27306;101929595;113612;493869;2878;257202;6916;2053;729330;100289137;195827;5742;5082;80142;9536;3933;29991;102723971;158062;389812;5730;401562;389932;1646;8644;1109;240;84647;1562;1557;1559;1571;117245;5920;54979;11145;10728;4048;5319;2877;8681;100137049;101928388;123745;283748;255189;8399;100652777;105376749;100…	K01047+K16342+K07425+K00432+K07418+K14621+K18592+K17726+K00079+K16817+K04097+K07422+K01832+K08726+K15717+K00509+K05309+K15729+K01830+K04119+K00461+K07413+K17719+K17721+K07415+K15730+K01254+K00460+K00458+K08022+K08021+K17728+K17709+K01831+K00084+K16343
Butanoate metabolism	46	61	0.901494	1	ko00650	3155;3030;2571;257068;1962;622;56898;3033;345557;5019;3157;729522;7915;54511;39;79746;2572;107984257;142827;1892;38;341392;84747;35;65985;378707;105378179;79944;101928075;18;642778;23042;100288332;54988;348158;116285;6296;112268174;728734;100507607;728888;100130418;55344;101928578;102724985;102724993	K01640+K07515+K01580+K01027+K07514+K00019+K00022+K01641+K01907+K00139+K00626+K07511+K01896+K00248+K00109+K13524
Phenylalanine metabolism	25	34	0.907699	1	ko00360	64577;1644;100129427;137362;2805;390110;84680;10249;222;221;5053;3242;105370035;220;2806;794;100132529;6898;218;314;8639;259307;286464;4128;4129	K00129+K01593+K14454+K00815+K00628+K00500+K00457+K14455+K00276+K03334+K00274
Alzheimer's disease	215	275	0.907718	1	ko05010	842;6390;553115;4725;7388;84455;30836;515;51107;23385;4720;6391;22926;779;824;5664;84288;285148;6868;9167;805;57142;105374744;5534;107985892;101928371;9451;101928403;3553;107985820;841;4719;4705;3708;9852;776;131177;2932;4710;4311;4711;727956;440993;255812;220729;170712;105377310;6622;5530;4717;836;6389;728609;4726;4724;1350;1657;4695;6620;51149;107986513;3710;1347;153918;654231;4697;54205;83698;…	K04399+K00235+K01367+K03938+K00416+K02183+K03942+K02127+K06172+K06171+K03935+K00236+K09054+K04857+K03853+K04522+K06059+K02270+K20720+K04741+K06268+K08860+K04519+K05212+K04398+K03934+K03954+K04958+K04851+K07747+K03083+K03960+K01389+K03961+K00234+K02271+K04528+K04348+K03967+K02187+K03939+K03937+K02272+K03946+K02137+K02126+K04960+K03948+K08738+K03949+K03958+K05853+K02090+K01059+K00417+K02268+K00413+…
Longevity regulating pathway - worm	121	157	0.917998	1	ko04212	653635;102723897;5293;2475;100873935;127731;57685;100506023;102724857;142;10000;10971;57223;100129434;375260;440905;4780;3329;3667;7428;6304;102724231;10039;101927374;105374128;5291;5290;201853;100885776;153020;79966;5602;3313;10915;255426;5601;1432;5603;116138;101926898;2729;2309;6648;51622;221960;889;7534;3297;100287171;51322;221002;100287932;5599;100652748;23411;5728;6319;256536;84188;847;8378…	K18461+K00922+K07203+K10798+K04456+K16197+K17491+K13356+K05638+K04077+K16172+K03871+K19774+K03781+K00507+K04440+K04043+K12824+K04441+K14966+K11204+K09408+K04564+K08269+K17705+K09414+K17794+K11411+K01110+K04688+K08341+K18463+K08268+K14739+K19765+K19770+K04433+K01358+K04527+K13113+K08035
Steroid hormone biosynthesis	80	105	0.9195	1	ko00140	105378756;51478;3290;80342;6716;54576;54575;54600;54577;54578;54579;54657;54659;54658;7871;79644;7367;7364;7363;10941;574537;6783;255520;6715;167127;7923;3262;1577;100861540;1551;1576;6718;105379752;9420;1584;1585;3293;399708;389932;1646;8644;340811;1109;158160;1562;1557;401647;1586;1571;51144;220074;101928813;55531;105369576;8630;121214;101929634;1588;1583;1543;1544;101927009;105371120;3291;3294…	K01015+K13373+K15680+K12344+K00699+K10251+K12345+K01016+K13370+K12343+K17690+K17691+K17689+K00251+K07430+K00497+K07433+K10207+K04119+K00212+K00037+K07413+K00512+K07415+K00545+K13369+K07434+K00498+K07408+K07409+K00071+K13368+K22970+K00044+K01131
Nicotine addiction	65	86	0.923839	1	ko05033	2563;448834;1141;107985820;200959;2565;2555;2560;2891;101929895;1657;2890;2561;2554;2566;2568;2569;2570;107986669;155435;8973;116443;2902;774;8028;57084;2893;50865;2904;105369668;107984473;22822;246213;101928841;2562;2558;2567;89832;1139;23312;283870;2903;100288072;112476;8996;4302;2905;116444;9592;773;10848;284355;107984140;2906;57030;55011;85364;63941;101410538;1137;2892;2564;105373369;2556;558…	K05184+K05185+K04813+K05212+K05190+K05186+K05175+K05181+K05198+K05197+K05189+K04808+K05213+K05208+K04849+K12302+K05200+K05210+K04809+K04344+K05209+K05211+K05214+K04806+K05199+K05192
Jak-STAT signaling pathway	180	232	0.927323	1	ko04630	100288175;105378948;112267874;5293;2475;100873935;58985;163702;1441;4352;110117499;8503;110117498;55225;3716;3953;149233;3595;200035;10401;4170;3570;55103;3586;29949;50604;11009;10000;54497;6654;9655;101927750;10254;6772;105373805;6775;316;107161151;101927795;3568;5894;1154;53833;5291;105374165;101928376;3592;100128164;5290;7066;5156;153020;1950;3558;59067;100996941;3600;105374723;5618;3575;3977;…	K07293+K00922+K07203+K05138+K05140+K05061+K05082+K02649+K11219+K11217+K05062+K05065+K05064+K16064+K02539+K05055+K03099+K05443+K05444+K22667+K22668+K04456+K00157+K04698+K05066+K04705+K11220+K11222+K05067+K04366+K04701+K05137+K05131+K05406+K14365+K06854+K04363+K04357+K05429+K05434+K05433+K05081+K05072+K05058+K05057+K05080+K05060+K05436+K04736+K05427+K05428+K05435+K05430+K05425+K06625+K04702+K10152+…
Mismatch repair	47	63	0.927387	1	ko03430	6118;100129924;9156;105374449;4436;2956;105373537;4292;5984;5981;1719;4437;728342;100507194;5395;441194;6119;5425;5382;100101440;5982;5383;5380;5387;100132832;5379;79706;6742;107986942;101927234;79026;57804;10714;100874249;60314;5985;5983;27030;113146;100529067;6117;100505591;105371998;3978;5424;5111;101927821	K10739+K10858+K10746+K08735+K08737+K08734+K10755+K10754+K08736+K10740+K02328+K03504+K03111+K03505+K10756+K08739+K07466+K10747+K02327+K04802
Primary bile acid biosynthesis	20	28	0.933791	1	ko00120	6342;1593;8309;23600;3295;51302;6718;9420;570;84263;340811;1109;9023;10858;9399;80270;105372485;10998;105372578;10005	K08764+K00488+K10214+K01796+K12405+K07439+K00251+K07430+K00659+K00037+K10223+K07440+K12408+K08748+K11992
Metabolic pathways	1829	2287	0.935582	1	ko01100	65220;9651;1953;57212;90326;2023;9563;5293;64802;116362;5226;6723;4524;9249;79814;6390;8659;5322;64600;391013;978;1650;249;646262;2582;3155;57134;5051;101928216;2134;101928303;83442;55650;51102;149086;55108;204;113451;127550;79830;3633;105378651;105378653;4725;84618;54802;5538;1503;284716;79717;64834;100132774;6487;533;8704;7389;57643;10327;55624;7388;1579;284541;51727;22996;55268;6342;54987;1718…	K00858+K19006+K02258+K00010+K13485+K01689+K13937+K00922+K06210+K00033+K00797+K00297+K11146+K01480+K00235+K00294+K01047+K01489+K12670+K01077+K00012+K01784+K01640+K01230+K01062+K02368+K04487+K16342+K07542+K07512+K01581+K00451+K00939+K01583+K20736+K00106+K01099+K01557+K03938+K01081+K00791+K01074+K01937+K18311+K01922+K10247+K00781+K03661+K07967+K01599+K01231+K00002+K09666+K00416+K07425+K13800+K11155+…
PPAR signaling pathway	92	121	0.936593	1	ko03320	2170;1579;284541;6342;1376;34;574406;8682;336;100169989;55289;1622;33;105373878;1593;2181;5468;30;8309;89876;1962;100874095;8310;79966;2180;8470;83890;28965;23305;2172;6257;5467;948;220832;4023;10174;646480;2167;646486;123;364;375719;112267859;84263;10999;6256;414149;10580;6319;51703;3611;107984305;10062;9415;1374;4312;116519;345;104326055;335;4973;4738;11001;23205;5346;5170;100131454;7314;51;152…	K08752+K07425+K08764+K08766+K00249+K08770+K08758+K08762+K00232+K00255+K00488+K01897+K08530+K07513+K10214+K08745+K07514+K07296+K00507+K06086+K08749+K08755+K08525+K04504+K06259+K08754+K01059+K08753+K17284+K08771+K08524+K06272+K08536+K10226+K08765+K01388+K09025+K08759+K08757+K08763+K08746+K15013+K08768+K06276+K20254+K20255+K08767+K19524+K08748+K08761+K07294+K19523+K00864+K01596
Fatty acid biosynthesis	26	36	0.937273	1	ko00061	2181;79781;54995;2180;23305;392843;22882;55301;101928994;100505761;51703;28970;32;107984714;23205;31;84073;101927510;2194;284001;105372255;81616;105372383;27349;2182;751580	K01897+K00665+K09458+K11262+K01071+K01946+K15013+K00645
Arginine and proline metabolism	56	75	0.93888	1	ko00330	6723;79814;8659;149086;113451;223;29920;4953;51056;1160;501;8974;262;64577;26;4846;137362;51582;65263;219;5033;5832;112817;2805;4942;57571;283208;1610;217;4842;112849;384;122945;1152;1159;548596;2628;2806;794;224;4843;5831;255275;55748;84735;2593;644050;58510;1158;126133;91663;54498;6611;6303;4128;4129	K00797+K01480+K00294+K01581+K01583+K00149+K00286+K11142+K00933+K14085+K00472+K01611+K00128+K11182+K13242+K14454+K12657+K18123+K00819+K14755+K00273+K13240+K18384+K01476+K00613+K14455+K13241+K08660+K05604+K00542+K11394+K12259+K00802+K00657+K00274
Phototransduction	52	70	0.942865	1	ko04744	2782;84455;2780;84288;805;6295;2779;9626;6010;131890;106480738;5158;101928521;1259;105377478;5145;10665;2978;2979;654231;83698;2792;4951;51475;390226;7069;9478;6011;9240;801;9187;91860;1258;3000;5957;124989;105371811;8787;388428;5148;55228;57469;808;56344;6450;5816;79640;64800;84460;79921;85012;2986	K04536+K02183+K04631+K19627+K08328+K04250+K00909+K04948+K13756+K04952+K08718+K13749+K04548+K12321+K13764+K13765+K13759+K12322
Choline metabolism in cancer	180	233	0.943331	1	ko05231	127262;107984913;5293;2475;100873935;83442;10163;110117499;8503;110117498;8613;3725;204962;723788;126969;107985184;4893;107985526;8394;6706;729867;55103;5321;100506696;79762;64853;10000;9637;6654;101928152;60482;55041;79137;114790;8527;5894;105374042;5291;131831;5806;5337;5290;1608;5130;1609;105374355;5156;153020;5602;1950;56034;100505806;8611;5295;6583;553103;6584;5601;414777;80736;107986596;101…	K05747+K00922+K07203+K16342+K05748+K02649+K01080+K04448+K15377+K01115+K15282+K07828+K00889+K03099+K05753+K04456+K14387+K00968+K00901+K04366+K04363+K04440+K04357+K05450+K08202+K08198+K08199+K08200+K04359+K04392+K04361+K07208+K07205+K06128+K06515+K07206+K08732+K04371+K04688+K14156+K07827+K04684+K00994+K06083+K07207+K08268+K04379+K04368+K06276+K19662+K04364+K02677+K07861+K04369+K19663+K18695+K01116+…
Hippo signaling pathway -multiple species	45	61	0.94426	1	ko04392	148479;148932;55233;8994;11334;11186;25937;100128025;107986251;92597;166824;79633;54798;80014;23286;7005;9113;79981;100128317;6788;79817;83937;81532;8642;7003;5058;85016;10413;7004;107984546;26524;84962;60485;122786;1397;400322;126308;126374;8463;9770;4771;102800317;1454;55841;6247	K16682+K06685+K09850+K16820+K16821+K09854+K16669+K16507+K16685+K09448+K08791+K04412+K09851+K04409+K16687+K16686+K16822+K16684+K08960
MAPK signaling pathway - fly	160	208	0.947624	1	ko04013	100288175;105378948;112267874;10256;105378676;3725;105378939;90780;6464;112268276;400798;55103;5629;11221;104326052;10971;100874055;375189;6801;6654;5495;7514;105373563;130074;1386;26010;51517;105377108;5217;646903;23043;79718;106144599;7006;153020;5602;658;102723704;7323;116966;105379057;5921;51015;5515;7322;79930;5601;6239;1432;5603;51513;79940;6885;7101;2444;6098;4217;23118;26034;154043;6648;1…	K07293+K17536+K16691+K04448+K06689+K06279+K03099+K20211+K20216+K16197+K05759+K17608+K04461+K14290+K04450+K03211+K07364+K08840+K04508+K04440+K13578+K04352+K04432+K04382+K20234+K20210+K04441+K04427+K08545+K08892+K05088+K04426+K04404+K04564+K04428+K04392+K04361+K20225+K04365+K04497+K13411+K20230+K20223+K03175+K04371+K02678+K07827+K18529+K17383+K12380+K04662+K04417+K04368+K09260+K04506+K08601+K04430+…
Hepatitis B	194	251	0.947627	1	ko05161	5293;842;84966;3339;1870;110117499;8503;110117498;3725;55225;3716;4893;148327;356;55103;9641;7042;10000;10971;6654;105374744;64135;1386;6772;105373805;6775;843;841;1385;5894;7048;4615;5291;5290;153020;105377310;5602;4790;890;100419170;7097;836;7098;133584;4214;5295;100302736;353376;51015;79616;375484;202181;5601;1871;1432;5603;1026;6885;23118;3569;54205;9586;64764;673;2185;3551;7419;9134;7534;460…	K00922+K04399+K06255+K09389+K02649+K04448+K11219+K11217+K07828+K09048+K04389+K03099+K07211+K13376+K04456+K16197+K04741+K12647+K04450+K11220+K11222+K04400+K04398+K05870+K04366+K04388+K04729+K04440+K02580+K06627+K10159+K02187+K05401+K04416+K05409+K04432+K17333+K06620+K04441+K06625+K04427+K04404+K05405+K08738+K09047+K04365+K05871+K07209+K15041+K06626+K04377+K04447+K05414+K12646+K04674+K04726+K12496+…
Cell cycle	152	198	0.949558	1	ko04110	10459;388595;1870;2810;3065;991;1031;4998;1647;8317;8556;55733;7042;10971;94097;100286979;285074;102724642;730268;402096;107985931;699;64682;4175;5000;4999;105376939;993;2932;4171;107986126;25847;10274;7029;545;29945;890;10393;6502;7690;891;1022;902;6500;8697;995;79616;9232;94081;101927353;1871;1026;896;4172;7272;23595;3066;8379;7532;10926;1021;4176;5001;285962;494551;8454;5591;4173;1875;9134;753…	K13728+K09389+K06644+K06067+K03363+K06622+K02603+K04402+K02214+K06639+K06631+K13376+K16197+K03351+K03348+K02178+K02542+K02606+K02604+K06634+K06645+K03083+K02540+K12456+K06671+K09392+K06640+K06627+K03357+K03875+K10500+K05868+K02202+K03094+K03355+K05867+K06635+K06620+K06625+K10152+K02541+K08866+K02605+K06679+K16198+K06629+K02091+K02210+K02607+K06632+K03347+K06642+K02212+K04682+K06626+K06670+K04377+…
Lipoic acid metabolism	3	5	0.950465	1	ko00785	150590;51601;11019	K10105+K03644
Glutathione metabolism	68	91	0.951325	1	ko00480	5226;6723;149086;2882;2730;2948;2947;4259;6241;4953;494143;645367;3417;116441;4071;7104;116211;51056;27306;4258;493869;2878;257202;2939;2941;2729;55005;79017;373156;2936;50484;51582;26873;9446;119391;6240;2950;4257;2877;79094;290;3418;105370966;124975;9032;112268271;92086;2686;2937;105372942;728226;105377182;2679;105372935;728441;100652871;653689;25774;2687;2678;3730;6611;8266;2539;102724197;1053…	K00033+K00797+K01581+K00432+K11205+K00799+K10808+K07232+K18592+K00031+K00681+K11142+K04097+K11204+K21456+K00682+K13299+K00383+K01469+K10807+K11140+K00802+K00036
Insulin secretion	129	169	0.952393	1	ko04911	84069;84808;6513;5567;476;84852;148327;3782;90780;22889;477;480;844;481;779;101060022;83932;6262;1131;109;130872;2641;11069;1386;1385;885;102724231;8927;107986035;776;111;348807;483;6514;10242;27094;886;817;108;3781;815;3779;3710;2740;9586;117;105375258;2645;816;107;112268000;6804;27445;222234;64764;157855;9699;114;105375761;105375760;10488;2776;84270;101927824;818;3778;102723665;170394;100133161…	K16882+K07299+K04345+K01539+K09048+K04944+K01540+K04857+K08049+K04962+K04131+K08043+K05259+K04351+K04450+K05870+K05226+K04851+K08045+K07593+K04938+K04939+K04194+K04515+K08042+K04943+K04937+K04960+K04581+K09047+K04587+K12407+K08041+K04560+K05274+K15297+K08048+K04634+K04936+K04526+K05004+K05032+K05858+K01538+K04850+K08046+K04941+K07594+K08044+K19662+K08047+K13504+K05258+K04632+K02677+K05262+K04635+…
Parkinson's disease	162	211	0.953916	1	ko05012	118424;11315;842;6390;65018;100861548;4725;7388;5567;30836;2773;515;4720;6391;107985232;9167;27429;112268426;4719;646324;4705;7318;2771;4710;111;348807;105374149;101928142;4711;727956;440993;255812;220729;23231;101410542;170712;6622;83447;4717;836;291;6389;6531;728609;4726;404663;4724;107986356;107986355;107986421;1350;9627;153163;7416;4695;1812;6620;51149;107986513;105374928;1347;51465;116843;15…	K04554+K05687+K04399+K00235+K05688+K03938+K00416+K04345+K03942+K04630+K02127+K03935+K00236+K03883+K02270+K08669+K05863+K03934+K03954+K10698+K03960+K08045+K03961+K00234+K03881+K05611+K02271+K04528+K03967+K02187+K05036+K03939+K03937+K02272+K04558+K05862+K03946+K04144+K02137+K02126+K10578+K08155+K04556+K03948+K08738+K03949+K04243+K03958+K15041+K00417+K02268+K00413+K03962+K03952+K02136+K15040+K09565+…
Cell adhesion molecules (CAMs)	180	234	0.956333	1	ko04514	9672;149461;5792;257194;7412;22854;965;79679;339398;57863;100131825;50848;4359;9019;6403;6402;3140;5788;10446;23114;6900;947;6382;9378;925;926;927;107985940;129684;3655;3676;3685;29851;57633;3680;214;11148;25945;201633;941;100130701;942;51208;5010;22871;9076;10686;100506658;647859;1462;105379080;108783645;3077;352962;100130889;3127;3128;3108;3111;3116;105375021;49861;3696;445347;1365;1364;9069;56…	K16337+K06087+K05695+K06775+K06527+K07522+K06492+K06747+K16351+K06780+K06089+K06770+K06496+K06495+K06751+K06478+K16360+K06757+K06760+K06474+K06257+K07377+K06458+K06459+K06467+K07380+K06485+K06483+K06487+K06713+K06585+K06547+K06746+K06592+K16350+K05412+K05413+K07378+K06088+K06793+K06752+K06591+K10785+K06756+K16336+K06745+K06708+K07523+K16359+K06584+K05719+K06456+K06491+K06781+K06081+K06785+K06454+…
Vibrio cholerae infection	70	94	0.958997	1	ko05110	81569;533;5567;148709;375;83932;100130331;106479524;245973;109;90423;525;523;348807;29927;84517;345651;6558;8992;60;11014;23480;1080;9296;50617;9601;155066;526;51606;245972;169200;528;107986904;9414;10952;10880;9550;55176;100132116;143384;3784;10312;120935;23545;30001;51382;7082;105370892;338963;283693;527;115;51061;9114;5336;535;55316;5578;71;5566;10945;170487;101927117;5335;2778;529;84645;11015…	K05692+K03661+K04345+K07937+K08049+K02148+K08043+K02150+K02147+K02145+K10956+K10951+K02153+K10949+K07342+K05031+K02151+K02154+K09582+K02144+K02146+K06098+K09481+K02152+K05701+K04926+K10950+K02149+K02155+K05859+K04632+K02677+K01116+K03662
Fluid shear stress and atherosclerosis	186	242	0.960778	1	ko05418	5590;105378606;5293;81569;110117499;8503;110117498;5563;3725;84455;7412;2948;2947;9181;4259;4688;148709;100130331;10000;84288;6382;805;7850;3554;3552;3553;440910;92;90;4780;3685;7341;659;2817;859;93;1499;387;105374010;101927123;5291;84517;5290;3791;5602;658;4790;4258;5562;345651;5295;109729137;4208;285590;8878;5601;1906;1432;5603;7422;3326;2939;2941;6885;4217;5154;60;654231;5879;83698;654816;6533…	K18952+K04464+K00922+K05692+K02649+K07198+K04448+K02183+K06527+K00799+K12791+K08010+K04456+K06257+K04387+K04386+K04383+K04519+K17845+K04670+K04675+K05638+K06487+K12160+K04671+K08107+K12959+K13596+K02105+K04513+K05098+K04440+K13578+K02580+K04454+K08011+K14381+K16366+K04441+K05448+K04079+K04427+K04426+K04359+K04392+K12958+K06278+K13242+K01343+K07209+K16336+K05725+K01365+K03671+K01940+K06476+K04673+…
Tyrosine metabolism	59	80	0.962347	1	ko00350	55108;105378653;54221;7173;54497;51011;316;107161151;101927795;3081;128;100507053;127;130;131;439936;340069;26002;64577;1644;100129427;137362;54212;7306;1621;138948;2805;7054;390110;84680;222;221;220074;7299;283314;3242;105370035;1638;25938;2954;2184;220;81889;23589;2806;794;100132529;6898;218;5409;314;8639;259307;1312;27254;286464;4128;4129;100507244	K00451+K01557+K00431+K00157+K00121+K13951+K13980+K13952+K00503+K00129+K01593+K14454+K00506+K00501+K00815+K00545+K00505+K00457+K01827+K01800+K01555+K14455+K00553+K00276+K03334+K00274
Inflammatory bowel disease (IBD)	69	93	0.963582	1	ko05321	3725;149233;3595;6097;3586;7042;7100;105373271;8809;8807;3552;3553;6772;105373805;6775;101928376;3592;4790;3558;59067;100996941;100419170;7097;3567;3596;3565;107986469;3593;3127;3128;3108;3111;3116;105375021;3459;3569;445347;107986718;642934;5970;105369364;3606;51561;6778;7043;105370939;6095;4088;3566;50615;283888;64127;4094;6774;30009;4087;4772;3594;7040;3460;90625;107987347;3122;3125;3123;3119;…	K04448+K05065+K05064+K08534+K05443+K13376+K10168+K05173+K05174+K04383+K04519+K11220+K11222+K05406+K02580+K05429+K05434+K10159+K05428+K05435+K05430+K05425+K06752+K05132+K05405+K10785+K04735+K05482+K05426+K11225+K13377+K08532+K04500+K05071+K05075+K10165+K09035+K04692+K10166+K04446+K05063+K13375+K05133
Hepatitis C	173	226	0.965623	1	ko05160	5293;842;1870;149461;110117499;8503;110117498;55225;3716;4893;356;55103;6041;9641;10000;91543;10971;5610;6654;101928371;9451;101928403;129531;102724288;6772;8837;65072;841;5894;105377003;1499;2932;51208;5291;101928376;165679;5010;5290;339929;9076;10686;5522;153020;4790;1950;836;7098;5295;100506658;647859;5515;5521;8737;1871;578;1026;49861;27102;54205;1956;100507500;1365;1364;7532;9069;1021;24146;…	K00922+K04399+K09389+K06087+K02649+K11219+K11217+K07828+K04389+K03099+K01165+K07211+K04456+K15045+K16197+K16195+K08860+K06698+K16194+K11220+K04724+K04398+K04366+K03250+K02105+K03083+K05131+K04354+K02580+K04357+K02187+K05401+K06088+K04382+K02861+K06620+K14021+K06625+K08738+K04361+K16198+K02091+K04365+K07209+K04377+K05414+K12646+K08524+K03173+K04726+K04390+K14217+K04467+K06508+K03175+K08536+K04371+…
Fanconi anemia pathway	82	110	0.967095	1	ko03460	100526739;378708;6118;100129924;105374449;55120;51455;105373537;107985935;2177;4292;57599;111822955;84126;545;3280;353497;55345;285423;51426;728780;107986424;728342;63920;101927353;100507194;2178;5429;5980;5395;441194;6119;5382;100101440;5383;5380;5387;100132832;5379;107986942;2189;101927234;80010;2176;58486;100874249;675;57697;22909;5888;100529067;55215;641;80213;9894;197342;84464;2072;89927;797…	K11511+K10739+K10858+K10606+K03515+K10891+K08734+K15361+K10905+K06640+K06054+K16618+K03165+K10484+K03511+K10897+K10892+K03509+K02350+K10740+K10894+K10990+K10890+K08775+K10896+K15363+K04482+K10895+K10901+K11137+K10883+K10848+K15078+K10888+K07466+K10605+K10882+K10870+K15362+K10993+K15360+K03510+K10898+K10849+K10889
Leukocyte transendothelial migration	168	220	0.968881	1	ko04670	100288175;105378948;112267874;5293;81569;998;149461;110117499;8503;110117498;7412;10451;2773;5906;50848;4688;148709;83593;100130331;9475;1496;3987;96626;55679;7852;8502;11069;3676;1499;387;2771;51208;5291;84517;5010;5290;9076;10686;4636;399;7294;1501;345651;5295;100506658;647859;1495;3702;285590;1432;5603;49861;7430;4301;60;5879;654816;1365;1364;653361;654817;2770;9069;24146;93408;55365;2185;5747…	K07293+K00922+K05692+K04393+K06087+K02649+K06527+K05730+K04630+K04353+K06089+K08010+K08015+K17388+K05691+K05760+K04189+K05690+K04351+K06483+K02105+K04513+K12753+K07873+K08016+K06088+K07363+K08011+K04441+K08007+K05702+K04392+K12756+K05871+K05725+K04514+K05719+K10031+K05700+K08013+K06514+K06785+K08014+K07836+K10351+K05726+K13709+K05699+K06274+K12757+K19662+K12758+K05718+K06461+K01398+K06533+K05859+…
Propanoate metabolism	47	65	0.971661	1	ko00640	34;1629;3030;84693;8802;55854;26275;8801;5096;1962;4594;594;55862;39;1738;22882;79746;101928994;100505761;1892;3939;3948;160287;28970;38;3945;105369809;79611;32;8803;5095;80127;4329;107984714;18;105371370;23417;31;84073;101927510;23255;105372383;593;84532;55902;140710;751580	K00249+K09699+K07515+K05606+K01899+K00167+K05605+K01900+K01966+K07514+K01847+K18426+K00626+K00382+K11262+K07511+K00016+K01908+K01946+K01965+K00140+K13524+K01578+K01895+K00166
MAPK signaling pathway	445	570	0.972675	1	ko04010	105378606;1969;11209;11223;998;3925;83442;6195;9064;79639;541468;8569;3725;57685;1647;55970;5567;105378859;1435;5906;4893;4803;105371254;105371223;100505666;1945;1944;1942;4914;356;55103;9068;777;5321;779;107985246;5778;2005;9261;101929631;7042;11221;64746;107985360;105373170;10000;107985725;25780;6654;8491;5495;5534;107985892;7039;1844;150577;9448;3554;3552;3553;10746;112267889;785;51776;339751;…	K04464+K05103+K05460+K04393+K04381+K16342+K04373+K04425+K04460+K04372+K04448+K04860+K04859+K04402+K04347+K04345+K05453+K04353+K07828+K02582+K05462+K03176+K04389+K03099+K05466+K04852+K04857+K18019+K04376+K04443+K13376+K20216+K04407+K04456+K12362+K04406+K04461+K06268+K08774+K04459+K04386+K04383+K04519+K04420+K04865+K04424+K04450+K05085+K04366+K04388+K04729+K02583+K04444+K04851+K04437+K05098+K07831+…
Insulin signaling pathway	223	291	0.977723	1	ko04910	5590;5293;2475;100873935;5792;110117499;8503;110117498;8569;5563;84455;5567;388649;4893;5565;90780;6464;5313;55103;10000;84288;107985725;112267877;5500;6654;23433;805;3099;10865;103689911;53632;3667;9470;79781;5894;5576;317649;868;2932;348807;56941;5291;5584;5290;93621;10891;153020;5602;1977;105377505;8470;5562;102467080;5295;253314;3101;5601;10211;389432;5575;654231;105375258;2645;5260;105375336…	K18952+K00922+K07203+K05695+K02649+K04372+K07198+K02183+K04345+K04707+K07828+K07199+K06279+K12406+K03099+K04456+K06269+K07194+K00844+K07200+K16172+K03259+K00665+K04366+K04739+K22517+K03083+K05696+K06069+K07190+K07202+K04440+K06086+K07192+K15909+K12407+K00871+K07193+K07189+K04365+K07208+K07205+K07209+K11262+K17448+K03841+K06277+K07206+K17447+K04526+K13296+K04371+K02158+K00688+K04688+K00693+K07827+…
Glycolysis / Gluconeogenesis	78	106	0.979513	1	ko00010	2023;10327;5236;5313;223;128178;130589;3099;10865;5162;55276;128;100507053;127;130;131;439936;340069;501;3101;64577;5224;105375258;2645;1738;669;105375634;219;101928099;8789;2203;5214;221060;84159;80201;3098;9562;644215;5223;387712;3939;3948;160287;222;221;1737;2597;7167;2026;283314;3945;5213;100132594;217;5315;83440;100287559;220;226;2027;224;218;230;2538;92579;23255;57045;2821;26330;126133;8453…	K01689+K00002+K01835+K12406+K00149+K01785+K00844+K00162+K15779+K00121+K13951+K13980+K13952+K14085+K00129+K00128+K01834+K12407+K00382+K01837+K03103+K03841+K00850+K00134+K00016+K00627+K01803+K00873+K08074+K01623+K01084+K01895+K01810+K10705+K00161+K00927+K01596
Base excision repair	61	84	0.980148	1	ko03410	127731;339541;105378690;4595;57685;112268272;100506023;102724857;142;100129434;105374809;56655;4968;102724231;10039;101927374;8930;105374128;201853;100885776;101926898;5425;79706;252969;5423;9760;54107;27343;57804;10714;120406;120400;4013;23583;101928137;6996;7374;5426;143;3146;10038;328;5427;105370531;79661;10363;4350;4913;339168;3980;112268210;7515;105372414;1762;3978;5424;5111;84969;105377134;…	K10798+K03575+K10802+K03506+K03660+K10801+K02328+K03504+K10568+K02330+K02326+K03512+K03505+K02324+K10800+K20813+K03648+K10771+K02325+K10567+K03652+K10773+K10776+K10803+K04799+K10747+K02327+K04802+K10772
Leishmaniasis	91	123	0.981143	1	ko05140	105378629;3725;3716;2212;2214;2213;4688;3586;1378;1379;7042;3552;3553;3676;6772;4615;101928376;3592;4790;100419170;7097;3565;107986469;3593;285590;3127;3128;3108;3111;3116;105375021;1432;5603;6885;3459;23118;654816;653361;654817;3717;107987044;3688;9644;7189;219539;5970;5777;51135;246329;4792;2353;7043;102724977;105379208;107984786;105370939;5579;83719;5595;107984834;3684;1535;4843;388403;9144;71…	K13536+K04448+K11217+K06472+K06463+K16824+K08010+K05443+K04011+K13376+K04383+K04519+K06483+K11220+K04729+K05406+K02580+K10159+K05430+K05425+K08011+K06752+K04441+K04427+K05132+K04404+K04447+K06856+K05719+K03175+K04371+K04735+K05697+K04733+K04734+K04379+K13377+K19662+K06461+K08009+K13241+K04403+K03990+K02581+K13375+K05133+K06464+K08012+K21421+K04375+K04730
Dilated cardiomyopathy	160	212	0.984089	1	ko05414	81569;127294;57685;5567;343263;8515;105371254;105371223;7170;4000;127670;779;91156;7139;148709;4608;7042;183;83932;6262;100130331;109;1838;785;3694;3655;100506866;7273;285025;91404;3676;3685;391475;1674;3680;1605;11068;11070;9254;7134;776;55799;100874237;54847;111;3693;348807;84517;64778;6443;105377621;108;3672;3673;345651;102724810;644100;6444;101927293;5350;7402;107986528;60;3696;107;781;8910;1…	K05692+K12314+K12567+K04860+K04859+K04345+K12568+K06586+K06588+K09290+K12641+K04857+K12045+K13376+K09821+K08049+K04962+K08043+K10366+K04865+K06589+K06485+K06483+K06487+K07610+K06585+K06265+K05865+K04851+K08045+K12566+K08042+K06480+K06481+K12563+K05852+K06591+K08041+K04858+K12565+K08048+K06856+K10374+K06476+K06584+K04863+K05719+K04141+K04861+K04850+K08046+K04864+K06590+K06484+K06583+K05459+K10351+…
Cardiac muscle contraction	82	112	0.985573	1	ko04260	81569;6548;7388;57685;476;84852;7170;477;480;844;481;779;7139;6262;9167;785;11068;11070;9254;7134;776;55799;100874237;483;84517;170712;1350;1347;781;84176;7381;1345;1537;7169;783;1351;486;93589;775;107984539;101927241;784;4633;4624;4625;10668;70;256764;7168;111064646;9377;7385;10368;10328;1327;482;105371768;782;4635;27091;27092;786;283999;23335;10975;84337;7171;7386;1340;478;147804;59284;59283;59…	K12314+K05742+K00416+K04860+K04859+K01539+K09290+K01540+K04857+K12045+K04962+K02270+K04865+K05865+K04851+K02271+K02272+K04858+K17751+K00417+K02268+K00413+K10374+K04863+K02273+K01538+K04861+K04850+K04864+K10351+K00411+K04867+K10373+K02264+K00415+K04868+K02263+K04862+K12750+K04870+K04869+K04866+K04873+K00420+K10375+K02267+K04872+K04871+K12044+K04853
Intestinal immune network for IgA production	58	81	0.98733	1	ko04672	3586;9214;5284;7852;3676;29851;10803;941;942;3558;3600;56477;3567;3565;3127;3128;3108;3111;3116;105375021;3569;445347;107987044;3601;107984200;6387;120425;4055;57379;3695;10673;102724977;105379208;107984786;105370939;608;407977;8741;23495;339260;2826;100133991;9020;8174;6370;7040;958;102723996;23308;959;3122;3125;3123;3119;3120;3126;105369230;105379539	K05443+K13073+K04189+K06483+K06713+K04184+K05412+K05413+K05429+K05433+K05513+K05428+K05430+K06752+K05405+K10785+K06856+K05074+K10031+K03159+K10989+K06590+K05476+K05153+K05475+K05150+K04185+K04466+K06779+K13072+K13375+K03160+K06710+K03161
Prion diseases	91	124	0.987505	1	ko05020	79639;100507423;731;732;5567;391059;22889;3915;730227;339789;112267877;105374744;54980;64427;101927967;3552;3553;105373878;654841;92737;25992;101929607;348807;205428;112268458;6691;105377310;105377621;735;730;729;401190;102724810;401237;101928280;2534;105377945;105378106;221806;3569;105375282;79846;105375421;157869;110599590;727;3309;4851;51162;733;286256;105376462;105378427;219539;10963;10050674…	K03994+K03997+K03998+K04345+K02599+K05635+K04741+K09553+K04383+K04519+K04000+K03996+K03995+K05703+K05405+K09490+K03999+K04371+K06491+K04368+K12499+K04369+K02159+K05634+K04565+K04375
NF-kappa B signaling pathway	115	155	0.987549	1	ko04064	57470;3932;8915;7412;7188;284948;7535;3554;3553;8837;65072;6769;4615;4790;100302736;353376;929;8737;4049;6885;7128;23118;84433;445347;4034;3551;4067;23643;107987044;23586;6363;6850;54836;7185;7186;5588;105376486;6387;5328;414236;29760;1147;55280;4791;55367;7189;5970;330;329;472;114609;23085;7132;4055;51135;10906;8600;23143;79596;10673;4792;7187;102724977;105379208;107984786;400410;597;7329;5579;8…	K10130+K05856+K07368+K06527+K09849+K07371+K07360+K04386+K04519+K04724+K18052+K04729+K02580+K05409+K04391+K02861+K05468+K04427+K11859+K04404+K07367+K10785+K07209+K05854+K05400+K06856+K12646+K05512+K05855+K10652+K03172+K03173+K05473+K10031+K01348+K04467+K04469+K03175+K04735+K16060+K04728+K05403+K16072+K03158+K03159+K04733+K03174+K05476+K04734+K02162+K10577+K19662+K07362+K03097+K03171+K05859+K16595+…
p53 signaling pathway	101	137	0.987836	1	ko04115	7161;57470;842;2810;199870;83667;1647;92344;64326;4194;6241;9540;55240;100874111;56475;841;3485;3488;51246;545;64393;25898;10983;901;836;891;645121;101927353;1026;896;27244;64065;54205;3484;3486;1021;4034;5054;9134;50484;575;1029;10912;105376491;105378308;84883;5728;355;55367;3732;1643;595;220382;105369436;143686;143684;472;9538;1111;63970;894;3489;1017;1019;4193;317;3479;23143;253959;107987209;1…	K10148+K10130+K04399+K06644+K20394+K04402+K19748+K10143+K10127+K10808+K10133+K10142+K10128+K04398+K10138+K10135+K06640+K10137+K10144+K10146+K02187+K05868+K10145+K06625+K10152+K10141+K10136+K08738+K02091+K03982+K06626+K04596+K06621+K04726+K22745+K01110+K04390+K06509+K10140+K04503+K04728+K10134+K02216+K13773+K10151+K02206+K02089+K06643+K02084+K05459+K07207+K22744+K06641+K16857+K21770+K04506+K04451+…
Amyotrophic lateral sclerosis (ALS)	94	128	0.988097	1	ko05014	7133;842;79729;200162;84134;3898;105374744;5534;107985892;10618;107985820;57679;5868;259173;151887;132243;153020;105377310;5530;2891;836;1657;51015;2890;255426;1432;5603;24149;10345;4217;5879;54205;5533;4747;79139;1539;55684;2902;105376491;221002;105378308;5532;847;6506;572;9973;105369436;100506742;834;7132;25900;2904;105369668;55729;101927267;5630;317;4842;400087;144423;23312;80301;2903;729978;4…	K05141+K04399+K04574+K11518+K04573+K04741+K06268+K05212+K04575+K07887+K03781+K04348+K05198+K02187+K04432+K05197+K04441+K04426+K04392+K08738+K04572+K11519+K05208+K04726+K05613+K02158+K04569+K01370+K03158+K05210+K07607+K02084+K13240+K05209+K04451+K04433+K05211+K02161+K02159+K04570+K04565
Nitrogen metabolism	23	35	0.991345	1	ko00910	765;23632;440700;2752;1373;5806;51557;767;377677;759;761;760;768;414212;2746;771;766;763;56934;762;770;340591;11238	K01672+K01915+K01948+K18245+K00261+K18246
Pancreatic secretion	122	165	0.991453	1	ko04972	63036;51032;5322;64600;391013;23436;10136;6548;9635;1179;22802;9629;5906;476;84852;477;480;844;481;493;83932;6262;1131;109;130872;6344;3708;491;885;387;111;483;7220;1360;1359;683;952;886;8671;108;6558;3710;5879;107;1811;3475;1080;1358;1357;136242;55365;6522;760;114;105375761;105375760;729330;5646;2776;1056;84647;3778;5406;5407;5408;3784;25758;5331;219931;220064;486;3709;112;5908;490;488;5319;1361…	K01346+K01047+K01345+K05742+K05028+K05027+K05030+K04353+K01539+K01540+K05850+K08049+K04962+K04131+K08043+K04588+K04958+K05226+K04513+K08045+K04964+K01291+K08780+K18152+K01242+K04194+K13575+K08042+K10951+K04960+K04392+K08041+K14078+K13855+K05031+K01298+K08779+K01312+K05853+K18245+K08048+K04634+K12298+K04936+K14073+K14074+K14075+K04926+K04959+K05858+K14077+K01538+K08046+K07836+K01300+K08044+K07904+…
Mineral absorption	52	74	0.992106	1	ko04978	476;84852;477;480;844;481;115019;7779;79901;30061;65010;7018;483;1181;100130017;100129583;100288152;6550;340024;79925;107986424;475;256227;107986776;26872;261729;1811;140803;1317;107984311;2495;341208;486;7421;4891;60314;54822;348094;3163;4502;4499;326343;4501;482;84337;478;2512;6523;3162;795;9843;107986004	K01539+K01540+K14706+K14688+K08370+K14685+K14704+K14736+K05011+K13625+K00522+K12040+K05334+K14686+K07213+K14737+K14738+K14078+K04981+K14735+K01538+K08539+K21398+K04982+K21418+K14739+K14158+K00510+K14734
HTLV-I infection	289	379	0.992935	1	ko05166	5293;1870;3932;6513;991;110117499;8503;110117498;1031;3725;3716;5567;4893;200186;148327;2224;284618;3140;2005;7042;83932;10000;109;7514;5534;107985892;94097;100286979;285074;102724642;730268;7850;3554;402096;107985931;64682;112268426;1386;1385;646324;105373926;8850;7048;111;348807;105374103;5291;545;105374149;101928142;5290;1739;4487;29945;5602;5530;4790;890;3558;83447;3600;10393;291;7015;108;404…	K00922+K09389+K05856+K07299+K03363+K02649+K06622+K04448+K11217+K04345+K07828+K16333+K09048+K00787+K06751+K04376+K13376+K08049+K04456+K08043+K14290+K06268+K03351+K03348+K04387+K04386+K05863+K04450+K05870+K06724+K06062+K04388+K08045+K06640+K12076+K09341+K04440+K04348+K02580+K06627+K05429+K05433+K03357+K11126+K08042+K15304+K04416+K05427+K05862+K03355+K06635+K17333+K08054+K06620+K05468+K06752+K06625+…
Drug metabolism - other enzymes	96	132	0.993478	1	ko00983	978;79830;51727;54987;1806;100873932;2948;2947;4259;7371;29922;6241;60526;84450;7498;151531;54576;54575;54600;54577;54578;54579;54657;54659;54658;10201;105374013;107986113;7372;8833;7367;7364;7363;10941;574537;8615;4258;728411;167127;653188;11039;11042;653080;100049076;102724855;100133050;7172;387036;2939;2941;375513;106660613;7378;2990;1576;105375450;3614;9;10;50484;1807;105375692;83549;56952;94…	K01489+K00106+K13800+K00876+K00207+K00799+K00940+K10808+K00757+K00699+K01520+K13421+K01951+K01195+K00569+K17689+K00088+K00622+K01464+K00760+K07415+K10807+K01044+K00857+K03927+K01519+K10789+K01431+K00758
Pertussis	122	166	0.99424	1	ko05133	79639;100507423;3725;84455;2773;730227;3586;725;722;84288;114548;339789;112267877;805;101927967;3552;3553;105373878;654841;4615;387;2771;101929607;101928376;3592;112268458;5602;105377621;4790;836;202243;102724810;100302736;353376;3659;929;107986469;3593;5601;401237;717;1432;5603;221424;101928280;105378106;654231;3569;10392;105375282;83698;2770;79846;4951;105375421;23643;110599590;727;105376462;36…	K03994+K04448+K02183+K04630+K05443+K04003+K04002+K12800+K04383+K04519+K04729+K04513+K05406+K04440+K02580+K02187+K05765+K05409+K09444+K04391+K05425+K01332+K04441+K05405+K08727+K05400+K05719+K04397+K03175+K04001+K04371+K04735+K01370+K05403+K01331+K01330+K04733+K06484+K05426+K04379+K06461+K10155+K13241+K05842+K03990+K05411+K06464+K04730
Purine metabolism	226	300	0.995083	1	ko00230	90326;105378626;204;79830;84618;5236;205;5142;26289;391051;102724892;271;270;58497;4881;5313;101929703;55811;29922;2987;83932;84284;159;55821;6241;100526794;105373456;93034;60526;109;7498;1716;284958;100499194;50940;105373764;101927073;5136;91752;101669764;471;5147;112268433;956;10201;64943;2272;286676;111;107986123;152195;55179;8833;100874079;339926;5158;101928521;55276;100506514;5471;10606;1633…	K13485+K01510+K00939+K00106+K01081+K01835+K13293+K00365+K01490+K01514+K12323+K12406+K11265+K00940+K00942+K08049+K06928+K01939+K01477+K10808+K08043+K00904+K13298+K13755+K00602+K13758+K01522+K08045+K16855+K01951+K13756+K15779+K01587+K00764+K00893+K13988+K13811+K13762+K12318+K12319+K08042+K18532+K18437+K08718+K00364+K18424+K19970+K18533+K01513+K18436+K18438+K08041+K00088+K01768+K12305+K08048+K00944+…
Chemokine signaling pathway	243	322	0.99551	1	ko04062	2782;5590;127262;107984913;5293;998;2268;110117499;8503;110117498;55970;5567;2787;10451;2773;5906;4893;107985526;90780;6464;55103;79762;64853;83932;2786;10000;9475;109;9637;6654;3987;96626;55679;7852;6772;117583;3579;79137;5894;6769;1524;1237;10803;1230;1232;729230;1234;387;2771;5580;2932;111;348807;5291;131890;5290;59345;2868;105374355;2919;2921;10563;153020;4790;108;100505806;56477;5295;9547;37…	K04536+K18952+K05747+K00922+K04393+K08891+K02649+K04347+K04345+K04542+K05730+K04630+K04353+K07828+K06279+K03099+K08049+K04541+K04456+K17388+K08043+K05760+K04189+K11220+K04237+K05050+K04366+K06068+K04192+K04183+K04184+K04176+K04178+K04177+K04180+K04513+K03083+K08045+K00909+K04538+K08291+K05505+K10032+K02580+K08042+K05513+K10033+K07363+K12367+K08011+K09408+K04181+K04392+K12366+K08041+K21096+K21097+…
Phototransduction - fly	56	81	0.996958	1	ko04745	81569;84455;148709;100130331;84288;805;140469;3708;84517;5470;105377285;817;345651;815;60;654231;221955;816;83698;4951;2776;10880;53904;818;100132116;747;5331;156;51475;84926;9478;7223;9240;801;5330;91860;338963;283693;124989;5578;388428;71;166;55228;57469;808;56344;23236;5332;63908;170487;1415;157;5816;64800;5475	K05692+K02183+K08834+K04958+K13807+K04515+K13806+K04634+K05858+K00910+K04967+K02677
Hippo signaling pathway - fly	123	169	0.997152	1	ko04391	100133331;148479;473;81569;84243;105378676;148932;128077;23418;148709;101060022;100130331;10971;100874055;22950;55233;105373563;55777;117583;285175;8994;84517;344657;5584;4026;8626;1739;5522;92597;5602;79633;4086;54798;80014;345651;167410;5515;5521;23286;5601;100132062;7005;55227;23328;9113;79683;60;100128317;5520;5516;100130742;9134;6788;7534;6641;4609;23513;8777;100048912;79817;10880;286204;625…	K05628+K16682+K05692+K16675+K16691+K06685+K16673+K16681+K16197+K06091+K04237+K16676+K16175+K06069+K10149+K12076+K04354+K04440+K16669+K04676+K16507+K16685+K04382+K09448+K08791+K06626+K04412+K04377+K06095+K09851+K16687+K03456+K16672+K16680+K03209+K16686+K06093+K06630+K16677+K06094+K09236+K16684+K08960
Arginine biosynthesis	24	38	0.997491	1	ko00220	2752;2744;1373;100526760;95;51557;435;4846;137362;445;414212;2746;2805;390110;84680;27165;4842;384;84706;2806;794;4843;162417;5009	K01915+K01425+K01948+K14677+K01755+K13242+K14454+K01940+K00261+K00814+K13240+K01476+K14455+K13241+K11067+K00611
Proximal tubule bicarbonate reclamation	26	41	0.997902	1	ko04964	476;84852;477;480;844;481;4190;2744;130752;10991;483;8671;100288152;6550;358;760;414212;2746;486;27165;482;762;1468;84337;478;5106	K01539+K01540+K00025+K01425+K13576+K13575+K12040+K09864+K18245+K00261+K01538+K18246+K13577+K01596
cGMP-PKG signaling pathway	263	351	0.998485	1	ko04022	100996442;100288069;4985;84455;2773;57413;476;84852;4881;148327;4209;477;480;844;481;5997;779;134;493;79802;441124;83932;10000;84288;9475;109;112267877;5500;6546;5581;805;5534;107985892;400960;101927750;84173;112268426;1386;1385;646324;100996693;3667;3708;491;5894;6769;387;2771;776;105374021;111;100506826;4638;483;105374149;185;101928142;105374165;10242;27094;26998;3827;106480738;107986251;1259;5…	K03121+K04213+K02183+K04630+K04268+K01539+K12323+K09048+K09262+K01540+K18154+K04857+K04265+K05850+K08049+K04456+K17388+K08043+K06269+K05849+K18050+K06268+K04135+K04139+K05863+K04450+K05870+K00907+K16172+K04958+K04366+K04513+K04851+K08045+K04166+K04938+K04939+K03898+K04948+K04140+K19477+K04348+K13762+K04197+K04952+K12318+K12319+K08042+K04454+K05862+K04142+K04136+K04937+K17333+K04960+K04378+K05852+…
Citrate cycle (TCA cycle)	52	77	0.998643	1	ko00020	6390;6391;2271;4190;8802;107985803;130752;3417;105376939;5162;8801;105374103;727956;440993;255812;152217;220729;6389;728609;153918;23386;4967;4191;1738;105379356;51101;48;440896;101929800;55753;220359;5091;105369436;1737;6392;105369771;1431;105370067;8803;1743;107984745;3419;3418;105370966;283870;47;3420;26205;50;5160;3421;5106	K00235+K00236+K01679+K00025+K01899+K00030+K00031+K00162+K01900+K00234+K00164+K00026+K00382+K01681+K01958+K00627+K00237+K01647+K00658+K01648+K00161+K01596
Toll-like receptor signaling pathway	112	157	0.999007	1	ko04620	5293;110117499;8503;110117498;3725;1513;9641;7100;10000;105373271;3553;6772;841;4615;54106;941;942;5291;101928376;3592;5290;7096;10333;5602;6696;4790;100419170;7097;7098;5295;100302736;353376;51015;929;107986469;3593;5601;8737;1432;5603;6885;23118;5879;3569;3663;107986718;3551;23643;107987053;1326;5599;642934;1147;55280;54472;7189;219539;5970;105369364;8772;114609;51135;29110;10906;4792;2353;7187…	K00922+K02649+K04448+K01371+K07211+K10168+K04456+K04519+K11220+K04398+K04729+K10161+K05412+K05413+K05131+K05406+K05398+K10169+K04440+K06250+K02580+K10159+K05401+K05409+K04432+K04391+K05425+K02861+K04441+K04427+K04404+K04392+K05405+K09446+K07209+K05400+K05414+K04415+K04467+K05402+K03175+K04371+K04735+K02373+K05403+K04733+K05410+K03174+K04734+K04379+K04368+K04430+K12499+K04433+K04403+K04369+K05842+…
NOD-like receptor signaling pathway	209	283	0.999052	1	ko04621	9927;64129;55108;3725;55225;3716;57554;101927412;2635;2633;2634;105378842;388646;115361;115362;400759;127495;4332;149628;107181291;3428;9447;6041;140609;9641;7188;114548;388939;58484;105374744;84168;129531;3553;10010;6772;841;55054;3708;6769;4615;820;387;5580;846;101928376;55669;106480738;2919;2921;118429;105377310;5602;4790;105377546;84674;55914;4671;57561;9140;7416;340061;5601;8737;3710;1432;56…	K06030+K01363+K20858+K04448+K11219+K11217+K12796+K20899+K20897+K20898+K20914+K20916+K12966+K01165+K20876+K07211+K09849+K12800+K04622+K12805+K04741+K20909+K04519+K12650+K11220+K04398+K17890+K04958+K06068+K04729+K13916+K04513+K04612+K05131+K21356+K05505+K04440+K02580+K12797+K12807+K20910+K08336+K05862+K12654+K02861+K04960+K04441+K20865+K04079+K04427+K08339+K11859+K04404+K05405+K08727+K12792+K03462+…
Carbon metabolism	164	225	0.999112	1	ko01200	2023;9563;5226;4524;6390;34;51179;26227;5313;6391;128178;2271;3030;4190;84693;3099;8802;22934;10865;107985803;26275;130752;3417;6120;1373;189;105376939;275;132158;7086;5162;8801;105374103;5096;339829;1962;727956;440993;255812;152217;220729;153020;128;6389;728609;439936;340069;3101;255426;4594;4199;153918;39;5224;105375258;2645;23386;4967;5723;4191;1738;105379356;137362;51101;2731;48;440896;101929…	K01689+K13937+K00033+K00297+K00235+K00249+K11517+K00058+K12406+K00236+K01679+K07515+K00025+K05606+K00844+K01899+K01807+K00030+K05605+K00031+K01783+K01948+K00830+K00605+K11529+K00615+K00162+K01900+K01966+K01070+K07514+K00234+K03781+K00121+K01847+K00029+K00626+K01834+K12407+K00164+K01079+K00026+K00382+K14454+K00281+K01681+K00831+K00851+K03841+K00850+K07511+K00134+K00261+K00616+K00814+K00863+K01958+…
RIG-I-like receptor signaling pathway	67	98	0.999216	1	ko04622	80143;10446;9641;10010;64135;843;841;57633;79750;64343;101928376;3592;5602;4790;4214;9140;340061;107986469;3593;5601;8737;1432;5603;6885;9474;54674;107986838;3551;107987053;554202;23586;54836;7186;5599;1147;55280;7189;26007;5970;8772;79671;79849;26127;29110;10906;4792;79104;7187;1540;8717;79132;9755;7706;54941;5300;4793;3661;83596;57506;56911;83642;6300;5600;1654;107985678;55593;8517	K12656+K12655+K07211+K12650+K12647+K04400+K04398+K12649+K12651+K05406+K04440+K02580+K04416+K08336+K12654+K05425+K02861+K04441+K04427+K08339+K12652+K07209+K05414+K05440+K12646+K10652+K03173+K04467+K03175+K00863+K04735+K02373+K12653+K05410+K03174+K04734+K11594+K08601+K03171+K12170+K09578+K02581+K05411+K12648+K07210
Estrogen signaling pathway	183	250	0.99924	1	ko04915	5293;110117499;8503;110117498;3725;84455;5567;2773;4893;148327;90780;6464;3765;55103;83932;10000;84288;8648;109;6654;805;7039;3760;1386;1385;101928103;3708;5894;6769;2771;5580;111;348807;5291;5290;201853;153020;108;5295;153396;1839;114825;2550;3305;3710;2289;3326;2911;2099;4988;2852;654231;79150;9586;107;1956;100507500;83698;2770;4951;64764;4846;10499;9166;114;105375761;105375760;286319;10488;277…	K00922+K02649+K04448+K02183+K04345+K04630+K07828+K09048+K06279+K05002+K03099+K08049+K04456+K09101+K08043+K08774+K04997+K04450+K05870+K04534+K04958+K04366+K06068+K08045+K08042+K03283+K08523+K07604+K04615+K04960+K09571+K04079+K04603+K08550+K04215+K04246+K09047+K08041+K04361+K13242+K11255+K22455+K08048+K04634+K17448+K17447+K01379+K04959+K04371+K05858+K08556+K04999+K07827+K08046+K04684+K09487+K08044+…
Measles	140	195	0.999476	1	ko05162	7161;5293;110117499;8503;110117498;55225;3716;103;6504;2213;356;9641;4179;100128537;10000;5610;1796;6869;101928371;9451;101928403;3552;3553;64135;102724288;6772;6769;4615;54106;868;2932;5291;101928376;3592;165679;8743;5290;25898;4790;132612;3558;100419170;7097;5295;153396;3596;3565;107986469;3593;79930;10399;3305;896;6885;2534;105377945;3459;7128;23118;27102;79150;3569;445347;1021;8795;8797;9134;…	K10148+K00922+K02649+K11219+K11217+K12968+K06536+K12560+K04389+K07211+K04007+K04456+K16195+K14752+K04222+K08860+K04383+K04519+K12647+K16194+K11220+K18052+K04729+K10161+K22517+K03083+K05131+K05406+K04721+K10144+K02580+K05429+K10159+K03283+K05435+K05430+K05425+K14753+K10152+K04427+K05703+K05132+K11859+K04404+K05405+K10785+K02091+K04722+K06626+K03247+K04447+K06856+K05414+K12646+K05068+K04390+K04467+…
Regulation of actin cytoskeleton	357	475	0.999541	1	ko04810	127262;107984913;5293;81569;998;6548;10163;105378691;110117499;8503;110117498;55970;10451;107985184;4893;8515;105371254;105371223;107985526;8394;6706;128239;3645;729867;55103;127670;10092;4660;100506696;148709;79762;64853;55740;100130331;1131;9475;375189;105374378;112267877;5500;9637;6654;130872;3987;96626;55679;50649;7852;114793;3694;3655;3676;10787;3685;10152;200576;2335;10109;79137;100996693;1…	K05747+K05741+K00922+K05692+K04393+K05742+K05748+K05746+K02649+K04347+K05730+K07828+K06586+K06588+K00889+K05767+K05086+K03099+K05754+K12329+K05753+K05740+K04131+K17388+K05759+K06269+K05760+K05769+K04189+K05745+K06589+K06485+K06483+K05750+K06487+K05751+K00921+K05717+K05758+K00907+K05755+K05752+K04366+K06585+K12330+K04513+K07831+K03898+K04410+K12753+K05094+K04363+K04357+K18497+K05450+K04358+K06480+…
Toll and Imd signaling pathway	84	122	0.999636	1	ko04624	11124;3725;105378939;112268276;400798;104326052;5966;130074;1386;841;4615;105377108;106144599;5602;4790;102723704;7323;287;54969;105379057;51015;7322;23291;5601;1432;5603;79940;6885;23118;100129518;4216;51619;101928058;7993;286;3551;7336;107986871;157567;389705;105376093;51280;100506190;5599;7321;288;8945;8772;101928580;330;329;100132078;51135;7334;107984576;55608;4792;107984681;89837;100288380;8…	K20703+K04448+K06689+K09254+K04450+K04398+K04729+K04440+K02580+K10380+K04432+K03362+K04441+K04427+K04404+K04428+K07209+K10704+K13411+K02373+K16060+K04733+K10580+K04734+K04431+K04730
Calcium signaling pathway	299	403	0.999787	1	ko04020	3362;5724;55108;653160;79830;84455;5733;100132618;5737;101927412;5567;107985209;777;779;493;553;57172;3707;83932;6262;1131;84288;109;60509;6546;805;3973;130872;5534;107985892;400960;101927750;6869;129531;107985820;112268426;7852;5136;100131211;2066;646324;84812;100996693;3357;3708;5021;8536;491;3269;5333;7134;776;105374021;54847;100506826;4638;348807;105374149;185;101928142;105374165;106480738;28…	K04162+K04279+K20858+K02183+K04260+K04262+K04345+K04264+K04852+K04857+K05850+K04227+K08794+K00911+K08049+K04962+K04131+K08043+K05840+K05849+K04248+K06268+K04135+K04222+K05212+K05863+K04189+K13755+K04224+K05085+K05857+K00907+K04157+K04958+K04229+K04149+K05865+K04851+K04166+K07190+K01242+K04194+K18196+K04363+K04348+K04515+K04197+K08042+K03914+K05869+K05862+K04160+K04142+K04136+K04144+K04150+K04960+…
Lysosome	278	376	0.999788	1	ko04142	388591;50809;388611;7805;64129;5538;533;26009;6272;100287722;10717;574406;1520;1513;2630;2629;10712;23623;112268276;105371622;1510;105373422;9741;112267877;400960;6439;101928113;150577;200407;107985939;79675;25843;375307;6556;130340;105373958;9208;285362;2720;643853;9852;100128640;51372;100128378;55211;151827;27074;3425;57537;768239;285540;55296;950;105377621;4126;256471;1519;175;728411;166979;65…	K01368+K06546+K12387+K01363+K01074+K03661+K12388+K12401+K01371+K01201+K12384+K01382+K10087+K12382+K12347+K12395+K13444+K12309+K06562+K12373+K01217+K01192+K12307+K01374+K01444+K01195+K12397+K01135+K12399+K12383+K04645+K12301+K06564+K12402+K12394+K02154+K12348+K12305+K12398+K10532+K02144+K02146+K04644+K01365+K01375+K05642+K12385+K01052+K12392+K01379+K12350+K01279+K14410+K08569+K01373+K01275+K10089+…
Type I diabetes mellitus	56	86	0.999869	1	ko04940	101927560;100505633;356;3140;3552;3553;2571;3329;5798;107985835;941;942;101928376;3592;3558;1363;107986469;3593;108783645;3077;352962;100130889;4049;3127;3128;3108;3111;3116;105375021;3382;445347;563;646282;5799;2572;5551;355;723961;51214;3630;101929355;107984667;3002;105370939;23042;2217;112268328;3122;3125;3123;3119;3120;253018;3126;105369230;102724985	K07817+K04389+K06751+K04383+K04519+K01580+K04077+K05412+K05413+K05406+K05429+K01294+K05425+K05468+K06752+K19863+K10785+K07818+K04390+K04526+K01353
Pyruvate metabolism	64	97	0.99988	1	ko00620	5313;223;2271;98;4190;130752;25953;105376939;5162;105374103;134526;501;105375044;2739;4199;64577;39;4191;1738;105379356;22882;9380;219;440896;101929800;101928994;100505761;3939;3948;160287;220359;5091;10873;28970;105369436;38;1737;3945;105369771;32;217;105370067;97;107984745;107984714;5315;3029;197257;51031;224;31;84073;101927510;54868;23255;4200;105372383;126133;84532;55902;140710;5160;751580;51…	K12406+K00149+K01679+K01512+K00025+K01069+K00162+K01067+K14085+K01759+K00029+K00128+K00626+K00026+K00382+K11262+K00049+K00016+K01958+K00627+K01946+K00873+K00102+K01895+K00027+K00161+K01596
Dorso-ventral axis formation	98	143	0.999903	1	ko04320	401934;127262;391059;4853;101929796;388677;105371254;100996763;100996717;105371403;22889;729867;55103;81626;81627;79762;101060022;56776;51646;6654;54980;23518;26010;114790;92737;25992;10777;205428;105374355;257236;132864;6691;153020;100419743;153571;80315;4855;51513;100271873;107986755;221806;1956;100507500;673;55124;4851;51162;22849;219539;643037;105369438;143689;2113;2120;3845;65244;114785;1447…	K02156+K02184+K02599+K20994+K03099+K02360+K03211+K02602+K20996+K04361+K04365+K04371+K02678+K07827+K04368+K02098+K04364+K20995
Adherens junction	150	212	0.999915	1	ko04520	127262;107984913;81569;998;10163;5792;117178;163479;107985184;107985526;6706;729867;81607;100506696;148709;79762;64853;100130331;9637;1496;83439;10618;8502;117583;79137;114790;9855;7048;1499;387;25945;105374042;56941;131831;84517;105374355;22998;51176;641518;8470;100505806;1501;345651;6932;1495;414777;107986596;6885;8936;2534;105377945;4301;60;5879;1956;100507500;23089;4233;8976;10174;2260;6591;1…	K05747+K05692+K04393+K05748+K05695+K06085+K05698+K06593+K05753+K05691+K04490+K05690+K04237+K06082+K04388+K02105+K04513+K06592+K05696+K06084+K04492+K06086+K02620+K04427+K05703+K05702+K04392+K04361+K05099+K04362+K05706+K04674+K05700+K04491+K05701+K04371+K06081+K05697+K05694+K06083+K05699+K04500+K16848+K05087+K04498+K03097+K05689+K04468+K05083+K05627+K07861+K05705+K05693+K04501+K04527+K06531+K05704+…
Neuroactive ligand-receptor interaction	405	543	0.999944	1	ko04080	2563;10911;100526739;3362;3352;1269;5724;4985;3061;653160;79830;2899;1907;79639;100507423;3953;79819;5733;100132618;5737;23566;1901;57413;448834;1141;107985209;460;134;730227;3814;553;183;1131;339789;23620;60509;112267877;3973;2492;100129434;130872;400960;101927750;6869;101927967;84173;129521;6344;107985820;2641;1134;105373750;10203;100131211;117583;5746;105373878;654841;3357;10316;1144;1146;2859…	K05184+K05248+K05238+K04162+K04153+K04278+K04279+K04213+K04238+K05203+K16367+K03994+K05062+K22001+K04260+K04262+K04294+K04288+K04268+K05185+K04813+K04264+K05207+K04265+K23140+K04227+K09821+K04131+K04212+K05840+K04248+K04247+K04810+K04135+K04222+K04139+K05249+K04588+K05212+K05259+K04803+K04577+K04224+K04237+K04586+K04157+K05052+K04816+K04818+K04276+K04608+K04229+K05254+K04149+K08362+K05226+K04589+…
Protein processing in endoplasmic reticulum	245	337	0.999947	1	ko04141	118424;105378604;10277;26232;26270;1650;57134;553115;10905;105378939;171423;6746;105371729;56893;22926;112268276;51603;400798;80267;55432;824;56605;104326052;10130;165324;285126;5610;27248;105374744;7841;101928371;9451;101928403;56886;130074;4780;102724288;54431;3300;9695;6396;55768;201595;105377108;90102;29927;6184;6747;165679;7095;51726;112268473;7466;106144599;105377310;22872;5602;102723704;73…	K04554+K14000+K10597+K10099+K10100+K12670+K01230+K01367+K06689+K08056+K13250+K04523+K09054+K09523+K10086+K13719+K03853+K10976+K09584+K14012+K09525+K16195+K14008+K04741+K01228+K08860+K11718+K05638+K16194+K09530+K09508+K10084+K14004+K01456+K07151+K09486+K10956+K12666+K13251+K12275+K09517+K14020+K14005+K04440+K14007+K14010+K09485+K14026+K10661+K03283+K03094+K07953+K14001+K10082+K08054+K13249+K13984+…
African trypanosomiasis	40	66	0.999972	1	ko05143	7412;356;3586;3553;4615;24142;54106;101928376;3592;26998;3827;2150;107986469;3593;3910;107986633;3569;3620;169355;107987044;2776;355;5331;3606;104326055;335;102724977;105379208;107984786;5330;5579;5578;7064;166;3383;5582;23236;5332;63908;105379539	K06527+K04389+K05443+K04519+K04729+K00463+K10161+K05406+K03898+K04234+K05425+K06241+K05405+K06856+K04634+K04390+K05858+K05482+K08757+K19662+K02677+K01392+K06490+K19663
Fc gamma R-mediated phagocytosis	174	246	0.999974	1	ko04666	127262;107984913;5293;998;55616;10163;105378629;110117499;8503;110117498;8613;723788;10451;107985184;728855;107985526;8394;6706;729867;2212;2213;10092;5788;100506696;79762;64853;10000;8853;9637;130271;5581;101928152;274;10109;79137;114790;3635;10093;5894;6769;5580;105374042;5291;131831;5806;5337;5290;105374355;100505806;4651;8611;5295;202243;1794;285590;414777;107986596;101929705;8936;389432;5879…	K05747+K00922+K04393+K12488+K05748+K13536+K02649+K01080+K01115+K05730+K12559+K00889+K06472+K12560+K05754+K06478+K05753+K04456+K18050+K12562+K05758+K03084+K05755+K04366+K06068+K05765+K12367+K08011+K15909+K04392+K05768+K05743+K05757+K05854+K08893+K06856+K05855+K04371+K04688+K04409+K08091+K05756+K06083+K06274+K04368+K19662+K07362+K05859+K04438+K02677+K04718+K19663+K01116+K05744+K07860
Viral carcinogenesis	232	322	0.999976	1	ko05203	5293;23352;998;3065;991;110117499;8503;110117498;3725;3716;5567;105378823;2959;4893;337875;440689;8349;148327;3140;9261;7188;3020;10971;5610;11036;5966;3987;96626;55679;1386;841;1385;3431;11262;93349;6672;9759;79885;8850;1237;1232;1234;387;2960;348807;5291;5922;344657;5290;1739;3516;8615;4790;890;836;6502;3572;5295;728340;653238;2966;8841;79616;255626;108783645;3077;8347;3017;8346;8294;85236;8348…	K00922+K10691+K04393+K06067+K03363+K02649+K04448+K11217+K04345+K12886+K03124+K07828+K11252+K09048+K06751+K04443+K09849+K11254+K16197+K16195+K03122+K09254+K05760+K04450+K04398+K05870+K15413+K11406+K11418+K06062+K04183+K04178+K04180+K04513+K03136+K08053+K16175+K12076+K06053+K02580+K06627+K02187+K03875+K05060+K03142+K11404+K16174+K14021+K06625+K10152+K04378+K03120+K06679+K04392+K05768+K09047+K16198+…
Complement and coagulation cascades	168	240	0.99999	1	ko04610	10747;79639;100507423;731;732;2152;2153;3075;10878;10877;81494;730227;725;722;1604;1380;1378;1379;4179;100128537;148823;339789;112267877;101927967;5624;105373608;105373716;7035;105373878;654841;5627;101929607;26998;3827;5648;105374260;112268458;285550;57291;105377621;3426;107983979;3818;2160;10016;735;730;729;401190;2151;2149;102724810;54826;4238;107986473;105374898;2162;401237;717;101927211;1019…	K03993+K03994+K03997+K03998+K03901+K03902+K04004+K04003+K04002+K04006+K04012+K04011+K04007+K01344+K03909+K03908+K03898+K03992+K01333+K01324+K01323+K04000+K03996+K03995+K04235+K03914+K01328+K03917+K01332+K01315+K03982+K03905+K17252+K01343+K03910+K03999+K01348+K03991+K03900+K04008+K01313+K04001+K01331+K01330+K04009+K01300+K01320+K01314+K03913+K03916+K03915+K06461+K06462+K03983+K06251+K03990+K04236+…
Ubiquitin mediated proteolysis	260	361	0.999992	1	ko04120	118424;10277;26232;55920;91544;991;22996;348378;148581;388649;105378939;200035;10401;55585;112268276;64326;400798;107985725;104326052;57448;55622;55120;400960;94097;100286979;285074;102724642;730268;402096;107985931;64682;130074;10477;103689911;8452;9320;140739;7428;7325;7324;22937;7318;105377108;9039;868;25847;9616;151790;29945;106144599;3093;55236;25898;8916;102723704;7323;10393;55294;105377505…	K04554+K10597+K10099+K10595+K10592+K03363+K05633+K10590+K10584+K04707+K06689+K16064+K10582+K10143+K10586+K10606+K05632+K03351+K03348+K20217+K03869+K10687+K03871+K10260+K10698+K10686+K22517+K12456+K10611+K04649+K10699+K10144+K10614+K03357+K03875+K10291+K04416+K10570+K03094+K10574+K03355+K03362+K10613+K10578+K10599+K10571+K04556+K10615+K04678+K10576+K03347+K10589+K07868+K10688+K03872+K10593+K10447+…
Legionellosis	69	108	0.999993	1	ko05134	842;9554;102724364;100996517;100996716;100505633;1378;1379;7100;375;105373271;58484;5861;3553;3329;841;4615;101928376;3592;2919;2921;4790;100419170;7097;836;4671;153396;51128;929;107986469;3593;100129636;3305;54676;1915;10767;79150;3569;54205;107986718;3297;7415;84159;56681;642934;4791;840;79949;664;1937;5970;81876;105369364;834;3606;3312;317;4792;3684;124535;718;388503;54929;126248;1917;90625;36…	K04399+K08517+K07874+K04011+K10168+K07937+K12805+K04519+K04077+K04398+K04729+K05406+K05505+K02580+K10159+K02187+K12807+K03283+K07953+K04391+K05425+K14416+K03231+K05405+K08738+K09414+K13525+K04469+K04397+K15464+K03233+K04735+K07875+K01370+K05482+K02084+K04734+K06461+K03990+K06464+K15485
D-Glutamine and D-glutamate metabolism	5	15	0.999993	1	ko00471	2744;414212;2746;27165;80017	K01425+K00261+K22210
Epstein-Barr virus infection	239	334	0.999993	1	ko05169	5293;842;1870;864;105378626;3065;110117499;8503;110117498;3725;55225;3716;1647;102724892;965;171423;5710;919;3140;9641;1380;7188;84791;10000;5610;284948;10018;10213;9541;6772;841;5707;4615;956;9861;5291;101928376;5290;5708;3280;9778;3516;5602;4790;890;100419170;7097;8819;836;6502;5295;51426;728780;107986424;51015;79685;79616;5601;8737;1871;108783645;3077;352962;100130889;3127;3128;3108;3111;3116;…	K00922+K04399+K09389+K09279+K01510+K06067+K02649+K04448+K11219+K11217+K04402+K06492+K08056+K03029+K06453+K06751+K07211+K04012+K09849+K06066+K04456+K16195+K07371+K16341+K03030+K11220+K04398+K03032+K04729+K03037+K05131+K03028+K06054+K06053+K04440+K02580+K06627+K10159+K19202+K02187+K03875+K03511+K04432+K02861+K06620+K06752+K08058+K14021+K04441+K06625+K10152+K05872+K04427+K11859+K04404+K04392+K05405+…
Cytosolic DNA-sensing pathway	50	82	0.999994	1	ko04623	10623;200035;84265;103;9447;9641;3553;11277;5437;133015;4790;132612;10622;340061;8737;9533;115004;135138;3569;661;3551;5440;90865;107987053;23586;11128;1147;55280;5441;5970;834;3606;29110;55703;51082;4792;51728;55718;161931;6352;5434;4793;3661;83596;57506;10621;81030;5435;171568;8517	K03023+K03024+K12968+K12966+K07211+K04519+K10790+K03016+K03018+K02580+K12654+K02861+K03027+K17834+K05405+K03026+K07209+K03009+K12967+K05414+K12646+K04467+K03007+K04735+K01370+K05482+K05410+K03021+K03020+K04734+K03019+K14721+K12499+K03013+K02581+K05411+K12648+K03025+K12965+K03014+K03022+K07210
Hematopoietic cell lineage	149	216	0.999994	1	ko04640	1441;1435;3570;912;909;910;1604;1380;1378;1379;947;105379282;148823;101927750;925;926;7850;3554;927;3552;3553;107985940;105373716;3655;3676;3568;2815;105374165;4311;7066;131578;7037;285550;952;57291;3815;107983979;2993;10016;3575;3672;3673;105379080;54826;105379174;1437;3567;3565;929;1436;4238;107986473;3127;3128;3108;3111;3116;105375021;101927211;100133941;441307;3569;105375249;948;7036;2056;105…	K05061+K05453+K05055+K06448+K04006+K04012+K04011+K06474+K06261+K05066+K06458+K06459+K04387+K04386+K04383+K04519+K06467+K06485+K06483+K05067+K06263+K01389+K06854+K06260+K06503+K01242+K05091+K06575+K05072+K06480+K06481+K04736+K05427+K05428+K05430+K04391+K05090+K06752+K06469+K05405+K04737+K06259+K05437+K06262+K05431+K06856+K05056+K06468+K05068+K06476+K00977+K04008+K06256+K06466+K06455+K06452+K06460+…
Taste transduction	77	120	0.999997	1	ko04742	83756;11079;80835;107984912;80834;3352;5567;1131;130872;6328;6326;101929680;6335;5136;3355;348807;5028;170572;106478970;285242;2555;101929895;100505806;2554;2550;3710;2914;8645;3354;2911;135138;105375156;5137;346562;114;105375761;105375760;9568;56654;954;105376341;8028;9033;255022;29850;5024;9177;3359;775;107984539;6337;2784;83461;5554;106707243;50865;112;5153;120935;22953;196883;10598;2558;10021…	K04626+K04624+K04625+K04153+K04345+K04131+K04836+K04834+K04841+K13755+K04270+K04819+K05175+K08474+K04615+K04960+K04607+K04916+K04603+K19729+K08048+K01509+K04989+K04990+K19738+K04980+K05217+K04850+K04824+K07825+K08046+K05216+K08044+K04957+K04344+K04827+K04825+K04828
Salivary secretion	152	221	0.999997	1	ko04970	83442;6548;84455;5567;476;84852;922;477;480;844;481;493;79805;83932;1131;84288;109;805;130872;400960;101927750;3708;491;131375;820;105374021;111;348807;483;105374165;683;952;4589;5593;105377621;2982;2983;108;6558;154;147;107986571;3710;83699;84947;654231;107;83698;136853;4951;3475;170575;6522;148;114;105375761;105375760;111188157;432355;2776;441452;645961;107987129;158248;375791;5592;3778;153;175…	K13912+K05742+K02183+K04345+K01539+K01540+K05850+K13909+K08049+K04131+K08043+K04135+K04958+K13915+K13916+K08045+K18152+K01242+K19477+K12318+K12319+K08042+K10951+K04142+K04136+K04960+K08041+K13855+K08048+K04634+K13911+K07376+K04936+K04141+K13908+K04959+K05858+K01538+K13910+K08046+K09867+K13240+K08044+K04963+K19662+K08047+K13504+K04632+K12550+K02677+K13879+K04945+K19663+K04137+K13899+K13901
Graft-versus-host disease	36	63	0.999997	1	ko05332	356;3140;3552;3553;941;942;3558;108783645;3077;352962;100130889;3127;3128;3108;3111;3116;105375021;3569;445347;563;646282;5551;355;107984667;3002;105370939;2217;112268328;3122;3125;3123;3119;3120;253018;3126;105369230	K04389+K06751+K04383+K04519+K05412+K05413+K05429+K06752+K05405+K10785+K07818+K04390+K01353
Drug metabolism - cytochrome P450	70	111	0.999998	1	ko00982	2948;2947;2330;4259;116123;2328;388714;2327;2326;2329;54497;316;107161151;101927795;54576;54575;54600;54577;54578;54579;54657;54659;54658;7367;7364;7363;10941;574537;27306;128;100507053;127;130;131;4258;439936;167127;340069;2939;2941;64577;1577;1576;373156;1557;1559;9446;119391;1571;2950;222;221;283314;4257;25938;1544;220;218;1556;1555;112268271;100652871;653689;25774;4128;4129;7366;653399;100507…	K00799+K00485+K00157+K00699+K04097+K00121+K13951+K13980+K13952+K00129+K17690+K17689+K13299+K17719+K17721+K07415+K07409+K17709+K00274+K17712
Asthma	33	59	0.999998	1	ko05310	2207;84824;3586;105379174;3567;3596;3565;3127;3128;3108;3111;3116;105375021;445347;107987044;10394;5553;2206;102724977;105379208;107984786;105370939;8288;958;959;3122;3125;3123;3119;3120;3126;105369230;105379539	K07983+K08089+K05443+K04736+K05428+K05435+K05430+K06752+K10785+K06856+K10786+K08090+K10788+K03160+K03161
Metabolism of xenobiotics by cytochrome P450	77	122	0.999999	1	ko00980	246181;22977;8574;54896;2948;2947;4259;3290;80342;2052;205327;54576;54575;54600;54577;54578;54579;54657;54659;54658;7367;7364;7363;10941;574537;27306;128;100507053;127;130;131;4258;439936;167127;340069;2939;2941;64577;1577;1576;373156;1646;1557;1559;9446;119391;1571;2950;222;221;283314;4257;1543;1544;220;218;374875;1548;1549;1556;1555;1553;1572;29785;6822;27294;112268271;100133286;100506428;874;1…	K15303+K00799+K15680+K01253+K00079+K00699+K04097+K00121+K13951+K13980+K13952+K00129+K17690+K17689+K13299+K00212+K17719+K07415+K07408+K07409+K17685+K17709+K07416+K07420+K11822+K00078+K00084+K17712
Bacterial invasion of epithelial cells	180	262	1	1	ko05100	127262;107984913;5293;10459;388595;81569;998;10163;110117499;8503;110117498;388649;107985184;107985526;6706;90780;6464;729867;51603;26052;51430;10092;100506696;148709;79762;64853;100130331;107985725;9637;1496;3987;96626;55679;2335;10109;103689911;79137;114790;4735;859;10093;1499;387;105374042;3059;5291;131831;26084;84517;5290;105374355;55752;2549;79658;105377505;100505806;102467080;345651;5295;23…	K05747+K00922+K13728+K05692+K04393+K05748+K02649+K04707+K06279+K01528+K05754+K05753+K05691+K05760+K05717+K05758+K16942+K12959+K05755+K02105+K04513+K06106+K13744+K16939+K09593+K13736+K04645+K13738+K04392+K12366+K05757+K12958+K06278+K05099+K05725+K04644+K17448+K05719+K05700+K13708+K17447+K07863+K06272+K06484+K05756+K05726+K17449+K16938+K13737+K19241+K05689+K04438+K04646+K05704+K18985
Natural killer cell mediated cytotoxicity	162	238	1	1	ko04650	100288175;105378948;112267874;5293;3932;110117499;8503;110117498;105378733;10451;4893;90780;6464;962;51744;2207;2214;117157;919;356;55103;6654;5534;107985892;7535;5894;100507032;5291;101928376;8743;5290;6452;116449;105377295;153020;5530;836;107986338;5295;1437;3937;259197;9436;2534;105377945;3459;100652739;135250;353091;80328;154064;79465;5879;673;107986860;5533;8795;8797;2185;107987044;107987053…	K07293+K00922+K05856+K02649+K07987+K05730+K07828+K06279+K06479+K06582+K07983+K06463+K07989+K06453+K04389+K03099+K06268+K07360+K04366+K05131+K04721+K07984+K07361+K04348+K02187+K05427+K06743+K06742+K05703+K05132+K07986+K04392+K04365+K04722+K05871+K06856+K05414+K17448+K05855+K04726+K07818+K04390+K17447+K04371+K04409+K05697+K06728+K07827+K01353+K17449+K04368+K19662+K07362+K05718+K05859+K04364+K06523+…
Shigellosis	131	199	1	1	ko05131	127262;107984913;10459;388595;81569;998;10163;107985184;107985526;6706;729867;10092;100506696;148709;79762;64853;100130331;9475;375189;9637;114793;10109;79137;114790;10093;105374042;3059;5217;646903;131831;84517;105374355;26952;5602;4790;85462;100505806;345651;1729;23291;5601;414777;1432;5603;107986596;9474;8936;60;5879;10392;9844;23089;10552;10095;8976;3551;8767;100133669;100128627;80318;645961;…	K05747+K13728+K05692+K04393+K05748+K05754+K05753+K05740+K17388+K05759+K05758+K05755+K06106+K04440+K02580+K03362+K04441+K08339+K04392+K08727+K12366+K05757+K07209+K08846+K04514+K06619+K05719+K05700+K04467+K13708+K07863+K06256+K04371+K04735+K06484+K05756+K04734+K10165+K19241+K04438+K12836+K02581+K05704+K18985+K07210
Rheumatoid arthritis	89	142	1	1	ko05323	533;3725;1435;1513;7042;106479524;245973;90423;525;3552;3553;523;941;942;3600;100419170;7097;1437;8992;3127;3128;3108;3111;3116;105375021;7422;3569;445347;9296;50617;155066;526;51606;245972;169200;528;284;107986904;107987044;7010;1514;392360;9550;105376486;6387;10312;4312;4314;3606;51561;9671;23545;2321;8600;10673;51382;2353;7043;102724977;105379208;107984786;105370939;527;105379461;3683;9114;407…	K03661+K04448+K05453+K01371+K13376+K02148+K02150+K02147+K04383+K04519+K02145+K05412+K05413+K05433+K10159+K05427+K02153+K06752+K05448+K05405+K10785+K02151+K02154+K02144+K02146+K05465+K06856+K05121+K01365+K02152+K05473+K10031+K01388+K01394+K05482+K05426+K14379+K05096+K05476+K02149+K04379+K13377+K02155+K05718+K05475+K14624+K12499+K05147+K06490+K13375+K05417+K06464+K03662
Ribosome biogenesis in eukaryotes	126	193	1	1	ko03008	645425;29889;9813;105378867;10885;4931;55127;23160;7514;10199;645784;728034;92856;84128;51602;402117;26354;54464;51068;55341;131583;54433;166378;285696;29102;102157402;84135;153339;55781;134430;1657;6949;55651;10799;83732;101929057;23195;107986669;105375228;375567;51119;155370;83862;10248;55131;101929601;101929627;100288527;100288562;10940;6641;10171;158035;65083;138716;101929959;94107;23560;1055…	K14284+K14537+K14570+K14556+K14571+K14550+K14546+K14290+K14559+K14569+K14561+K14552+K14565+K14566+K14538+K12618+K07562+K14539+K11128+K14575+K14563+K03685+K18532+K14549+K14527+K07179+K14554+K14555+K14562+K11129+K14530+K07178+K14572+K14574+K14573+K01164+K14548+K11108+K14544+K14525+K06943+K14523+K03539+K14521+K13288+K14568+K07936+K14567+K14560+K14536+K03097+K14285+K11883+K14557+K14553+K03538+K14564+…
Systemic lupus erythematosus	120	243	1	1	ko05322	84967;79639;100507423;731;732;337875;440689;8349;317772;8338;2212;2214;6738;730227;3586;3020;339789;112267877;101927967;6741;105373878;654841;25917;101929607;941;942;112268458;105377621;735;730;729;401190;102724810;100996485;9555;401237;255626;8347;3017;8346;8969;8294;85236;8354;8348;717;3127;3128;3108;3111;3116;105375021;101928280;105378106;445347;94239;105375282;79846;105375421;157869;107987044…	K11087+K03994+K03997+K03998+K11252+K11251+K06472+K06463+K11089+K05443+K11253+K11254+K11090+K05412+K05413+K04000+K03996+K03995+K01332+K06752+K10785+K06856+K03999+K11086+K10651+K01331+K01330+K05210+K05699+K05209+K01327+K03990+K03160+K11088+K03161
Platelet activation	371	603	1	1	ko04611	105378947;84069;54587;102724312;5590;5293;23254;388595;81569;55450;79927;83442;388610;9473;55113;653160;79693;200172;101929609;149483;51249;110117499;8503;110117498;23648;100527960;374977;5567;2773;5906;100129269;51177;100191040;90780;107985209;101928372;2207;2212;51278;5321;23612;148709;8497;105373113;105379282;105373289;375061;83932;100130331;10000;107985115;192668;9475;109;150946;112267877;550…	K06236+K19720+K18952+K00922+K05692+K16342+K02649+K04345+K04630+K04353+K04264+K07983+K06472+K06261+K08049+K04456+K17388+K08043+K06269+K08512+K17704+K00907+K04958+K12330+K04513+K08045+K06263+K04298+K04270+K06069+K06260+K07361+K19477+K12318+K12319+K08042+K06481+K03914+K04960+K04441+K05703+K08041+K21289+K01832+K13242+K06262+K03905+K05854+K08048+K06271+K04634+K04514+K05855+K00509+K06476+K05719+K07376+…
Melanogenesis	663	1056	1	1	ko04916	100288069;284600;1855;112268219;339448;100133612;388591;100506022;84328;101927417;729614;101927546;50809;54361;284551;553115;55721;339487;79932;105378645;105378653;79647;100129924;107984948;105378715;388633;55001;101926964;84455;105378796;5567;102723784;6301;2773;101928718;7482;107985189;4893;107985193;105371229;101927468;148327;107985206;105371475;112268276;92241;8548;400798;101928933;9213;57710…	K01064+K02353+K00408+K02183+K04345+K04630+K00182+K07828+K09048+K00312+K08049+K08043+K04490+K02432+K05870+K02375+K04534+K00445+K01357+K04366+K00572+K02105+K00444+K09455+K03083+K08045+K05091+K04492+K04515+K08042+K02620+K00714+K16366+K08041+K02842+K01558+K02329+K02376+K08048+K00506+K04634+K04491+K04371+K05858+K01384+K02354+K00505+K07827+K08046+K03209+K05461+K04198+K01827+K08044+K04368+K04498+K19662+…
Chemical carcinogenesis	101	172	1	1	ko05204	284600;440584;56267;2948;2947;405;4259;3290;80342;2052;205327;54576;54575;54600;54577;54578;54579;54657;54659;54658;105374104;102724068;7367;7364;7363;10941;574537;27306;128;100507053;127;130;131;4258;439936;167127;340069;2939;2941;64577;105375260;1577;100861540;1551;1576;64816;101928861;373156;9;10;137695;22882;101929127;883;100506119;101928080;101928994;1562;1557;1559;9446;119391;1571;84680;295…	K17692+K00816+K00799+K09097+K15680+K01253+K00079+K00699+K04097+K00121+K13951+K13980+K13952+K00129+K17690+K17691+K17689+K13299+K00622+K07413+K17719+K17721+K07415+K04809+K07408+K07409+K01014+K17685+K11822
Spliceosome	208	305	1	1	ko03040	23435;7798;10772;25949;57035;6429;9410;200081;84967;10946;728448;10450;10465;100507423;84950;4116;105378823;494115;55917;10286;105371260;9939;10262;9129;26097;6635;3192;51639;6432;11017;6637;10713;23020;107985820;55660;130940;220988;23451;66037;79137;107985998;27258;151903;57577;348807;100534599;57461;23350;6434;22916;100874001;152217;1665;102723896;11157;5356;79993;26049;153396;9879;10915;55696;…	K12741+K12875+K12900+K12868+K12893+K12857+K11087+K12827+K09564+K09567+K12849+K12877+K12886+K12885+K12861+K12876+K12831+K12843+K12881+K11097+K12888+K12833+K12896+K12846+K11099+K12847+K12854+K12822+K12821+K12828+K12855+K12866+K12622+K12871+K12870+K12842+K12897+K12883+K12820+K12625+K12862+K12869+K03283+K12811+K12824+K12872+K12819+K12880+K12813+K12812+K12621+K11095+K12892+K12733+K12860+K12891+K12662+…
Basal transcription factors	117	207	1	1	ko03022	100996442;100288069;6883;149473;2959;6884;79802;441124;27097;285016;11036;2071;105376939;11180;2960;107986162;345222;285489;101926918;55100;1022;6880;728340;653238;2966;902;6882;129685;28962;9519;404672;253769;6908;442524;9238;105375288;285908;729156;101929580;100093631;9569;2969;101926943;84163;389524;2970;101927126;6878;100130705;83590;100128890;100132103;100132923;100133172;2961;401472;6873;10…	K03121+K03126+K03129+K03124+K03127+K03130+K03122+K10843+K06634+K03136+K02202+K14535+K03142+K03135+K14649+K03120+K10845+K03131+K03137+K03128+K14650+K03134+K03141+K03143+K03139+K10842+K03123+K14651+K03138+K10844+K03125+K03133+K03132+K03144
PI3K-Akt signaling pathway	785	1167	1	1	ko04151	105378947;84069;54587;441869;102724312;2782;100133612;5293;2475;100873935;105376740;102724659;842;388595;1969;11209;11223;401944;712;714;79927;388610;9473;55113;400748;127703;1441;101929609;149483;51249;110117499;8503;110117498;5563;3716;55970;2787;23566;54680;8543;5586;1435;100129269;107985189;4893;4803;105378939;107985524;8515;105371254;105371223;51177;4170;100191040;117145;200186;148327;3570;1…	K06236+K06237+K04536+K06245+K00922+K07203+K04399+K05103+K05460+K19719+K06238+K05061+K02649+K07198+K11217+K04347+K04542+K04294+K06071+K05453+K07828+K02582+K06586+K06588+K02539+K16339+K16333+K09048+K05055+K05462+K04659+K03176+K11583+K04389+K06252+K03099+K05466+K05635+K06246+K06244+K11584+K04541+K04456+K16197+K08774+K16341+K16340+K06589+K06485+K04450+K06483+K06487+K05870+K05085+K05717+K16172+K03259+…
Protein digestion and absorption	505	853	1	1	ko04974	105378947;148398;84069;54587;441869;102724312;64856;105378592;100287898;284498;60672;23254;63036;51032;388595;374955;55450;401944;23436;10136;712;714;646262;79927;388610;9473;55113;399474;400748;1307;653160;127703;1296;55194;79693;107985103;1298;200172;101929609;149483;51249;388630;23648;100527960;374977;255631;118427;1301;100129269;476;84852;51177;100191040;57326;90780;23623;477;480;844;10192837…	K06236+K16628+K19720+K19721+K06237+K19479+K08132+K01346+K19719+K01345+K06238+K16630+K01539+K01540+K06823+K07603+K05849+K14210+K01278+K14211+K01291+K08780+K01389+K08131+K16617+K12040+K05334+K04916+K01395+K16629+K08187+K01298+K08779+K01312+K08133+K05612+K08135+K04926+K06519+K04897+K01285+K01538+K14207+K01300+K14206+K13867+K13781+K08606+K13868+K04945+K05616+K09708+K14208
Toxoplasmosis	296	433	1	1	ko05145	100133612;105376740;102724659;842;55225;3716;54680;2773;107985189;105378939;107985524;9213;3915;3918;100131234;105371689;3586;3914;7042;148362;104472714;731275;10000;150622;105373414;400958;200407;654433;105373716;3655;54842;6772;841;101928103;79853;401039;101927647;4615;100885795;1234;3913;64925;2771;132203;25852;730091;101928376;3592;101929337;100129516;201853;112268323;91050;5602;4790;10537737…	K06245+K04399+K11219+K11217+K04630+K05635+K06246+K05443+K06244+K13376+K04456+K06485+K11220+K04398+K04534+K04729+K04180+K06243+K05406+K04440+K02580+K10159+K02187+K13412+K03283+K04432+K14139+K05425+K06752+K04441+K04427+K06241+K05637+K05132+K04404+K08738+K21289+K05636+K07209+K05400+K04447+K06247+K05719+K00461+K09565+K04467+K06240+K03175+K04371+K02158+K04735+K16060+K05134+K03158+K04733+K04734+K13377+…
Primary immunodeficiency	47	95	1	1	ko05340	3932;5993;5788;284948;925;926;7535;129531;927;7247;29851;105373926;105374103;3575;112267992;107987044;101929800;64421;105376432;108949267;29760;5896;5897;920;57379;7374;84876;102724977;105379208;107984786;161823;64864;4261;930;23495;339260;79002;8625;973;100;958;326;695;959;8517;6891;105379539	K05856+K08061+K06478+K07371+K06458+K06459+K07360+K08062+K06713+K08063+K05072+K06856+K10887+K10628+K10988+K06454+K10989+K03648+K16056+K01488+K08060+K06465+K05150+K10603+K06506+K03160+K07370+K03161+K07210+K05654
Focal adhesion	658	1027	1	1	ko04510	105378947;84069;54587;441869;102724312;100133612;5293;105376740;102724659;388595;54751;11209;11223;81569;401944;998;712;714;79927;388610;9473;55113;400748;127703;101929609;149483;51249;110117499;8503;110117498;3725;54680;10451;5906;100129269;107985189;105378939;107985524;8515;105371254;105371223;51177;100191040;90780;6464;105371450;7059;101928372;63923;7143;55103;9213;51278;127670;3915;3918;10013…	K06236+K06237+K06245+K00922+K06273+K05460+K05692+K19719+K04393+K06238+K02649+K04448+K05730+K04353+K06586+K06588+K06279+K04659+K06252+K03099+K05635+K06246+K12329+K06244+K05740+K03853+K04456+K17388+K06269+K05760+K06589+K06485+K06483+K06487+K05717+K00907+K12959+K04366+K06585+K02105+K06243+K04513+K04437+K05098+K03083+K04410+K12753+K08131+K04363+K04349+K04440+K06250+K04357+K05450+K05449+K06480+K06481+…
Pathways in cancer	1431	2121	1	1	ko05200	100288069;284600;1855;441869;2782;112268219;339448;100133612;388591;57449;100506022;5293;84328;2475;100873935;105376740;102724659;101927417;842;729614;101927479;101927546;11209;11223;50809;998;54361;712;714;1870;284551;553115;55721;3065;339487;79932;105378645;127703;1441;105378653;79647;26508;100129924;6513;107984948;8643;110117499;8503;110117498;105378715;388633;55001;3725;101926964;84455;3716;1…	K01064+K02353+K06237+K04536+K06245+K19464+K00922+K07203+K04399+K05460+K04393+K00408+K09389+K06067+K05061+K09091+K07299+K11101+K02649+K04448+K02183+K11217+K05065+K05064+K04402+K04347+K04260+K09291+K04345+K04542+K04294+K04707+K02599+K04630+K00799+K00182+K07828+K20994+K09097+K09290+K05055+K02219+K03176+K12331+K04389+K03099+K05635+K06246+K08015+K06244+K09849+K13376+K00312+K09821+K08049+K09592+K04541+…
Phagosome	312	487	1	1	ko04145	388591;9341;81569;50809;23673;533;26009;105378929;9554;105371254;102724364;105371223;100996517;100996716;574406;1520;105371450;7059;2212;2214;2213;112268276;105371622;460;3140;127670;4688;148709;338382;100130331;105373422;106479524;245973;112267877;90423;525;101928113;150577;200407;107985939;113457;22925;79675;1781;3685;25843;200576;7277;80086;57590;105373958;9208;5868;51143;9852;100128640;79714;…	K01368+K13505+K05692+K13813+K03661+K07374+K08517+K06588+K04659+K06472+K06463+K16824+K12560+K10414+K06751+K08010+K07898+K02148+K02150+K02147+K06560+K10415+K06487+K00921+K12182+K07887+K10416+K02145+K10956+K07897+K06503+K08492+K10169+K10159+K06481+K04391+K12478+K08011+K02153+K08054+K07375+K06752+K08488+K04392+K07342+K06259+K02151+K02154+K10062+K02144+K02146+K06856+K01365+K09481+K02152+K05719+K03991+…
Allograft rejection	47	86	1	1	ko05330	356;3140;3586;941;942;101928376;3592;3558;3567;3565;107986469;3593;108783645;3077;352962;100130889;3127;3128;3108;3111;3116;105375021;445347;563;646282;107987044;5551;355;107984667;3002;102724977;105379208;107984786;105370939;2217;958;959;112268328;3122;3125;3123;3119;3120;253018;3126;105369230;105379539	K04389+K06751+K05443+K05412+K05413+K05406+K05429+K05428+K05430+K05425+K06752+K10785+K06856+K07818+K04390+K01353+K03160+K03161
Signaling pathways regulating pluripotency of stem cells	696	1110	1	1	ko04550	100288069;284600;1855;112268219;339448;100133612;388591;100506022;5293;84328;101927417;729614;101927546;50809;54361;284551;553115;55721;339487;79932;105378645;105378653;79647;100129924;107984948;110117499;8503;110117498;127343;105378715;388633;55001;101926964;3716;105378796;102723784;6301;101928718;7482;107985189;4893;107985193;105371229;101927468;9869;10962;107985206;105371475;112268276;57645;92…	K01064+K02353+K00922+K00408+K02649+K09326+K11217+K00182+K07828+K11421+K11138+K00312+K04456+K15613+K11487+K08026+K04670+K13568+K04675+K02432+K04671+K02375+K00445+K01357+K04366+K00572+K13596+K02105+K00444+K09354+K03083+K18499+K16796+K11488+K05094+K09222+K14439+K13578+K18497+K04676+K05058+K09370+K05060+K02085+K16790+K00714+K09071+K05095+K11478+K17695+K09367+K04441+K16791+K04667+K02842+K18489+K01558+…
mTOR signaling pathway	741	1151	1	1	ko04150	100288069;284600;1855;112268219;339448;100133612;388591;100506022;5293;84328;2475;100873935;101927417;729614;101927546;50809;54361;6195;199870;83667;284551;553115;55721;339487;79932;105378645;105378653;64121;79647;100129924;107984948;110117499;8503;110117498;9813;105378715;388633;55001;5563;101926964;105378796;102723784;6301;10542;101928718;7482;107985189;4893;107985193;105371229;101927468;107985…	K01064+K02353+K00922+K07203+K00408+K04373+K20394+K16186+K02649+K10421+K07198+K16344+K00182+K07828+K20398+K03099+K00312+K04456+K20409+K02148+K02150+K02147+K20064+K17532+K02432+K02375+K00445+K01357+K16172+K08272+K03259+K14004+K04366+K00572+K04513+K20405+K00444+K02145+K03083+K04370+K08270+K20401+K03875+K08267+K14995+K20400+K00714+K03068+K20396+K13302+K08269+K20407+K02842+K03258+K23081+K20399+K01558+…
Lysine degradation	165	246	1	1	ko00310	148479;5351;7799;339505;101927429;9869;10962;3713;55870;223;105371630;23127;267002;3030;79823;101927050;107985798;10865;105373690;257407;6419;55209;55287;112268445;100505641;29072;5352;102724289;101928236;1962;152002;7468;6691;105377271;79725;105377352;3033;80854;51166;152641;107986217;153571;105374657;105369177;105379152;93166;501;64324;85007;105374947;10919;105377845;221262;64577;39;100271873;1…	K09189+K00473+K11432+K11430+K09188+K11421+K09187+K06101+K00149+K11433+K11703+K20796+K07515+K18826+K11422+K11423+K13645+K07514+K11424+K14959+K00022+K11431+K00825+K15588+K20795+K14085+K18202+K11420+K00128+K00626+K00164+K09186+K13646+K14157+K11425+K07511+K11419+K00471+K11429+K11428+K18494+K00658+K19199+K18201+K00306+K17451+K11427+K00252+K00474
Huntington's disease	329	503	1	1	ko05016	148870;842;6390;3065;7802;4725;149473;7388;79819;126820;30836;515;148327;4720;6391;92703;22874;55758;64853;127602;285016;64342;9167;100129434;1639;100189589;1768;5433;112268426;55777;56171;841;4719;1385;646324;4705;3708;5468;25981;105377102;142686;201625;55081;4710;105374149;101928142;79740;4711;107986162;1173;5437;727956;440993;255812;220729;3064;345222;285489;10891;401124;100885776;170712;10050…	K03006+K04399+K00235+K06067+K10410+K03938+K03129+K00416+K10409+K11143+K03942+K02127+K09048+K03935+K00236+K11824+K11829+K10408+K02270+K04648+K03012+K05863+K04398+K03934+K05870+K03954+K04958+K08530+K04638+K03960+K03961+K11826+K03016+K00234+K04533+K07202+K02271+K09222+K03010+K03967+K02187+K03939+K03937+K02272+K05862+K03946+K10426+K04645+K02137+K02126+K03120+K04564+K03948+K08738+K09047+K04559+K03008+…
RNA transport	339	527	1	1	ko03013	645425;8672;7798;10250;200081;56063;8668;57648;79830;101929516;8761;8891;54558;4116;55706;374987;105378867;11218;55917;105371260;9939;26097;91181;100302401;7175;80342;55746;112268229;51097;9687;653140;8890;7514;116143;400966;729857;9669;653489;285190;5903;84220;729540;727851;150527;728773;130940;129401;9689;7341;79843;9470;51095;107986006;100126791;6396;105376955;23225;1618;105377003;10289;107986…	K14284+K03260+K12875+K13171+K03246+K13126+K03241+K12172+K12877+K14315+K09291+K13131+K12876+K12881+K14314+K14300+K14306+K03680+K14290+K13175+K03243+K14313+K03240+K12160+K03259+K00974+K14004+K03250+K03113+K13130+K13176+K07562+K15516+K03345+K12883+K14283+K14316+K14295+K14308+K14328+K14312+K14322+K13129+K14527+K14291+K18645+K13133+K05749+K12880+K14325+K14530+K14296+K12812+K14289+K03231+K14305+K03253+…
Alcoholism	170	270	1	1	ko05034	2782;3065;84455;55970;2787;2773;4893;337875;440689;8349;317772;8338;148327;90780;6464;55103;3020;2786;84288;112267877;5500;6654;805;107985820;8520;1386;1385;101928103;9759;25917;5894;79885;2771;111;59345;201853;153020;6531;814;1657;100996485;9555;8841;1812;255626;8347;3017;8346;8969;8294;85236;8354;8348;3066;5570;116843;654231;4852;9586;94239;1644;100129427;83698;2770;2792;2791;4951;2783;64764;67…	K04536+K06067+K02183+K04347+K04542+K04630+K07828+K11252+K11251+K09048+K06279+K03099+K11253+K11254+K04541+K06269+K05212+K11303+K04450+K05870+K04534+K11406+K04366+K11418+K08045+K04538+K05036+K05869+K11404+K04144+K15985+K08155+K05232+K09047+K01593+K04548+K04546+K04537+K04365+K05256+K04360+K17448+K05213+K04545+K07359+K05208+K17447+K00501+K04355+K04371+K04540+K04145+K07825+K05210+K07827+K11408+K07826+…
Wnt signaling pathway	733	1152	1	1	ko04310	100288069;284600;1855;112268219;339448;100133612;388591;100506022;56998;84328;101927417;729614;101927546;50809;54361;284551;553115;55721;339487;79932;105378645;284654;105378653;79647;100129924;107984948;105378715;388633;55001;3725;101926964;4919;105378796;5567;102723784;6301;101928718;7482;107985189;81839;107985193;148741;105371229;101927468;107985206;57216;105371475;112268276;92241;8548;27101;40…	K01064+K02353+K04493+K00408+K19471+K04448+K05122+K04345+K00182+K04510+K19626+K04507+K08399+K00312+K01645+K17388+K05128+K06268+K04490+K02185+K02432+K02375+K00445+K01357+K04511+K00572+K02105+K04513+K00444+K03083+K04499+K04508+K03345+K04496+K04440+K04348+K03344+K02165+K04492+K04515+K04512+K02085+K02620+K03094+K00714+K08957+K03068+K03362+K17333+K04504+K10152+K04427+K23098+K04392+K02842+K01558+K03347+…
Hippo signaling pathway	736	1156	1	1	ko04390	100288069;284600;1855;5590;112268219;7161;339448;100133612;388591;148479;100506022;84328;101927417;729614;101927546;81569;50809;54361;284551;553115;55721;339487;79932;105378645;105378653;79647;353500;728448;656;100129924;107984948;148932;105378715;388633;55001;101926964;10207;105378796;102723784;6301;101928718;7482;107985189;107985193;105371229;101927468;107985206;105371475;112268276;92241;8548;4…	K01064+K02353+K18952+K10148+K16682+K05692+K00408+K16622+K06685+K06092+K00182+K16681+K13376+K16823+K00312+K16197+K20013+K06091+K06269+K05691+K04490+K16798+K02432+K04671+K04237+K02375+K00445+K01357+K00572+K04388+K02105+K09850+K00444+K03083+K16820+K16175+K06069+K16796+K12076+K16821+K04354+K16144+K09854+K09782+K13578+K04492+K04676+K16685+K02085+K02620+K04382+K00714+K18496+K03362+K16620+K09448+K10152+…
Small cell lung cancer	317	485	1	1	ko05222	441869;100133612;5293;105376740;102724659;842;712;714;1870;127703;110117499;8503;110117498;1647;54680;107985189;105378939;107985524;1163;9213;3915;3918;100131234;105371689;3914;7188;148362;104472714;731275;10000;107985115;150622;105373414;400958;200407;654433;107985946;105373716;440925;3655;3685;54842;2335;1286;1285;79853;401039;79919;107985787;101927647;5915;100885795;3913;64925;2272;132203;2585…	K06237+K06245+K00922+K04399+K09389+K02649+K04402+K02219+K05635+K06246+K06244+K09849+K04456+K06485+K06487+K05717+K08528+K06243+K01522+K02580+K02187+K03875+K10500+K06481+K03511+K06620+K08525+K14021+K06625+K06241+K05637+K08738+K02091+K05636+K07209+K06626+K04377+K05725+K03172+K06247+K08524+K03173+K06476+K05719+K01110+K04467+K06240+K03175+K10140+K04735+K04503+K16060+K06624+K02206+K02089+K02084+K03174+…
Tight junction	297	431	1	1	ko04530	5590;127262;107984913;81569;998;7798;149461;5563;3725;10207;5567;5906;105378929;5174;5565;100034743;107985526;57234;57530;10899;5872;9181;912;909;910;50848;148709;79762;64853;100130331;9475;22950;9637;5581;10097;165055;10096;57669;113457;344148;58538;117583;53632;79137;7277;80086;6769;152206;79714;55152;387;776;9223;11259;22989;64091;3059;348807;51421;51208;84517;344657;5584;5010;9076;10686;1739;…	K18952+K05747+K05692+K04393+K10352+K06087+K07198+K04448+K06092+K04345+K04353+K07374+K13365+K07199+K20638+K06102+K06109+K12791+K06448+K06089+K17388+K06091+K18050+K17260+K21110+K18584+K21111+K21109+K04237+K07200+K21108+K04513+K04851+K05631+K06106+K06104+K16175+K06069+K12076+K04354+K08018+K04440+K21112+K04416+K17291+K06088+K20479+K08020+K09489+K04382+K06105+K16819+K04426+K08007+K05702+K21068+K04392+…
Breast cancer	744	1156	1	1	ko05224	100288069;284600;1855;112268219;339448;100133612;388591;100506022;5293;84328;2475;100873935;101927417;729614;101927546;50809;54361;1870;284551;553115;55721;339487;79932;105378645;105378653;79647;26508;100129924;107984948;110117499;8503;110117498;105378715;388633;55001;3725;101926964;1647;105378796;391059;102723784;6301;101928718;7482;107985189;4893;4853;101929796;107985193;388677;105371254;105371…	K01064+K02353+K00922+K07203+K00408+K09389+K09091+K02649+K04448+K04402+K02599+K00182+K07828+K20994+K06279+K03099+K00312+K04456+K09101+K04490+K02432+K02375+K00445+K01357+K04366+K00572+K02105+K00444+K03083+K06054+K05091+K04492+K04357+K18497+K04358+K03511+K02085+K02620+K00714+K18496+K08957+K03068+K05097+K06620+K20996+K14021+K06625+K06051+K08550+K04361+K02842+K02091+K01558+K04365+K02329+K04362+K02376+…
Pathogenic Escherichia coli infection	114	181	1	1	ko05130	127262;107984913;81569;998;105378929;107985526;9181;105371470;10092;148709;79762;64853;7100;100130331;105373271;9475;9637;8440;113457;10109;79137;7277;80086;4691;151477;10093;1499;79714;387;3059;4690;107986136;84517;105374355;100505806;345651;100506658;647859;929;7280;347733;414777;203068;107986596;80078;2534;105377945;7430;60;10552;10095;8976;107986718;23643;100133669;100128627;80318;645961;5503…	K05747+K05692+K04393+K07374+K12791+K11294+K05754+K10168+K17388+K19862+K05758+K05755+K02105+K04513+K06106+K07365+K06088+K04391+K07375+K05703+K08007+K05757+K05400+K04514+K06619+K05719+K05756+K05689+K02677
Basal cell carcinoma	605	987	1	1	ko05217	100288069;284600;1855;112268219;339448;100133612;388591;100506022;84328;101927417;729614;101927546;50809;54361;284551;553115;55721;339487;79932;105378645;105378653;79647;100129924;107984948;8643;105378715;388633;55001;101926964;1647;105378796;102723784;6301;101928718;7482;107985189;107985193;105371229;101927468;107985206;105371475;112268276;92241;8548;400798;101928933;9213;57710;127670;116496;440…	K01064+K02353+K00408+K11101+K04402+K00182+K00312+K04490+K16798+K02432+K02375+K00445+K01357+K00572+K02105+K00444+K03083+K04492+K06231+K03511+K02085+K02620+K00714+K14021+K06625+K06230+K02842+K01558+K06226+K11988+K02329+K02376+K06225+K06229+K04491+K10140+K01384+K02354+K03209+K16797+K04662+K18806+K02157+K04451+K02235+K04385+K02159+K21283
Olfactory transduction	168	619	1	1	ko04740	81399;2782;3208;100129924;105378687;84455;5567;391112;26476;25903;5997;105372857;84288;105373271;81472;81470;343169;388761;26188;284521;26246;127077;101928226;109;728730;6546;805;1261;5136;104355152;105373926;132200;101927374;105374013;107986113;348807;339942;105374128;5593;817;105377478;100852408;728342;815;107986490;134083;26683;81696;101926898;135138;654231;5137;101928795;816;83698;101927446;3…	K04257+K04536+K19695+K02183+K04345+K18154+K08043+K05849+K04950+K13755+K19477+K04515+K04952+K07376+K04951+K00910+K18283+K04439+K12321+K19497+K13752+K04633+K04543+K04949
Staphylococcus aureus infection	95	168	1	1	ko05150	10747;5724;653160;79830;79639;100507423;2212;2214;2213;6403;3075;10878;10877;81494;730227;3586;339789;112267877;101927967;105373878;654841;820;101929607;5648;105374260;112268458;105377621;3426;102724810;401237;717;3127;3128;3108;3111;3116;105375021;101928280;5340;105378106;445347;105375282;79846;105375421;1672;1671;2267;107987044;110599590;727;105376462;8512;105378427;25891;5612;100507283;716;715…	K03993+K04279+K03994+K06472+K06463+K16824+K12560+K06496+K04004+K05443+K13916+K03992+K01333+K01332+K06752+K01315+K10785+K23125+K05230+K03905+K06856+K03991+K01331+K01330+K04009+K06544+K05718+K06461+K07596+K03990+K06490+K04010+K04172+K04173+K06464
Endocytosis	479	682	1	1	ko04144	653635;102723897;79854;116983;5590;127262;83715;107984913;101927441;284729;832;998;55616;26119;64744;22996;2060;9372;338094;54596;9829;91624;51100;388649;723788;829;107985526;11311;79626;8394;10712;729867;51603;26052;51430;3140;10092;23612;92703;79805;79762;64853;105373289;375;5867;107985725;54221;8853;81553;10890;30845;9637;400960;26056;10617;112268419;100526767;51652;101928152;23550;375260;274;…	K18461+K19475+K12489+K18952+K05747+K18441+K10365+K04393+K12488+K12474+K12486+K05633+K12472+K04679+K09526+K12484+K11248+K04707+K01115+K10364+K12479+K12471+K00889+K01528+K06751+K05754+K11824+K07937+K07879+K12196+K07903+K12476+K05632+K11866+K12193+K12494+K12562+K04189+K10396+K04705+K04237+K18468+K12491+K05050+K05758+K12182+K12959+K05755+K12495+K12481+K07887+K04388+K12200+K04180+K04513+K12192+K22517+…
Influenza A	214	329	1	1	ko05164	5293;645425;842;81569;23633;110117499;8503;110117498;3725;55225;3716;105378867;103;2224;284618;51603;356;6041;10625;148709;127845;9641;100130331;10000;114548;91543;5610;7514;101928371;9451;101928403;84524;3552;3553;64135;1386;102724288;6772;3267;5894;4615;200942;2932;3836;5291;101928376;3592;3840;165679;84517;8743;5290;5602;5910;4790;132612;7098;345651;5295;153396;51015;7416;107986469;3593;5601;1…	K00922+K14284+K04399+K05692+K15042+K02649+K04448+K11219+K11217+K12968+K00787+K09523+K04389+K01165+K15046+K14396+K07211+K04456+K12800+K15045+K16195+K14290+K08860+K14404+K04383+K04519+K12647+K04450+K16194+K11220+K15044+K04366+K04729+K03083+K05131+K05406+K15043+K04721+K04440+K02580+K05401+K03283+K04432+K05862+K05425+K12812+K06752+K04441+K05132+K01315+K05405+K08738+K01312+K04722+K07209+K04447+K12967+…
Amoebiasis	604	1049	1	1	ko05146	729737;105378947;84069;54587;441869;102724312;85452;100133612;199953;5293;54897;105376740;57540;102724659;23254;388595;23013;348487;4237;84966;55450;712;714;79927;388610;9473;55113;9672;653160;127703;55194;79693;200172;101929609;149483;51249;110117499;8503;110117498;23648;100527960;374977;731;732;5567;54680;55791;100129269;107985189;105378939;107985524;51177;1893;100191040;90780;101928372;9213;51…	K10955+K06236+K19720+K06237+K06245+K00922+K02649+K03997+K03998+K04345+K05635+K06246+K07898+K05443+K06244+K13376+K04387+K04386+K04519+K05717+K07887+K06243+K07897+K05406+K13963+K02580+K10159+K02187+K04000+K05427+K04391+K05425+K06241+K05637+K05405+K08041+K04455+K05636+K05725+K06856+K04636+K04634+K06247+K03999+K05700+K06240+K05858+K04735+K07888+K01476+K05699+K13377+K19662+K06461+K13241+K07889+K04632+…
Transcriptional misregulation in cancer	518	797	1	1	ko05202	112268219;105378604;339448;107984916;100506022;101927417;729614;101927546;105376794;2537;55721;3065;9204;79932;79647;126661;541468;1031;388633;199899;102724416;1647;105378796;105378811;439927;8543;101928718;107985193;105371254;105371229;101927468;105371223;107985206;5546;4914;8682;105371475;5087;105371586;8548;400798;2005;85414;343035;91548;440714;107985323;3020;100506571;101927683;112268258;1043…	K11447+K02633+K15619+K06067+K06622+K04402+K15612+K13105+K03176+K15604+K09355+K04376+K15379+K11253+K09109+K09254+K15613+K04387+K09293+K15188+K13098+K03211+K10138+K08530+K04650+K04388+K15623+K02583+K09455+K14242+K05413+K15622+K15593+K15618+K11424+K09383+K06532+K15617+K15605+K08854+K15184+K02580+K04676+K00069+K10500+K03511+K04454+K04736+K05427+K04391+K05090+K08525+K14021+K06625+K06056+K11313+K09278+…
mRNA surveillance pathway	201	312	1	1	ko03015	29101;645425;7798;10250;200081;57648;79830;101929516;8761;4116;105378867;55917;105371260;9939;26097;23381;387597;284649;9887;54823;127845;5525;51097;51692;9687;112267877;5500;64895;84524;55339;728773;130940;1618;80335;57577;286676;348807;5523;152002;22916;100874001;152217;10417;5522;389206;285527;81608;132430;105377577;53918;5515;2107;5521;285598;100532737;7919;5528;54676;167691;8732;100287467;10…	K15544+K14284+K12875+K13171+K13126+K12877+K12876+K12881+K11125+K11583+K14409+K11124+K14396+K11584+K14403+K06269+K14376+K14404+K15542+K14411+K14962+K12883+K04354+K08873+K14405+K14328+K06965+K04382+K03265+K14325+K12812+K14416+K03267+K13917+K12882+K14327+K14407+K14408+K14399+K14398+K14400+K03456+K14294+K14324+K13114+K14402+K06100+K14397+K14285+K14323+K13025+K00565+K14326+K14406+K14401
Ribosome	355	607	1	1	ko03010	55052;6146;106614088;64960;54955;105378951;6202;79656;101927587;54680;388650;100131564;54460;101928101;101929703;400794;100147773;63931;9213;101928973;388722;100131234;376693;105371689;7257;105373170;104472714;645884;128025;105373318;6201;105373414;348738;388931;100129995;9553;112267877;102723824;102723854;102724497;9801;105374838;51318;64969;51263;112268421;6160;64965;105373609;101927924;1053736…	K02887+K02891+K02927+K02956+K02912+K02995+K02984+K02989+K02970+K02981+K02954+K02962+K02874+K02947+K02993+K02988+K02893+K02913+K02979+K02884+K02916+K02907+K02910+K02996+K02960+K02875+K02906+K02924+K02917+K02971+K02940+K02863+K02963+K02919+K02922+K02955+K02890+K02898+K02889+K02946+K02929+K02937+K02886+K02998+K02866+K02881+K02911+K02961+K02883+K02885+K02876+K02871+K02938+K02936+K02896+K02918+K02870+…
Sulfur relay system	121	187	1	1	ko04122	101928303;100132774;54741;128346;440603;101929147;100534012;79005;388759;101929752;104355287;730100;150577;285103;55041;101927073;105747689;646450;132204;101927152;440970;107986123;100996447;101928405;101928684;100820709;100874079;285382;105374280;101929199;106144599;101927359;100506085;101929003;101234261;105374644;101929617;643401;101929660;102723752;4338;105379006;51334;102724591;442213;401321…	K04487+K14168+K03635+K12161+K11996+K14169+K01011
AGE-RAGE signaling pathway in diabetic complications	340	565	1	1	ko04933	105378947;84069;54587;441869;102724312;5590;5293;23254;388595;55450;998;712;714;79927;388610;9473;55113;653160;127703;79693;200172;101929609;149483;51249;110117499;8503;110117498;23648;100527960;374977;3725;2152;7412;100129269;4893;51177;100191040;90780;101928372;51278;23612;8497;7042;79762;105373113;105373289;183;375061;10000;107985115;192668;150946;9637;107985876;5581;388963;51252;3552;3553;339…	K06236+K19720+K06237+K18952+K00922+K04393+K02649+K04448+K03901+K06527+K07828+K13376+K05740+K09821+K04456+K18050+K04383+K04519+K11220+K05717+K05857+K04388+K06068+K04166+K04440+K02580+K05449+K02187+K16366+K19722+K04441+K04702+K05448+K04392+K05405+K03982+K13242+K04447+K04674+K05860+K04371+K16858+K05858+K04735+K04503+K21423+K06624+K07827+K02089+K07201+K13377+K04500+K19662+K01398+K05859+K14624+K11224+…
Autophagy - animal	889	1378	1	1	ko04140	645520;105378589;127262;148645;106614088;5293;2475;100873935;102724659;105376744;105376794;54896;8420;284551;64129;339487;64766;64121;100507178;110117499;8503;110117498;105378716;5563;105378763;84938;101927034;54741;26009;374986;101927412;101927587;5567;439927;51100;101927844;100131564;105378859;148534;57535;440600;128346;101928718;100996251;4893;101929147;112268272;10485;100147773;105371586;1005…	K17985+K00922+K07203+K01363+K16186+K02649+K07198+K08342+K04345+K11248+K07828+K10802+K07898+K08334+K04456+K08512+K08860+K04724+K17589+K19330+K17907+K16172+K17890+K04958+K18086+K08337+K04366+K06068+K18052+K08343+K07897+K08333+K07831+K17603+K04440+K08270+K07920+K17888+K08336+K04382+K08331+K04427+K08339+K17908+K08269+K07208+K20402+K16185+K08803+K01365+K08491+K07359+K07206+K21246+K01110+K15464+K21250+…
Autoimmune thyroid disease	54	108	1	1	ko05320	356;3140;3586;54221;7173;941;942;3558;3567;3565;108783645;3077;352962;100130889;3127;3128;3108;3111;3116;105375021;64094;445347;563;646282;54212;7038;107987044;107987053;5551;355;107984667;3002;64093;7253;102724977;105379208;107984786;105370939;117166;124857;2217;90199;958;959;112268328;3122;3125;3123;3119;3120;253018;3126;105369230;105379539	K04389+K06751+K05443+K00431+K05412+K05413+K05429+K05428+K05430+K06752+K10809+K10785+K06856+K05414+K07818+K04390+K01353+K04249+K03160+K03161
Thyroid cancer	77	133	1	1	ko05216	1647;374987;4893;7170;4914;100302401;7175;80342;653140;83439;10618;7849;150527;79843;100126791;5468;1499;11070;10342;51176;641518;51426;728780;107986424;340069;6932;100996385;6257;578;285847;1026;643749;221883;389493;723809;7982;673;154822;203069;4609;10912;105376184;6256;55130;5979;8031;8030;6934;1643;219539;595;220382;283314;3845;9950;79968;5604;56906;400456;80213;83719;5595;107984834;999;79613…	K04402+K09291+K07828+K09290+K03176+K04490+K09293+K08530+K02105+K09292+K04492+K03511+K02620+K08525+K14021+K06625+K04365+K04377+K08524+K05126+K09289+K09288+K04491+K10140+K04371+K04503+K07827+K04368+K05689+K04451+K04369+K02159
Tuberculosis	333	500	1	1	ko05152	388591;842;50809;4802;533;1263;149478;84455;3716;26009;8915;107985200;107985201;101927452;100996732;645166;574406;1520;5993;2207;2212;2214;2213;112268276;105371622;3586;1378;1379;7042;10000;84288;105373422;112267877;805;5534;107985892;101928113;107985911;101060017;101930047;654342;129531;150577;200407;3552;3553;107985939;7247;101928067;22925;79675;6772;3329;25843;843;841;1385;105373926;105373958;…	K01368+K04399+K08066+K03661+K08862+K02183+K11217+K07368+K14957+K14958+K08061+K07983+K06472+K06463+K16824+K12560+K05443+K04011+K13376+K04456+K06268+K08062+K04383+K04519+K06560+K11220+K04077+K04400+K04398+K05870+K08063+K04731+K04366+K07887+K04729+K13916+K04513+K10161+K07897+K05406+K05398+K10169+K04440+K04348+K02580+K04515+K10159+K02187+K04043+K04391+K06505+K12478+K05425+K06752+K04441+K08064+K05132+…
Viral myocarditis	126	216	1	1	ko05416	107984913;842;81569;8672;391123;27;3140;148709;1604;100130331;148823;1838;105373716;9689;841;391475;1605;941;942;84517;1981;285550;6443;57291;107983979;836;10016;345651;54826;644100;4238;6444;107986473;108783645;3077;352962;100130889;3127;3128;3108;3111;3116;105375021;101927211;2534;105377945;7402;441307;60;5879;54205;445347;8910;84176;563;646282;857;137868;105379303;102723694;107987044;195828;10…	K06788+K04399+K05692+K03260+K08887+K06751+K04006+K10366+K04398+K06265+K05412+K05413+K12566+K02187+K12563+K06752+K05703+K04392+K08738+K10785+K12565+K17751+K06278+K06856+K06619+K04726+K07818+K04503+K12564+K05718+K07861+K06490+K03160+K06464+K07860+K03161
Proteoglycans in cancer	845	1297	1	1	ko05205	100288069;284600;100288175;105378948;112267874;112268219;339448;100133612;388591;100506022;5293;84328;2475;100873935;101927417;729614;101927546;11209;11223;81569;84966;50809;3339;998;54361;6548;284551;553115;55721;339487;79932;105378645;105378653;79647;100129924;107984948;110117499;8503;110117498;105378715;388633;55001;101926964;105378796;5567;388649;102723784;6301;101928718;7482;107985189;4893;1…	K01064+K07293+K00922+K07203+K05460+K05692+K06255+K04393+K00408+K05742+K02649+K04345+K04707+K00182+K07828+K06588+K04389+K03099+K12329+K13376+K00312+K04456+K17388+K06257+K06269+K16865+K05760+K06487+K02432+K02375+K05085+K05717+K00445+K01357+K11989+K09069+K08107+K04958+K12959+K04366+K00572+K12330+K02105+K04513+K00444+K04437+K05098+K06106+K07831+K07964+K10380+K04515+K18497+K09593+K10159+K02187+K03685+…
Thiamine metabolism	162	262	1	1	ko00730	249;101928303;204;100132774;205;54741;26289;128346;440603;101929147;100534012;79005;101929703;84284;388759;101929752;391356;104355287;730100;150577;100499194;285103;55041;101927073;105747689;250;112268433;646450;101927152;440970;286676;107986123;55179;100996447;101928405;101928684;100820709;100874079;285382;339926;105374280;101929199;106144599;101927359;100506085;105377540;101929003;101234261;105…	K01077+K04487+K00939+K06928+K14394+K00949+K05307
Apoptosis	309	442	1	1	ko04210	57470;1677;388591;5293;1676;842;81569;127731;50809;64129;553115;110117499;8503;110117498;3725;57685;1647;26009;4893;4803;105378929;574406;4170;1520;1513;4000;4914;6708;112268276;356;100506023;105371622;460;102724857;148709;824;142;100130331;10000;105373422;112267877;100129434;105374744;27429;101928113;101928371;9451;101928403;150577;200407;10018;107985939;113457;79675;25843;8837;65072;843;841;727…	K10130+K02311+K01368+K00922+K02310+K04399+K05692+K10798+K01363+K01367+K02649+K04448+K04402+K07828+K02582+K07374+K02539+K01371+K12641+K03176+K06114+K04389+K19901+K03853+K04456+K04741+K08669+K08860+K16341+K04724+K04400+K04398+K04958+K04366+K04721+K04440+K02374+K02580+K04396+K04727+K01374+K02187+K07611+K04736+K02861+K14021+K04960+K04426+K08738+K04737+K02186+K04722+K07209+K01365+K01375+K03172+K03173+…
RNA polymerase	87	152	1	1	ko03020	148870;10623;200035;84265;22874;64853;64342;25885;84172;5433;55777;79740;5437;133015;401124;100506564;5431;285556;729218;10622;54540;202181;105375059;9533;135138;107986762;221830;349114;112268001;107986805;285908;55262;5439;548644;246721;375612;661;11030;80139;5440;9853;64425;286336;84960;118461;11128;84445;118987;105378539;54777;5441;338651;85456;5436;440051;729305;55703;64897;51082;161145;10537…	K03006+K03023+K03024+K02999+K03002+K03012+K03016+K03018+K03010+K03027+K03004+K03008+K03026+K03009+K03005+K03007+K03015+K03021+K03020+K03019+K14721+K03011+K03013+K03017+K03025+K03014+K03022+K03000
IL-17 signaling pathway	162	272	1	1	ko04657	85452;105378606;101927441;63906;347735;55116;79830;3725;6280;6279;6276;6275;6284;9641;7188;3553;55777;101929319;841;646736;84522;132014;84818;2932;100505385;29970;101928882;100874113;339926;6286;2919;2921;5602;4790;836;1437;3567;3596;3565;27190;5601;100507602;414768;1432;5603;3326;6885;57673;10758;7128;23118;202915;3569;83862;101928012;155051;541565;3551;90362;359809;8629;158358;55833;1620;3934;1…	K21125+K04464+K07994+K04448+K21128+K21127+K07211+K09849+K04519+K04398+K05168+K05166+K03083+K05505+K04440+K02580+K02187+K05427+K05428+K05435+K05430+K05490+K04441+K04079+K04427+K21124+K11859+K04404+K05405+K07209+K05164+K21129+K03173+K04467+K13908+K03175+K04371+K04735+K04502+K02373+K01388+K01394+K05410+K09487+K03174+K03352+K05492+K04734+K04379+K06855+K21083+K03171+K05491+K09848+K14624+K05423+K12890+…
ECM-receptor interaction	467	785	1	1	ko04512	105378947;84069;375790;54587;441869;102724312;100133612;105376740;102724659;388595;84966;401944;3339;712;714;79927;388610;9473;55113;400748;127703;101929609;149483;51249;54680;100129269;107985189;105378939;107985524;8515;105371254;105371223;9900;51177;100191040;105371450;7059;101928372;63923;7143;9213;51278;127670;3915;3918;100131234;23612;8497;105371689;3914;148362;105379282;375061;104472714;731…	K06236+K06254+K06237+K06245+K06255+K19719+K06238+K06586+K06588+K06258+K04659+K06252+K05635+K06246+K06244+K06261+K06257+K06589+K06485+K06483+K06487+K05717+K06585+K06243+K06265+K06266+K06263+K06260+K08131+K06250+K06480+K06481+K06267+K06241+K05637+K06591+K06259+K06249+K05636+K06262+K06247+K06476+K06584+K05719+K06240+K03900+K06256+K06590+K06484+K06583+K16857+K06587+K06251+K06493+K06482+K06248+K06525+…
Herpes simplex infection	369	635	1	1	ko05168	100996442;100288069;100288175;105378948;112267874;105378604;148870;8863;645425;57035;6429;105378676;149473;79639;100507423;3725;55225;3716;105378823;105378867;6884;26097;356;3140;6041;730227;22874;9641;7188;79802;64853;441124;27097;285016;339789;64342;112267877;5500;5610;6432;101927967;101928371;9451;101928403;3553;55777;64135;102724288;6772;841;105373878;654841;3431;11262;93349;6672;8864;4615;11…	K03121+K07293+K02633+K03006+K21945+K14284+K12893+K02296+K03129+K03994+K04448+K11219+K11217+K12886+K03127+K12881+K04389+K06751+K01165+K07211+K09849+K03130+K06269+K16195+K12896+K08860+K04519+K12647+K16194+K11220+K04398+K15413+K04729+K10161+K15410+K05131+K05406+K02223+K04440+K02580+K05433+K10159+K02187+K05401+K03875+K03094+K06505+K05425+K05468+K06752+K15409+K12892+K14966+K12891+K04427+K03120+K05132+…
Antigen processing and presentation	197	328	1	1	ko04612	388591;50809;64129;4802;26009;171423;574406;1520;5993;112268276;105371622;3140;105373422;112267877;101928113;925;926;129531;150577;200407;927;107985939;7247;79675;25843;1385;105373926;105373958;9208;9852;100128640;100128378;55211;105374103;285540;55296;166979;112267942;153396;3308;107986455;972;94081;821;102723922;108783645;3077;352962;100130889;3305;3127;3128;3108;3111;3116;105375021;6892;57497;…	K01368+K01363+K08066+K08056+K08061+K06751+K06458+K06459+K06698+K08062+K05870+K08063+K03283+K09489+K06505+K08054+K06752+K08058+K08064+K04079+K10785+K01365+K06454+K08065+K06697+K01369+K08055+K08060+K08057+K08059+K07981+K07980+K07982+K05654
Salmonella infection	146	233	1	1	ko05132	127262;107984913;23207;81569;998;10163;3725;8543;5586;107985184;107985526;6706;729867;460;10092;100506696;148709;338382;79762;64853;7100;100130331;105373271;9475;375189;58484;9637;3552;3553;1781;10109;79137;114790;10093;51143;4615;7871;2317;105377105;105374042;7879;5217;646903;131831;84517;105374355;2919;2921;5602;4790;100505806;345651;1437;929;5601;414777;1432;5603;107986596;89953;8936;3459;60;5…	K05747+K15348+K05692+K04393+K05748+K04448+K06071+K10414+K05754+K05753+K07898+K10168+K17388+K05759+K12805+K04383+K04519+K10415+K05758+K05755+K10416+K04729+K04437+K07897+K05505+K04440+K02580+K05427+K04391+K04441+K10407+K05132+K04392+K05405+K05757+K04514+K05701+K07863+K04371+K04735+K01370+K05482+K05756+K04379+K10413+K13883+K13241+K05399+K05133
Cytokine-cytokine receptor interaction	262	375	1	1	ko04060	8784;7293;3604;943;7133;58985;163702;1441;353500;728448;656;4352;3953;149233;3595;1435;4803;3570;356;8995;101928673;3586;29949;50604;11009;7042;151449;101927750;7850;3554;8808;9173;8809;8807;10913;3552;3553;27179;27177;84639;3557;7852;92;130399;90;659;3579;57007;3568;84522;132014;84818;7048;93;1524;1237;10803;1230;1232;729230;1234;100129354;53833;105374165;101928376;3592;8743;7066;3556;768211;291…	K05154+K05142+K05146+K05145+K05141+K05138+K05140+K05061+K16622+K05082+K05062+K05065+K05064+K05453+K02582+K05055+K04389+K05479+K05469+K05443+K05444+K22667+K22668+K13376+K20013+K05066+K04387+K04386+K05172+K05171+K05173+K05174+K05162+K04383+K04519+K05484+K05487+K05486+K05488+K05481+K04189+K04670+K13568+K04675+K04671+K05050+K04304+K05067+K05168+K05166+K04388+K13596+K04192+K04183+K04184+K04176+K04178+…
RNA degradation	765	1220	1	1	ko03018	339448;2023;107984916;100506022;5394;105376740;101927417;729614;112268222;101928303;553115;55721;653121;339487;79830;79932;54955;79647;101929516;8761;112268225;100132774;126661;541468;105378715;107984957;105378763;83941;199899;101927034;54741;105378796;107985057;112268231;101927844;148534;391059;128346;100129269;440603;54834;105378939;101927468;574406;100534012;79005;101928101;101929703;105371475…	K12581+K01689+K12591+K13126+K12584+K12589+K14443+K00962+K12592+K12606+K12602+K04077+K12622+K12607+K12610+K16855+K12618+K14442+K12603+K03678+K12625+K03514+K12598+K12600+K12613+K04043+K12621+K12587+K01148+K12624+K12627+K10643+K12620+K11600+K12597+K03681+K03679+K00850+K07573+K03654+K12617+K12614+K12611+K12571+K12605+K12572+K12585+K18681+K12615+K12604+K12616+K12593+K12626+K12623+K12590+K12619+K12580

## Sheet: DORMANCY VS REACTIVATION
#Pathway	Sample1 (17041)	Sample2 (23868)	Pvalue	Qvalue	Pathway ID	Genes	KOs
Vasopressin-regulated water reabsorption	53	57	5.54877e-05	0.0167032	ko04962	5567;148327;460;83932;109;130271;51626;1639;100189589;1781;1385;5868;51143;348807;51164;9586;1780;64764;10671;360;10488;90993;79659;397;112;359;5869;10540;120935;8655;57475;1778;8766;398;115;84516;6810;101928762;1783;6844;5878;728806;4905;55316;140735;396;361;84699;9230;5566;101929098;551;2778	K04345+K09048+K10414+K08049+K08043+K10417+K04648+K10415+K05870+K07887+K10416+K10426+K09047+K10428+K09876+K12462+K08046+K09865+K07888+K10424+K10418+K10413+K07904+K10427+K13502+K13504+K07889+K06027+K04632+K09866+K07905+K05242
Insulin resistance	127	150	0.000101849	0.0167032	ko04931	100288175;105378948;112267874;5590;5293;2475;6195;6513;5792;110117499;8503;5563;5565;200186;148327;183;79573;10000;112267877;5500;5581;2673;1385;53632;3667;6769;5580;89876;2932;56941;5291;6514;5290;10891;5602;4790;5562;5295;28965;133522;5601;9945;6196;3569;9586;26608;51085;948;64764;4846;51422;79660;3551;11191;10488;10999;5524;5588;5599;5728;5507;10724;723961;3630;90993;10062;5837;5970;6199;1374;…	K07293+K18952+K00922+K07203+K04373+K07299+K05695+K02649+K07198+K07199+K16333+K09048+K09821+K09667+K04456+K06269+K18050+K00820+K05870+K07200+K16172+K06068+K18052+K08745+K03083+K05696+K07593+K07202+K04440+K02580+K08749+K17962+K05405+K09047+K09113+K06259+K13242+K07189+K07209+K01110+K17605+K15719+K04526+K08536+K00688+K04735+K04688+K08765+K03158+K00693+K01946+K07201+K17902+K07187+K04734+K08746+K06276+…
Inflammatory mediator regulation of TRP channels	131	161	0.00240195	0.218684	ko04750	163688;5293;110117499;8503;1579;284541;1573;84455;5567;4803;4914;5321;83932;84288;109;112267877;5500;5581;805;3554;150709;55515;3357;79054;3708;3269;6769;5580;111;348807;5291;5290;26998;3827;3556;5602;817;108;5734;5295;2150;51015;815;5601;3710;1432;5603;654231;816;107;83698;9311;100132891;114;105375761;105375760;442421;2776;5588;5599;818;1562;1557;25758;5331;51475;220064;5029;3709;112;41;120935;3…	K02183+K00922+K02649+K07425+K07418+K04345+K02582+K03176+K16342+K08049+K08043+K06269+K18050+K04386+K04984+K04831+K04157+K04983+K04958+K04149+K06068+K18052+K08045+K03898+K04723+K04440+K04515+K08042+K04261+K04234+K04432+K04960+K04441+K08041+K04830+K08048+K04634+K07413+K04959+K05858+K04269+K08046+K04829+K05459+K04973+K18051+K03916+K19662+K08047+K05859+K04972+K05222+K00458+K04971+K04828+K04632+K02677+…
Epithelial cell signaling in Helicobacter pylori infection	80	95	0.00266688	0.218684	ko05120	100288175;105378948;112267874;998;533;3725;50848;285148;6868;106479524;245973;90423;525;3579;523;5602;4790;836;1839;8992;5601;534;1432;5603;5879;10392;1956;100507500;4233;5803;9296;50617;155066;526;3551;51606;4067;245972;528;107986904;100133669;9550;5599;1147;55280;143384;5970;10312;5058;83700;5781;23545;4792;51382;7082;102;1445;527;9114;5336;6416;28964;6352;535;100133991;9020;84174;6714;10192711…	K07293+K04393+K03661+K04448+K06089+K06059+K02148+K02150+K02147+K05050+K02145+K04440+K02580+K02187+K08523+K02153+K02152+K04441+K04392+K08727+K04361+K05099+K08114+K02151+K02154+K07209+K02144+K05854+K02146+K04467+K05701+K04735+K04409+K06785+K04734+K02149+K06704+K05728+K02155+K05859+K04430+K05737+K12499+K04466+K05704+K01116+K06735+K06786+K03662+K07210
Neurotrophin signaling pathway	165	207	0.0039679	0.243556	ko04722	100288175;105378948;112267874;163688;7161;5293;998;6195;110117499;8503;3725;84455;6272;5906;4803;90780;101928120;6464;4914;356;55103;9261;5664;10000;84288;57498;6654;805;3667;3656;5894;6769;387;5580;2932;5291;5290;57537;8615;153020;5602;4790;817;2549;4214;5295;814;815;5601;1432;5603;10817;4794;2309;4217;6196;654231;5879;816;83698;10603;100630923;79706;673;3551;8767;100133669;4915;53358;25;2889;55…	K07293+K02183+K10148+K00922+K04393+K04373+K02649+K04448+K12388+K04353+K02582+K06279+K03176+K04389+K03099+K04443+K04522+K04456+K12460+K16172+K04731+K04366+K06068+K04513+K03083+K04440+K02580+K04515+K09593+K04416+K05869+K04441+K12461+K05872+K09408+K04426+K04392+K07193+K04365+K07209+K08846+K04360+K17448+K06619+K06277+K04355+K03175+K04371+K02158+K04735+K04356+K12462+K07827+K04733+K04732+K07836+K12463+…
Pancreatic cancer	90	109	0.00493427	0.243556	ko05212	5293;2475;842;998;1870;110117499;8503;3716;7042;10000;7039;5899;6772;5894;7048;5291;5290;5602;4790;1950;5295;51426;728780;107986424;5601;1871;1026;7422;5879;1956;100507500;1021;673;3551;100133669;1029;7046;5900;5599;1147;55280;1643;219539;572;5970;6199;595;3845;1019;675;5925;7043;102723342;207;5888;79968;5604;4088;80213;5595;7157;100287072;105371747;102723414;102723608;102723819;102723933;2064;67…	K00922+K07203+K04399+K04393+K09389+K02649+K11217+K13376+K04456+K08774+K07835+K11220+K04366+K04388+K04440+K02580+K04357+K03511+K06620+K06625+K05448+K04392+K04361+K02091+K04365+K07209+K06621+K04674+K08732+K04467+K10140+K04371+K02158+K04735+K04688+K04503+K07827+K02089+K08775+K06618+K13377+K04482+K04368+K04500+K04451+K05083+K04692+K07861+K08773+K04501+K13375+K02159+K04570+K07860+K08845+K05729+K07210
Longevity regulating pathway	119	147	0.00519784	0.243556	ko04211	5293;2475;164091;199870;83667;110117499;8503;5563;5567;5565;148327;51094;83932;10000;109;1386;130540;1385;53632;3667;9470;5468;26060;317649;111;348807;5291;5290;100874095;10891;152559;153020;1977;4790;108;5562;5295;814;54853;253314;255426;85315;9474;2309;27244;6648;9586;107;64764;6009;51422;1978;9821;114;105375761;105375760;10488;54662;7248;26012;79813;221002;107984289;23411;723961;3630;847;90993…	K00922+K07203+K07297+K20394+K02649+K07198+K04345+K07199+K09048+K08049+K04456+K08043+K04450+K17589+K05870+K07200+K16172+K03259+K08530+K08733+K08045+K07296+K07202+K03781+K02580+K08042+K05869+K08331+K08339+K09408+K10141+K04564+K09047+K08041+K07208+K07205+K08048+K07359+K07206+K11420+K11411+K04526+K04735+K04688+K07827+K08046+K17446+K19730+K05459+K21357+K14756+K07201+K07187+K07207+K05087+K08047+K04451+…
Valine, leucine and isoleucine degradation	61	72	0.00635086	0.260385	ko00280	3155;55268;34;1629;223;3030;3032;54497;84693;55854;26275;316;107161151;101927795;30;257068;5096;56922;1962;3033;64902;345557;5019;3157;64087;501;729522;54511;594;64577;11112;1738;219;549;79746;36;1892;38;27034;586;217;84747;35;65985;5095;25938;80127;4329;3712;84656;18;197322;224;593;587;105372432;51171;126133;259307;55344;3028	K01640+K05607+K00249+K09699+K00149+K07515+K07509+K00157+K05606+K00167+K05605+K07513+K01027+K01966+K01968+K07514+K00022+K00827+K01641+K01969+K14085+K01907+K00128+K00020+K00382+K07511+K09478+K00626+K11538+K00826+K00248+K01965+K00140+K00253+K13524+K18660+K00166+K03334+K08683
Ras signaling pathway	322	421	0.0104086	0.379335	ko04014	100288175;105378948;112267874;2782;163688;5293;1969;30814;5322;64600;998;110117499;8503;84455;55970;55631;5567;2787;723788;1435;5906;4803;101927452;90780;101928120;6464;100505666;1945;1944;1942;4914;356;9462;55103;27;23179;5321;83593;2786;10000;84288;25780;6654;805;5966;7039;101060017;101930047;7535;5899;101928067;5894;5868;387;11186;105374010;51365;348807;101927123;22808;5291;5922;5806;344657;53…	K07293+K04536+K02183+K00922+K05103+K01047+K04393+K02649+K04347+K19613+K04345+K04542+K01115+K05453+K04353+K02582+K14958+K06279+K05462+K03176+K04389+K17633+K03099+K08887+K17635+K16342+K08015+K04541+K04456+K12362+K09254+K08774+K07360+K07835+K04366+K07887+K04513+K09850+K05098+K13618+K07831+K08053+K04538+K04410+K05094+K04363+K05091+K04349+K04440+K02580+K04357+K18497+K09593+K05450+K05449+K04358+K12326+…
Pyrimidine metabolism	77	94	0.0131833	0.381391	ko00240	978;105378626;84618;1503;51727;54987;102724892;100873932;1806;7371;29922;129607;6241;100526794;105373456;790;84450;284958;151531;101669764;1841;956;10201;64943;105374013;107986113;7372;1633;8615;105377576;1635;401190;4907;221264;221294;5169;5167;51251;7378;9583;50484;1807;105375692;65265;318;83549;377841;953;387707;22978;6240;144363;51559;81602;4860;957;1854;4832;79077;7084;1723;56953;115024;4830…	K01489+K01510+K01081+K01937+K13800+K00876+K00207+K00940+K13809+K10808+K11540+K00757+K00943+K01520+K13421+K00893+K01493+K19970+K18533+K01513+K12305+K01464+K01518+K10807+K00560+K03783+K01511+K16904+K00857+K00254+K12304+K01431+K00758+K00761
beta-Alanine metabolism	39	45	0.0132669	0.381391	ko00410	34;100873932;1806;223;3030;2571;26275;339896;1962;501;64577;1807;105375692;219;79746;2572;1892;57571;222;221;217;80127;4329;220;18;23042;105371370;23417;224;218;314;8639;55748;84735;126133;54498;51733;6611;102724985	K00249+K00207+K00149+K07515+K01580+K05605+K18966+K07514+K14085+K00129+K00128+K01464+K07511+K14755+K00140+K13524+K01578+K00276+K08660+K05604+K12259+K01431+K00802
Synaptic vesicle cycle	99	123	0.0139533	0.381391	ko04721	533;6536;6512;51603;26052;51430;92703;106479524;245973;90423;525;6538;6529;523;1173;10815;6507;65983;6534;8992;10814;1212;534;22999;116843;6804;105375350;9296;50617;155066;6570;526;51606;245972;528;107986904;6505;10497;1211;9550;6812;1759;774;399708;6572;6571;161;9152;57084;6506;6809;10312;6539;6540;6857;246213;23545;2054;51382;440279;594855;100128285;80154;388152;283870;527;112755;6530;9114;6844…	K03661+K05038+K05618+K01528+K11824+K02148+K02150+K02147+K05044+K05034+K02145+K11826+K15294+K05614+K05046+K05040+K02153+K04645+K02152+K15291+K08155+K04560+K02151+K02154+K02144+K02146+K05612+K15293+K04644+K15292+K04849+K14636+K12302+K05613+K08486+K05045+K15290+K02149+K15295+K04344+K02155+K05035+K13504+K05037+K11825+K06027+K04646+K05617+K07882+K11827+K15296+K18211+K15015
Bile secretion	78	96	0.0183229	0.385388	ko04976	8431;6548;6513;5567;476;84852;477;480;844;481;2052;83932;109;64240;64241;57835;6344;8647;111;348807;483;57552;200931;8671;9429;100288152;6550;108;3156;3781;6580;358;107;5244;5243;3475;1080;136306;6522;760;114;105375761;105375760;6256;1244;9376;220064;486;28234;338821;10599;6579;112;120935;9971;949;10257;6554;366;123264;115;343;113;482;10900;55316;8714;361;3949;84337;5566;90324;478;6822;105372485;…	K08563+K05742+K07299+K04345+K01539+K01540+K01253+K08049+K08043+K05683+K05684+K13857+K04588+K05664+K08045+K14349+K14360+K13575+K05681+K12040+K08042+K00021+K04943+K08198+K09864+K08041+K05659+K05658+K13855+K05031+K08204+K18245+K08048+K08524+K05666+K08205+K01538+K05043+K03460+K08046+K08537+K13885+K05673+K14341+K09877+K14361+K09869+K08047+K04632+K05667+K09866+K12473+K11822+K08748+K14158
ABC transporters	58	70	0.0194692	0.385388	ko02010	24;5825;101928120;23456;64240;64241;107105282;8647;26154;10058;10057;79963;9429;401207;89845;340273;154664;5244;5243;1080;11194;1672;19;20;1244;105378548;6833;64137;10060;225;105369919;23457;10257;5826;106660606;21;650655;4363;368;400508;94160;85320;10900;8714;105371874;10351;10350;104355297;23460;10349;23461;91300;10347;150000;9619;22;101928578;215	K05644+K05677+K05655+K05657+K05683+K05684+K05643+K05664+K05646+K05661+K05668+K05652+K05681+K05674+K05660+K05647+K05659+K05658+K05031+K23125+K05641+K05642+K05666+K05032+K05680+K05033+K05676+K05656+K05673+K05678+K05665+K05669+K05672+K05671+K05667+K05651+K05650+K05649+K05648+K05645+K05670+K05679+K05662+K05675
Adrenergic signaling in cardiomyocytes	185	239	0.0212622	0.385388	ko04261	163688;81569;6548;84455;57685;5567;2773;476;84852;148327;7170;477;480;844;387597;481;779;7139;493;5525;183;83932;6262;10000;84288;109;112267877;5500;805;400960;101927750;785;11069;1386;1385;491;6331;2771;11068;9254;7134;776;55799;105374021;286676;111;348807;5523;483;185;105374165;5522;105377621;817;108;5521;154;815;147;1432;5603;5528;84947;654231;9586;816;107;83698;2770;781;84176;5294;64764;5520;…	K02183+K12314+K05742+K04860+K04859+K04345+K04630+K01539+K09048+K09290+K11583+K01540+K04857+K12045+K05850+K11584+K09821+K08049+K04962+K04456+K08043+K06269+K04135+K04865+K04351+K04450+K05870+K04838+K05865+K04851+K08045+K04166+K04354+K04515+K08042+K04142+K04136+K04441+K09047+K08041+K04858+K17751+K21289+K04382+K08048+K10374+K04634+K04863+K09052+K04926+K04371+K05858+K03456+K01538+K04848+K04850+K08014+…
Circadian rhythm	33	38	0.0212666	0.385388	ko04710	105378604;8863;105378676;5563;5565;6097;4862;1385;53632;8864;9575;5562;6500;23291;8454;51422;6096;8945;406;1408;79365;1407;387890;5564;26224;6095;5187;9572;1453;23335;102800317;1454;9978	K02633+K21945+K02296+K07198+K07199+K08534+K09026+K05870+K07200+K02223+K03094+K03362+K03347+K08533+K02295+K03730+K10269+K08532+K21944+K03728+K08959+K08960+K03868
Other types of O-glycan biosynthesis	40	47	0.0224909	0.385388	ko00514	6487;8704;8703;23127;79573;84620;285203;727936;55254;56983;339829;6480;3955;8985;2683;64855;51148;51759;10585;83857;283464;160335;160418;145173;79070;319089;29954;6388;105371800;105371849;5986;199786;79709;23509;55969;23275;54059;23753;4242;8473	K00781+K07967+K07968+K11703+K09667+K00779+K18134+K13676+K13667+K13675+K00778+K05948+K13646+K07966+K00728+K03691
Dopaminergic synapse	161	207	0.0228146	0.385388	ko04728	2782;163688;105378676;84455;55970;5567;2787;2773;148327;3765;387597;5525;2786;10000;84288;60509;112267877;5500;805;3800;3760;102724058;6323;1386;1385;101928103;3708;2771;776;1814;2932;286676;111;348807;5523;59345;27065;5522;201853;9575;5602;5530;817;2891;5521;815;2890;51617;5601;3710;1432;5603;5528;116843;654231;9586;816;1644;100129427;83698;2770;2792;340351;64764;6570;5533;5520;5516;10488;2776;2…	K04536+K02183+K02296+K04347+K04345+K04542+K04630+K09048+K05002+K11583+K11584+K04541+K04456+K05840+K06269+K10396+K04997+K04833+K04450+K05870+K04534+K04958+K04851+K04146+K03083+K08045+K04538+K15493+K04354+K02223+K04440+K04348+K04515+K05198+K05197+K04960+K04441+K08155+K09047+K01593+K04548+K04382+K04634+K04545+K04849+K00501+K04959+K05858+K00545+K05200+K03456+K04145+K04999+K04850+K05210+K07826+K04379+…
Aldosterone synthesis and secretion	119	151	0.0242853	0.385388	ko04925	163688;84455;5567;476;84852;4881;148327;477;480;844;481;779;493;57172;183;83932;84288;109;3777;23683;5581;805;1386;1385;3708;8536;491;6769;776;111;348807;483;185;817;108;814;815;3710;654231;221955;9586;816;107;83698;64764;6770;114;105375761;105375760;51305;105375777;1585;10488;2776;57118;818;25758;90993;747;5331;51475;220064;5138;3762;775;3709;112;466;160622;3164;490;120935;9478;84876;949;5587;10…	K02183+K04345+K01539+K12323+K09048+K01540+K04857+K05850+K08794+K09821+K08049+K08043+K04914+K06070+K18050+K04450+K05870+K04958+K04851+K08045+K04166+K04515+K08042+K05869+K04960+K13806+K09047+K08041+K16931+K08048+K04919+K07433+K04634+K04959+K05858+K18283+K04999+K04850+K08046+K09053+K04465+K16056+K13885+K00498+K04855+K19662+K08047+K04632+K04854+K02677+K04200+K04635+K12473+K07188+K19663+K04856+K04853+…
Nicotinate and nicotinamide metabolism	43	51	0.0247477	0.385388	ko00760	65220;64802;116362;84618;23057;100526794;105373456;54497;284958;316;107161151;101927795;101669764;64943;5947;349565;683;952;133686;23530;401190;4907;221294;5169;5167;51251;10135;54981;25961;100188947;22978;55191;4837;83758;51559;91574;4860;25938;64788;23475;56953;115024;554235	K00858+K06210+K01081+K00157+K18152+K01242+K00323+K19970+K01513+K03462+K10524+K03426+K01950+K00541+K03783+K00767+K06989
Glycosaminoglycan biosynthesis - heparan sulfate / heparin	32	37	0.0262187	0.385388	ko00534	101928216;2134;9653;9394;9957;29063;64579;9348;3340;11285;55084;222537;57037;81628;2137;2131;79746;8509;2132;26229;266722;26035;64131;107984851;9956;23302;9955;9953;64132;10742;1831;90161	K02368+K02513+K02514+K01024+K02367+K02579+K02578+K02576+K00733+K08104+K02366+K02370+K02577+K10158+K08103+K01793+K00771+K07808+K07809+K08102
Apelin signaling pathway	168	217	0.0269184	0.385388	ko04371	2782;163688;2475;6548;5563;84455;55970;5567;2787;2773;5565;4209;55811;83932;2786;6262;441925;10000;84288;109;6546;5581;805;53632;9759;3708;5894;6769;2771;111;100506826;4638;348807;30849;22808;185;59345;10891;6696;108;5562;109729137;4208;814;1958;340156;3710;221442;1490;654231;107;83698;2770;2792;5054;5294;4899;4846;51422;105379356;5327;4856;114;105375761;105375760;2776;7046;2790;59;22800;5140;257…	K04536+K02183+K07203+K05742+K07198+K04347+K04345+K04542+K04630+K07199+K09262+K11265+K08049+K04541+K04962+K08334+K04456+K08043+K05849+K18050+K07200+K11406+K04958+K04366+K08045+K00907+K08333+K07831+K04166+K04538+K07202+K06250+K08042+K04454+K05869+K09203+K04960+K06827+K08041+K04548+K03982+K21289+K11831+K13242+K01343+K08048+K04634+K04674+K04545+K12313+K07830+K13296+K04959+K04371+K05858+K04688+K04503+…
Peroxisome	103	130	0.0270242	0.385388	ko04146	5192;5195;3155;79830;5052;6342;5825;51179;8799;10654;5824;8443;7260;60526;100128731;4358;7498;5194;55289;440905;8540;3417;55825;2181;189;26061;30;8309;51555;1962;8310;153020;101928007;2180;23600;3295;23305;255426;10455;5190;54511;5191;6648;54677;57798;5189;373156;107986860;2053;84263;254295;1384;5264;221002;25961;51703;196743;84188;847;9409;25824;5830;55297;55711;225;1610;4598;5827;10901;317749;5…	K13346+K13343+K01640+K00106+K13279+K08764+K05677+K11517+K13352+K13273+K13337+K00649+K13341+K13355+K13348+K13344+K00232+K13356+K00803+K00031+K07753+K01897+K00830+K12261+K07513+K10214+K13342+K07514+K03781+K01796+K12405+K13239+K13339+K04564+K05940+K13338+K13299+K17879+K08726+K00477+K00624+K03426+K00308+K13335+K11187+K05676+K00273+K00869+K13347+K11147+K05678+K08746+K13351+K13237+K13349+K01578+K13241+…
Non-homologous end-joining	20	22	0.0282618	0.386244	ko03450	7520;79840;7518;10111;101927761;27434;5591;64421;105376432;108949267;9849;1791;27343;2237;4361;729993;1762;2547;440829;442459	K10885+K10980+K10886+K10866+K03513+K06642+K10887+K00977+K03512+K04799+K10865+K10884
Tryptophan metabolism	54	66	0.0367723	0.476264	ko00380	56267;223;105373233;8564;3030;54497;23498;130013;100129961;8942;316;107161151;101927795;24142;1962;153020;3033;51166;501;255426;64577;11185;23386;4967;1644;100129427;26;3620;169355;219;883;79746;221002;55753;1892;847;84680;38;121278;217;25938;1544;224;15;125061;2639;126133;259307;643406;8623;438;286464;4128;4129	K00816+K00149+K00486+K07515+K00157+K00452+K03392+K01556+K00463+K07514+K03781+K00022+K00825+K14085+K00128+K00562+K00164+K01593+K11182+K07511+K00626+K00502+K07409+K00669+K01432+K00252+K03334+K00543+K00274
Acute myeloid leukemia	82	103	0.0377526	0.476264	ko05221	105378604;5293;2475;110117499;8503;55103;10000;6654;83439;10618;8864;5894;5291;5290;3815;153020;4790;51176;641518;5295;105379174;6932;929;1436;5467;5292;673;1978;3551;862;4609;1147;55280;6934;6688;219539;572;5970;6199;595;7704;3845;1848;2322;1053;6655;102723342;207;5604;5371;400410;597;5595;3684;10750;400581;100287072;105371747;102723414;102723608;102723819;102723933;5914;3728;84514;6777;6776;677…	K02633+K00922+K07203+K02649+K03099+K04456+K04490+K04366+K05091+K02580+K04492+K04736+K02620+K04391+K05090+K04504+K04702+K04365+K07205+K07209+K10053+K04377+K04467+K04491+K09438+K04371+K02158+K04735+K04688+K04503+K10055+K07827+K21946+K05092+K10051+K04368+K10054+K02162+K06461+K04364+K08527+K10056+K11224+K11223+K04692+K10789+K04369+K09055+K08367+K08806+K08845+K07210
Cholinergic synapse	131	169	0.0440003	0.509755	ko04725	2782;5293;9132;110117499;8503;55970;5567;2787;2773;148327;1141;779;83932;2786;1131;10000;109;130872;60482;3760;1385;101928103;3708;2771;776;111;348807;5291;5290;59345;201853;817;108;5295;814;815;3710;56479;2534;25901;107986669;9586;816;107;2770;2792;43;5294;1129;64764;8973;114;105375761;105375760;3786;3717;10488;2776;2790;774;1103;6572;818;3784;25758;90993;1132;283254;219539;105369333;1128;5331;2…	K04536+K00922+K04929+K02649+K04347+K04345+K04542+K04630+K09048+K04813+K04857+K08049+K04541+K04131+K04456+K08043+K14387+K04997+K05870+K04534+K04958+K04851+K08045+K04538+K04515+K08042+K05869+K04960+K04930+K05703+K04129+K04808+K09047+K08041+K04548+K01049+K21289+K04130+K08048+K04928+K04447+K04634+K04545+K04849+K00623+K14636+K04926+K04959+K04132+K04371+K05858+K04850+K07827+K08046+K07826+K04379+K04809+…
Glycerophospholipid metabolism	122	157	0.04528	0.509755	ko00564	30814;5322;64600;11313;8613;723788;10390;5321;55224;9926;8443;129642;23175;85465;151056;253558;51011;729234;55041;2820;8527;23171;5806;5337;1608;5130;1609;10227;84803;1040;64850;79888;8611;154141;101929705;56895;100526820;1607;43;9162;619373;84513;137964;10434;102724708;9791;729330;10555;56654;375775;1103;84647;57678;196051;81490;8525;283254;5920;54979;11145;1119;58473;10162;55500;1606;56994;1608…	K01047+K06130+K01080+K01115+K13644+K16342+K00894+K13514+K00649+K13517+K15728+K00993+K14621+K13513+K00629+K00968+K00111+K00901+K00006+K13506+K00981+K14286+K13510+K13523+K01049+K18693+K06128+K08729+K13509+K14676+K00623+K08730+K16817+K14156+K13515+K00994+K16860+K13512+K00999+K00650+K06129+K01517+K00551+K00995+K00967+K13516+K18695+K08744+K01613+K16343+K13511
N-Glycan biosynthesis	62	77	0.0459115	0.509755	ko00510	1650;57134;8704;57643;29929;199857;10905;8703;641515;100506747;7841;11320;84620;4249;201595;200810;6184;644974;10195;6480;152586;57688;4124;4245;4121;90693;7991;51125;2683;57462;85365;23732;22845;57171;11253;23053;401647;105378561;650368;23193;285407;79053;79796;1798;84920;144245;25834;29880;1603;2530;4122;56052;388272;105371849;146664;65249;6185;8813;4248;79087;7503;79868	K12670+K01230+K07967+K01231+K03848+K07441+K07968+K13748+K01228+K00738+K00779+K00744+K07151+K03842+K12666+K03845+K00778+K00726+K12669+K05546+K07966+K03843+K00902+K07252+K03847+K03849+K03846+K01001+K03850+K00729+K12668+K00717+K07432+K09661+K12667+K00721+K00737
Central carbon metabolism in cancer	71	89	0.0475974	0.509755	ko05230	5293;2475;6513;110117499;8503;4914;10000;3099;10865;5163;2744;5894;5162;5291;6514;5290;2261;5156;3815;5295;3101;5224;105375258;2645;1956;100507500;4233;2260;4609;11191;5214;5979;84159;80201;3098;5728;644215;5223;2263;23410;219539;57103;3845;5213;27165;2322;3091;105370526;102723342;207;5604;5315;4916;387254;5595;8140;107987237;7157;2064;388403;9123;5605;5296;208;6510;5211;5594;5160;8266;2539;11226…	K00922+K07203+K07299+K02649+K03176+K04456+K00844+K12077+K01425+K04366+K00162+K07593+K05094+K04363+K05091+K01834+K12407+K04361+K05099+K04362+K04377+K01110+K00850+K05126+K05093+K11413+K04371+K14634+K07827+K05092+K08268+K04368+K00873+K05101+K13780+K04451+K05083+K08180+K04369+K05616+K00161+K00036
Sulfur metabolism	9	9	0.048178	0.509755	ko00920	10380;9061;54928;9060;6821;58472;23474;7263;4357	K01082+K13811+K15759+K00387+K22470+K17725+K01011
Circadian entrainment	126	163	0.0539178	0.552658	ko04713	2782;163688;105378604;8863;84455;55970;5567;2787;2773;3765;9722;400793;55811;83932;2786;6262;84288;109;805;3760;1385;101928103;8864;3708;2771;776;111;348807;59345;201853;5593;817;2982;2983;2891;4543;108;1657;815;2890;3710;221442;654231;117;816;107;83698;2770;2792;105379356;114;105375761;105375760;2776;2790;2902;5592;818;219539;5331;51475;220064;2893;2977;3762;775;2904;105369668;112;120935;4842;94…	K04536+K02183+K02633+K21945+K04347+K04345+K04542+K04630+K05002+K16513+K11265+K08049+K04541+K04962+K08043+K04997+K05870+K04534+K04958+K04851+K08045+K04538+K19477+K04515+K12318+K12319+K05198+K04285+K08042+K05212+K05197+K04960+K04587+K08041+K04548+K08048+K04634+K04545+K05208+K07376+K04371+K05858+K05200+K04999+K04850+K05210+K08046+K13240+K07826+K04379+K04445+K04963+K04539+K04547+K04855+K05209+K19662+…
Axon guidance	254	337	0.0572152	0.564611	ko04360	100288175;105378948;112267874;5590;5293;126755;1969;998;54361;2046;2048;9204;110117499;8503;22854;2773;107985184;653464;100996712;647135;10500;339398;100505666;1945;1944;1942;64218;55765;23380;5362;55740;9475;151449;56896;100128731;5534;107985892;10505;54910;51252;8440;7852;5163;659;117583;2043;105373926;25791;57633;51066;9901;5894;116135;5364;387;6405;2771;7869;132228;56920;57408;7474;6092;6091;…	K07293+K18952+K00922+K06839+K06838+K05103+K04393+K00408+K05109+K05111+K05108+K02649+K07522+K04630+K05746+K07526+K06842+K16351+K06850+K05462+K06521+K06820+K17388+K20013+K07529+K05128+K06268+K19862+K04189+K12077+K04671+K04237+K05105+K06724+K07525+K06840+K04366+K06821+K04513+K00444+K06754+K06753+K05104+K05107+K20020+K03083+K06841+K05110+K07365+K04964+K05112+K04410+K12753+K07528+K07520+K05106+K13578+…
Colorectal cancer	102	131	0.0585267	0.564611	ko05210	5293;2475;842;110117499;8503;3725;55103;7042;10000;6654;4436;2956;7039;83439;10618;10018;5899;5894;7048;4292;1499;387;26060;2932;5291;5290;374;153020;5602;51176;641518;1950;836;5295;51426;728780;107986424;4437;324;6932;5601;1026;5879;1956;100507500;673;4609;7046;5900;55130;5599;6934;1643;219539;572;6199;595;3845;6655;2353;7043;102723342;207;79968;5604;4088;80213;8312;5595;7157;10750;400581;100287…	K00922+K07203+K04399+K02649+K04448+K03099+K13376+K04456+K08735+K08737+K08774+K04490+K16341+K07835+K04366+K04388+K08734+K02105+K04513+K08733+K03083+K09782+K04440+K04492+K04357+K02187+K03511+K08736+K02085+K02620+K06625+K04392+K04361+K04365+K04377+K04674+K08732+K04491+K10140+K04371+K02158+K04688+K04503+K07827+K04379+K13377+K04368+K04500+K02157+K04451+K04364+K04385+K08731+K07861+K04501+K06765+K02161+…
Retrograde endocannabinoid signaling	161	211	0.0638838	0.588335	ko04723	2782;2563;2166;729041;55970;5567;2787;30836;2773;3765;4720;107985232;779;83932;2786;109;3760;4709;4719;101928103;4705;3708;2771;776;57406;200959;4710;111;348807;11343;59345;4711;201853;23231;2565;2555;2560;5602;4717;2891;101929895;4726;108;4724;4695;2890;2561;2568;5601;3710;1432;5603;22999;1268;2569;2570;2911;221955;4697;107;2770;2792;222236;4698;4708;155435;114;105375761;105375760;4712;26206;277…	K04536+K05184+K15528+K04347+K04345+K04542+K03942+K04630+K05002+K03935+K03883+K04857+K08049+K04541+K08043+K04997+K03959+K03934+K04534+K03954+K04958+K04851+K13700+K05190+K03960+K08045+K01054+K04538+K03961+K03881+K05186+K05175+K05181+K04440+K03967+K05198+K03939+K08042+K03937+K03946+K05197+K05189+K04960+K04441+K15291+K04277+K04603+K13806+K03948+K08041+K04548+K13985+K03949+K03958+K05185+K08048+K03962+…
Neomycin, kanamycin and gentamicin biosynthesis	8	8	0.0674883	0.588335	ko00524	3099;10865;3101;105375258;2645;84159;80201;3098	K00844+K12407
Phosphonate and phosphinate metabolism	8	8	0.0674883	0.588335	ko00440	10390;85465;55041;5130;58473;56994;5833;9468	K13644+K00993+K00968+K00994+K00967
HIF-1 signaling pathway	112	145	0.0684702	0.588335	ko04066	2023;5293;2475;6513;110117499;8503;8569;405;3570;54583;128178;10000;3099;10865;5163;9470;7428;51364;5162;317649;7018;5291;5290;7037;1977;4790;1950;817;5295;815;253314;3101;1906;1026;7422;3459;3569;816;1956;100507500;7036;2056;5054;4846;285;1978;6921;284;7010;5209;8453;84159;80201;3098;818;387712;723961;3630;219539;5970;6199;253935;4055;2597;2026;1027;3479;2321;112399;3091;105370526;102723342;207;…	K01689+K00922+K07203+K07299+K02649+K04372+K09097+K05055+K09592+K04456+K00844+K12077+K03259+K03871+K00162+K14736+K06503+K02580+K04357+K04515+K16366+K06625+K05448+K05132+K05405+K04361+K05437+K03982+K13242+K05466+K07205+K03872+K05465+K05121+K01103+K03870+K04526+K04371+K04735+K04688+K03159+K00134+K06624+K05459+K05096+K08268+K04368+K05087+K04498+K19662+K05859+K13241+K05083+K04692+K02677+K02161+K04369+…
SNARE interactions in vesicular transport	37	45	0.0699545	0.588335	ko04130	9341;102724364;100996716;8674;51603;103344928;10228;10791;415117;53407;83989;8417;10652;6804;105375350;10282;55014;143187;51272;6809;6811;79912;2054;10490;8773;112755;6810;101928762;6844;146849;9482;9527;9570;8677;8675;9342;6845	K13505+K08517+K08513+K08498+K08514+K08487+K08492+K08488+K08516+K04560+K08504+K08491+K08493+K08486+K08490+K08501+K08508+K13502+K13504+K08495+K08496+K08489+K08509+K08515
Glycosaminoglycan biosynthesis - keratan sulfate	16	18	0.0760724	0.623794	ko00533	6487;8704;8703;10678;93010;8702;9435;6482;2683;8534;2530;6483;10164;4166;23563;140873	K00781+K07967+K07968+K00741+K09664+K07969+K04745+K00780+K07966+K01022+K00717+K03368+K04746+K09671
Histidine metabolism	26	31	0.0854764	0.683811	ko00340	223;131669;501;64577;26;219;55071;101927380;138199;57571;222;221;144193;3034;217;3067;220;443;224;218;55748;84735;126133;10841;4128;4129	K00149+K01712+K14085+K00129+K00128+K11182+K19787+K14755+K01468+K01745+K01590+K01437+K08660+K05604+K13990+K00274
Glycosphingolipid biosynthesis - ganglio series	19	22	0.0880091	0.687309	ko00604	256435;81849;8869;2720;643853;9197;151827;3074;6482;30815;27090;112937;89944;6489;2583;3073;6483;29906;140873	K03373+K03375+K03370+K12309+K03372+K12373+K00780+K03376+K03374+K03371+K00725+K03368+K03369
TNF signaling pathway	117	153	0.0944943	0.701631	ko04668	5293;7133;110117499;8503;3725;1435;148327;460;7188;10000;400960;8809;1386;8837;65072;843;841;1385;5291;5290;5602;4790;3600;836;112267947;5295;51015;3659;724102;5601;8737;1906;1432;5603;6885;4217;7128;23118;3569;9586;64764;9530;3551;10488;7185;153090;7186;1326;220930;5599;355;1147;55280;840;79949;90993;219539;8986;5970;8772;330;329;4314;7132;10059;10906;192111;105370276;4323;4792;2353;9252;7187;10…	K00922+K05141+K02649+K04448+K05453+K09048+K19901+K09849+K04456+K05632+K05173+K04450+K04724+K04400+K04398+K05870+K04440+K02580+K05433+K02187+K04432+K09444+K02861+K16366+K04441+K04427+K04426+K11859+K04404+K05405+K09047+K09558+K07209+K03172+K03173+K04415+K04390+K04467+K04397+K04371+K16510+K04735+K02373+K16060+K01394+K03158+K17065+K03174+K15637+K07763+K04734+K04379+K04445+K04368+K10165+K05508+K03171+…
Fatty acid elongation	35	43	0.0962603	0.701631	ko00062	11332;51102;5538;64834;100132111;284486;117145;3030;3032;105377037;7871;201562;344967;253017;3033;79071;107986303;54898;100532746;9374;60481;6785;401494;51104;79746;9200;83401;1892;51144;641371;51495;58489;83693;81926;9524	K17360+K07512+K01074+K10247+K22554+K16339+K07515+K07509+K10251+K10703+K10258+K00022+K10203+K10205+K10244+K10249+K01076+K07511+K10248+K01068
Hedgehog signaling pathway - fly	35	43	0.0962603	0.701631	ko04341	5567;2019;339745;27148;8452;2932;348807;2868;1456;6500;1452;23291;2870;101927550;57154;6608;8454;2020;5727;8945;51684;2869;120935;652;53944;107133515;107984974;8405;64750;23335;1455;5566;102800317;1454;9978	K04345+K09319+K10523+K06228+K03869+K03083+K08291+K08958+K03094+K08957+K03362+K04678+K06226+K03347+K06225+K06229+K04662+K08960+K03868
Glycerolipid metabolism	73	94	0.107141	0.70698	ko00561	10327;22996;8613;223;129642;23175;253558;51011;729234;116255;8527;132158;11343;1608;1609;10227;84803;150159;8611;501;154141;64577;56895;1607;346606;231;57016;441282;9162;55750;57189;4023;619373;84513;137964;158219;219;1056;10555;142910;8513;643414;57678;119548;5406;5408;196051;57104;8525;26007;80168;84649;105369486;1606;107984467;217;160851;160897;3990;283731;224;8526;9663;125488;9388;284240;8612…	K00002+K11155+K01080+K00149+K13517+K15728+K13513+K00629+K14458+K00901+K11529+K01054+K13506+K16816+K14085+K00128+K13523+K14456+K00011+K09881+K01059+K18693+K12298+K13509+K14452+K14076+K14073+K14075+K00863+K14457+K11160+K22283+K22284+K13534+K00864
Thyroid hormone synthesis	93	121	0.107338	0.70698	ko04918	2882;5567;476;84852;8458;148327;477;480;844;481;83932;54221;7173;109;7849;4036;1386;1385;3708;111;348807;483;173;105377295;108;493869;2878;821;257202;3710;389434;64094;9586;107;5172;64764;9601;2936;54212;114;105375761;105375760;7038;10488;2776;7270;105379880;100506082;25758;90993;100507521;5331;220064;486;6653;3709;112;120935;7184;105370290;2877;64093;7253;5330;405753;117166;100507321;115;51061;5…	K00432+K04345+K01539+K15173+K09048+K01540+K08049+K00431+K08043+K09293+K06233+K04450+K05870+K04958+K08045+K16141+K14702+K08042+K08054+K04960+K17231+K10809+K09047+K08041+K09582+K00383+K08048+K04634+K15225+K04959+K05858+K01538+K08046+K09487+K04249+K17232+K19662+K08047+K10064+K10063+K04632+K02677+K20731+K14385+K19663+K09049
Th17 cell differentiation	107	140	0.108367	0.70698	ko04659	2475;3932;3725;55225;3716;149233;6097;3570;919;5534;107985892;7535;3554;6772;7048;6769;3556;5602;5530;4790;59067;100996941;3572;3565;375484;5601;3662;3127;3128;3108;3111;1432;5603;4794;3459;196;3569;445347;5533;3551;3717;7046;6256;3559;5588;2625;5599;5532;1147;55280;219539;5970;920;51561;6778;53342;4792;3091;105370526;2353;3320;6095;4088;3566;50615;283888;83985;27040;5595;4775;5914;84514;6777;677…	K07203+K05856+K04448+K11219+K11217+K05065+K08534+K05055+K06453+K06268+K07360+K04386+K11220+K04388+K18052+K04723+K04440+K04348+K02580+K05434+K05060+K05430+K17333+K09445+K06752+K04441+K05872+K05132+K09093+K05405+K10785+K07209+K04447+K04674+K08524+K05068+K17895+K04467+K04371+K04735+K06454+K05426+K11225+K05492+K04734+K08268+K04379+K04079+K08532+K04500+K05071+K05075+K07362+K08527+K11224+K11223+K04692+…
Chagas disease (American trypanosomiasis)	101	132	0.112075	0.70698	ko05142	5293;110117499;8503;3725;2773;919;356;3586;7042;10000;8837;65072;841;101928103;7048;4615;2771;54106;5291;101928376;5290;26998;3827;5522;201853;5602;4790;100419170;5295;5521;107986469;3593;5601;1432;5603;3459;3569;445347;107;2770;5054;5520;5516;3551;9630;2776;7046;5599;355;1147;55280;55844;7189;219539;5331;5970;8772;5519;7132;51135;4792;2353;7043;624;102723342;207;5330;4088;5595;2775;6416;4843;635…	K00922+K02649+K04448+K04630+K06453+K04389+K05443+K13376+K04456+K04724+K04398+K04534+K04388+K04729+K10161+K05406+K03898+K04354+K04440+K02580+K10159+K05425+K04441+K05132+K05405+K10785+K08041+K03982+K04382+K07209+K04636+K04634+K04674+K04390+K04467+K03175+K04371+K05858+K04735+K02373+K03456+K03158+K04733+K04734+K04379+K13377+K03916+K04500+K04430+K13241+K12499+K04632+K01283+K04633+K04635+K04637+K05842+…
Mucin type O-glycan biosynthesis	34	42	0.11228	0.70698	ko00512	2590;79623;114805;11227;2591;117248;442117;51809;256006;55568;56913;64409;168391;63917;6482;2650;79695;374378;26290;11226;100528030;8693;50614;105370091;57452;9245;79719;6483;55808;439921;140873;9334;198437;55086	K00710+K09663+K00731+K00780+K00727+K09662+K03368+K03479+K09905
Cocaine addiction	58	74	0.112736	0.70698	ko05030	3725;5567;2773;148327;1386;1385;2771;2912;111;348807;4790;2891;1657;116843;9586;1644;100129427;2770;64764;1020;6570;10488;116443;26086;2902;6571;7054;497258;627;90993;5913;5970;1813;105369501;2904;105369668;120935;23312;2903;1742;8851;84152;55316;8787;2905;105372235;116444;84699;5566;2354;107984140;2906;5173;2778;286464;4128;4129;1388	K04448+K04345+K04630+K09048+K04450+K05870+K04605+K08045+K02580+K05198+K05212+K08155+K09047+K01593+K02090+K05213+K15839+K05208+K00501+K04355+K04735+K04145+K05210+K05209+K11828+K11716+K15494+K04632+K13765+K05211+K05214+K09029+K15840+K00274+K09049
VEGF signaling pathway	81	105	0.114024	0.70698	ko04370	5293;842;998;110117499;8503;9047;5321;9261;10000;5534;107985892;3987;96626;55679;5894;7867;105374010;101927123;5291;5290;8615;5530;5295;1432;5603;7422;5879;3315;4846;5157;5533;5747;100133669;22844;5532;219539;9404;572;3845;107984537;10985;100506649;5829;102723342;207;8681;100137049;101928388;123745;255189;5604;161753;5579;5595;7041;5336;388403;5578;8877;201255;5881;25759;284451;5605;84941;5296;20…	K00922+K04399+K04393+K02649+K08273+K16342+K04443+K04456+K06268+K05760+K04366+K04444+K05098+K04348+K04441+K05448+K04392+K04455+K13242+K05725+K04371+K02158+K07827+K04368+K17447+K19662+K05859+K02677+K04718+K07861+K04369+K19663+K05704+K01116+K17332+K07860
Hedgehog signaling pathway	52	66	0.114238	0.70698	ko04340	8643;5567;23432;2736;339745;4036;3549;8452;91653;2932;348807;132884;2121;1456;11127;1452;23291;2737;101927550;57154;6608;8454;6469;2619;5727;8945;51684;156;595;408;6653;50937;105369591;894;2735;120935;84439;53944;374654;409;107133515;107984974;8405;64750;1453;23335;596;1455;5566;1415;102800317;1454	K11101+K04345+K08439+K16798+K10523+K06233+K11989+K03869+K20020+K03083+K19608+K19605+K08958+K10394+K08957+K03362+K06230+K04678+K06226+K03347+K11988+K06232+K06225+K06229+K00910+K04503+K04439+K20033+K10151+K16797+K06231+K18806+K08959+K02161+K08960
Insect hormone biosynthesis	6	6	0.132423	0.789726	ko00981	64577;219;4815;217;224;126133	K00128+K14939
Valine, leucine and isoleucine biosynthesis	6	6	0.132423	0.789726	ko00290	586;10993;113675;587;105372432;51171	K00826+K17989
Aminoacyl-tRNA biosynthesis	59	76	0.139785	0.805617	ko00970	8565;55001;83941;57535;10352;101929147;80222;55157;2058;55699;1615;92935;1412;10056;23395;5859;51091;5188;166863;6897;23548;3035;51520;5917;10667;7407;57505;57038;84816;55278;2617;222223;137392;3376;23731;29974;833;79731;51067;4141;283459;79587;63894;7453;123263;54852;80213;123283;124454;16;3735;339145;1411;4677;54938;1415;1414;57176;112267883	K01866+K01881+K01868+K01875+K01867+K01876+K14163+K01870+K22503+K01874+K01886+K01890+K01869+K03341+K02434+K02433+K01892+K01887+K01889+K01873+K01872+K01880+K10837+K01883+K01893+K02435+K00604+K01885+K04567
Th1 and Th2 cell differentiation	115	152	0.140382	0.805617	ko04658	864;3932;3725;55225;3716;3595;391059;4853;101929796;105371254;100996763;100996717;22889;919;5534;107985892;54980;7535;6772;105373805;6775;92737;25992;6769;101928376;3516;6691;5602;5530;4790;55534;3565;107986469;3593;375484;9794;5601;3127;3128;3108;3111;1432;5603;65989;4794;3459;221806;445347;5533;3551;3717;4851;51162;3559;5588;2625;5599;5532;1147;55280;219539;5970;84441;920;6778;196463;4792;2353;…	K09279+K05856+K04448+K11219+K11217+K05064+K02599+K20994+K06453+K06268+K07360+K11220+K11222+K18052+K05406+K06053+K04440+K04348+K02580+K06061+K05430+K05425+K17333+K06752+K04441+K06051+K05872+K05132+K10785+K07209+K04447+K05068+K17895+K04467+K04371+K04735+K06454+K11225+K04734+K04379+K21635+K05071+K07362+K09035+K11224+K11223+K10166+K04446+K20995+K05063+K02581+K06052+K01116+K17332+K05133+K05069+K07210
Cysteine and methionine metabolism	50	64	0.145213	0.805617	ko00270	1491;56267;2730;10768;4548;55256;1788;54978;4190;130752;58478;64902;23743;27430;221710;2729;262;55005;4191;23382;137362;4507;883;4143;2805;3939;3948;160287;51074;390110;84680;3945;586;10993;113675;2806;55815;1786;84245;587;105372432;51171;259307;1789;191;2937;7263;4357;6611;794	K01758+K00816+K11205+K01251+K00548+K08967+K17398+K00772+K00025+K09880+K00827+K00547+K00789+K17399+K11204+K01611+K21456+K00026+K14454+K00016+K08964+K00815+K00826+K17989+K14455+K00558+K08963+K03334+K01011+K00802
Terpenoid backbone biosynthesis	29	36	0.150286	0.805617	ko00900	79947;10269;10654;2224;284618;252839;9453;102723904;51449;3157;3156;78991;57107;116150;619190;2339;91734;55853;3422;23590;79703;9986;38;4598;100996930;100529261;91612;2342;4597	K11778+K06013+K13273+K00787+K00804+K12504+K05906+K01641+K00021+K12505+K19177+K05955+K01823+K08658+K00626+K00869+K05954+K01597
Morphine addiction	113	150	0.163725	0.805617	ko05032	2782;2563;5142;55970;5567;2787;2773;3765;134;83932;2786;109;3760;50940;105373764;5136;101928103;2771;200959;111;348807;59345;2868;201853;2565;2555;2560;101929895;108;5144;8622;2561;2568;2870;2550;2569;2570;27115;4988;135138;10846;5137;107;2770;2792;155435;5150;114;105375761;105375760;26206;9568;2790;774;8028;2869;5140;156;220064;5138;408;3762;50865;5139;107984473;112;5153;22822;120935;101928841;5…	K04536+K05184+K13293+K04347+K04345+K04542+K04630+K05002+K04265+K08049+K04541+K08043+K04997+K13298+K13755+K04534+K05190+K08045+K04538+K08291+K05186+K05175+K05181+K08042+K18437+K05189+K04615+K18436+K04215+K18438+K08041+K04548+K05185+K08048+K04545+K04849+K13296+K00910+K18283+K04439+K04999+K19021+K08046+K07826+K04539+K04547+K04344+K19662+K08047+K04549+K04632+K02677+K04543+K04544+K19663+K15015+K05000+…
TGF-beta signaling pathway	102	135	0.164444	0.805617	ko04350	100532736;4681;105378950;353500;728448;656;9372;338094;7042;64388;151449;4052;51232;92;130399;90;659;7048;93;387;8646;658;4086;10468;9765;167555;285704;6500;4090;107984118;654;3400;101926898;653;3624;101927550;57154;8454;5516;1875;392255;4609;80318;7046;283078;25805;4838;657;219539;6199;5519;91;6667;269;3626;83729;4093;7027;652;7043;4091;4088;4756;56963;1387;5595;1874;100287072;107133515;10798497…	K19558+K16622+K04679+K13376+K20013+K19559+K04657+K04670+K13568+K04675+K04671+K04388+K13596+K04513+K13578+K04676+K04661+K06847+K03094+K16790+K16620+K17695+K16791+K04663+K04667+K04678+K03347+K04382+K04682+K20012+K04377+K04514+K04674+K19383+K19553+K10162+K04666+K04673+K04371+K04688+K03456+K13567+K04684+K04672+K22688+K22689+K04683+K04662+K13377+K04677+K04500+K06766+K23096+K04498+K04658+K19631+K04501+…
Gastric acid secretion	99	131	0.167839	0.805617	ko04971	163688;6548;84455;5567;2773;476;84852;3766;477;480;844;481;3776;83932;1131;84288;109;805;130872;389015;3708;2771;111;100506826;4638;348807;483;817;108;815;3274;340156;3710;7430;654231;816;107;83698;2770;3475;1080;6522;760;115111;114;105375761;105375760;2776;818;3784;887;25758;5331;51475;220064;3758;219833;3709;112;120935;9478;9240;10598;54207;801;5330;115;5579;91807;113;482;2520;124989;55316;5578…	K02183+K05742+K04345+K04630+K01539+K05003+K01540+K04913+K08049+K04131+K08043+K13961+K04958+K08045+K00907+K04515+K08042+K04150+K04960+K08007+K08041+K13855+K05031+K18245+K13962+K08048+K04634+K04926+K04195+K04959+K05858+K04995+K08046+K04920+K19662+K08047+K13768+K04632+K02677+K05009+K04996+K04218+K01542+K19663+K05008
Fructose and mannose metabolism	40	51	0.169484	0.805617	ko00051	8790;5208;3795;3099;10865;29926;29995;5210;29925;3101;2762;231;57016;441282;11160;7264;8789;2203;5214;5209;84159;80201;3098;10613;26007;105369486;57103;5213;107984467;160897;653381;6652;4351;5373;226;197258;55556;5211;5372;5207	K00976+K19029+K00846+K00844+K00966+K19030+K01711+K00011+K17497+K02377+K03841+K00850+K01103+K00863+K14634+K00008+K01809+K01623+K05305+K18334+K19028
Long-term depression	74	97	0.169909	0.805617	ko04730	2773;460;5321;101928103;3708;5894;2771;201853;5593;2895;2982;2983;2891;2890;3710;2911;2768;2770;673;5516;4067;1392;2776;5592;25758;219539;5331;2977;5519;3845;3709;3479;4842;2974;647166;5330;8681;100137049;101928388;123745;255189;5604;3480;283870;5579;5595;2775;104909134;1394;55316;388403;10672;5578;166;2767;5605;9592;773;6261;107985290;8605;5518;5582;23236;5332;63908;63941;84174;2778;5594;2781;54…	K04630+K05207+K16342+K04534+K04958+K04366+K19477+K12318+K12319+K05198+K05197+K04960+K04603+K04346+K04365+K04382+K05854+K05256+K04634+K07376+K04959+K04371+K05858+K03456+K07827+K05459+K13240+K04368+K05087+K04344+K19662+K04578+K04632+K04639+K02677+K04635+K04369+K04961+K19663+K04535+K08845+K05199
Endocrine resistance	153	205	0.170654	0.805617	ko01522	5293;2475;1870;110117499;8503;1031;3725;5567;391059;4853;101929796;105371254;100996763;100996717;90780;101928120;6464;22889;55103;83932;10000;109;6654;54980;8647;92737;25992;5894;348825;111;348807;5291;5290;55689;6691;153020;5602;108;5295;1839;5601;1871;4855;1432;5603;1026;65989;2099;2852;221806;107;1956;100507500;673;6781;114786;389668;114;105375761;105375760;5747;101929247;1029;22844;53358;4851…	K00922+K07203+K09389+K02649+K06622+K04448+K04345+K02599+K20994+K06279+K03099+K08049+K04456+K08043+K05664+K04366+K04650+K08045+K15144+K04440+K08042+K08523+K06620+K20996+K04441+K06625+K06051+K08550+K04246+K08041+K04361+K04365+K08048+K05725+K05931+K06621+K17448+K04371+K02158+K04688+K04503+K06624+K07827+K08046+K04684+K02089+K06643+K05459+K06618+K08551+K04379+K21635+K17449+K04368+K17447+K05087+K08047+…
GnRH signaling pathway	126	168	0.170953	0.805617	ko04912	163688;998;3725;84455;5567;723788;55103;5321;779;83932;84288;109;6654;805;3708;5894;6769;5580;776;111;348807;5806;5337;153020;5602;817;108;4214;51015;1958;1839;815;5601;3710;1432;5603;101929705;4216;654231;816;107;1956;100507500;83698;2796;2185;114;105375761;105375760;100133669;2776;5599;818;25758;219539;5331;51475;220064;775;3845;3709;112;120935;9478;4323;6655;9240;801;5330;8681;100137049;101928…	K02183+K04393+K04448+K04345+K01115+K03099+K16342+K04857+K08049+K08043+K04958+K04366+K06068+K04851+K08045+K04440+K04515+K08042+K04416+K04432+K09203+K08523+K04960+K04441+K04428+K08041+K04361+K05252+K05871+K08048+K04634+K04959+K04371+K05858+K04850+K07827+K08046+K07763+K04368+K19662+K08047+K01398+K04430+K04364+K04464+K04632+K04421+K02677+K04433+K04635+K04369+K04431+K08521+K05704+K04375+K04853
Starch and sucrose metabolism	37	47	0.171293	0.805617	ko00500	5236;178;7360;3099;10865;2632;2992;6476;57733;55276;3101;5169;5167;105375258;2645;8972;93432;57462;84159;80201;3098;5837;283209;11181;2998;5836;2595;2538;55036;2548;57045;84167;2821;2997;100507003;5834;8908	K01835+K01196+K00963+K00844+K00700+K00750+K01203+K05350+K15779+K01513+K12407+K12047+K01187+K00688+K11809+K01194+K00693+K12317+K01084+K12316+K01810
Circadian rhythm - fly	9	10	0.172249	0.805617	ko04711	105378604;105378676;8864;2932;9575;406;3131;102800317;1454	K02633+K02296+K03083+K02223+K09057+K08960
GABAergic synapse	115	153	0.172769	0.805617	ko04727	2782;2563;55970;5567;2787;2773;2752;779;83932;2786;109;151393;2571;2744;5334;66008;101928103;6538;6529;10991;2771;776;200959;111;348807;59345;201853;2565;2555;2560;101929895;108;65983;2561;2568;2550;51557;2569;2570;84816;107;2770;2792;155435;51115;114;105375761;105375760;26206;9568;2790;774;8028;2572;220064;6539;6540;775;23710;50865;107984473;81539;112;27165;22822;120935;101928841;54331;10243;256…	K04536+K05184+K04347+K04345+K04542+K04630+K01915+K04857+K08049+K04541+K08043+K15376+K01580+K01425+K15375+K15374+K04534+K05044+K05034+K13576+K04851+K05190+K08045+K04538+K05186+K05175+K05181+K08042+K05046+K05189+K04615+K08041+K04548+K05185+K08048+K04545+K04849+K05045+K04850+K08341+K14990+K08046+K07826+K04539+K04547+K04344+K13524+K19662+K08047+K04647+K06027+K04549+K02677+K04543+K04544+K19663+K05704+…
T cell receptor signaling pathway	115	153	0.172769	0.805617	ko04660	5293;998;3932;110117499;8503;3725;8915;10451;919;55103;5788;3586;10000;6654;5534;107985892;925;926;7535;8440;940;29851;5894;6769;51517;387;868;2932;4690;107986136;5291;5290;5062;1739;116449;7006;153020;5530;4790;5295;3565;3702;3937;375484;1432;5603;4794;6885;2534;84433;445347;5533;3551;6641;100133669;26578;7410;5588;1326;5532;9231;1147;55280;219539;5970;5058;920;5777;3845;246329;1019;4792;6655;23…	K00922+K04393+K05856+K02649+K04448+K07368+K05730+K06453+K03099+K06478+K05443+K04456+K06268+K06458+K06459+K07360+K19862+K06470+K06713+K04366+K18052+K07364+K04513+K22517+K03083+K07365+K04410+K12076+K07361+K04348+K02580+K05430+K07363+K17333+K04441+K05872+K04427+K05703+K07367+K10785+K07209+K07366+K04415+K04467+K04371+K04735+K04409+K06454+K05697+K07827+K02089+K04734+K04379+K04350+K05735+K04368+K06276+…
2-Oxocarboxylic acid metabolism	28	35	0.174387	0.805617	ko01210	107985803;3417;100526760;95;51166;137362;2875;48;2805;390110;84680;586;1431;3419;3418;105370966;283870;84706;2806;162417;587;105372432;51171;3420;26205;50;3421;794	K00030+K00031+K14677+K00825+K14454+K00814+K01681+K00826+K01647+K14455+K11067
Amphetamine addiction	87	115	0.182387	0.820803	ko05031	163688;3725;84455;5567;148327;84288;112267877;5500;805;5534;107985892;1386;1385;776;111;348807;5530;817;2891;814;1657;815;2890;116843;654231;9586;816;1644;100129427;83698;6804;105375350;64764;6570;5533;23237;10488;116443;2902;23411;5532;818;6571;7054;90993;51475;2893;775;2904;105369668;120935;5501;9478;9240;2353;801;23312;2903;5579;84152;124989;55316;5578;2905;388428;105372235;116444;84699;5566;2…	K02183+K04448+K04345+K09048+K06269+K06268+K04450+K05870+K04851+K08045+K04348+K04515+K05198+K05869+K05212+K05197+K08155+K09047+K01593+K04560+K15867+K05213+K05208+K11411+K00501+K05200+K04850+K05210+K04379+K05209+K19662+K15494+K04632+K02677+K05211+K05214+K09029+K19663+K15840+K00274+K05199+K09049
Aldosterone-regulated sodium reabsorption	45	58	0.18543	0.820803	ko04960	5293;2810;110117499;8503;476;84852;477;480;844;481;3667;5291;483;5290;4306;5295;6446;53828;723961;3630;219539;486;79849;3758;219833;6337;3845;3479;9351;5170;6340;6338;5579;5595;3291;482;388403;5578;23327;3643;84337;5296;478;5582;5594	K00922+K06644+K02649+K01539+K01540+K16172+K08555+K13302+K13359+K04526+K04371+K01538+K13358+K04995+K04824+K07827+K05459+K06276+K04827+K04825+K19662+K00071+K02677+K13305+K04527+K19663
Adipocytokine signaling pathway	73	96	0.185987	0.820803	ko04920	100288175;105378948;112267874;2475;7133;164091;6513;5563;3953;5565;51094;10000;53632;2181;3667;6769;100874095;10891;152559;5602;4790;2180;5562;23305;5601;4794;85315;948;3952;51422;3551;3717;54662;6256;7186;26012;5588;5599;1147;55280;51703;5970;1374;79602;7132;10024;32;5781;387890;5564;10645;8660;4792;102723342;207;23205;8717;6517;6774;2538;9021;102725180;6794;105372255;81616;4793;208;126129;5465;…	K07293+K07203+K05141+K07297+K07299+K07198+K05062+K07199+K04456+K07200+K01897+K16172+K18052+K07296+K07202+K04440+K02580+K05872+K06259+K05424+K07209+K04447+K07359+K08524+K03173+K04467+K04735+K08765+K03158+K17446+K01946+K07187+K04734+K15013+K03171+K07191+K04692+K01084+K04696+K07298+K02581+K19524+K07294+K19523+K07210+K01596
Porphyrin and chlorophyll metabolism	59	77	0.187684	0.820803	ko00860	7389;148534;100527978;5498;100506023;2058;54575;54576;54577;54600;54578;54579;54657;54659;54658;211;1371;1356;116441;4071;7104;116211;7367;7364;10941;574537;728411;167127;653188;11039;11042;653080;100049076;387036;106660613;375513;80078;644;2990;2395;107987080;81932;210;1355;7390;341208;3145;326625;3163;23420;408050;124454;9032;1352;2235;645;3162;212;102725009	K01599+K01764+K00231+K13624+K14163+K00699+K00643+K00228+K01195+K00214+K19054+K01698+K02259+K01719+K14735+K01749+K00798+K21418+K01885+K02257+K01772+K05901+K00510
Vitamin digestion and absorption	30	38	0.199443	0.849576	ko04977	116362;25974;200008;10560;338;8884;51374;151056;80704;686;5948;26577;9227;55788;5118;8029;107984178;5406;2346;2694;6947;104326055;949;400499;4363;81831;81832;113278;6573;6948	K14622+K14618+K14616+K14610+K14462+K14386+K14621+K01435+K00678+K14617+K14073+K14592+K14615+K08757+K13885+K05665+K14620+K14609+K14619
One carbon pool by folate	30	38	0.199443	0.849576	ko00670	4524;4548;10797;100133920;471;275;200895;100287639;10840;441024;25902;102724580;102724904;286297;100996643;101929583;105379443;101928195;144363;11247;6472;160428;4522;123263;100528021;10588;6470;7298;2618;10841	K00297+K00548+K13403+K13402+K00602+K00605+K00287+K00289+K00560+K00600+K00288+K00604+K01934+K11787+K13990
Pantothenate and CoA biosynthesis	21	26	0.203013	0.850672	ko00770	79717;100873932;1806;339896;79646;5169;5167;8876;8875;1807;105375692;53354;586;60490;80347;79877;587;105372432;51171;80025;51733	K01922+K00207+K18966+K09680+K01513+K08069+K01464+K00826+K01598+K02318+K00859+K01431
Long-term potentiation	91	121	0.204888	0.850672	ko04720	163688;6195;84455;5567;5906;84288;112267877;5500;805;5534;107985892;3708;5894;348807;5530;817;2891;814;1657;815;2890;3710;2911;6196;654231;816;107;83698;673;5533;114;105375761;105375760;2776;2902;5532;818;25758;440040;219539;5331;51475;100873989;2915;775;2904;105369668;3845;3709;10411;5502;5908;120935;120863;5501;9478;9240;801;5330;23312;5604;1387;2903;5579;5595;124989;388403;5578;2905;388428;166…	K02183+K04373+K04345+K04353+K06269+K06268+K04958+K04366+K04348+K04515+K05198+K05869+K05212+K05197+K04960+K04603+K08041+K04365+K08048+K04634+K05208+K04959+K04604+K04371+K05858+K04850+K05210+K07827+K08014+K08050+K07836+K04368+K04498+K05209+K19662+K02677+K05211+K04369+K19663+K08845
Endocrine and other factor-regulated calcium reabsorption	63	83	0.217203	0.884251	ko04961	5567;476;84852;477;480;844;481;51603;26052;51430;92703;83932;5745;348807;483;1173;1212;10590;2099;1211;2776;1759;399708;161;5331;486;7421;112;60314;120935;9365;624;5330;8766;105370892;100128285;80154;388152;115;5579;482;163;55316;1213;5578;166;1785;84337;5566;478;1175;160;3816;3817;5582;23236;5332;63908;2778;8218;727751;107987471;794	K04345+K01539+K01540+K01528+K11824+K08049+K04585+K11826+K04645+K14757+K08550+K04644+K04634+K05858+K01538+K08539+K08046+K14756+K03916+K07904+K19662+K11825+K04632+K04646+K02677+K11827+K01325+K19663
Prostate cancer	109	146	0.218431	0.884251	ko05215	5293;2475;842;1870;110117499;8503;148327;3645;55103;10000;6716;6654;7039;83439;10618;7850;1385;5894;1499;2932;5291;5290;2119;5156;153020;4790;51176;641518;1950;56034;5295;6932;1871;9856;1026;84918;5154;9586;1956;100507500;64764;673;2260;5327;3551;9134;11191;10488;55130;5328;414236;5728;1147;55280;6934;2263;723961;3630;90993;219539;572;5970;595;4314;80310;1027;3845;1017;4193;3479;7184;2308;5925;47…	K00922+K07203+K04399+K09389+K02649+K09048+K05086+K03099+K04456+K12344+K08774+K04490+K04387+K05870+K04366+K02105+K03083+K15593+K04363+K02580+K04492+K04357+K05450+K02620+K06620+K15619+K06625+K04359+K09047+K04361+K04365+K04362+K01343+K07209+K06626+K01110+K01348+K04467+K04491+K05093+K04526+K04371+K02158+K04735+K04503+K01394+K06624+K07827+K02206+K06643+K05459+K09487+K07201+K06618+K04734+K04079+K04368+…
Amino sugar and nucleotide sugar metabolism	60	79	0.222221	0.884251	ko00520	646262;2582;606495;5236;8790;27159;6675;80896;51706;1118;7360;2673;55577;3099;10865;80146;29926;29995;105377641;29925;151827;55276;7358;132789;3074;10007;3101;9945;2762;8418;5238;51167;105375258;2645;11160;7264;10020;54187;91373;84159;80201;3098;10613;51700;55907;83468;64841;3073;4351;51005;5373;197258;2584;57045;2821;140838;81572;5372;1727;5973	K00012+K01784+K00326+K01835+K00976+K01183+K00972+K01639+K00963+K00820+K00884+K00844+K08678+K00966+K01787+K12373+K15779+K02564+K01711+K08080+K01836+K12407+K17497+K02377+K12409+K05304+K21749+K13648+K00621+K01809+K01443+K05305+K00849+K01810+K01097+K00965
Glycosphingolipid biosynthesis - lacto and neolacto series	32	41	0.223759	0.884251	ko00601	6487;8704;8703;10678;8708;105616981;10402;8702;27230;84002;11162;2651;10690;2683;100288842;2681;2529;643037;399972;6484;6489;387923;2528;2525;10331;653677;105372431;2524;2523;140687;10317;53947	K00781+K07967+K07968+K00741+K07819+K03792+K07969+K03766+K01988+K00742+K03663+K07966+K00743+K07635+K07632+K03494+K03371+K07634+K00716+K07970+K00718+K03877
Gap junction	108	145	0.233796	0.912918	ko04540	5567;2773;105378929;55103;83932;109;6654;113457;7277;80086;3357;3708;5894;79714;2771;111;348807;5156;5593;153020;1950;2982;2983;56034;108;7280;203068;3710;80078;2697;2911;5154;107;1956;100507500;2770;114;105375761;105375760;2776;1902;10383;643224;5592;143384;25758;440040;219539;5331;220064;100873989;2915;80310;2977;1813;105369501;3845;3709;112;84790;120935;7278;3356;2974;647166;6655;145497;7082;5…	K04345+K04630+K07374+K03099+K08049+K08043+K04157+K04958+K04366+K08045+K04363+K19477+K04357+K12318+K12319+K05450+K08042+K07375+K04960+K07372+K04603+K04359+K08041+K04361+K08048+K04634+K04289+K07376+K05701+K04959+K04604+K04371+K05858+K04145+K07827+K08046+K04368+K04463+K19662+K08047+K04364+K04464+K04632+K02677+K08959+K04635+K04369+K19663+K05704+K17386
Selenocompound metabolism	20	25	0.237489	0.915437	ko00450	1491;56267;4548;92935;100533179;51540;645840;114112;51091;9061;11185;137392;883;22929;9060;84680;4141;7296;339145;10587	K01758+K00816+K00548+K01874+K01763+K22182+K03341+K13811+K00562+K10837+K01008
Apoptosis - fly	78	104	0.242553	0.915437	ko04214	9927;127731;91408;3725;57685;100506023;11221;142;57448;55622;100129434;27429;101928371;9451;841;666;102724231;10039;101927374;105374128;545;8626;201853;100885776;5602;1998;84709;4001;5601;101927353;222642;101926898;6885;4217;23118;9113;1956;100507500;673;6788;5599;84458;840;79949;7189;219539;472;4013;3845;160492;10059;101928137;317;26524;143;1997;10038;60485;105370531;5595;339168;9618;55288;38840…	K06030+K10798+K01527+K04448+K20216+K10586+K08669+K08860+K04398+K02561+K06640+K10149+K04440+K09428+K04727+K07611+K05770+K04427+K04426+K04404+K08791+K04361+K04365+K04412+K20015+K04397+K03175+K04371+K04728+K07827+K17065+K02084+K16686+K09848+K07870+K04431+K03386+K04725
Ether lipid metabolism	67	89	0.246411	0.915437	ko00565	30814;5322;64600;5051;8613;723788;10390;5321;85465;151056;9391;8540;5806;5337;7368;133121;79888;133688;167127;8611;101929705;7941;51125;5168;729330;84647;401647;144110;5920;54979;11145;5049;643711;56994;122618;254531;8681;100137049;101928388;123745;255189;8399;100652777;105376749;100505915;105371103;105371098;105376753;105369182;105379464;79153;101929894;5338;147011;284161;8612;23646;5050;8605;23…	K01047+K01062+K01080+K01115+K13644+K16342+K00993+K14621+K16794+K00803+K04628+K08743+K13510+K01122+K18575+K16817+K16795+K00994+K16860+K13512+K22387+K01019+K16343
Rap1 signaling pathway	285	390	0.248394	0.915437	ko04015	163688;5590;5293;1969;81569;5909;998;110117499;8503;199920;84455;23566;2773;1435;5906;260425;4803;100505666;1945;1944;1942;83593;83932;57568;100130331;10000;84288;375189;109;25780;23683;805;5899;8502;11069;65059;117583;101928103;9855;5894;6769;1499;387;2771;9223;105374010;111;101927123;22808;5291;5217;5028;5584;5290;2261;116449;201853;5156;3815;153020;1950;2247;56034;9693;7424;108;1501;2533;2255;…	K02183+K18952+K00922+K05103+K05692+K17700+K04393+K02649+K17698+K04294+K04630+K05453+K04353+K06112+K02582+K05462+K08015+K08049+K17702+K04456+K05759+K08043+K12362+K06070+K07835+K05690+K04351+K17704+K04237+K04534+K06082+K04366+K02105+K04513+K05631+K05098+K08045+K07831+K04270+K06069+K05094+K07361+K04363+K05091+K08018+K04357+K18497+K05450+K05449+K08042+K04358+K03914+K04432+K08020+K12490+K18496+K05090+…
Glucagon signaling pathway	123	166	0.248396	0.915437	ko04922	163688;6513;5563;84455;5567;5565;200186;148327;10000;84288;805;57223;5534;107985892;1386;1385;53632;3708;5162;348807;6514;93621;10891;5530;817;108;5562;815;3710;654231;9586;5224;105375258;2645;816;5260;105375313;83698;64764;51422;5533;22882;10488;2776;23411;101928994;5532;818;644215;5223;5140;3939;3948;160287;25758;90993;5331;5837;51475;1374;220064;28970;23235;2998;3945;3709;120935;32;387890;5564…	K02183+K07299+K07198+K04345+K07199+K16333+K09048+K04456+K17491+K06268+K04450+K05870+K07200+K04958+K00162+K07593+K07190+K07202+K04348+K04515+K08042+K04960+K09047+K01834+K12407+K00871+K11262+K04634+K11411+K13296+K00016+K04959+K05858+K00688+K08765+K16311+K00693+K01946+K07201+K00873+K04498+K15423+K01084+K04632+K04583+K11434+K19524+K07294+K19523+K00161+K19028+K01596
Galactose metabolism	42	55	0.256527	0.934897	ko00052	2582;8704;5236;391059;130589;7360;3099;10865;3938;100507600;2720;643853;6476;55276;3101;105375258;2645;231;57016;441282;8972;93432;2683;57462;5214;84159;80201;3098;105369486;112937;89944;5213;107984467;160897;2595;197021;2538;2584;55036;2548;81572;5211	K01784+K07967+K01835+K01229+K01785+K00963+K00844+K12309+K01203+K15779+K12407+K00011+K12047+K07966+K01187+K00850+K12317+K01084+K00849+K12316+K00965
Inositol phosphate metabolism	101	136	0.261423	0.942272	ko00562	9651;57212;5293;3633;105378651;8394;5298;5287;3707;3631;3628;200576;84812;3635;64419;63924;5333;22908;5291;23007;64747;5290;55300;729218;8821;9896;389432;8871;5294;100132923;100133172;9108;54928;105375634;11191;8395;64768;138429;56623;5305;253430;9562;5728;51196;55361;22876;3632;5286;5331;9600;81622;3636;8898;5288;89869;10024;23344;79837;9107;80127;4329;3705;9895;79038;5330;105370790;23420;408050…	K19006+K00010+K00922+K01099+K00889+K19801+K00923+K00911+K01109+K01107+K00921+K05857+K03084+K18086+K01092+K21797+K13711+K20279+K22913+K15909+K21289+K18083+K15759+K03103+K01110+K10572+K13712+K20278+K00920+K00915+K05860+K21798+K01106+K05858+K00469+K18081+K05861+K00140+K00913+K01858+K00999+K05859+K18082+K00914+K01116+K00888+K01108
AMPK signaling pathway	158	215	0.274584	0.978953	ko04152	5293;2475;164091;110117499;8503;5563;3953;5565;200186;148327;387597;51094;5208;5525;10000;10890;400960;101927750;55437;1385;53632;3667;51719;79781;5468;5210;105374021;286676;5523;5291;105374165;5290;100874095;5522;10891;23216;152559;79966;105377621;5562;5295;3156;5521;79616;5528;85315;6885;2309;153918;84947;9586;948;1080;3952;64764;392843;6009;51422;5520;148;5516;1978;5862;51101;22882;10488;8789;…	K00922+K07203+K07297+K02649+K07198+K05062+K07199+K16333+K09048+K11583+K19029+K11584+K04456+K07903+K04135+K17532+K05870+K07200+K16172+K08272+K00665+K08530+K19030+K07296+K04354+K07202+K18341+K00507+K00021+K06627+K04427+K09408+K07881+K09047+K06259+K05031+K05424+K07208+K04382+K07205+K07877+K11262+K03841+K07359+K07206+K00850+K01103+K11411+K04526+K04688+K08765+K04503+K03456+K00693+K17446+K05459+K01946+…
Notch signaling pathway	76	102	0.282036	0.994707	ko04330	1855;3065;391059;4853;101929796;105371254;100996763;100996717;51107;22889;23385;5664;285148;6868;54980;9541;92737;25992;8850;151636;1857;1487;285463;9778;3516;6691;55534;9794;4855;171558;65989;3066;3955;221806;113878;105375355;441263;7091;7088;4851;51162;1488;23220;84441;196403;1840;196463;9612;5663;8650;22938;8788;3714;54567;83464;7090;1387;105371159;1856;105371773;2648;5986;79816;7089;166;4854;…	K02353+K06067+K02599+K20994+K06172+K06171+K04522+K06059+K06066+K06062+K06058+K04496+K06053+K06061+K20996+K06056+K06051+K05948+K04497+K06065+K04505+K06057+K06063+K21635+K04498+K20995+K06170+K06052
FoxO signaling pathway	136	185	0.291239	1	ko04068	5293;1263;149478;110117499;8503;5563;5565;356;55103;3586;55733;7042;10000;6654;10018;53632;3667;5894;7048;5291;8743;5290;604;10983;901;153020;5602;1950;10733;80854;3575;6502;5562;5295;9456;255426;5601;1432;5603;1026;2309;6446;2911;6648;3569;1956;100507500;673;51422;26260;3551;100533105;23678;114907;11191;7046;107987142;221002;5599;23411;5728;1147;55280;723961;3630;847;5896;5897;219539;595;472;894…	K00922+K08862+K02649+K07198+K07199+K04389+K03099+K05443+K06631+K13376+K04456+K16341+K07200+K16172+K04366+K04388+K04721+K15618+K10146+K03781+K04440+K04357+K08863+K11431+K05072+K03875+K15010+K04441+K06625+K09408+K13302+K04603+K04564+K05405+K04361+K04365+K10305+K07209+K13304+K01110+K04674+K17848+K11411+K04467+K04526+K10628+K10988+K04371+K04503+K04728+K10151+K08341+K06624+K07827+K17446+K02206+K06643+…
Taurine and hypotaurine metabolism	24	31	0.300877	1	ko00430	645367;2571;339896;116441;4071;7104;116211;2572;84890;51380;23042;124975;9032;2686;105372942;105377182;2679;728441;2687;2678;102724197;105379548;102724823;102724985	K18592+K01580+K18966+K00681+K10712+K01594
Glycosaminoglycan degradation	32	42	0.309201	1	ko00531	2720;643853;8372;24142;3373;8692;151827;3425;10855;728411;653188;11039;11042;653080;100049076;3074;411;387036;106660613;375513;2990;23553;138050;60495;112937;89944;2799;3073;2588;6448;105373366;102725009	K12309+K01197+K12373+K01217+K07964+K01195+K01135+K10532+K07965+K01137+K01132+K01565+K01136
Glycosaminoglycan biosynthesis - chondroitin sulfate / dermatan sulfate	21	27	0.309669	1	ko00532	79586;166012;337876;11285;221294;29940;10090;54480;55790;55454;9469;51363;26229;50515;113189;105371026;22856;64131;23302;64132;56548	K00747+K07779+K13499+K00733+K01794+K03193+K03419+K00746+K01020+K08106+K10158+K01017+K08105+K00771+K04743
cAMP signaling pathway	251	345	0.310161	1	ko04024	163688;5293;374955;3362;3352;6548;1907;110117499;8503;3725;84455;5142;5733;5567;723788;10451;2773;5906;476;84852;4881;148327;477;480;844;55811;481;779;134;493;83932;6262;10000;84288;9475;109;60509;112267877;5500;805;2492;1261;55289;11069;1385;5021;491;5894;387;2771;776;3355;111;348807;5291;483;5806;5337;2693;5290;8310;1259;5602;4790;817;1909;2891;108;5144;5295;2149;814;1657;64411;3360;154;815;289…	K02183+K00922+K04953+K04162+K04153+K05742+K16367+K02649+K04448+K13293+K04260+K04345+K01115+K05730+K04630+K04353+K01539+K12323+K09048+K11265+K01540+K04857+K04265+K05850+K08049+K04962+K04456+K17388+K08043+K05840+K06269+K04247+K04950+K00232+K04351+K05870+K04229+K04366+K04513+K04851+K08045+K04284+K04948+K04440+K02580+K04515+K04197+K05198+K08042+K03914+K05869+K05212+K12490+K04160+K04142+K05197+K16366+…
Phosphatidylinositol signaling system	150	205	0.316206	1	ko04070	163688;5293;3633;105378651;110117499;8503;84455;8394;5298;5287;3707;84288;805;3631;3628;200576;84812;3635;8527;3708;64419;63924;5333;22908;51447;9807;5291;64747;5290;1608;1609;259282;55300;1040;729218;8821;5295;23262;3710;117283;101927189;389432;8871;654231;1607;83698;104355291;101928861;9162;100132923;100133172;9108;54928;55529;11191;8395;64768;100506119;56623;100133077;102723166;5305;253430;572…	K02183+K00922+K01099+K02649+K00889+K19801+K00923+K00911+K01109+K01107+K00921+K05857+K03084+K00901+K04958+K18086+K01092+K21797+K07756+K13024+K13711+K00981+K20279+K04960+K15909+K18083+K15759+K13084+K01110+K10572+K20278+K00920+K00915+K05860+K21798+K01106+K04959+K05858+K18081+K05861+K00913+K19662+K00999+K05859+K18082+K02677+K00914+K19663+K01116+K00888+K01108
Longevity regulating pathway - multiple species	77	104	0.31684	1	ko04213	5293;2475;3065;110117499;8503;5563;5567;5565;83932;10000;109;53632;3667;111;348807;5291;5290;153020;108;5562;5295;153396;255426;9474;2309;3066;6648;79150;107;51422;9258;114;105375761;105375760;27158;221002;23411;1979;723961;3630;847;6199;220064;81570;1410;3312;3845;112;10024;120935;3479;387890;5564;2308;8660;102723342;207;3480;115;113;100287072;105371747;102723414;102723608;102723819;102723933;61…	K00922+K07203+K06067+K02649+K07198+K04345+K07199+K08049+K04456+K08043+K07200+K16172+K08045+K03781+K08042+K03283+K08339+K09408+K04564+K08041+K01768+K08048+K03695+K11411+K18644+K04526+K04688+K09542+K07827+K08046+K17446+K05459+K07201+K07187+K05087+K08047+K07204+K04527+K16184+K08035
Steroid biosynthesis	26	34	0.329078	1	ko00100	1718;51478;6646;6307;1595;401387;2222;105379356;90362;6713;1056;3988;120227;7108;1717;6309;3489;8435;84650;93517;91300;8537;1591;4047;50814;7739	K09828+K13373+K00637+K07750+K05917+K00801+K00511+K12298+K01052+K07419+K00222+K00213+K00227+K01824+K07748+K07436+K01852
Fatty acid degradation	50	67	0.331967	1	ko00071	1579;284541;1376;34;223;3030;3032;55289;33;2181;30;1962;8310;128;100507053;130;131;3033;2180;439936;83890;340069;501;23305;10455;64577;219;79746;51703;36;1892;1374;38;283314;217;84747;35;23205;1632;37;224;51;102725180;105372255;81616;2639;126133;126129;386593;2182	K07425+K08766+K00249+K00149+K07515+K07509+K00232+K00255+K01897+K07513+K07514+K00121+K13951+K13952+K00022+K14085+K13239+K00128+K07511+K09478+K08765+K00626+K00248+K15013+K13238+K09479+K00252+K19524+K19523
Carbohydrate digestion and absorption	42	56	0.332989	1	ko04973	6518;5293;110117499;8503;391059;476;84852;477;480;844;481;10000;3099;10865;3938;100507600;776;5291;483;6476;6514;5290;5295;3101;346562;8972;93432;84159;80201;3098;486;102723342;207;197021;5579;482;2538;84337;5296;208;478;6523	K08143+K00922+K02649+K01229+K01539+K01540+K04456+K00844+K04851+K01203+K07593+K19729+K12047+K01538+K19662+K01084+K14158
Prolactin signaling pathway	84	114	0.335201	1	ko04917	5293;110117499;8503;90780;101928120;6464;55103;10000;6654;9655;3973;6772;5894;1154;2932;5291;6514;5290;153020;5602;4790;5618;5295;3659;5601;1432;5603;2309;2099;105375258;2645;3717;53358;105376486;5599;1586;723961;3630;7054;2001;219539;5970;595;894;3845;8835;8600;6655;122809;2100;2353;102723342;207;399694;26108;5604;161753;8651;5595;10750;400581;30837;84514;6777;6776;6774;388403;2885;9021;8792;930…	K00922+K02649+K06279+K03099+K04456+K04698+K04248+K11220+K04366+K04701+K03083+K07593+K04440+K02580+K05081+K09444+K04441+K09408+K08550+K12407+K04447+K17448+K05473+K00512+K04526+K00501+K17101+K04371+K04735+K04503+K10151+K07827+K04695+K04697+K08551+K04379+K17449+K04368+K17447+K04694+K04364+K04699+K11224+K11223+K04692+K04696+K05147+K04369+K08521+K00965+K05704
Sphingolipid metabolism	68	92	0.342539	1	ko00600	8613;29956;2629;55627;150776;253782;440934;130367;2720;643853;107986100;166929;107986298;7368;133688;167127;8611;105379080;6610;107986763;619423;100506990;427;392275;340485;57704;9413;10558;7357;259230;653308;8879;10825;55331;112937;89944;91012;105378179;81537;101928075;9517;2581;123099;23359;161502;204219;104644205;55512;8877;339221;9331;2531;8612;125981;79603;10715;2657;56848;55304;23541;266629…	K01080+K04710+K01201+K12353+K04717+K12309+K12354+K04714+K04628+K04715+K12351+K12348+K12352+K01441+K17108+K00654+K00720+K12349+K01634+K12357+K04711+K04716+K01202+K04712+K04718+K07553+K04708+K01019
EGFR tyrosine kinase inhibitor resistance	107	146	0.343007	1	ko01521	5293;2475;110117499;8503;3716;3570;90780;101928120;6464;55103;10000;6654;7039;10018;9470;5894;317649;105374010;2932;101927123;5291;5290;2261;5156;153020;1977;1950;2247;2549;56034;5295;9542;253314;7422;2309;5154;3569;1956;100507500;3082;4233;673;5157;3084;1978;3717;11191;53358;84293;5728;2263;219539;572;6199;80310;3845;2065;107984537;3479;650669;2621;6655;102723342;207;399694;26108;5604;161753;348…	K00922+K07203+K02649+K11217+K05055+K06279+K03099+K04456+K08774+K16341+K03259+K04366+K05098+K03083+K05094+K04363+K04357+K18497+K09593+K05450+K05456+K05448+K09408+K04359+K05405+K04361+K05460+K05099+K04365+K05455+K07205+K04447+K01110+K17448+K08052+K05093+K04371+K02158+K04688+K07827+K05084+K05459+K05464+K17449+K04368+K17447+K05087+K19662+K05859+K04364+K05083+K04692+K02677+K02161+K04369+K05115+K02159+…
Vitamin B6 metabolism	9	11	0.349738	1	ko00750	54497;316;107161151;101927795;29968;25938;55163;8566;57026	K00157+K00831+K00275+K00868+K07758
Mannose type O-glycan biosynthesis	28	37	0.355283	1	ko00515	6487;8704;55624;8703;148789;9486;84892;131177;135152;10690;729920;85025;84197;2683;2218;10585;120071;643037;27087;10329;29954;6388;146664;79147;54097;23753;9215;60343	K00781+K07967+K09666+K07968+K09654+K09674+K18207+K10157+K03663+K21031+K17547+K07966+K19872+K00728+K09668+K07632+K00735+K21052+K09661+K19873
Glycosylphosphatidylinositol (GPI)-anchor biosynthesis	28	37	0.355283	1	ko00563	55650;10026;93183;5281;100288695;80055;54965;80235;54872;2822;8733;84720;55346;283267;84747;5283;9488;9236;107987233;283948;9091;55239;9487;9094;94005;23556;128869;5277	K07542+K05290+K05284+K05287+K05289+K05294+K07541+K08098+K05310+K01127+K05288+K03859+K05291+K03858+K05286+K03860+K03434+K05285+K05293+K03857
Alanine, aspartate and glutamate metabolism	49	66	0.359954	1	ko00250	8659;284716;2752;159;790;2673;442028;2571;2744;1373;189;56954;339983;5471;64902;9945;7915;51557;435;107986827;440;137362;2875;644316;445;2572;414212;2746;2805;390110;84680;2346;57494;27165;122622;107984670;18;23042;84706;2806;443;259307;101927615;158;8225;105379274;101927088;102724985;794	K00294+K18311+K01915+K01939+K11540+K00820+K01953+K01580+K01425+K01948+K00830+K13566+K18309+K00764+K00827+K00139+K01755+K14454+K00814+K01940+K00261+K14592+K18310+K13524+K14455+K01437+K03334+K01756
Biosynthesis of unsaturated fatty acids	33	44	0.36666	1	ko01040	11332;64834;6342;55289;30;7871;201562;8310;344967;253017;79966;79071;107986303;3295;54898;60481;6785;401494;84263;9200;6319;83401;51144;3992;9415;641371;51495;9399;83693;51;9524;105372578;105373195	K17360+K10247+K08764+K00232+K07513+K10251+K10703+K10258+K00507+K10203+K12405+K10205+K10244+K10249+K10248+K10224+K10226+K01068
Homologous recombination	46	62	0.371094	1	ko03440	6118;541468;8438;9577;151651;11073;84142;55345;84250;10111;101927761;63920;51720;6119;5425;7979;79706;7516;734;4683;25788;57804;10714;4361;472;5893;675;5890;105370547;5888;641;79728;6117;7156;5892;672;146956;5889;83990;5932;29086;5424;140893;8940;171483;79184	K10739+K10875+K12173+K10869+K10728+K20774+K03165+K10866+K10897+K20775+K10740+K02328+K10881+K03504+K10879+K10867+K10877+K03505+K10865+K04728+K10873+K08775+K04482+K10901+K07466+K10871+K10605+K10882+K10870+K15362+K20773+K20776+K02327+K19528+K11864
Glioma	100	137	0.37925	1	ko05214	163688;5293;2475;1870;110117499;8503;84455;90780;101928120;6464;55103;57172;10000;84288;6654;805;7039;8536;5894;5291;5290;5156;153020;1950;817;5295;51426;728780;107986424;814;815;1871;1026;5154;654231;816;1956;100507500;83698;1021;673;1029;11191;53358;57118;818;5728;1643;219539;51475;595;3845;1019;4193;3479;9478;5925;6655;9240;801;102723342;207;79968;399694;26108;5604;161753;3480;80213;5579;5595;…	K02183+K00922+K07203+K09389+K02649+K06279+K03099+K08794+K04456+K08774+K04366+K04363+K04357+K04515+K03511+K05869+K06620+K06625+K04359+K04361+K02091+K04365+K06621+K01110+K17448+K10140+K04371+K04503+K07827+K02089+K06643+K05459+K06618+K17449+K04368+K17447+K05087+K19662+K05859+K04451+K04364+K02677+K04369+K02159+K19663+K01116+K17386+K08845
Ubiquinone and other terpenoid-quinone biosynthesis	14	18	0.381198	1	ko00130	2677;27235;51805;154807;390110;84680;84274;3242;105370035;51004;10229;79001;1728;9772	K10106+K06125+K00591+K05357+K00815+K06127+K00457+K06126+K06134+K00355
Glycine, serine and threonine metabolism	40	54	0.395628	1	ko00260	1491;26227;189;275;211;132158;55349;64902;29958;501;107080644;5224;5723;1738;669;157739;2731;9380;29968;1757;644215;5223;11247;6472;1610;10993;113675;2628;2653;63826;6470;51268;314;8639;105371910;2593;23464;4128;4129;212	K01758+K00058+K00830+K00605+K00643+K11529+K00108+K00827+K00315+K14085+K00552+K01834+K01079+K00382+K01837+K15789+K00281+K00049+K00831+K00314+K00600+K00273+K17989+K00613+K02437+K12235+K00306+K00276+K01620+K00542+K00639+K00274
Glycosphingolipid biosynthesis - globo and isoglobo series	19	25	0.398461	1	ko00603	127550;151827;11162;3074;10690;6482;100499483;26301;6489;3073;6483;653677;105372431;2524;2523;140873;10317;4668;53947	K20736+K12373+K01988+K03663+K00780+K00722+K03371+K03368+K00718+K03877+K01204
Hippo signaling pathway -multiple species	45	61	0.401446	1	ko04392	148479;148932;55233;8994;11186;25937;100128025;107986251;92597;166824;79633;54798;80014;23286;7005;9113;79981;100128317;6788;79817;83937;81532;8642;7003;5058;85016;10413;7004;107984546;26524;84962;60485;122786;1397;1396;400322;126308;126374;8463;9770;4771;102800317;1454;55841;6247	K16682+K06685+K09850+K16820+K16821+K09854+K16669+K16507+K16685+K09448+K08791+K04412+K09851+K04409+K16687+K16686+K16822+K16684+K08960
Nicotine addiction	63	86	0.40266	1	ko05033	2563;1141;200959;2565;2555;2560;2891;101929895;1657;2890;2561;2568;2569;2570;107986669;155435;8973;26206;116443;2902;774;8028;57084;2893;50865;2904;105369668;107984473;22822;246213;101928841;2562;2558;2567;89832;1139;23312;283870;2903;100288072;8996;4302;2905;105372235;116444;9592;773;10848;107984140;2906;57030;55011;85364;63941;101410538;140679;1137;113730;2892;2564;105373369;2556;55879	K05184+K04813+K05190+K05186+K05175+K05181+K05198+K05212+K05197+K05189+K04808+K05185+K05213+K05208+K04849+K12302+K05200+K05210+K04809+K04344+K05209+K05211+K05214+K15015+K04806+K05199+K05192
Progesterone-mediated oocyte maturation	116	160	0.416785	1	ko04914	5293;388595;6195;110117499;8503;5567;2773;55733;83932;10000;109;245711;94097;100286979;285074;102724642;730268;699;64682;5894;993;2771;111;348807;25847;5291;5290;5602;10393;108;5295;8697;995;79616;6793;80315;94081;5601;1432;5603;6196;8379;107;728524;100996746;643862;641776;102723555;2770;441272;100310812;673;114;105375761;105375760;29882;5599;22849;54619;81855;118980;119559;723961;3630;5140;21953…	K00922+K13728+K04373+K02649+K04345+K04630+K06631+K08049+K04456+K08043+K08694+K03351+K03348+K02178+K04366+K06645+K08045+K12456+K04440+K03357+K08042+K03355+K05867+K06627+K08837+K02602+K04441+K06679+K08041+K04365+K08048+K03349+K04526+K13296+K04371+K08556+K07827+K08046+K02206+K05459+K03354+K03352+K03353+K04079+K21770+K04368+K05087+K10403+K08047+K03350+K03358+K03364+K05868+K05866+K11481+K21771+K08845
Riboflavin metabolism	8	10	0.420856	1	ko00740	80308;391356;5169;5167;53;9671;54;645	K00953+K14394+K01513+K14410+K14379+K05901
Phenylalanine, tyrosine and tryptophan biosynthesis	8	10	0.420856	1	ko00400	137362;2805;390110;84680;5053;2806;259307;794	K14454+K00815+K00500+K14455+K03334
Renin-angiotensin system	21	28	0.427368	1	ko04614	5972;183;185;1359;4311;84223;2028;57486;101929747;4012;5550;5547;290;1636;7064;3816;3817;5476;3730;59272;10159	K01380+K09821+K04166+K08780+K01389+K19514+K11141+K01393+K01257+K01322+K01285+K11140+K01283+K01392+K01325+K13289+K09708
Other glycan degradation	21	28	0.427368	1	ko00511	2517;2629;2720;643853;151827;23324;4126;3074;2519;57704;9413;10825;112937;89944;23359;3073;4123;64772;284004;4125;2630	K01206+K01201+K12309+K12373+K12312+K01192+K17108+K12357+K01191+K01227+K14459+K12311
Sphingolipid signaling pathway	143	198	0.433186	1	ko04071	5590;5293;4985;110117499;8503;723788;2773;57413;29956;84824;387597;134;5525;10000;9475;5581;253782;440934;130367;5894;6769;387;2771;286676;5523;5291;5806;151790;5337;5290;26998;3827;5522;5602;4790;166929;107986298;5295;5521;5601;1432;5603;5528;101929705;6610;2534;4217;2768;5879;2770;4846;427;5520;5516;8439;340485;11191;2776;80318;1903;10558;7186;105376491;5599;259230;653308;8879;5728;55844;1509;2…	K18952+K00922+K04213+K02649+K01115+K04630+K04268+K04710+K08089+K11583+K04265+K11584+K04456+K17388+K18050+K04717+K04366+K04513+K18953+K03898+K04354+K04440+K02580+K04714+K04441+K12351+K05703+K04426+K04346+K04392+K13242+K12348+K04382+K01441+K01110+K04634+K04514+K04290+K00654+K03173+K04726+K12349+K01634+K01379+K04371+K05858+K04735+K08091+K03456+K03158+K07827+K04716+K03916+K04712+K04368+K06276+K05665+…
Ascorbate and aldarate metabolism	26	35	0.434612	1	ko00053	646262;223;54575;54576;54577;54600;54578;54579;54657;54659;54658;7358;7367;7364;10941;574537;167127;501;64577;219;9600;217;224;126133;55586;9104	K00012+K00149+K00699+K14085+K00128+K00469+K01053
ErbB signaling pathway	125	173	0.438656	1	ko04012	5293;2475;110117499;8503;3725;388649;90780;101928120;6464;55103;27;10000;107985725;6654;7039;8440;2066;103689911;5894;868;2932;4690;107986136;5291;5290;5062;374;685;153020;5602;1950;817;2549;105377505;102467080;5295;9542;1839;815;5601;1026;816;1956;100507500;105375336;101928012;673;3084;1978;4609;5747;22844;53358;25;101929025;5599;818;10718;219539;572;6199;5058;867;283177;1027;3845;2065;6655;1027…	K00922+K07203+K02649+K04448+K04707+K06279+K03099+K08887+K04456+K08774+K19862+K05085+K04366+K22517+K03083+K07365+K04410+K09782+K09783+K04440+K04357+K04515+K09593+K05456+K08523+K06625+K04361+K04365+K05455+K07205+K04377+K05725+K17448+K06619+K05457+K04371+K02158+K04688+K04409+K06624+K07827+K05084+K05735+K17449+K04368+K17447+K05458+K19662+K05859+K04438+K04430+K04364+K05083+K11224+K11223+K02677+K04369+…
Pentose phosphate pathway	31	42	0.439945	1	ko00030	9563;5226;5236;64080;22934;6120;132158;7086;55276;414328;8789;2203;5214;6888;51071;5213;107984546;226;5636;5635;57045;100507551;25796;2821;5211;5634;9104;5631;8277;8266;2539	K13937+K00033+K01835+K00852+K01807+K01783+K11529+K00615+K15779+K00851+K03841+K00850+K00616+K01619+K01623+K00948+K01810+K01057+K01053+K00036
Phospholipase D signaling pathway	193	268	0.441219	1	ko04072	100288175;105378948;112267874;83715;5293;2475;284729;110117499;8503;8613;5737;23566;723788;8394;90780;101928120;6464;84824;51603;26052;51430;55103;5321;553;375;183;83932;10000;109;6654;5899;11069;3579;8527;2917;5894;387;2912;111;22808;5291;185;5806;5337;5290;1608;1609;5156;3815;153020;1950;2549;56034;108;8611;5295;2149;2916;2914;101929705;2534;2911;56895;5154;2768;9265;1607;107;1956;100507500;529…	K07293+K18441+K00922+K07203+K02649+K01080+K04262+K04294+K01115+K00889+K06279+K08089+K01528+K03099+K16342+K04227+K07937+K09821+K08049+K04456+K08043+K07835+K04351+K05050+K00901+K04608+K04366+K04513+K04605+K08045+K07831+K04166+K04363+K05091+K04357+K09593+K05450+K08042+K03914+K04607+K05703+K04603+K13523+K04359+K04346+K08041+K04361+K21289+K07208+K05871+K08048+K06856+K17448+K05855+K04289+K07206+K08732+…
Collecting duct acid secretion	28	38	0.457481	1	ko04966	1187;1188;106479524;245973;90423;525;523;10723;8992;534;9296;50617;155066;526;760;245972;528;107986904;9550;10312;23545;51382;527;9114;535;6521;102723617;529	K05018+K02148+K02150+K02147+K02145+K13627+K02153+K02152+K02151+K02154+K18245+K02146+K02149+K02155+K06573+K01542
Glutamatergic synapse	144	200	0.460168	1	ko04724	2782;58512;2899;6512;55970;5567;2787;723788;2773;2752;5321;105371657;83932;2786;109;5534;107985892;3760;2744;101928103;3708;2917;10991;2771;2912;776;111;348807;7220;5806;5337;59345;10227;201853;5530;2891;108;6507;9456;1657;2890;2916;3710;2914;101929705;51557;2898;2911;107;2770;2792;2918;5533;114;105375761;105375760;6505;2776;116443;2790;2902;399708;5532;57084;25758;6506;440040;219539;5331;156;220…	K04536+K15008+K05203+K05618+K04347+K04345+K04542+K01115+K04630+K01915+K16342+K08049+K04541+K08043+K06268+K04997+K01425+K04534+K04958+K04608+K13576+K04605+K04851+K08045+K04964+K04538+K05202+K04348+K05198+K08042+K05614+K15010+K05212+K05197+K04960+K04607+K04603+K08041+K04548+K08048+K05612+K04634+K05213+K04545+K05208+K12302+K04959+K05613+K04604+K04371+K05858+K00910+K15009+K05200+K05204+K05205+K04850+…
Oocyte meiosis	161	224	0.470329	1	ko04114	163688;388595;6195;991;84455;5567;55733;5525;83932;84288;10971;109;112267877;5500;245711;805;5534;107985892;94097;100286979;285074;102724642;730268;699;64682;3708;151648;100874028;111;348807;25847;5530;817;10393;108;6500;8697;995;815;9232;23291;80315;94081;3710;5528;26271;6196;8379;654231;816;107;64940;83698;378108;728524;100996746;643862;641776;7532;102723555;10734;441272;101735302;101752399;107…	K02183+K13728+K04373+K03363+K04345+K06631+K11584+K08049+K16197+K08043+K06269+K08694+K06268+K03351+K03348+K02178+K04958+K11580+K08045+K12456+K04348+K04515+K03357+K08042+K03094+K03355+K05867+K06635+K03362+K02602+K04960+K10292+K06679+K08041+K13055+K16198+K03347+K04382+K06626+K10318+K08048+K03349+K08836+K06669+K04526+K04959+K04371+K08556+K03456+K05861+K08046+K02365+K02206+K05459+K03354+K03352+K03353+…
Fatty acid metabolism	73	101	0.472015	1	ko01212	51102;5538;64834;6342;1376;34;3030;3032;55289;33;2181;79781;30;7871;201562;1962;8310;253017;79966;3033;79071;107986303;2180;83890;3295;23305;54898;100532746;9374;60481;6785;392843;22882;401494;84263;79746;9200;101928994;6319;83401;51703;36;1892;51144;3992;9415;1374;28970;38;84747;35;51495;9399;23205;83693;37;31;84073;101927510;51;2194;284001;102725180;105372255;81616;9524;105372383;126129;1053725…	K07512+K01074+K10247+K08764+K08766+K00249+K07515+K07509+K00232+K00255+K01897+K00665+K07513+K10251+K10703+K07514+K10258+K00507+K00022+K10203+K12405+K10205+K10244+K10249+K11262+K07511+K10248+K09478+K10224+K10226+K08765+K00626+K00248+K15013+K09479+K19524+K00645+K19523
Glyoxylate and dicarboxylate metabolism	35	48	0.479918	1	ko00630	51179;2752;4190;84693;130752;189;275;132158;5096;153020;255426;51557;4191;1738;2731;48;9380;221002;112817;847;38;1431;11247;6472;5095;283871;2653;6470;125061;23255;54363;84532;55902;140710;50	K11517+K01915+K00025+K05606+K00830+K00605+K11529+K01966+K03781+K00026+K00382+K00281+K01681+K00049+K18123+K00626+K01647+K00600+K01965+K19269+K02437+K01432+K01895
Monobactam biosynthesis	2	2	0.509742	1	ko00261	9061;9060	K13811
Polyketide sugar unit biosynthesis	2	2	0.509742	1	ko00523	23483;160897	K01710
Insulin secretion	121	169	0.515743	1	ko04911	84069;84808;6513;5567;476;84852;148327;3782;90780;22889;477;480;844;481;779;83932;6262;1131;109;130872;11069;1386;1385;885;102724231;8927;107986035;776;111;348807;483;6514;10242;886;817;108;3781;815;3779;3710;2740;9586;117;105375258;2645;816;107;112268000;6804;105375350;27445;222234;64764;157855;9699;114;105375761;105375760;10488;2776;84270;101927824;818;3778;102723665;170394;100133161;723961;363…	K16882+K07299+K04345+K01539+K09048+K04944+K01540+K04857+K08049+K04962+K04131+K08043+K04351+K04450+K05870+K05226+K04851+K08045+K07593+K04938+K04194+K04515+K08042+K04943+K04937+K04960+K04581+K09047+K04587+K12407+K08041+K04560+K05274+K15297+K08048+K04634+K04936+K04526+K05032+K05858+K01538+K04850+K08046+K04941+K07594+K19662+K08047+K13504+K05258+K04632+K02677+K04635+K04942+K07882+K04325+K04945+K04979+…
Endometrial cancer	71	99	0.522543	1	ko05213	5293;842;110117499;8503;55103;10000;6654;1496;83439;10618;5894;4292;1499;2932;5291;5290;153020;51176;641518;1950;5295;51426;728780;107986424;324;6932;1495;1026;2309;1956;100507500;673;4609;11191;8727;55130;29119;5728;6934;3611;1643;219539;572;595;3845;6655;102723342;207;79968;5604;80213;8312;5170;5595;999;79613;7157;10750;400581;2064;388403;8313;2885;10297;5605;5296;208;581;5594;2002;54954	K00922+K04399+K02649+K03099+K04456+K05691+K04490+K04366+K08734+K02105+K03083+K04492+K04357+K03511+K02085+K02620+K06625+K09408+K04361+K04365+K04377+K01110+K04491+K06272+K10140+K04371+K02158+K04503+K07827+K04368+K02157+K06276+K05689+K04451+K04364+K05083+K04385+K04369+K02159+K04375+K08845
Oxytocin signaling pathway	200	280	0.525488	1	ko04921	163688;81569;5563;3725;84455;57685;5567;2773;5565;4881;3765;5321;5997;779;4660;57172;83932;6262;100130331;84288;9475;109;112267877;5500;805;5534;107985892;785;3760;101928103;53632;3708;5021;8536;5894;387;2771;11068;9254;776;55799;111;100506826;4638;348807;201853;952;5530;817;2982;2983;108;5562;345651;109729137;4208;814;815;375484;340156;3710;1026;654231;816;107;1956;100507500;83698;2770;781;5294;…	K02183+K05692+K07198+K04448+K04860+K04859+K04345+K04630+K07199+K12323+K05002+K16342+K18154+K04857+K12329+K08794+K08049+K04962+K17388+K08043+K06269+K06268+K04865+K04997+K04534+K07200+K04958+K04229+K04366+K04513+K04851+K08045+K00907+K01242+K04348+K04515+K12318+K12319+K08042+K04454+K05869+K17333+K04960+K06625+K08041+K04361+K04858+K21289+K13242+K08048+K12324+K04634+K04514+K07359+K04863+K04959+K04371+…
Thyroid hormone signaling pathway	157	220	0.538357	1	ko04919	5293;2475;842;81569;54361;6548;3065;6513;110117499;8503;1733;5567;391059;476;84852;4853;101929796;105371254;100996763;100996717;22889;477;480;844;481;57795;339479;5208;100130331;10000;8648;54980;3685;6772;84812;92737;25992;5894;348825;8850;7068;5333;1499;2932;348807;5291;483;116931;5290;55689;6691;345651;5295;8841;4855;10231;117247;3066;2099;221806;6009;2626;6781;114786;10499;389668;4609;10880;16…	K00922+K07203+K04399+K05692+K00408+K05742+K06067+K07299+K02649+K01562+K04345+K02599+K01539+K20994+K01540+K15164+K19029+K04456+K09101+K06487+K11220+K05857+K04366+K04650+K06062+K08362+K02105+K03083+K15162+K15144+K11404+K20996+K17903+K08187+K08550+K07208+K09183+K11255+K04377+K15170+K08524+K05860+K04371+K05858+K02158+K04503+K15133+K01538+K05861+K08747+K07827+K06643+K07201+K15146+K17902+K07207+K04662+…
Type II diabetes mellitus	53	74	0.541456	1	ko04930	5590;5293;2475;110117499;8503;777;5581;3099;10865;3667;6769;5580;776;5291;6514;5290;100874095;5602;5295;3101;5601;105375258;2645;3551;774;5599;84159;80201;3098;723961;3630;6833;219539;775;10024;8835;3651;8660;122809;5315;283870;8651;5595;6517;8913;388403;9021;3643;9592;773;5296;63941;5594	K18952+K00922+K07203+K02649+K04852+K18050+K00844+K16172+K06068+K04851+K07593+K07296+K04440+K12407+K07209+K04849+K04526+K05032+K04371+K04850+K17446+K04695+K07594+K07187+K04697+K00873+K04344+K04694+K07191+K04854+K04696+K04527
Vascular smooth muscle contraction	174	244	0.544067	1	ko04270	163688;30814;5322;64600;1907;1579;284541;84455;5567;4881;9826;5321;779;3898;4660;553;183;83932;84288;9475;109;112267877;5500;5581;805;400960;101927750;72;23190;10203;10267;3708;5894;6769;4336;387;5580;776;105374021;111;100506826;4638;348807;185;105374165;10242;105377621;1909;2982;2983;108;147;3779;340156;1906;3710;84947;2768;654231;10268;107;83698;800;673;148;157855;114;105375761;105375760;729330…	K02183+K01047+K16367+K07425+K04345+K12323+K12331+K16342+K04857+K12327+K12329+K04227+K09821+K08049+K17388+K08043+K06269+K18050+K04135+K12315+K04577+K08447+K04958+K04366+K06068+K18052+K12330+K04513+K04851+K08045+K00907+K04166+K04938+K04197+K12318+K12319+K08042+K04136+K04937+K16366+K04960+K04346+K08449+K08041+K04365+K05274+K08048+K12324+K04634+K04514+K07376+K04936+K12313+K12337+K12332+K04959+K04371+…
Nucleotide excision repair	60	84	0.552254	1	ko03420	79180;6118;200185;267002;105374809;56655;2071;80303;105376939;7508;5981;1161;1022;728340;653238;2966;902;57507;84547;404672;6119;5425;5982;79706;107984097;7507;5887;2074;259217;2965;1643;1642;57804;10714;105369436;120406;120400;60314;5985;2967;5426;5983;54841;100533467;2073;8451;5427;4331;79968;23060;2072;6117;2068;2067;3978;5424;116835;9978;8450;730394	K10840+K10739+K10847+K10841+K03506+K10843+K06634+K10838+K10754+K10570+K02202+K03142+K10845+K10740+K02328+K10755+K03504+K10839+K10609+K03141+K10140+K10610+K03505+K02324+K10756+K03143+K10846+K02325+K10842+K10848+K07466+K10844+K10849+K10747+K02327+K03868
Choline metabolism in cancer	166	233	0.553499	1	ko05231	127262;107984913;5293;2475;10163;110117499;8503;8613;3725;204962;723788;126969;107985184;8394;6706;729867;55103;5321;100506696;79762;64853;10000;9637;6654;60482;55041;79137;114790;8527;5894;5291;131831;5806;5337;5290;1608;5130;1609;105374355;5156;153020;5602;1950;56034;100505806;8611;5295;6583;553103;6584;5601;414777;80736;107986596;101929705;8936;6580;6582;6581;5154;5879;1607;1956;100507500;2308…	K05747+K00922+K07203+K05748+K02649+K01080+K04448+K15377+K01115+K15282+K00889+K03099+K16342+K05753+K04456+K14387+K00968+K00901+K04366+K04363+K04440+K04357+K05450+K08202+K08198+K08199+K08200+K04359+K04392+K04361+K07208+K07205+K06128+K06515+K07206+K08732+K04371+K04688+K14156+K07827+K04684+K00994+K06083+K07207+K08268+K04379+K04368+K06276+K19662+K04364+K02677+K07861+K04369+K19663+K18695+K01116+K07860+…
Biosynthesis of amino acids	87	122	0.553804	1	ko01230	2023;1491;26227;2752;29920;128178;4548;22934;442028;107985803;3417;6120;1373;100526760;95;7086;27430;51557;5224;5723;435;107986827;440;137362;2875;48;644316;29968;445;5214;4143;5832;644215;5223;2805;387712;6888;390110;84680;5091;2597;2026;586;5213;1431;11247;6472;5053;10993;113675;384;122945;5315;3419;3418;105370966;283870;226;84706;2806;2027;6470;5636;162417;5635;105371910;5831;255275;587;105372…	K01689+K01758+K00058+K01915+K00286+K00548+K01807+K01953+K00030+K00031+K01783+K01948+K14677+K00615+K00789+K01834+K01079+K01755+K14454+K00814+K01681+K00831+K01940+K00850+K12657+K00616+K00815+K01958+K00134+K00826+K01647+K00600+K00500+K17989+K01476+K00873+K01623+K14455+K00948+K11067+K01620+K00611+K00927
Melanoma	74	104	0.570862	1	ko05218	5293;1870;110117499;8503;10000;5894;4286;5291;5290;5156;1950;2247;56034;2255;5295;51426;728780;107986424;2246;8817;1871;1026;5154;1956;100507500;3082;1021;4233;673;26281;8822;2260;1029;11191;654466;387628;5728;105378457;2253;1643;219539;572;595;9965;2248;80310;2251;3845;1019;4193;3479;2254;5925;102723342;207;79968;5604;3480;80213;5595;999;79613;7157;388403;27006;5605;5296;208;26291;581;5594;5155;…	K00922+K09389+K02649+K04456+K04366+K09455+K04363+K04357+K18497+K05450+K04358+K03511+K18496+K06620+K06625+K04359+K04361+K05460+K02091+K05099+K04365+K04362+K06621+K01110+K10140+K04371+K02158+K04503+K22603+K07827+K02089+K06643+K05459+K06618+K04368+K05087+K05689+K04451+K04369+K22429+K02159+K17386+K08845
Antifolate resistance	32	45	0.590875	1	ko01523	4524;64645;471;200895;10057;9429;4790;3569;3551;8836;2356;1244;1147;55280;5970;2350;144363;11247;6472;10257;4363;245;239;6470;23098;113235;8714;7298;83546;2618;6573;8517	K00297+K14613+K00602+K00287+K05668+K05681+K02580+K05405+K07209+K01307+K01930+K05666+K04467+K04735+K13649+K00560+K00600+K05673+K05665+K00458+K05667+K11787+K14609+K07210
alpha-Linolenic acid metabolism	34	48	0.605422	1	ko00592	30814;5322;64600;5321;151056;55289;30;8310;729330;84647;9415;5920;54979;11145;8681;100137049;101928388;123745;255189;8399;100652777;105376749;100505915;105371103;105371098;105376753;105369182;105379464;101929894;147011;51;8605;50487;8398	K01047+K16342+K14621+K00232+K07513+K10226+K16817+K16343
Butanoate metabolism	43	61	0.624191	1	ko00650	3155;3030;2571;257068;1962;622;3033;345557;5019;3157;729522;7915;54511;79746;2572;107984257;142827;1892;38;341392;84747;35;65985;105378179;79944;101928075;18;642778;23042;100288332;54988;123876;348158;116285;6296;112268174;728734;100507607;728888;100130418;55344;101928578;102724985	K01640+K07515+K01580+K01027+K07514+K00019+K00022+K01641+K01907+K00139+K07511+K01896+K00626+K00248+K00109+K13524
Bladder cancer	43	61	0.624191	1	ko05219	1870;5894;11186;2261;1950;1839;1871;1026;7422;1956;100507500;105375355;673;4609;1029;1612;219539;595;4312;7379;3845;1019;4193;5925;9252;23604;5604;5595;4313;999;79613;7157;2064;388403;1613;5605;100131137;64100;6714;5594;7380;1890;54954	K09389+K04366+K09850+K05094+K04357+K08523+K06620+K06625+K05448+K04361+K19520+K04365+K04377+K06621+K08803+K04371+K04503+K01388+K07827+K02089+K06643+K06618+K04445+K04368+K01398+K05689+K04451+K05083+K04369+K01403+K05704+K00758+K08845
Phenylalanine metabolism	24	34	0.624959	1	ko00360	64577;1644;100129427;137362;118881;2805;390110;84680;10249;222;221;5053;3242;105370035;220;2806;218;314;8639;259307;286464;4128;4129;794	K00129+K01593+K14454+K00588+K00815+K00628+K00500+K00457+K14455+K00276+K03334+K00274
MAPK signaling pathway - fly	147	208	0.625027	1	ko04013	100288175;105378948;112267874;10256;105378676;3725;90780;101928120;6464;112268276;400798;55103;5629;11221;10971;100874055;375189;6801;6654;5495;7514;105373563;130074;1386;64002;26010;51517;105377108;5217;23043;79718;106144599;7006;153020;5602;658;102723704;7323;116966;105379057;5921;51015;7322;79930;5601;6239;1432;5603;51513;79940;6885;2444;6098;4217;23118;26034;154043;6648;100129518;4216;5879;51…	K07293+K17536+K16691+K04448+K06279+K06689+K03099+K20211+K20216+K16197+K05759+K17608+K04461+K14290+K04450+K03211+K07364+K08840+K04508+K04440+K13578+K04352+K04432+K20234+K20210+K04441+K04427+K08892+K05088+K04426+K04404+K04564+K04428+K04392+K04361+K20225+K04365+K04382+K04497+K13411+K20230+K20223+K03175+K04371+K02678+K07827+K18529+K17383+K12380+K04662+K04417+K04368+K09260+K04506+K08601+K04430+K04364+…
MicroRNAs in cancer	183	259	0.634105	1	ko05206	2475;339505;1870;3925;391059;4853;101929796;105371254;100996763;100996717;2029;90780;101928120;6464;22889;79957;63923;7143;55103;4194;85414;7042;89780;1788;6654;5581;54980;84865;10018;9839;2744;659;3667;92737;25992;5894;105377021;131405;6769;993;387;11186;8626;2261;5156;6691;153020;4790;55714;836;324;995;57451;221710;1871;7148;4855;1026;5292;7422;7430;5154;221806;1956;100507500;5243;1021;4233;214…	K07203+K11430+K09389+K04381+K02599+K20994+K02539+K06279+K17387+K06252+K03099+K10127+K15379+K13376+K00312+K17398+K18050+K16865+K16341+K09299+K01425+K04671+K16172+K04366+K12035+K06645+K04513+K09850+K10149+K05094+K04363+K02580+K02187+K02085+K05867+K17399+K06620+K20996+K06625+K04702+K05448+K08007+K04359+K04361+K05658+K02091+K05099+K02329+K07209+K07996+K06626+K17442+K04377+K06621+K01110+K17461+K04514+…
Fat digestion and absorption	47	67	0.64729	1	ko04975	30814;5322;64600;22996;8613;338;64240;64241;4547;8611;1208;29881;948;346606;729330;158219;19;1056;10555;84647;142910;8513;643414;5406;5408;80168;84649;104326055;949;400499;8399;100652777;105376749;100505915;105371103;105371098;105376753;105369182;105379464;101929894;2806;147011;125488;8612;91300;50487;794	K01047+K11155+K01080+K14462+K05683+K05684+K14463+K14460+K14461+K06259+K14456+K05641+K12298+K13509+K14452+K14073+K14075+K14457+K11160+K08757+K13885+K14455
Renal cell carcinoma	90	128	0.648772	1	ko05211	100288175;105378948;112267874;5293;998;6513;110117499;8503;3725;5906;405;5546;55103;7042;54583;2271;10000;6654;2034;7039;105376939;7428;5894;51364;5291;5290;5062;153020;2549;5295;1026;7422;5879;3082;4233;673;105379356;6921;100133669;440896;101929800;2889;8453;219539;572;220359;5058;105369436;2113;3845;5908;5781;105370067;112399;6655;3091;105370526;7043;102723342;207;106821730;56924;5604;9915;5458…	K07293+K00922+K04393+K07299+K02649+K04448+K04353+K09097+K13105+K03099+K13376+K09592+K01679+K04456+K09095+K08774+K03871+K04366+K04410+K09593+K06625+K05448+K04392+K05460+K05099+K04365+K03872+K06277+K03870+K04371+K02158+K04409+K02678+K07827+K07836+K08268+K13377+K05735+K04368+K15589+K04498+K04438+K09594+K04364+K04369+K05734+K13375+K05736+K17386+K03868+K09105+K08845+K05733
Caffeine metabolism	5	7	0.678535	1	ko00232	79830;60526;7498;9;1544	K00106+K00622+K07409
Longevity regulating pathway - worm	110	157	0.680507	1	ko04212	653635;102723897;5293;2475;127731;57685;100506023;142;10000;10971;57223;100129434;375260;440905;4780;3667;7428;6304;102724231;10039;101927374;105374128;5291;5290;201853;100885776;153020;79966;5602;3313;10915;255426;5601;1432;5603;116138;101926898;2729;2309;6648;51622;221960;889;7534;100287171;11191;51322;221002;5599;100652748;23411;5728;6319;256536;84188;847;83786;6199;4013;100288778;23710;55297;…	K18461+K00922+K07203+K10798+K04456+K16197+K17491+K13356+K05638+K16172+K03871+K19774+K03781+K00507+K04440+K04043+K12824+K04441+K14966+K11204+K09408+K04564+K08269+K17705+K01110+K17794+K11411+K04688+K08341+K18463+K08268+K14739+K19765+K09414+K04433+K01358+K04527+K08035
Ovarian steroidogenesis	50	72	0.695431	1	ko04913	1573;5567;51478;5321;83932;109;3973;2492;111;348807;108;654;107;6770;114;105375761;105375760;389932;8644;1586;723961;3630;220064;112;120935;3479;949;8681;100137049;101928388;123745;255189;1588;1583;3480;115;113;3294;108783654;3292;55316;91300;3643;3949;5566;90324;8605;3972;2778;240	K07418+K04345+K13373+K16342+K08049+K08043+K04248+K04247+K08045+K08042+K16620+K08041+K16931+K08048+K04119+K00512+K04526+K08046+K05459+K13885+K07434+K00498+K05087+K08047+K13368+K00044+K04632+K04527+K12473+K08521+K00461
C5-Branched dibasic acid metabolism	1	1	0.713969	1	ko00660	730249	K17724
D-Arginine and D-ornithine metabolism	1	1	0.713969	1	ko00472	1610	K00273
Lysine biosynthesis	1	1	0.713969	1	ko00300	51166	K00825
Penicillin and cephalosporin biosynthesis	1	1	0.713969	1	ko00311	1610	K00273
B cell receptor signaling pathway	89	128	0.717545	1	ko04662	5293;110117499;8503;3725;8915;10451;2213;55103;1380;10000;25780;6654;5534;107985892;284948;107985940;3635;5894;2932;5291;5290;153020;27071;5530;55024;4790;5295;105379080;375484;4794;389432;84433;5879;5533;3551;4067;100302522;107987044;6850;7410;5532;29760;118788;1147;55280;975;219539;5970;3636;5777;3845;4792;6655;2353;102723342;207;105379208;107984786;5604;5579;930;5595;4775;5336;10750;400581;107…	K00922+K02649+K04448+K07368+K05730+K12560+K03099+K04012+K04456+K12362+K06268+K07371+K06467+K03084+K04366+K03083+K12229+K04348+K12230+K02580+K17333+K05872+K15909+K07367+K04392+K07209+K05854+K06856+K05855+K04467+K06508+K04371+K04735+K05697+K07827+K04734+K04379+K04368+K19662+K06465+K05859+K04364+K06507+K07861+K07369+K04446+K04369+K02581+K06506+K17332+K07860+K07370+K07210
Renin secretion	84	121	0.7231	1	ko04924	163688;64129;1907;84455;5567;2773;4881;779;134;5972;183;84288;805;5534;107985892;5136;1385;3708;2771;776;111;348807;185;5593;5530;1909;2982;2983;5734;154;1906;3710;27283;135138;654231;358;117;5137;83698;2770;1508;5533;442421;2776;5532;3778;5140;25758;5331;51475;2977;775;5139;3709;112;5153;120935;9478;84876;2974;647166;9240;801;5330;124989;55316;1636;3759;388428;166;5566;55228;57469;808;56344;1002…	K02183+K01363+K16367+K04345+K04630+K12323+K04857+K04265+K01380+K09821+K06268+K13755+K05870+K04958+K04851+K08045+K04166+K19477+K04348+K04197+K12318+K12319+K04261+K04142+K16366+K04960+K09864+K04587+K04634+K04936+K13296+K04959+K05858+K04850+K19021+K08046+K16056+K04632+K01283+K04996+K05030+K04853
Metabolic pathways	1621	2287	0.7266	1	ko01100	65220;9651;1953;57212;2023;9563;5293;64802;116362;5226;4524;9249;79814;6390;8659;30814;5322;64600;978;1650;249;646262;2582;3155;57134;646471;5051;101928216;2134;101928303;55650;51102;149086;55108;204;113451;127550;79830;3633;105378651;105378653;84618;54802;5538;1503;284716;79717;64834;100132774;6487;533;8704;7389;57643;10327;55624;7388;1579;284541;51727;22996;55268;6342;54987;1718;8613;1573;29929…	K00858+K19006+K02258+K00010+K01689+K13937+K00922+K06210+K00033+K00297+K11146+K01480+K00235+K00294+K01047+K01489+K12670+K01077+K00012+K01784+K01640+K01230+K04487+K01062+K02368+K07542+K07512+K01581+K00451+K00939+K01583+K20736+K00106+K01099+K01557+K01081+K00791+K01074+K01937+K18311+K01922+K10247+K00781+K03661+K07967+K01599+K01231+K00002+K09666+K00416+K07425+K13800+K11155+K05607+K08764+K00876+K09828+…
Retinol metabolism	72	104	0.728483	1	ko00830	9249;1579;284541;22996;54497;56603;54884;339761;10170;316;107161151;101927795;54575;54576;54577;54600;54578;54579;54657;54659;54658;4336;7367;7364;10941;574537;345275;51170;128;100507053;130;131;9227;439936;167127;340069;64577;1577;100861540;1551;1576;442388;157506;158219;216;23196;340665;1592;1562;1557;1559;283314;100528022;5959;8630;121214;10901;317749;25938;51109;8854;283665;1544;653319;53630;…	K11146+K07425+K11155+K00157+K12664+K09516+K17951+K11149+K00699+K12665+K15734+K00121+K13951+K13952+K00678+K07249+K17690+K17691+K17689+K11151+K07437+K07413+K17719+K00061+K13369+K11154+K11147+K11152+K07409+K00515+K11150+K17709+K07420+K11157
Protein export	21	31	0.747036	1	ko03060	55830;29927;58477;7095;107986282;6731;60559;6728;11231;23480;83943;55176;196294;143570;9789;6734;6729;6727;23478;6730;90701	K12946+K10956+K12272+K12275+K03108+K12948+K03105+K09540+K07342+K09648+K09647+K12947+K13431+K03106+K03104+K13280+K03107
Phototransduction	48	70	0.747516	1	ko04744	2782;163688;84455;2780;84288;805;6295;2779;9626;6010;131890;5158;1259;5145;10665;2978;2979;654231;83698;2792;51475;390226;7069;9478;6011;9240;801;9187;1258;3000;5957;124989;105371811;8787;388428;5148;55228;57469;808;56344;6450;164633;5816;79640;64800;84460;85012;2986	K04536+K02183+K04631+K19627+K08328+K04250+K00909+K13756+K04948+K08718+K13749+K04548+K12321+K04952+K13764+K13765+K13759+K12322
Linoleic acid metabolism	38	56	0.771652	1	ko00591	30814;5322;64600;1573;5321;151056;1576;729330;84647;1562;1557;1559;1571;5920;54979;11145;8681;100137049;101928388;123745;255189;1544;8399;100652777;105376749;100505915;105371103;105371098;105376753;105369182;105379464;101929894;246;100652883;147011;8605;50487;8398	K01047+K07418+K16342+K14621+K17689+K07413+K17719+K17721+K07415+K16817+K07409+K00460+K16343
Arginine and proline metabolism	51	75	0.784342	1	ko00330	79814;8659;149086;113451;223;29920;51056;1160;501;8974;262;64577;26;4846;137362;51582;219;5033;5832;112817;2805;4942;57571;283208;1610;217;4842;112849;384;122945;1152;2628;2806;224;4843;5831;255275;55748;84735;2593;644050;58510;126133;91663;54498;6611;4128;4129;105373195;65263;794	K01480+K00294+K01581+K01583+K00149+K00286+K11142+K00933+K14085+K00472+K01611+K00128+K11182+K13242+K14454+K12657+K18123+K00819+K14755+K00273+K13240+K18384+K01476+K00613+K14455+K13241+K08660+K05604+K00542+K11394+K12259+K00802+K00274
Glutathione metabolism	62	91	0.791727	1	ko00480	5226;149086;2882;2730;4259;6241;494143;645367;3417;116441;4071;7104;116211;51056;27306;4258;493869;2878;257202;2939;221357;2729;55005;79017;373156;2936;50484;51582;26873;9446;119391;6240;2950;4257;2877;79094;290;3418;105370966;124975;9032;112268271;2686;2937;105372942;105377182;2679;728441;100652871;653689;2687;2678;3730;6611;105373195;8266;2539;2880;102724197;105379548;102724823;25774	K00033+K01581+K00432+K11205+K00799+K10808+K07232+K18592+K00031+K00681+K11142+K04097+K11204+K21456+K00682+K13299+K00383+K01469+K10807+K11140+K00802+K00036
Maturity onset diabetes of the young	26	39	0.799355	1	ko04950	2494;344022;55571;731220;6514;4825;105375258;2645;168620;5078;3110;3174;3087;723961;3630;5080;3375;6927;3651;3175;6928;9480;390874;3171;3170;3172	K08027+K08030+K08026+K19521+K07593+K12407+K08040+K08032+K08025+K08037+K08024+K04526+K08031+K08039+K08036+K07594+K08034+K08038+K08035+K07292
Base excision repair	57	84	0.800984	1	ko03410	127731;339541;105378690;4595;57685;112268272;100506023;142;100129434;105374809;56655;4968;102724231;10039;101927374;105374128;201853;100885776;55247;101926898;5425;79706;5423;9760;27343;2237;57804;10714;120406;120400;4013;23583;101928137;6996;7374;5426;143;3146;10038;328;5427;105370531;79661;10363;4350;4913;339168;3980;7515;105372414;1762;3978;5424;84969;105377134;23783;252969	K10798+K03575+K10802+K03506+K03660+K10569+K02328+K03504+K02330+K03512+K04799+K03505+K02324+K10800+K20813+K03648+K10771+K02325+K10567+K03652+K10773+K10776+K10803+K10747+K02327+K10568
DNA replication	41	61	0.808118	1	ko03030	6118;246243;105374809;56655;4175;101930420;4171;107986126;5981;22902;94081;4172;5558;6119;5425;5982;79706;4173;105376139;55680;1763;2237;23649;57804;10714;120406;120400;60314;5557;5985;5426;5983;79621;5427;6117;10535;1762;3978;5424;4174;5422	K10739+K03469+K03506+K02542+K02685+K02540+K10754+K10742+K02541+K10740+K02328+K10755+K03504+K02212+K04799+K02321+K03505+K02324+K02684+K10756+K10744+K02325+K07466+K10743+K10747+K02327+K02209+K02320
Proteasome	41	61	0.808118	1	ko03050	5690;22996;5710;5692;23198;129531;10213;5707;5708;5689;7979;100129034;5695;79741;5682;5702;5913;121355;51371;5693;122706;5687;5706;5684;348093;5699;10328;284013;5717;5691;5709;5705;5718;65258;143471;5714;5704;9491;5688;11047;5696	K02734+K02741+K03029+K02736+K06699+K06698+K03030+K03032+K03028+K02732+K10881+K02739+K02725+K03065+K02728+K11599+K02737+K11598+K02730+K03064+K02727+K02733+K06697+K02738+K03036+K02735+K03033+K03066+K03035+K02731+K03031+K03063+K06700+K06691+K02740
Jak-STAT signaling pathway	160	232	0.815552	1	ko04630	100288175;105378948;112267874;5293;2475;58985;163702;1441;4352;110117499;8503;55225;3716;3953;149233;3595;10401;2029;3570;55103;3586;29949;11009;10000;54497;6654;9655;101927750;10254;6772;105373805;6775;316;107161151;101927795;5894;1154;53833;5291;105374165;101928376;100128164;5290;7066;5156;153020;1950;59067;100996941;3600;105374723;5618;3575;3977;9180;2690;3572;5295;85480;105379174;3565;1079864…	K07293+K00922+K07203+K05138+K05140+K05061+K05082+K02649+K11219+K11217+K05062+K05065+K05064+K16064+K02539+K05055+K03099+K05443+K05444+K22668+K04456+K00157+K04698+K05066+K04705+K11220+K11222+K04366+K04701+K05137+K05131+K05406+K14365+K06854+K04363+K04357+K05434+K05433+K05081+K05072+K05058+K05057+K05080+K05060+K05436+K04736+K05430+K05425+K06625+K04702+K10152+K05136+K05132+K04359+K05405+K04361+K05437+…
Pentose and glucuronate interconversions	45	67	0.817756	1	ko00040	646262;10327;7360;6120;54575;54576;54577;54600;54578;54579;54657;54659;54658;9942;7358;7367;7364;10941;574537;728411;167127;653188;11039;11042;653080;100049076;387036;106660613;375513;729920;2990;231;57016;441282;105375587;105369486;107984467;51084;9365;160897;653381;6652;105370892;27294;102725009	K00012+K00002+K00963+K01783+K00699+K00854+K01195+K21031+K00011+K13247+K14756+K00008+K00078
Hepatitis B	173	251	0.827116	1	ko05161	5293;842;84966;3339;1870;110117499;8503;3725;55225;3716;148327;356;55103;9641;7042;10000;10971;6654;105374744;1386;6772;105373805;6775;843;841;1385;5894;7048;4615;5291;5290;153020;105377310;5602;4790;100419170;836;133584;4214;5295;100302736;353376;51015;79616;375484;5601;1871;1432;5603;1026;6885;23118;3569;9586;64764;673;2185;3551;7419;9134;7534;4609;3717;107987053;23586;10488;7046;105376491;5599…	K00922+K04399+K06255+K09389+K02649+K04448+K11219+K11217+K09048+K04389+K03099+K07211+K13376+K04456+K16197+K04741+K04450+K11220+K11222+K04400+K04398+K05870+K04366+K04388+K04729+K04440+K02580+K10159+K02187+K04416+K05409+K04432+K06627+K17333+K06620+K04441+K06625+K04427+K04404+K05405+K09047+K04365+K05871+K07209+K15041+K06626+K04377+K04447+K05414+K12646+K04674+K04726+K12496+K04390+K04467+K03175+K10140+…
Arginine biosynthesis	25	38	0.828557	1	ko00220	2752;2744;1373;100526760;95;51557;435;4846;137362;2875;445;414212;2746;2805;390110;84680;27165;4842;384;84706;2806;4843;162417;5009;794	K01915+K01425+K01948+K14677+K01755+K13242+K14454+K00814+K01940+K00261+K13240+K01476+K14455+K13241+K11067+K00611
Insulin signaling pathway	201	291	0.828737	1	ko04910	163688;5590;5293;2475;5792;110117499;8503;8569;5563;84455;5567;388649;5565;90780;101928120;6464;55103;10000;84288;107985725;112267877;5500;6654;23433;805;3099;10865;103689911;53632;3667;9470;79781;5894;5576;317649;868;2932;348807;56941;5291;5584;5290;93621;10891;153020;5602;1977;105377505;8470;5562;102467080;5295;253314;3101;5601;389432;5575;654231;105375258;2645;5260;105375313;105375336;83698;10…	K02183+K18952+K00922+K07203+K05695+K02649+K04372+K07198+K04345+K04707+K07199+K06279+K03099+K04456+K06269+K07194+K00844+K07200+K16172+K03259+K00665+K04366+K04739+K22517+K03083+K05696+K06069+K07190+K07202+K04440+K06086+K15909+K12407+K00871+K07193+K04365+K07208+K07189+K07205+K07209+K11262+K17448+K03841+K06277+K07206+K04526+K13296+K04371+K02158+K00688+K04688+K00693+K07827+K17446+K04695+K01946+K07201+…
Non-small cell lung cancer	71	105	0.833477	1	ko05223	5293;842;1870;110117499;8503;55103;83593;10000;238;6654;27436;7039;5894;5915;11186;2272;5291;5290;153020;1950;5295;51426;728780;107986424;1871;1026;2309;1956;100507500;1021;673;1029;6256;1643;219539;572;595;3845;1019;5925;6655;102723342;207;79968;5604;80213;5170;5579;5595;5336;7157;10750;400581;2064;84514;6777;6776;6774;388403;5578;2885;5605;5296;208;581;5582;101927117;5335;6789;5594;54954	K00922+K04399+K09389+K02649+K03099+K08015+K04456+K05119+K15420+K08774+K04366+K08528+K09850+K01522+K04357+K03511+K06620+K06625+K09408+K04361+K02091+K04365+K06621+K08524+K10140+K04371+K02158+K04503+K07827+K02089+K06618+K04368+K06276+K19662+K05859+K04451+K04364+K05083+K11224+K11223+K04692+K02677+K04369+K02159+K19663+K01116+K04411+K08845
Hypertrophic cardiomyopathy (HCM)	125	183	0.843964	1	ko05410	81569;127294;5563;57685;343263;8515;105371254;5565;7170;4000;127670;779;91156;7139;4608;7042;183;6262;100130331;1838;785;3694;3655;100506866;7273;285025;91404;3685;391475;53632;1674;3680;1605;11068;9254;7134;776;55799;54847;3693;64778;105377621;5562;3672;3673;345651;102724810;6444;1906;101927293;7402;3696;3569;781;8910;51422;9172;137868;101927221;7169;105376139;10880;221061;8516;783;3688;10013211…	K05692+K12314+K12567+K07198+K04860+K04859+K12568+K06586+K06588+K07199+K09290+K12641+K04857+K12045+K13376+K09821+K04962+K10366+K04865+K06589+K06485+K06487+K07200+K07610+K06585+K06265+K05865+K04851+K06480+K06481+K12563+K16366+K06591+K05405+K04858+K12565+K10374+K06476+K06584+K04863+K05719+K04850+K04864+K06590+K06484+K06583+K05459+K10351+K12564+K13377+K04867+K10373+K06587+K04868+K04862+K06493+K06482+…
Apoptosis - multiple species	37	56	0.848599	1	ko04215	842;441925;57448;55622;27429;10018;841;666;5602;836;5601;105376491;5599;840;79949;8772;105369436;330;329;7132;317;56616;8678;4804;100288866;101927688;5414;332;596;126248;27113;581;598;103021294;79444;637;331	K04399+K08334+K10586+K08669+K16341+K04398+K02561+K04440+K02187+K04726+K04397+K02373+K16060+K03158+K02084+K10522+K02583+K16943+K08731+K02161+K10132+K02159+K04570+K16061+K04725
Osteoclast differentiation	138	202	0.853166	1	ko04380	5293;3932;110117499;8503;3725;55225;3716;1435;1513;2213;4688;7042;10000;2355;5534;107985892;284948;3554;2274;3552;6772;1385;5468;7048;51517;4286;5291;101928376;5290;116449;7006;5602;5530;4790;5295;814;1436;3937;285590;8878;5601;1432;5603;6885;2534;3459;23118;5879;654816;799;5533;3551;6850;7046;7186;105376486;5599;5532;29760;1147;55280;9644;7189;6688;219539;5970;9846;7132;6773;246329;9671;8600;103…	K00922+K05856+K02649+K04448+K11219+K11217+K05453+K01371+K16824+K12560+K08010+K13376+K04456+K09030+K06268+K07371+K04386+K14380+K04383+K11220+K05870+K08530+K04388+K07364+K09455+K05131+K07361+K04440+K04348+K02580+K05869+K05090+K08011+K14381+K04441+K04427+K05703+K05132+K04404+K04392+K04576+K07209+K05855+K04674+K03173+K05473+K04467+K03175+K09438+K04371+K04735+K08091+K03158+K11221+K14379+K04693+K04734+…
Vibrio cholerae infection	63	94	0.853993	1	ko05110	81569;533;5567;375;83932;100130331;106479524;245973;109;90423;525;523;348807;29927;345651;6558;8992;534;11014;23480;1080;9296;50617;9601;155066;526;51606;245972;528;107986904;9414;10880;9550;55176;100132116;143384;3784;10312;120935;23545;30001;51382;7082;105370892;338963;283693;527;115;51061;9114;5336;535;55316;5578;5566;10945;101927117;5335;2778;529;84645;11015;537	K05692+K03661+K04345+K07937+K08049+K02148+K08043+K02150+K02147+K02145+K10956+K10951+K02153+K02152+K10949+K07342+K05031+K02151+K02154+K09582+K02144+K02146+K06098+K05701+K04926+K10950+K02149+K02155+K05859+K04632+K02677+K01116+K03662
Lipoic acid metabolism	3	5	0.854924	1	ko00785	150590;51601;11019	K10105+K03644
Biotin metabolism	3	5	0.854924	1	ko00780	686;50865;3141	K01435+K01942
Platinum drug resistance	76	113	0.859627	1	ko01524	5293;842;110117499;8503;200185;4259;356;10000;4436;2956;841;7155;4292;5291;5290;4258;836;5295;107986424;4437;57507;1026;5429;2939;221357;5980;4217;1029;7507;1317;105376491;355;1244;9446;119391;219539;572;2950;8772;105369436;330;329;472;4257;4193;317;540;102723342;207;23060;348094;5170;5595;7157;2064;7153;672;388403;332;596;5296;126248;208;2067;27113;581;112268271;598;103021294;637;5594;100652871;…	K00922+K04399+K02649+K10847+K00799+K04389+K04456+K08735+K08737+K04398+K03164+K08734+K02187+K14686+K08736+K06625+K03509+K02350+K04426+K06621+K04726+K04390+K05666+K04371+K02158+K02373+K16060+K04728+K06643+K02084+K17686+K06276+K04451+K05083+K10605+K08731+K02161+K10849+K10132+K02159+K04570+K04725
Cell adhesion molecules (CAMs)	160	234	0.863994	1	ko04514	9672;149461;5792;257194;22854;965;79679;339398;57863;50848;4359;9019;6403;3140;5788;10446;23114;6900;947;6382;9378;925;926;107985940;129684;3655;3685;940;29851;57633;3680;214;11148;25945;201633;941;100130701;942;22871;9076;100506658;647859;1462;105379080;352962;100130889;253018;3127;3128;3108;3111;49861;3696;445347;1365;9069;563;646282;24146;4897;26047;105375610;6383;100302522;29126;80380;158038;…	K16337+K06087+K05695+K06775+K07522+K06492+K06747+K16351+K06780+K06089+K06770+K06496+K06751+K06478+K16360+K06757+K06760+K06474+K06257+K07377+K06458+K06459+K06467+K07380+K06485+K06487+K06470+K06713+K06585+K06547+K06746+K06592+K16350+K05412+K05413+K07378+K06088+K06793+K06752+K06591+K10785+K06756+K16336+K06745+K06708+K07523+K16359+K06584+K05719+K06456+K06491+K06781+K06081+K06785+K06454+K06759+K06590+…
Drug metabolism - other enzymes	89	132	0.865807	1	ko00983	978;79830;51727;54987;100873932;1806;4259;7371;29922;6241;60526;84450;7498;151531;54575;54576;54577;54600;54578;54579;54657;54659;54658;10201;105374013;107986113;7372;8833;7367;7364;10941;574537;8615;4258;728411;167127;653188;11039;11042;653080;100049076;7172;387036;2939;221357;106660613;375513;7378;2990;1576;3614;9;50484;1807;105375692;65265;83549;56952;9446;119391;1571;6240;2950;4257;1854;4832;…	K01489+K00106+K13800+K00876+K00207+K00799+K00940+K10808+K00757+K00699+K01520+K13421+K01951+K01195+K00569+K17689+K00088+K00622+K01464+K00760+K07415+K10807+K01044+K00857+K03927+K01519+K10789+K01431+K00758
Non-alcoholic fatty liver disease (NAFLD)	141	207	0.86946	1	ko04932	5293;6390;998;164091;110117499;8503;7388;5563;3725;3953;30836;5565;3570;4720;6391;356;51094;10000;9167;400960;101928371;9451;10018;3552;4709;841;4719;53632;3667;4705;7384;2932;4710;5291;5290;4711;100874095;727956;440993;255812;152559;5602;4790;4717;836;6389;728609;4726;112267947;5562;4724;5295;27089;724102;4695;5601;85315;1347;4217;153918;5879;4697;3569;26608;51085;4698;3952;4708;51422;3551;51101…	K00922+K00235+K04393+K07297+K02649+K00416+K07198+K04448+K05062+K03942+K07199+K05055+K03935+K00236+K04389+K04456+K02270+K05632+K08860+K16341+K04383+K03959+K04398+K03934+K07200+K16172+K03954+K00414+K03083+K03960+K03961+K07296+K00234+K04440+K02580+K03967+K02187+K03939+K03937+K00418+K03946+K04426+K04392+K03948+K05405+K09113+K03949+K05424+K03958+K07209+K02268+K00413+K03962+K03952+K08524+K03173+K04726+…
Tyrosine metabolism	53	80	0.872851	1	ko00350	55108;105378653;54221;7173;54497;51011;729234;316;107161151;101927795;3081;128;100507053;130;131;439936;340069;26002;64577;1644;100129427;137362;54212;1621;138948;2805;7054;390110;84680;222;221;220074;283314;3242;105370035;1638;25938;2954;2184;220;81889;23589;2806;218;314;8639;259307;1312;27254;286464;4128;4129;794	K00451+K01557+K00431+K00157+K00121+K13951+K13952+K00503+K00129+K01593+K14454+K00501+K00815+K00545+K00457+K01827+K01800+K01555+K14455+K00276+K03334+K00274
Amyotrophic lateral sclerosis (ALS)	86	128	0.875103	1	ko05014	7133;842;79729;200162;84134;3898;105374744;5534;107985892;10618;57679;5868;259173;151887;132243;153020;105377310;5530;2891;836;1657;51015;2890;255426;1432;5603;24149;10345;4217;5879;5533;4747;79139;1539;55684;2902;105376491;221002;5532;847;6506;572;9973;105369436;7132;25900;2904;105369668;55729;101927267;5630;317;4842;144423;23312;80301;2903;729978;400506;100507607;10428;7157;5606;100996792;5608;…	K05141+K04399+K04574+K11518+K04573+K04741+K06268+K04575+K07887+K03781+K04348+K05198+K02187+K05212+K04432+K05197+K04441+K04426+K04392+K04572+K11519+K05208+K04726+K05613+K02158+K04569+K03158+K05210+K07607+K02084+K13240+K05209+K04451+K04433+K05211+K02161+K02159+K04570
Chronic myeloid leukemia	122	180	0.876525	1	ko05220	100288175;105378948;112267874;5293;1870;3065;110117499;8503;388649;90780;101928120;6464;55103;7042;10000;107985725;6654;103689911;5894;7048;5291;2122;5290;1487;285463;153020;4790;105377505;102467080;5295;51426;728780;107986424;1871;1026;3066;105375336;1021;101928012;673;3551;4609;1029;53358;7046;25;101929025;1147;55280;1488;1643;219539;572;5970;595;9846;867;283177;1027;3845;1019;4193;5781;26080;5…	K07293+K00922+K09389+K06067+K02649+K04707+K06279+K03099+K13376+K04456+K04366+K04388+K04462+K04496+K02580+K03511+K06620+K06625+K02091+K04365+K07209+K04377+K06621+K17448+K04674+K06619+K04467+K10140+K04371+K02158+K04735+K04503+K08091+K06624+K07827+K02089+K06643+K08878+K06618+K04734+K13377+K17449+K04368+K17447+K04438+K04451+K04364+K11224+K11223+K04501+K04369+K13375+K02159+K04570+K08367+K08845+K07210
Cutin, suberine and wax biosynthesis	4	7	0.891381	1	ko00073	440905;84188;55297;55711	K13356
Synthesis and degradation of ketone bodies	9	15	0.893782	1	ko00072	3155;257068;622;345557;5019;3157;54511;38;55344	K01640+K01027+K00019+K01641+K00626
Pancreatic secretion	111	165	0.895519	1	ko04972	63036;51032;30814;5322;64600;23436;10136;6548;5906;476;84852;477;480;844;481;493;83932;6262;1131;109;130872;6344;3708;491;885;387;111;483;7220;1360;1359;683;952;886;8671;108;6558;3710;5879;107;3475;1080;1358;1357;6522;760;114;105375761;105375760;729330;5646;2776;1056;84647;3778;5406;5408;3784;25758;5331;219931;220064;486;3709;112;5908;490;488;1361;10598;5330;8766;105371042;115;8399;100652777;1053…	K01346+K01047+K01345+K05742+K04353+K01539+K01540+K05850+K08049+K04962+K04131+K08043+K04588+K04958+K05226+K04513+K08045+K04964+K01291+K08780+K18152+K01242+K04194+K13575+K08042+K10951+K04960+K04392+K08041+K13855+K05031+K01298+K08779+K18245+K08048+K01312+K04634+K12298+K04936+K14073+K14075+K04926+K04959+K05858+K14077+K01538+K08046+K07836+K05853+K01300+K07904+K19662+K08047+K09632+K04632+K02677+K07886+…
MAPK signaling pathway	394	570	0.896054	1	ko04010	1969;998;3925;6195;9064;79639;541468;8569;3725;57685;55970;5567;1435;5906;4803;105371254;100505666;1945;1944;1942;4914;356;55103;777;5321;779;107985246;5778;2005;9261;7042;11221;64746;105373170;10000;107985725;25780;6654;8491;5495;5534;107985892;7039;1844;150577;9448;3554;3552;112267889;785;51776;339751;1386;2066;107984112;5894;79750;7048;4615;11068;9254;7867;1849;776;55799;7871;2317;105374010;34…	K05103+K04393+K04381+K04373+K04425+K04460+K04372+K04448+K04860+K04859+K04347+K04345+K05453+K04353+K02582+K05462+K03176+K04389+K03099+K04852+K16342+K04857+K18019+K04376+K04443+K13376+K20216+K04407+K04456+K12362+K04406+K04461+K06268+K08774+K04459+K04386+K04383+K04865+K04424+K04450+K05085+K04366+K04388+K04729+K04444+K04851+K04437+K05098+K07831+K08053+K04462+K04422+K04723+K04410+K05094+K04363+K05091+…
Leukocyte transendothelial migration	149	220	0.899524	1	ko04670	100288175;105378948;112267874;5293;81569;998;149461;110117499;8503;10451;2773;5906;50848;4688;83593;100130331;9475;1496;3987;96626;55679;7852;8502;11069;1499;387;2771;5291;5290;9076;4636;399;7294;1501;345651;5295;100506658;647859;1495;3702;285590;1432;5603;49861;7430;4301;5879;58498;654816;1365;2770;9069;24146;93408;2185;5747;100133669;22844;80318;10880;8727;7410;55130;3688;6387;29119;7414;100132…	K07293+K00922+K05692+K04393+K06087+K02649+K05730+K04630+K04353+K06089+K08010+K08015+K17388+K05691+K05760+K04189+K05690+K04351+K02105+K04513+K12753+K07873+K08016+K06088+K07363+K08011+K04441+K08007+K05702+K04392+K12754+K12756+K05871+K05725+K04514+K05719+K10031+K05700+K08013+K06514+K06785+K08014+K07836+K10351+K05726+K13709+K05699+K06274+K12757+K19662+K12758+K05718+K06461+K01398+K06533+K05859+K08009+…
Proximal tubule bicarbonate reclamation	26	41	0.901736	1	ko04964	476;84852;477;480;844;481;4190;2744;130752;10991;483;8671;100288152;6550;358;760;414212;2746;486;27165;482;762;1468;84337;478;5106	K01539+K01540+K00025+K01425+K13576+K13575+K12040+K09864+K18245+K00261+K01538+K18246+K13577+K01596
Nitrogen metabolism	22	35	0.90176	1	ko00910	765;440700;2752;1373;5806;51557;767;401466;377677;759;760;768;414212;2746;771;766;763;56934;762;770;340591;11238	K01672+K01915+K01948+K18245+K00261+K18246
Fc epsilon RI signaling pathway	83	125	0.908095	1	ko04664	5293;110117499;8503;10451;84824;55103;5321;10000;6654;3635;5894;5291;5290;116449;153020;5602;5295;51015;105379174;3565;3937;5601;1432;5603;2534;5879;4067;107987044;6850;7410;5599;219539;9846;3845;241;6655;102723342;207;105379208;107984786;8681;100137049;101928388;123745;255189;5604;5170;83985;27040;5595;5336;6416;10750;400581;5606;100996792;388403;5578;5608;2885;201255;5881;5605;7409;5609;1005075…	K00922+K02649+K05730+K08089+K03099+K16342+K04456+K03084+K04366+K07361+K04440+K04432+K04736+K05430+K04441+K05703+K04392+K05854+K06856+K05855+K04371+K08091+K07827+K20735+K04368+K06276+K07362+K05859+K04430+K04364+K02677+K04433+K07861+K04369+K04431+K01116+K07860+K07370+K00461
Malaria	42	65	0.909198	1	ko05144	105371450;7059;2532;6403;3586;1378;1379;7042;6382;2995;4615;54106;101928376;2994;2993;100419170;7060;101929215;7058;3569;445347;948;3082;4233;6383;975;143458;3606;3820;100528032;22914;4035;7043;3683;5175;284021;3383;1311;7040;958;3689;959	K04659+K06574+K06496+K05443+K04011+K13376+K06257+K06576+K04729+K10161+K05406+K20925+K06575+K10159+K05405+K10785+K06259+K05460+K05099+K16336+K06508+K04550+K05482+K06543+K06728+K13377+K05718+K06471+K06490+K13375+K03160+K06464+K03161
Pertussis	111	166	0.915016	1	ko05133	163688;79639;100507423;3725;84455;2773;730227;3586;84288;114548;339789;112267877;805;101927967;3552;105373878;654841;4615;387;2771;101929607;101928376;112268458;5602;105377621;4790;836;202243;102724810;100302736;353376;3659;929;107986469;3593;5601;401237;717;1432;5603;221424;101928280;654231;3569;10392;105375282;83698;2770;79846;105375421;23643;727;105376462;3688;5599;142913;105378427;840;79949;7…	K02183+K03994+K04448+K04630+K05443+K12800+K04383+K04729+K04513+K05406+K04440+K02580+K02187+K05765+K05409+K09444+K04391+K05425+K01332+K04441+K05405+K08727+K05400+K05719+K04397+K03175+K04001+K04371+K04735+K05403+K01331+K01330+K04733+K06484+K05426+K04379+K12799+K06461+K10155+K13241+K05842+K03990+K05411+K06464+K04730
Cell cycle	133	198	0.917822	1	ko04110	388595;1870;2810;3065;991;1031;4998;8317;8556;55733;7042;10971;94097;100286979;285074;102724642;730268;699;64682;4175;5000;4999;105376939;993;2932;4171;107986126;25847;10274;7029;545;10393;6502;7690;1022;902;6500;8697;995;79616;9232;94081;101927353;1871;1026;896;4172;7272;23595;3066;8379;7532;10926;1021;5001;285962;494551;8454;5591;4173;1875;9134;7534;5885;4609;107984097;1029;8555;25;29882;54619;…	K13728+K09389+K06644+K06067+K03363+K06622+K02603+K02214+K06639+K06631+K13376+K16197+K03351+K03348+K02178+K02542+K02606+K02604+K06634+K06645+K03083+K02540+K12456+K06671+K09392+K06640+K03357+K03875+K10500+K02202+K03094+K03355+K05867+K06627+K06635+K06620+K06625+K10152+K02541+K08866+K02605+K06679+K16198+K06629+K02091+K02607+K06632+K03347+K06642+K02212+K04682+K06626+K06670+K04377+K06621+K06619+K03349+…
Regulation of lipolysis in adipocytes	62	95	0.922875	1	ko04923	5293;110117499;8503;5733;5567;2773;4881;134;83932;10000;109;3667;51099;2771;111;348807;11343;5291;5290;5593;150159;108;5295;154;107;2770;2167;646486;114;105375761;105375760;375719;5742;5082;5592;57104;723961;3630;5140;5920;54979;11145;220064;112;10024;120935;8660;7253;102723342;207;5346;115;113;55316;3643;5566;5296;208;90324;284339;3991;2778	K00922+K02649+K04260+K04345+K04630+K12323+K04265+K08049+K04456+K08043+K16172+K13699+K08045+K01054+K19477+K16816+K08042+K04142+K08041+K08753+K08048+K08771+K00509+K07376+K04526+K13296+K16817+K08046+K17446+K07187+K04249+K08768+K08047+K04632+K04527+K07188
Primary bile acid biosynthesis	17	28	0.924457	1	ko00120	6342;8309;23600;3295;51302;6718;9420;84263;340811;10858;9399;80270;105372485;10998;105372578;10005;105373195	K08764+K10214+K01796+K12405+K07439+K00251+K07430+K07440+K12408+K08748+K11992
NF-kappa B signaling pathway	103	155	0.925583	1	ko04064	57470;3932;8915;7188;284948;7535;3554;8837;65072;6769;4615;4790;100302736;353376;929;8737;6885;7128;23118;84433;445347;4034;3551;4067;23643;107987044;23586;6363;6850;54836;7185;7186;5588;105376486;6387;5328;414236;29760;1147;55280;55367;7189;5970;330;329;472;114609;23085;7132;4055;51135;10906;8600;23143;10673;4792;7187;105379208;107984786;400410;597;7329;5579;83985;27040;1459;8717;5336;6357;10013…	K10130+K05856+K07368+K09849+K07371+K07360+K04386+K04724+K18052+K04729+K02580+K05409+K04391+K02861+K04427+K11859+K04404+K07367+K10785+K07209+K05854+K05400+K06856+K12646+K05512+K05855+K10652+K03172+K03173+K05473+K10031+K01348+K04467+K03175+K04735+K16060+K04728+K05403+K16072+K03158+K03159+K04733+K03174+K05476+K04734+K02162+K10577+K19662+K07362+K03097+K03171+K05859+K16595+K04466+K20913+K07369+K05147+…
Serotonergic synapse	116	174	0.927554	1	ko04726	2782;3362;3352;260293;1573;55970;5567;2787;2773;3765;5321;779;2786;3760;101928103;3357;3708;5894;2771;776;3355;111;348807;7220;59345;170572;201853;2560;836;3781;3360;2561;3710;3351;3354;116843;1644;100129427;2770;2792;3751;673;6570;2776;2790;5742;5082;774;3363;1562;1557;1559;6571;25758;219539;5331;9177;3762;775;3845;3709;10411;121278;120935;120863;3356;54331;2562;5330;8681;100137049;101928388;123…	K04536+K04162+K04153+K07428+K07418+K04347+K04345+K04542+K04630+K05002+K16342+K04857+K04541+K04997+K04534+K04157+K04958+K04366+K04851+K08045+K04964+K04538+K04819+K05181+K02187+K04943+K04160+K04960+K08155+K01593+K04548+K04892+K04365+K04634+K04545+K00509+K04849+K04163+K07413+K17719+K17721+K04959+K04371+K05858+K04999+K04850+K07827+K08014+K00502+K07826+K04539+K04368+K04547+K04344+K19662+K00460+K00458+…
Fanconi anemia pathway	72	110	0.929557	1	ko03460	100526739;378708;6118;100129924;7398;55120;51455;107985935;2177;4292;57599;111822955;84126;545;353497;55345;285423;51426;728780;107986424;728342;63920;101927353;2178;5429;5980;5395;6119;5382;100101440;5383;5380;5387;107986942;2189;101927234;80010;2176;100874249;675;57697;22909;5888;100529067;55215;641;80213;9894;197342;84464;116028;2072;89927;79728;2175;6117;55135;7156;100505591;672;146956;5889;8…	K11511+K10739+K10858+K11832+K10606+K03515+K10891+K08734+K15361+K10905+K06640+K16618+K03165+K10484+K03511+K10897+K10892+K03509+K02350+K10740+K10894+K10990+K10890+K08775+K10896+K15363+K04482+K10895+K10901+K11137+K10883+K15365+K10848+K10888+K07466+K10605+K10882+K10870+K15362+K10993+K15360+K03510+K10898+K10849+K10889
Fatty acid biosynthesis	22	36	0.936116	1	ko00061	2181;79781;2180;23305;392843;22882;55301;101928994;51703;28970;32;23205;31;84073;101927510;2194;284001;105372255;81616;105372383;27349;2182	K01897+K00665+K11262+K01071+K01946+K15013+K00645
Glycolysis / Gluconeogenesis	69	106	0.93683	1	ko00010	2023;10327;5236;223;128178;130589;3099;10865;5162;55276;128;100507053;130;131;439936;340069;501;3101;64577;5224;105375258;2645;1738;669;105375634;219;8789;2203;5214;84159;80201;3098;9562;644215;5223;387712;3939;3948;160287;222;221;1737;2597;2026;283314;3945;5213;217;5315;83440;100287559;220;226;2027;224;218;2538;23255;57045;2821;26330;126133;84532;55902;140710;5211;5160;5230;5106	K01689+K00002+K01835+K00149+K01785+K00844+K00162+K15779+K00121+K13951+K13952+K14085+K00129+K00128+K01834+K12407+K00382+K01837+K03103+K03841+K00850+K00016+K00627+K00134+K00873+K08074+K01623+K01084+K01895+K01810+K10705+K00161+K00927+K01596
Oxidative phosphorylation	110	166	0.938133	1	ko00190	1953;6390;533;7388;30836;375033;4720;6391;107985232;106479524;245973;9167;90423;525;4709;4719;4705;7384;523;4710;4711;727956;440993;255812;23231;27068;4717;6389;728609;4726;4724;84466;27089;4695;8992;534;1347;153918;84947;4697;9551;4698;9296;50617;4708;155066;526;51606;51101;245972;1345;528;107986904;1537;4712;9550;254956;509;5464;1355;4714;64077;4723;4728;10312;4718;6392;10632;4704;517;506;56901…	K02258+K00235+K03661+K00416+K03942+K03935+K00236+K03883+K02148+K02270+K02150+K02147+K03959+K03934+K03954+K00414+K02145+K03960+K03961+K00234+K03881+K01507+K03967+K03939+K03937+K00418+K03946+K02153+K02152+K11726+K03948+K02130+K03949+K02151+K02154+K03958+K02144+K02146+K02268+K00413+K03962+K03952+K02136+K02259+K03964+K11725+K03941+K03968+K00237+K02140+K03953+K02128+K02133+K11352+K01544+K00411+K02149+…
Hippo signaling pathway - fly	112	169	0.939375	1	ko04391	148479;473;81569;84243;105378676;148932;128077;23418;100130331;10971;100874055;22950;55233;105373563;55777;117583;285175;8994;344657;5584;4026;8626;1739;5522;92597;5602;79633;4086;54798;80014;345651;167410;5521;23286;5601;7005;55227;23328;9113;79683;100128317;5520;5516;100130742;9134;6788;7534;6641;4609;8777;79817;10880;286204;6251;56288;414194;83937;5599;9231;100132116;55844;81532;8642;7003;2414…	K16682+K05628+K05692+K16675+K16691+K06685+K16673+K16681+K16197+K06091+K04237+K16676+K16175+K06069+K10149+K12076+K04354+K04440+K16669+K04676+K16507+K16685+K09448+K08791+K04382+K06626+K04412+K04377+K06095+K09851+K16674+K16687+K03456+K16672+K16680+K16686+K06093+K06630+K16677+K06094+K09236+K16684+K08960
Arrhythmogenic right ventricular cardiomyopathy (ARVC)	123	185	0.939504	1	ko05412	81569;10691;9204;57685;8515;105371254;4000;127670;779;101927143;88;6262;100130331;386597;1838;54980;1496;83439;10618;785;3694;3655;3685;391475;1674;3680;1499;1605;11068;9254;776;55799;54847;3693;100129931;285550;55286;105377621;51176;641518;101927613;3672;3673;345651;102724810;6932;1495;6444;63920;1832;101927293;2697;7402;3696;781;8910;221786;101929128;137868;101927221;101927234;105376139;10880;8…	K05692+K12642+K10381+K04860+K04859+K06586+K06588+K12641+K04857+K21073+K04962+K10366+K05691+K04490+K04865+K06589+K06485+K06487+K07610+K06585+K02105+K06265+K04851+K04492+K06480+K06481+K02620+K12563+K07372+K06591+K04858+K12565+K06476+K06584+K04863+K05719+K04491+K04850+K04864+K06590+K06484+K06583+K12564+K04867+K06587+K04868+K04862+K10056+K06493+K06482+K04870+K04869+K04866+K06525+K04873+K06736+K07601+…
Inflammatory bowel disease (IBD)	60	93	0.941253	1	ko05321	3725;149233;3595;6097;3586;7042;7100;105373271;8809;8807;3552;6772;105373805;6775;101928376;4790;59067;100996941;100419170;3565;107986469;3593;3127;3128;3108;3111;3459;3569;445347;107986718;5970;105369364;3606;51561;6778;7043;6095;4088;3566;50615;283888;64127;4094;6774;30009;4087;4772;3594;7040;3460;105373195;3123;3116;105375021;3118;3126;3122;105369230;3115;105370939	K04448+K05065+K05064+K08534+K05443+K13376+K10168+K05173+K05174+K04383+K11220+K11222+K05406+K02580+K05434+K10159+K05430+K05425+K06752+K05132+K05405+K10785+K04735+K05482+K05426+K11225+K13377+K08532+K04500+K05071+K05075+K10165+K09035+K04692+K10166+K04446+K05063+K13375+K05133
Hepatitis C	151	226	0.944207	1	ko05160	5293;842;1870;149461;110117499;8503;55225;3716;356;55103;6041;9641;10000;10971;5610;6654;101928371;9451;129531;107985942;6772;8837;65072;841;5894;105377003;1499;2932;5291;101928376;165679;5290;9076;5522;153020;4790;1950;836;5295;100506658;647859;5521;8737;1871;1026;49861;27102;1956;100507500;1365;7532;9069;1021;24146;673;5520;5516;3551;107986940;7534;3646;4609;107987053;23586;6256;7186;55130;1053…	K00922+K04399+K09389+K06087+K02649+K11219+K11217+K04389+K03099+K01165+K07211+K04456+K16197+K16195+K08860+K06698+K16194+K11220+K04724+K04398+K04366+K03250+K02105+K03083+K05131+K04354+K02580+K04357+K02187+K06088+K02861+K06620+K06625+K04361+K16198+K02091+K04365+K04382+K07209+K04377+K05414+K12646+K08524+K03173+K04726+K04390+K14217+K04467+K06508+K03175+K08536+K04371+K02158+K04735+K04503+K02373+K03456+…
Propanoate metabolism	41	65	0.944954	1	ko00640	34;1629;3030;84693;8802;55854;26275;8801;5096;1962;594;55862;1738;22882;79746;101928994;1892;3939;3948;160287;28970;38;3945;79611;32;8803;5095;80127;4329;18;105371370;23417;31;84073;101927510;23255;105372383;593;84532;55902;140710	K00249+K09699+K07515+K05606+K01899+K00167+K05605+K01900+K01966+K07514+K18426+K00382+K11262+K07511+K00016+K00626+K01908+K01946+K01965+K00140+K13524+K01578+K01895+K00166
Carbon metabolism	150	225	0.949043	1	ko01200	2023;9563;5226;4524;6390;34;51179;26227;6391;128178;2271;3030;4190;84693;3099;8802;22934;10865;107985803;26275;130752;3417;6120;1373;189;105376939;275;132158;7086;5162;8801;5096;339829;1962;727956;440993;255812;153020;128;6389;728609;439936;340069;3101;255426;4199;153918;5224;105375258;2645;23386;4967;5723;4191;1738;105379356;137362;51101;2875;2731;48;440896;101929800;29968;414328;8789;2203;5214;…	K01689+K13937+K00033+K00297+K00235+K00249+K11517+K00058+K00236+K01679+K07515+K00025+K05606+K00844+K01899+K01807+K00030+K05605+K00031+K01783+K01948+K00830+K00605+K11529+K00615+K00162+K01900+K01966+K01070+K07514+K00234+K03781+K00121+K00029+K01834+K12407+K00164+K01079+K00026+K00382+K14454+K00814+K00281+K01681+K00831+K00851+K03841+K00850+K07511+K00261+K00616+K00863+K01958+K00626+K00627+K00237+K00134+…
PPAR signaling pathway	78	121	0.961312	1	ko03320	1579;284541;6342;1376;34;574406;8682;336;55289;1622;33;105373878;2181;5468;30;8309;89876;1962;100874095;8310;79966;2180;8470;83890;28965;23305;2172;5467;948;220832;4023;10174;2167;646486;123;375719;84263;10999;6256;414149;10580;6319;51703;3611;10062;9415;1374;4312;345;104326055;4973;4738;11001;23205;5346;5170;100131454;51;102725180;729359;440503;105372255;81616;51129;376497;7311;126129;105372485;…	K07425+K08764+K08766+K00249+K08752+K08770+K08758+K00232+K08762+K00255+K01897+K08530+K07513+K10214+K08745+K07514+K07296+K00507+K06086+K08749+K08755+K04504+K06259+K08754+K01059+K08753+K17284+K08771+K08524+K06272+K08536+K10226+K08765+K01388+K08759+K08757+K08763+K08746+K15013+K08768+K06276+K20254+K20255+K08767+K19524+K08748+K08761+K07294+K19523+K00864+K01596
Phototransduction - fly	51	81	0.961906	1	ko04745	163688;81569;84455;100130331;84288;805;140469;3708;5470;105377285;817;345651;815;654231;221955;816;83698;2776;10880;53904;818;100132116;747;5331;156;51475;84926;9478;7223;9240;801;5330;338963;283693;51764;124989;5578;388428;166;55228;57469;808;56344;23236;5332;63908;1415;164633;5816;64800;5475	K02183+K05692+K08834+K04958+K13807+K04515+K13806+K04634+K05858+K00910+K04967+K04547+K02677
Intestinal immune network for IgA production	51	81	0.961906	1	ko04672	3586;9214;5284;7852;940;29851;10803;941;942;3600;56477;3565;3127;3128;3108;3111;3569;445347;107987044;3601;107984200;6387;4055;57379;3695;10673;105379208;107984786;608;407977;23495;339260;2826;100133991;9020;8174;6370;7040;958;102723996;23308;959;3123;3116;105375021;3118;3126;3122;105369230;3115;105370939	K05443+K13073+K04189+K06470+K06713+K04184+K05412+K05413+K05433+K05513+K05430+K06752+K05405+K10785+K06856+K05074+K10031+K03159+K10989+K06590+K05476+K05153+K05475+K05150+K04185+K04466+K06779+K13072+K13375+K03160+K06710+K03161
Calcium signaling pathway	272	403	0.963149	1	ko04020	163688;3362;5724;55108;653160;79830;84455;5733;5737;101927412;5567;107985209;777;779;493;553;57172;3707;83932;6262;1131;84288;109;60509;6546;805;3973;130872;5534;107985892;400960;101927750;6869;129531;7852;5136;100131211;2066;646324;84812;3357;3708;5021;8536;491;3269;5333;7134;776;105374021;54847;100506826;4638;348807;105374149;185;101928142;105374165;285389;93621;952;886;57620;5156;5530;10537762…	K02183+K04162+K04279+K20858+K04260+K04262+K04345+K04264+K04852+K04857+K05850+K04227+K08794+K00911+K08049+K04962+K04131+K08043+K05840+K05849+K04248+K06268+K04135+K04222+K04189+K13755+K04224+K05085+K05863+K05857+K04157+K04958+K04229+K04149+K05865+K04851+K00907+K04166+K07190+K01242+K04194+K18196+K04363+K04348+K04515+K04197+K08042+K03914+K05869+K05212+K05862+K04160+K04142+K04136+K04150+K04960+K04129+…
Alzheimer's disease	183	275	0.966909	1	ko05010	163688;842;6390;553115;7388;84455;30836;51107;23385;4720;6391;22926;779;824;5664;84288;285148;6868;9167;805;57142;105374744;5534;107985892;101928371;9451;4709;841;4719;4705;3708;9852;7384;776;131177;2932;4710;4311;4711;727956;440993;255812;105377310;6622;5530;4717;836;6389;728609;4726;4724;1657;27089;4695;6620;3710;1347;153918;654231;4697;83698;4698;4708;1020;4023;5533;51101;1345;1537;4712;2776;2…	K02183+K04399+K00235+K01367+K00416+K03942+K06172+K06171+K03935+K00236+K09054+K04857+K03853+K04522+K06059+K02270+K20720+K04741+K06268+K08860+K03959+K04398+K03934+K03954+K04958+K00414+K04851+K07747+K03083+K03960+K01389+K03961+K00234+K04528+K04348+K03967+K02187+K03939+K03937+K05212+K00418+K03946+K04960+K03948+K03949+K03958+K02090+K01059+K02268+K00413+K03962+K04634+K03952+K05208+K02136+K04726+K04390+…
Folate biosynthesis	38	62	0.968722	1	ko00790	249;54996;64757;151393;6697;205327;250;200895;105374013;152078;5860;84105;4337;84816;231;57016;441282;8836;51115;65265;2356;389932;8644;5092;7054;105369486;121278;107984467;5053;105370290;160897;2643;10243;55177;9325;55034;105369197;100133286	K01077+K15631+K15376+K00072+K00079+K00287+K01495+K01737+K00357+K01724+K20967+K00011+K01307+K01930+K04119+K00501+K00502+K00500
Purine metabolism	200	300	0.969128	1	ko00230	105378626;204;79830;84618;5236;205;5142;26289;102724892;271;270;58497;4881;55811;29922;2987;83932;84284;159;55821;6241;100526794;105373456;60526;109;7498;284958;100144595;50940;105373764;101927073;5136;91752;101669764;471;5147;112268433;956;10201;693151;64943;2272;286676;111;107986123;55179;8833;100874079;339926;5158;55276;5471;10606;1633;53343;9061;8654;107986192;101927359;2982;2983;108;5144;401…	K01510+K00939+K00106+K01081+K01835+K13293+K01490+K01514+K12323+K11265+K00940+K00942+K08049+K06928+K01939+K01477+K10808+K08043+K13298+K13755+K00602+K13758+K01522+K08045+K01951+K13756+K15779+K00764+K01587+K00893+K13988+K13811+K13762+K12318+K12319+K08042+K18437+K08718+K00364+K18424+K19970+K18533+K01513+K18436+K18438+K08041+K00088+K01768+K12305+K08048+K00944+K01518+K12324+K01487+K01509+K13987+K00760+…
Fluid shear stress and atherosclerosis	160	242	0.969648	1	ko05418	163688;5590;5293;81569;110117499;8503;5563;3725;84455;9181;4259;4688;100130331;10000;84288;6382;805;7850;3554;3552;92;90;4780;3685;7341;659;2817;859;93;1499;387;105374010;101927123;5291;5290;5602;658;4790;4258;5562;345651;5295;109729137;4208;285590;8878;5601;1906;1432;5603;7422;2939;221357;6885;4217;5154;654231;5879;83698;654816;107986838;858;857;4846;5157;5327;3551;6383;5747;22844;10880;7295;255…	K02183+K18952+K00922+K05692+K02649+K07198+K04448+K12791+K00799+K08010+K04456+K06257+K04387+K04386+K04383+K04670+K04675+K05638+K06487+K12160+K04671+K08107+K12959+K13596+K02105+K04513+K05098+K04440+K13578+K02580+K04454+K08011+K14381+K16366+K04441+K05448+K04427+K04426+K04359+K04392+K12958+K06278+K13242+K01343+K07209+K16336+K05725+K03671+K01940+K06476+K04673+K04467+K04735+K03158+K09487+K04973+K04662+…
Chemokine signaling pathway	215	322	0.970698	1	ko04062	2782;5590;127262;107984913;5293;998;2268;110117499;8503;55970;5567;2787;10451;2773;5906;90780;101928120;6464;55103;79762;64853;83932;2786;10000;9475;109;9637;6654;3987;96626;55679;7852;6772;117583;3579;79137;5894;6769;1524;10803;1232;387;2771;5580;2932;111;348807;5291;131890;5290;59345;2868;105374355;10563;153020;4790;108;100505806;56477;5295;9547;3702;1794;285590;2870;414777;107986596;2309;1235;…	K04536+K18952+K05747+K00922+K04393+K08891+K02649+K04347+K04345+K04542+K05730+K04630+K04353+K06279+K03099+K08049+K04541+K04456+K17388+K08043+K05760+K04189+K11220+K04237+K05050+K04366+K06068+K04192+K04184+K04178+K04513+K03083+K08045+K00909+K04538+K08291+K10032+K02580+K08042+K05513+K10033+K07363+K12367+K08011+K09408+K04181+K04392+K12366+K08041+K21096+K21097+K04548+K21289+K04365+K05871+K07209+K05854+…
cGMP-PKG signaling pathway	235	351	0.971033	1	ko04022	100996442;100288069;163688;4985;84455;2773;57413;476;84852;4881;148327;4209;477;480;844;481;5997;779;134;493;79802;441124;83932;10000;84288;9475;109;112267877;5500;6546;5581;805;5534;107985892;400960;101927750;84173;1386;1385;646324;3667;3708;491;5894;6769;387;2771;776;105374021;111;100506826;4638;483;105374149;185;101928142;105374165;10242;26998;3827;107986251;1259;5593;5530;105377621;8654;10798…	K03121+K02183+K04213+K04630+K04268+K01539+K12323+K09048+K09262+K01540+K18154+K04857+K04265+K05850+K08049+K04456+K17388+K08043+K06269+K05849+K18050+K06268+K04135+K04139+K04450+K05870+K05863+K16172+K04958+K04366+K04513+K04851+K08045+K00907+K04166+K04938+K03898+K04140+K04948+K19477+K04348+K13762+K04197+K12318+K12319+K08042+K04454+K05862+K04142+K04136+K04937+K17333+K04960+K04378+K04346+K09047+K08041+…
Cardiac muscle contraction	71	112	0.97425	1	ko04260	81569;6548;7388;57685;476;84852;7170;477;480;844;481;779;7139;6262;9167;785;7384;11068;9254;7134;776;55799;483;27089;1347;781;84176;1345;1537;7169;783;486;775;101927241;784;4633;4624;4625;10668;256764;7168;111064646;9377;7385;10368;10328;1327;482;105371768;782;4635;27091;27092;786;283999;23335;84337;7171;7386;1340;478;147804;59284;59283;59285;7137;125965;84701;10369;778;93589	K12314+K05742+K00416+K04860+K04859+K01539+K09290+K01540+K04857+K12045+K04962+K02270+K04865+K00414+K05865+K04851+K00418+K04858+K17751+K02268+K00413+K10374+K04863+K01538+K04850+K04864+K10351+K00411+K04867+K10373+K02264+K00415+K04868+K02263+K04862+K12750+K04870+K04869+K04866+K04873+K10375+K02267+K04872+K04871+K12044+K04853+K04861
Salivary secretion	145	221	0.974996	1	ko04970	163688;6548;84455;5567;476;84852;922;477;480;844;481;493;79805;83932;1131;84288;109;805;130872;400960;101927750;3708;491;131375;105374021;111;348807;483;105374165;3273;683;952;4589;5593;105377621;2982;2983;108;6558;154;147;107986571;3710;83699;84947;654231;107;83698;136853;3475;6522;148;114;105375761;105375760;111188157;432355;2776;441452;107987129;158248;5592;3778;1755;375940;729800;100533195;10…	K02183+K05742+K04345+K01539+K13912+K01540+K05850+K13909+K08049+K04131+K08043+K04135+K04958+K13915+K08045+K13908+K18152+K01242+K19477+K12318+K12319+K08042+K10951+K04142+K04136+K04960+K08041+K13855+K08048+K04634+K13911+K07376+K04936+K04959+K05858+K01538+K13910+K08046+K09867+K13240+K04963+K19662+K08047+K13504+K04632+K12550+K02677+K13879+K04945+K19663+K04137+K13899+K13901
Steroid hormone biosynthesis	66	105	0.977697	1	ko00140	51478;3290;80342;6716;54575;54576;54577;54600;54578;54579;54657;54659;54658;7871;79644;7367;7364;10941;574537;6783;6715;167127;1577;100861540;1551;1576;6718;105379752;9420;1585;3293;399708;389932;8644;340811;1562;1557;401647;1586;1571;51144;220074;101928813;55531;105369576;8630;121214;1588;1583;1544;101927009;105371120;3291;3294;83693;108783654;3292;105371919;91300;102725180;100996351;374875;6820…	K13373+K15680+K12344+K00699+K10251+K12345+K01016+K12343+K17690+K17691+K17689+K00251+K01015+K07430+K00497+K07433+K10207+K04119+K07413+K00512+K07415+K00545+K13370+K13369+K07434+K00498+K07409+K00071+K13368+K00044+K01131
HTLV-I infection	253	379	0.979801	1	ko05166	5293;1870;3932;6513;991;110117499;8503;1031;3725;3716;5567;200186;148327;2224;284618;3140;2005;7042;83932;10000;109;7514;5534;107985892;94097;100286979;285074;102724642;730268;7850;3554;64682;1386;1385;646324;105373926;8850;7048;111;348807;5291;545;105374149;101928142;5290;1739;5602;5530;4790;83447;3600;10393;7015;108;404663;202151;4214;5295;105379623;107986356;107986355;107986421;7416;8697;1958;…	K00922+K09389+K05856+K07299+K03363+K02649+K06622+K04448+K11217+K04345+K16333+K09048+K00787+K06751+K04376+K13376+K08049+K04456+K08043+K14290+K06268+K03351+K03348+K04387+K04386+K04450+K05870+K05863+K06724+K06062+K04388+K08045+K06640+K12076+K04440+K04348+K02580+K05433+K03357+K11126+K08042+K15304+K04416+K05862+K03355+K09203+K06627+K06635+K09341+K17333+K08054+K06620+K06752+K06625+K05770+K10152+K04378+…
Toll and Imd signaling pathway	77	122	0.981604	1	ko04624	11124;3725;112268276;400798;5966;130074;1386;64002;841;4615;105377108;106144599;5602;4790;102723704;7323;287;54969;105379057;51015;7322;23291;5601;1432;5603;79940;6885;23118;100129518;4216;51619;7993;286;3551;7336;107986871;157567;389705;105376093;51280;100506190;5599;7321;288;8945;8772;101928580;330;329;51135;7334;55608;4792;89837;100288380;53905;105376714;348094;105371056;5606;100996792;23335;5…	K20703+K04448+K06689+K09254+K04450+K04398+K04729+K04440+K02580+K10380+K04432+K03362+K04441+K04427+K04404+K04428+K07209+K10704+K13411+K02373+K16060+K04733+K10580+K04734+K04431+K04730
Citrate cycle (TCA cycle)	47	77	0.981676	1	ko00020	6390;6391;2271;4190;8802;107985803;130752;3417;105376939;5162;8801;727956;440993;255812;6389;728609;153918;23386;4967;4191;1738;105379356;51101;48;440896;101929800;55753;220359;5091;105369436;1737;6392;1431;105370067;8803;1743;3419;3418;105370966;283870;47;3420;26205;50;5160;3421;5106	K00235+K00236+K01679+K00025+K01899+K00030+K00031+K00162+K01900+K00234+K00164+K00026+K00382+K01681+K01958+K00627+K00237+K01647+K00658+K01648+K00161+K01596
Regulation of actin cytoskeleton	318	475	0.985876	1	ko04810	127262;107984913;5293;81569;998;6548;10163;110117499;8503;55970;10451;107985184;8515;105371254;8394;6706;128239;3645;729867;55103;127670;10092;4660;100506696;79762;64853;55740;100130331;1131;9475;375189;105374378;112267877;5500;9637;6654;130872;3987;96626;55679;50649;7852;114793;3694;3655;10787;3685;10152;200576;2335;10109;79137;114790;10093;55845;5894;3680;4336;387;54847;100506826;4638;3693;2280…	K05747+K05741+K00922+K05692+K04393+K05742+K05748+K02649+K04347+K05730+K05746+K06586+K06588+K00889+K05767+K05086+K03099+K05754+K12329+K05753+K05740+K04131+K17388+K05759+K06269+K05760+K05769+K04189+K05745+K06589+K06485+K05750+K06487+K05751+K00921+K05717+K05758+K05755+K05752+K04366+K06585+K12330+K04513+K00907+K07831+K03898+K04410+K12753+K05094+K04363+K04357+K18497+K05450+K04358+K06480+K06481+K05765+…
Dilated cardiomyopathy	137	212	0.987139	1	ko05414	81569;127294;57685;5567;343263;8515;105371254;7170;4000;127670;779;91156;7139;4608;7042;183;83932;6262;100130331;109;1838;785;3694;3655;100506866;7273;285025;91404;3685;391475;1674;3680;1605;11068;9254;7134;776;55799;54847;111;3693;348807;64778;105377621;108;3672;3673;345651;102724810;6444;101927293;7402;3696;107;781;8910;9172;137868;101927221;114;105375761;105375760;107987044;7169;105376139;1088…	K05692+K12314+K12567+K04860+K04859+K04345+K12568+K06586+K06588+K09290+K12641+K04857+K12045+K13376+K09821+K08049+K04962+K08043+K10366+K04865+K06589+K06485+K06487+K07610+K06585+K06265+K05865+K04851+K08045+K08042+K06480+K06481+K12563+K06591+K08041+K04858+K12565+K08048+K06856+K10374+K06476+K06584+K04863+K05719+K04850+K08046+K04864+K06590+K06484+K06583+K05459+K10351+K12564+K13377+K04867+K10373+K06587+…
p53 signaling pathway	86	137	0.98885	1	ko04115	7161;57470;842;2810;199870;83667;92344;64326;4194;6241;9540;55240;841;3485;3488;51246;545;64393;25898;10983;901;836;101927353;1026;896;27244;64065;3484;3486;1021;4034;5054;9134;50484;575;1029;11191;105376491;84883;5728;355;55367;3732;1643;595;105369436;143686;472;9538;1111;894;3489;1017;1019;4193;317;3479;23143;253959;107987209;10572;79968;9133;7249;6477;57687;7157;3487;201181;8493;596;5268;898;1…	K10148+K10130+K04399+K06644+K20394+K19748+K10143+K10127+K10808+K10133+K10142+K04398+K10138+K10135+K06640+K10137+K10144+K10146+K02187+K06625+K10152+K10141+K10136+K02091+K03982+K06626+K04596+K06621+K01110+K04726+K22745+K04390+K06509+K10140+K04503+K04728+K10134+K02216+K10151+K02206+K02089+K06643+K02084+K05459+K07207+K22744+K21770+K04506+K04451+K10147+K02161+K10139+K05868+K10132+K02159+K04570+K06641+…
RIG-I-like receptor signaling pathway	60	98	0.988919	1	ko04622	10446;9641;10010;843;841;57633;79750;64343;101928376;5602;4790;4214;340061;107986469;3593;5601;8737;1432;5603;6885;9474;107986838;3551;107987053;554202;23586;54836;7186;5599;1147;55280;7189;26007;5970;8772;79671;79849;26127;29110;10906;4792;79104;7187;1540;8717;79132;9755;7706;54941;4793;3661;83596;57506;56911;83642;6300;5600;1654;55593;8517	K12655+K07211+K12650+K04400+K04398+K12649+K12651+K05406+K04440+K02580+K04416+K12654+K05425+K02861+K04441+K04427+K08339+K12652+K07209+K05414+K05440+K12646+K10652+K03173+K04467+K03175+K00863+K04735+K02373+K12653+K12656+K05410+K03174+K04734+K11594+K08601+K03171+K12170+K02581+K05411+K12648+K07210
Mismatch repair	37	63	0.98921	1	ko03430	6118;100129924;9156;4436;2956;4292;5981;4437;728342;5395;6119;5425;5382;100101440;5982;5383;5380;5387;79706;107986942;101927234;79026;57804;10714;100874249;60314;5985;5983;27030;113146;100529067;6117;100505591;105371998;3978;5424;101927821	K10739+K10858+K10746+K08735+K08737+K08734+K10754+K08736+K10740+K02328+K10755+K03504+K03505+K10756+K08739+K07466+K10747+K02327
Prion diseases	77	124	0.990421	1	ko05020	79639;100507423;732;5567;391059;22889;3915;730227;339789;112267877;105374744;54980;64427;101927967;3552;105373878;654841;92737;25992;101929607;348807;112268458;6691;105377310;105377621;735;730;729;401190;102724810;1958;401237;101928280;2534;221806;3569;105375282;79846;105375421;157869;727;4851;51162;733;286256;105376462;105378427;219539;10963;4684;54970;100507283;120935;100188949;171546;105370827…	K03994+K03998+K04345+K02599+K05635+K04741+K09553+K04383+K04000+K03996+K03995+K09203+K05703+K05405+K03999+K04371+K06491+K04368+K12499+K04369+K02159+K05634+K04375
Estrogen signaling pathway	161	250	0.993532	1	ko04915	163688;5293;110117499;8503;3725;84455;5567;2773;148327;90780;101928120;6464;3765;55103;83932;10000;84288;8648;109;6654;805;7039;3760;1386;1385;101928103;3708;5894;6769;2771;5580;111;348807;5291;5290;201853;153020;108;5295;153396;1839;114825;2550;3710;2289;2911;2099;4988;2852;654231;79150;9586;107;1956;100507500;83698;2770;64764;4846;10499;9166;114;105375761;105375760;286319;10488;2776;53358;9568;…	K02183+K00922+K02649+K04448+K04345+K04630+K09048+K06279+K05002+K03099+K08049+K04456+K09101+K08043+K08774+K04997+K04450+K05870+K04534+K04958+K04366+K06068+K08045+K08042+K03283+K08523+K07604+K04615+K04960+K09571+K04603+K08550+K04215+K04246+K09047+K08041+K04361+K13242+K11255+K22455+K08048+K04634+K17448+K01379+K04959+K04371+K05858+K08556+K04999+K07827+K08046+K04684+K09487+K08551+K04379+K04079+K17449+…
Toll-like receptor signaling pathway	98	157	0.994247	1	ko04620	5293;110117499;8503;3725;1513;9641;7100;10000;105373271;6772;841;4615;54106;941;942;5291;101928376;5290;5602;6696;4790;100419170;5295;100302736;353376;51015;929;107986469;3593;5601;8737;1432;5603;6885;23118;5879;3569;3663;107986718;3551;23643;107987053;1326;5599;1147;55280;54472;7189;219539;5970;105369364;8772;114609;51135;29110;10906;4792;2353;7187;102723342;207;5604;5595;6416;5606;100996792;635…	K00922+K02649+K04448+K01371+K07211+K10168+K04456+K11220+K04398+K04729+K10161+K05412+K05413+K05131+K05406+K04440+K06250+K02580+K10159+K05409+K04432+K04391+K05425+K02861+K04441+K04427+K04404+K04392+K05405+K09446+K07209+K05400+K05414+K04415+K04467+K05402+K03175+K04371+K04735+K02373+K05403+K04733+K05410+K03174+K04734+K04379+K04368+K04430+K12499+K04433+K04369+K05842+K04431+K04403+K05411+K05399+K03160+…
Mineral absorption	43	74	0.995031	1	ko04978	476;84852;477;480;844;481;115019;7779;79901;30061;65010;7018;483;1181;100129583;100288152;6550;340024;79925;107986424;475;256227;261729;140803;1317;107984311;341208;486;7421;4891;60314;54822;348094;3163;4502;326343;4501;482;84337;478;2512;6523;3162	K01539+K01540+K14706+K14688+K08370+K14685+K14704+K14736+K05011+K00522+K12040+K05334+K14686+K07213+K14737+K14738+K04981+K13625+K14735+K01538+K08539+K21398+K04982+K21418+K14739+K14158+K00510
Leishmaniasis	75	123	0.995269	1	ko05140	105378629;3725;3716;2213;4688;3586;1378;1379;7042;3552;6772;4615;101928376;4790;100419170;3565;107986469;3593;285590;3127;3128;3108;3111;1432;5603;6885;3459;23118;654816;3717;107987044;3688;9644;7189;219539;5970;5777;51135;246329;4792;2353;7043;105379208;107984786;5579;5595;3684;1535;4843;388403;718;388503;4793;7040;23546;56911;3460;3689;5594;9145;10454;83642;6300;5600;2002;3654;3123;3116;1053750…	K13536+K04448+K11217+K16824+K08010+K05443+K04011+K13376+K04383+K11220+K04729+K05406+K02580+K10159+K05430+K05425+K08011+K06752+K04441+K04427+K05132+K04404+K04447+K06856+K05719+K03175+K04371+K04735+K05697+K04733+K04734+K04379+K13377+K19662+K06461+K08009+K13241+K03990+K02581+K13375+K04403+K05133+K06464+K04375+K04730
Fc gamma R-mediated phagocytosis	157	246	0.996093	1	ko04666	127262;107984913;5293;998;55616;10163;105378629;110117499;8503;8613;723788;10451;107985184;728855;8394;6706;729867;2213;10092;5788;100506696;79762;64853;10000;8853;9637;130271;5581;274;10109;79137;114790;3635;10093;5894;6769;5580;5291;131831;5806;5337;5290;105374355;100505806;4651;8611;5295;202243;1794;285590;414777;107986596;101929705;8936;389432;5879;85477;273;654816;3984;23089;10552;10095;8976…	K05747+K00922+K04393+K12488+K05748+K13536+K02649+K01080+K01115+K05730+K12559+K00889+K12560+K05754+K06478+K05753+K04456+K18050+K12562+K05758+K03084+K05755+K04366+K06068+K05765+K12367+K08011+K15909+K04392+K05768+K05743+K05757+K05854+K08893+K06856+K05855+K04371+K04688+K04409+K08091+K05756+K06083+K06274+K04368+K19662+K07362+K05859+K04438+K02677+K04718+K19663+K01116+K05744+K07860
Adherens junction	134	212	0.996192	1	ko04520	127262;107984913;81569;998;10163;5792;117178;163479;107985184;6706;729867;81607;100506696;79762;64853;100130331;9637;1496;83439;10618;8502;117583;79137;114790;9855;7048;1499;387;25945;56941;131831;105374355;22998;51176;641518;8470;100505806;1501;345651;6932;1495;414777;107986596;6885;8936;2534;4301;5879;1956;100507500;23089;4233;8976;10174;2260;100133669;7046;10880;8727;55130;56288;414194;29119;7…	K05747+K05692+K04393+K05748+K05695+K06085+K05698+K06593+K05753+K05691+K04490+K05690+K04237+K06082+K04388+K02105+K04513+K06592+K05696+K06084+K04492+K06086+K02620+K04427+K05703+K05702+K04392+K04361+K05099+K04362+K04674+K05700+K04491+K05701+K04371+K06081+K05697+K05694+K06083+K05699+K04500+K16848+K05087+K04498+K03097+K05689+K04468+K05083+K05627+K07861+K05705+K05693+K04501+K04527+K06531+K05704+K07860
Arachidonic acid metabolism	83	136	0.99659	1	ko00590	30814;5322;64600;1579;284541;2882;1573;5321;151056;645367;90499;205327;27306;101929595;113612;493869;2878;257202;6916;2053;729330;195827;5742;5082;80142;9536;29991;102723971;389812;5730;389932;8644;84647;1562;1557;1559;1571;5920;54979;11145;10728;4048;2877;8681;100137049;101928388;123745;255189;8399;100652777;105376749;100505915;105371103;105371098;105376753;105369182;105379464;101929894;246;1006…	K01047+K07425+K00432+K07418+K16342+K14621+K18592+K17726+K00079+K04097+K07422+K01832+K08726+K15717+K00509+K05309+K15729+K01830+K04119+K07413+K17719+K17721+K07415+K16817+K15730+K01254+K00460+K00458+K08022+K08021+K17709+K01831+K16343+K00461
Parkinson's disease	133	211	0.9967	1	ko05012	118424;842;6390;65018;100861548;7388;5567;30836;2773;4720;6391;107985232;9167;27429;4709;4719;646324;4705;7384;7318;2771;4710;111;348807;105374149;101928142;4711;727956;440993;255812;23231;101410542;6622;83447;4717;836;6389;728609;4726;404663;4724;105379623;107986356;107986355;107986421;9627;153163;27089;7416;4695;6620;105374928;1347;51465;116843;153918;5071;4697;2770;349152;4698;2861;4708;6570;7…	K04554+K04399+K00235+K05688+K00416+K04345+K03942+K04630+K03935+K00236+K03883+K02270+K08669+K03959+K03934+K05863+K03954+K00414+K10698+K03960+K08045+K03961+K00234+K03881+K05611+K04528+K03967+K02187+K03939+K03937+K04558+K00418+K05862+K03946+K10578+K08155+K04556+K03948+K03949+K04243+K03958+K15041+K02268+K00413+K03962+K03952+K02136+K15040+K03964+K00501+K04553+K03941+K03968+K00237+K04145+K03953+K04557+…
Measles	122	195	0.99707	1	ko05162	7161;5293;110117499;8503;55225;3716;103;6504;2213;356;9641;4179;100128537;10000;5610;1796;6869;101928371;9451;3552;107985942;6772;940;6769;4615;54106;868;2932;5291;101928376;165679;8743;5290;25898;4790;132612;100419170;5295;153396;3565;107986469;3593;79930;10399;896;6885;2534;3459;7128;23118;27102;79150;3569;445347;1021;8795;8797;9134;8667;3717;107987044;107987053;23586;3559;5588;355;1147;55280;7…	K10148+K00922+K02649+K11219+K11217+K12968+K06536+K12560+K04389+K07211+K04007+K04456+K16195+K14752+K04222+K08860+K04383+K16194+K11220+K06470+K18052+K04729+K10161+K22517+K03083+K05131+K05406+K04721+K10144+K02580+K10159+K03283+K05430+K05425+K14753+K10152+K04427+K05703+K05132+K11859+K04404+K05405+K10785+K02091+K04722+K06626+K03247+K04447+K06856+K05414+K12646+K05068+K04390+K04467+K03175+K04735+K04503+…
Pyruvate metabolism	57	97	0.997303	1	ko00620	223;2271;98;4190;130752;25953;105376939;5162;134526;501;105375044;2739;4199;64577;4191;1738;105379356;22882;9380;219;440896;101929800;101928994;3939;3948;160287;220359;5091;10873;28970;105369436;38;1737;3945;32;217;105370067;97;5315;84264;3029;197257;51031;224;31;84073;101927510;54868;23255;4200;105372383;126133;84532;55902;140710;5160;5106	K00149+K01679+K01512+K00025+K01069+K00162+K01067+K14085+K01759+K00029+K00128+K00026+K00382+K11262+K00049+K00016+K01958+K00626+K00627+K01946+K00873+K00102+K01895+K00027+K00161+K01596
NOD-like receptor signaling pathway	180	283	0.998263	1	ko04621	9927;64129;55108;3725;55225;3716;57554;101927412;2635;105378842;388646;149628;3428;9447;6041;140609;9641;7188;114548;58484;105374744;84168;129531;10010;6772;841;55054;3708;6769;4615;387;5580;846;101928376;55669;118429;105377310;5602;4790;105377546;84674;55914;4671;7416;340061;5601;8737;3710;1432;5603;221424;27283;6885;9474;222545;7128;23118;3569;10392;55665;7205;10135;101928861;1508;3551;7419;876…	K06030+K01363+K20858+K04448+K11219+K11217+K12796+K20899+K20914+K12966+K01165+K20876+K07211+K09849+K12800+K12805+K04741+K20909+K12650+K11220+K04398+K17890+K04958+K06068+K04729+K04513+K04612+K05131+K21356+K04440+K02580+K12797+K12807+K05862+K12654+K02861+K04960+K04441+K20865+K04427+K08339+K04622+K11859+K04404+K05405+K08727+K12792+K03462+K07209+K15041+K08846+K20894+K05414+K03671+K12794+K03173+K15040+…
Protein processing in endoplasmic reticulum	216	337	0.998596	1	ko04141	118424;105378604;10277;26232;26270;1650;57134;553115;10905;6746;105371729;56893;22926;112268276;51603;400798;80267;55432;824;56605;10130;165324;285126;5610;27248;105374744;7841;101928371;9451;107985942;56886;130074;4780;54431;64002;3300;9695;6396;55768;201595;105377108;90102;29927;6184;6747;165679;7095;51726;112268473;7466;106144599;105377310;22872;5602;102723704;7323;10427;133022;9871;22824;5580…	K04554+K14000+K10597+K10099+K10100+K12670+K01230+K01367+K13250+K04523+K09054+K06689+K09523+K10086+K13719+K03853+K10976+K09584+K14012+K09525+K16195+K14008+K04741+K01228+K08860+K16194+K11718+K05638+K09530+K09508+K10084+K14004+K01456+K07151+K09486+K10956+K12666+K13251+K12275+K09517+K14020+K14005+K04440+K14007+K14010+K09485+K14026+K10661+K03283+K03094+K07953+K14001+K10082+K08054+K13249+K13984+K09556+…
Ubiquitin mediated proteolysis	231	361	0.999134	1	ko04120	118424;10277;26232;91544;991;22996;348378;388649;10401;55585;112268276;64326;400798;107985725;57448;55622;55120;400960;94097;100286979;285074;102724642;730268;64682;130074;64002;103689911;8452;9320;140739;7428;7325;7324;22937;440955;7318;105377108;9039;868;25847;9616;151790;106144599;3093;55236;25898;8916;102723704;7323;10393;55294;105377505;112267947;6502;26272;102467080;4214;1161;55255;10537905…	K04554+K10597+K10099+K10592+K03363+K05633+K10590+K04707+K16064+K10582+K06689+K10143+K10586+K10606+K05632+K03351+K03348+K03869+K10687+K03871+K20217+K10260+K10447+K10698+K10686+K22517+K12456+K10611+K04649+K10699+K10144+K10614+K03357+K03875+K10291+K04416+K10570+K03094+K10574+K03355+K03362+K10613+K10578+K10599+K10571+K04556+K10615+K04678+K10576+K03347+K10589+K07868+K10688+K03872+K10593+K02207+K08285+…
Type I diabetes mellitus	48	86	0.99931	1	ko04940	101927560;100505633;356;3140;3552;2571;940;5798;107985835;941;942;101928376;1363;107986469;3593;352962;100130889;253018;3127;3128;3108;3111;3382;445347;563;646282;5799;2572;5551;355;723961;3630;101929355;107984667;23042;284067;2217;112268328;3123;3116;105375021;3118;3126;3122;105369230;3115;102724985;105370939	K07817+K04389+K06751+K04383+K01580+K06470+K05412+K05413+K05406+K01294+K05425+K06752+K19863+K10785+K07818+K04390+K04526+K01353
Viral carcinogenesis	204	322	0.999328	1	ko05203	5293;23352;998;3065;991;110117499;8503;3725;3716;5567;2959;337875;148327;3140;9261;7188;3020;10971;5610;11036;5966;3987;96626;55679;1386;841;1385;3431;11262;6672;9759;79885;8850;1232;387;2960;348807;5291;5922;344657;5290;1739;3516;8615;4790;836;6502;3572;5295;728340;653238;2966;8841;79616;3018;3017;8344;8343;85236;8340;8342;8341;352962;100130889;253018;1026;896;6722;55227;3066;9519;6908;8379;5879…	K00922+K10691+K04393+K06067+K03363+K02649+K04448+K11217+K04345+K03124+K11252+K09048+K06751+K04443+K09849+K11254+K16197+K16195+K03122+K09254+K05760+K04450+K04398+K05870+K15413+K11406+K11418+K06062+K04178+K04513+K03136+K08053+K16175+K12076+K06053+K02580+K02187+K03875+K05060+K03142+K11404+K06627+K06625+K10152+K04378+K03120+K06679+K04392+K05768+K09047+K16198+K02091+K15979+K03137+K02330+K15041+K05854+…
Lysosome	240	376	0.999446	1	ko04142	388591;50809;388611;7805;64129;5538;533;26009;58511;6272;100287722;10717;574406;1520;1513;2629;23623;112268276;105371622;1510;105373422;9741;112267877;400960;101928113;150577;200407;79675;25843;375307;6556;130340;9208;285362;2720;643853;9852;100128640;151827;27074;3425;57537;768239;285540;55296;950;105377621;4126;256471;1519;728411;166979;653188;11039;11042;653080;112267942;100049076;3074;8546;41…	K01368+K06546+K12387+K01363+K01074+K03661+K01158+K12388+K12401+K01371+K01201+K12384+K01382+K10087+K12347+K12395+K13444+K12309+K12373+K06562+K01217+K12382+K01192+K12307+K01374+K01195+K12397+K01135+K12399+K12383+K04645+K12301+K06564+K12402+K12394+K02154+K12348+K12305+K10532+K02144+K02146+K04644+K01375+K05642+K12385+K12398+K01052+K12392+K01379+K14410+K01373+K10089+K21398+K06497+K01137+K08239+K14379+…
Cytosolic DNA-sensing pathway	45	82	0.999522	1	ko04623	10623;84265;103;9447;9641;11277;5437;133015;4790;132612;10622;340061;8737;9533;115004;135138;3569;661;3551;90865;107987053;23586;11128;1147;55280;5970;3606;29110;55703;4792;55718;100652740;29108;161931;6352;5434;4793;3661;83596;57506;10621;81030;5435;171568;8517	K03023+K03024+K12968+K12966+K07211+K10790+K03016+K03018+K02580+K12654+K02861+K03027+K17834+K05405+K03026+K07209+K12967+K05414+K12646+K04467+K04735+K05482+K05410+K03021+K04734+K14721+K12799+K12499+K03013+K02581+K05411+K12648+K03025+K12965+K03014+K03022+K07210
D-Glutamine and D-glutamate metabolism	5	15	0.999575	1	ko00471	2744;414212;2746;27165;80017	K01425+K00261+K22210
Dorso-ventral axis formation	84	143	0.999583	1	ko04320	401934;127262;391059;4853;101929796;105371254;100996763;100996717;22889;729867;55103;81626;79762;56776;6654;54980;23518;26010;114790;92737;25992;10777;105374355;257236;6691;153020;100419743;153571;80315;7917;4855;51513;100271873;107986755;221806;1956;100507500;673;55124;4851;51162;22849;219539;643037;105369438;143689;2113;2120;3845;65244;114785;144717;9271;283514;6655;8812;100507437;10081;5604;64…	K02156+K02184+K02599+K20994+K03099+K02360+K03211+K02602+K20996+K04361+K04365+K04371+K02678+K07827+K04368+K02098+K04364+K20995
Drug metabolism - cytochrome P450	63	111	0.999662	1	ko00982	2330;4259;116123;2328;388714;2327;2326;2329;54497;316;107161151;101927795;54575;54576;54577;54600;54578;54579;54657;54659;54658;7367;7364;10941;574537;27306;128;100507053;130;131;4258;439936;167127;340069;2939;221357;64577;1577;1576;373156;1557;1559;9446;119391;1571;2950;222;221;283314;4257;25938;1544;220;218;1556;1555;112268271;100652871;653689;4128;4129;25774;107987464	K00485+K00799+K00157+K00699+K04097+K00121+K13951+K13952+K00129+K17690+K17689+K13299+K17719+K17721+K07415+K07409+K17709+K00274+K17712
African trypanosomiasis	34	66	0.999806	1	ko05143	356;3586;4615;24142;54106;101928376;26998;3827;2150;107986469;3593;107986633;3910;3569;3620;169355;107987044;2776;355;5331;3606;104326055;105379208;107984786;5330;5579;5578;7064;166;3383;5582;23236;5332;63908	K04389+K05443+K04729+K00463+K10161+K05406+K03898+K04234+K05425+K06241+K05405+K06856+K04634+K04390+K05858+K05482+K08757+K19662+K02677+K01392+K06490+K19663
Lysine degradation	150	246	0.999843	1	ko00310	148479;5351;7799;339505;101927498;101927429;9869;10962;55870;223;105371630;23127;267002;3030;79823;101927050;107985798;10865;6419;55209;55287;100505641;29072;5352;102724289;101928236;1962;152002;7468;6691;105377352;3033;80854;51166;152641;107986217;153571;105374657;105379152;93166;501;64324;85007;105374947;221262;64577;100271873;107986669;100289495;107986755;100775104;23386;4967;107986801;1009964…	K09189+K00473+K11432+K11430+K11433+K09188+K11421+K06101+K00149+K11703+K20796+K07515+K18826+K11422+K11423+K13645+K07514+K11424+K14959+K00022+K11431+K00825+K15588+K20795+K14085+K18202+K09187+K00128+K00164+K09186+K13646+K11425+K11420+K07511+K11419+K00471+K11429+K00626+K11428+K18494+K00658+K19199+K18201+K00306+K17451+K11427+K00252+K00474
Epstein-Barr virus infection	208	334	0.999884	1	ko05169	5293;842;1870;864;105378626;3065;110117499;8503;3725;55225;3716;102724892;965;5710;919;3140;9641;1380;7188;10000;5610;284948;10018;10213;9541;6772;841;5707;4615;956;5291;101928376;5290;5708;9778;3516;5602;4790;100419170;8819;836;6502;5295;51426;728780;107986424;51015;79685;79616;5601;8737;1871;352962;100130889;253018;3127;3128;3108;3111;6892;1432;5603;1026;896;4794;6885;3066;7128;23118;5879;3569;…	K00922+K04399+K09389+K09279+K01510+K06067+K02649+K04448+K11219+K11217+K06492+K03029+K06453+K06751+K07211+K04012+K09849+K04456+K16195+K07371+K16341+K03030+K06066+K11220+K04398+K03032+K04729+K05131+K03028+K06053+K04440+K02580+K10159+K19202+K02187+K03875+K03511+K04432+K06627+K02861+K06620+K06752+K08058+K04441+K06625+K10152+K05872+K04427+K11859+K04404+K04392+K05405+K10785+K02091+K10881+K07209+K05854+…
Bacterial invasion of epithelial cells	160	262	0.999885	1	ko05100	127262;107984913;5293;388595;81569;998;10163;110117499;8503;388649;107985184;6706;90780;101928120;6464;729867;51603;26052;51430;10092;100506696;79762;64853;100130331;107985725;9637;1496;3987;96626;55679;2335;10109;103689911;79137;114790;859;10093;1499;387;3059;5291;131831;26084;5290;105374355;55752;2549;79658;105377505;100505806;102467080;345651;5295;23176;1495;1212;414777;107986596;23607;8936;57…	K05747+K00922+K13728+K05692+K04393+K05748+K02649+K04707+K06279+K01528+K05754+K05753+K05691+K05760+K05717+K05758+K12959+K05755+K02105+K04513+K06106+K13744+K16939+K09593+K13736+K04645+K13738+K04392+K12366+K05757+K12958+K06278+K05099+K05725+K04644+K17448+K05719+K05700+K13708+K07863+K06272+K06484+K05756+K05726+K17449+K17447+K16938+K13737+K19241+K05689+K04438+K04646+K05704+K18985
Neuroactive ligand-receptor interaction	349	543	0.999888	1	ko04080	2563;10911;100526739;3362;3352;1269;5724;4985;3061;653160;79830;2899;1907;79639;100507423;3953;79819;5733;5737;23566;57413;1141;339403;107985209;460;134;730227;3814;553;183;1131;339789;23620;60509;7349;112267877;3973;2492;100129434;130872;400960;101927750;6869;101927967;84173;6344;105373750;10203;100131211;117583;5746;105373878;654841;3357;10316;1144;1146;2859;2917;5021;3269;7068;885;7433;5745;29…	K05184+K05248+K05238+K04162+K04153+K04278+K04279+K04213+K04238+K05203+K16367+K03994+K05062+K22001+K04260+K04262+K04294+K04268+K04813+K08398+K04264+K05207+K04265+K23140+K04227+K09821+K04131+K04212+K05840+K23142+K04248+K04247+K04810+K04135+K04222+K04139+K04588+K04803+K04577+K04224+K04237+K04586+K04157+K05052+K04816+K04818+K04276+K04608+K04229+K04149+K08362+K05226+K04589+K04585+K04605+K05190+K04146+…
Graft-versus-host disease	31	63	0.99994	1	ko05332	356;3140;3552;940;941;942;352962;100130889;253018;3127;3128;3108;3111;3569;445347;563;646282;5551;355;107984667;2217;112268328;3123;3116;105375021;3118;3126;3122;105369230;3115;105370939	K04389+K06751+K04383+K06470+K05412+K05413+K06752+K05405+K10785+K07818+K04390+K01353
Taste transduction	66	120	0.999956	1	ko04742	80835;107984912;3352;5567;1131;130872;6328;6326;101929680;6335;5136;3355;348807;5028;170572;2555;101929895;100505806;2550;3710;2914;8645;3351;3354;2911;135138;105375156;5137;346562;114;105375761;105375760;9568;56654;954;8028;9033;255022;29850;5024;9177;775;6337;5554;106707243;50865;112;5153;120935;22953;10598;2558;10021;51764;283870;6340;6338;342372;40;105371737;4302;9592;773;5566;63941;2556	K04624+K04153+K04345+K04131+K04836+K04834+K04841+K13755+K04270+K04819+K05175+K08474+K04615+K04960+K04607+K04916+K04603+K19729+K08048+K01509+K04990+K19738+K04980+K05217+K04850+K04824+K08046+K05216+K04957+K04547+K04344+K04827+K04825+K04989+K04828
Tight junction	270	431	0.99997	1	ko04530	5590;127262;107984913;81569;998;7798;149461;5563;3725;10207;5567;5906;105378929;5174;5565;57234;57530;5872;9181;912;909;910;50848;79762;64853;100130331;9475;22950;9637;5581;10097;165055;10096;57669;113457;344148;58538;117583;53632;79137;7277;80086;6769;152206;79714;55152;387;776;9223;11259;22989;64091;3059;348807;51421;344657;5584;9076;1739;79155;105374355;5522;153020;5602;171024;9693;100505806;5…	K18952+K05747+K05692+K04393+K10352+K06087+K07198+K04448+K06092+K04345+K04353+K07374+K13365+K07199+K20638+K06102+K06109+K12791+K06448+K06089+K17388+K06091+K18050+K17260+K21110+K18584+K21111+K21109+K04237+K07200+K21108+K04513+K04851+K05631+K06106+K06104+K16175+K06069+K12076+K04354+K08018+K04440+K21112+K04416+K17291+K06088+K20479+K08020+K09489+K06105+K16819+K04426+K08007+K05702+K21068+K04392+K05031+…
Complement and coagulation cascades	143	240	0.99997	1	ko04610	10747;79639;100507423;732;2152;2153;462;3075;10878;10877;81494;730227;1604;1380;1378;1379;4179;100128537;148823;339789;112267877;101927967;105373608;5624;105373878;654841;5627;101929607;26998;3827;105374260;5648;112268458;285550;57291;105377621;3426;107983979;3818;2160;10016;735;730;729;401190;2151;2149;102724810;54826;4238;107986473;2161;105374898;2162;401237;717;101927211;101928280;285761;5340;…	K03993+K03994+K03998+K03901+K03902+K03911+K04004+K04006+K04012+K04011+K04007+K01344+K03908+K03898+K03992+K01333+K01324+K01323+K04000+K03996+K03995+K04235+K03914+K01328+K03917+K01332+K01315+K03982+K03905+K01343+K03910+K03999+K01348+K03991+K03900+K04008+K01313+K04001+K01331+K01330+K01300+K01320+K01314+K03916+K06461+K06462+K03983+K06251+K17252+K03990+K03985+K04010+K01321+K06557+K06464+K03912+K03899
Endocytosis	438	682	0.999984	1	ko04144	653635;102723897;116983;5590;127262;83715;107984913;101927441;284729;832;998;55616;26119;64744;22996;2060;9372;338094;54596;9829;91624;51100;388649;723788;829;11311;8394;729867;51603;26052;51430;3140;10092;23612;92703;79805;79762;64853;105373289;375;5867;107985725;54221;8853;81553;10890;30845;9637;400960;26056;10617;112268419;100526767;51652;23550;375260;274;344148;7852;3800;10254;151556;7456;674…	K18461+K12489+K18952+K05747+K18441+K19475+K10365+K04393+K12488+K12474+K12486+K05633+K12472+K04679+K09526+K12484+K11248+K04707+K01115+K10364+K12479+K00889+K01528+K06751+K05754+K11824+K07937+K07879+K12196+K07903+K12476+K05632+K11866+K12193+K12494+K12562+K04189+K10396+K04705+K04237+K18468+K12491+K05050+K05758+K12182+K12959+K05755+K12495+K12481+K07887+K04388+K12200+K04513+K12192+K22517+K17919+K07897+…
Shigellosis	115	199	0.999986	1	ko05131	127262;107984913;388595;81569;998;10163;107985184;6706;729867;10092;100506696;79762;64853;100130331;9475;375189;9637;114793;10109;79137;114790;10093;3059;5217;131831;105374355;5602;4790;85462;100505806;345651;1729;23291;5601;414777;1432;5603;107986596;9474;8936;5879;10392;9844;23089;10552;10095;8976;3551;8767;100133669;80318;10880;81873;25;3688;5599;7414;100132116;102723665;1147;55280;8945;196047…	K05747+K13728+K05692+K04393+K05748+K05754+K05753+K05740+K17388+K05759+K05758+K05755+K06106+K04440+K02580+K03362+K04441+K08339+K04392+K08727+K12366+K05757+K07209+K08846+K04514+K06619+K05719+K05700+K04467+K13708+K07863+K06256+K04371+K04735+K06484+K05756+K04734+K10165+K19241+K04438+K12836+K02581+K05704+K18985+K07210
Rheumatoid arthritis	78	142	0.99999	1	ko05323	533;3725;1435;1513;7042;106479524;245973;90423;525;3552;940;523;941;942;3600;100419170;8992;534;3127;3128;3108;3111;7422;3569;445347;9296;50617;155066;526;51606;245972;528;284;107986904;107987044;7010;9550;105376486;6387;10312;4312;4314;3606;51561;9671;23545;2321;8600;10673;51382;2353;7043;105379208;107984786;527;3683;9114;407977;6352;535;8792;3383;54;7040;3589;3689;529;84645;537;3123;3116;105375…	K03661+K04448+K05453+K01371+K13376+K02148+K02150+K02147+K04383+K06470+K02145+K05412+K05413+K05433+K10159+K02153+K02152+K06752+K05448+K05405+K10785+K02151+K02154+K02144+K02146+K05465+K06856+K05121+K05473+K10031+K01388+K01394+K05482+K05426+K14379+K05096+K05476+K02149+K04379+K13377+K02155+K05718+K05475+K12499+K05147+K06490+K13375+K05417+K06464+K03662
Hematopoietic cell lineage	125	216	0.999993	1	ko04640	1441;1435;3570;912;909;910;1604;1380;1378;1379;947;105379282;148823;101927750;925;926;7850;3554;3552;107985940;3655;105374165;4311;7066;131578;7037;285550;952;57291;3815;107983979;2994;2993;10016;3575;3672;3673;105379080;54826;105379174;3565;929;1436;4238;107986473;3127;3128;3108;3111;101927211;100133941;441307;3569;948;7036;2056;105375610;105379303;3574;105375914;100302522;102723694;107987044;35…	K05061+K05453+K05055+K06448+K04006+K04012+K04011+K06474+K06261+K05066+K06458+K06459+K04387+K04386+K04383+K06467+K06485+K01389+K06854+K06260+K06503+K01242+K05091+K06575+K05072+K06480+K06481+K04736+K05430+K04391+K05090+K06752+K06469+K05405+K06259+K05437+K06262+K05431+K06856+K05056+K06468+K05068+K06476+K00977+K04008+K06256+K06466+K06455+K06460+K06454+K06484+K05461+K05092+K11140+K05071+K06465+K06461+…
Metabolism of xenobiotics by cytochrome P450	64	122	0.999997	1	ko00980	246181;8574;54896;4259;3290;80342;2052;205327;54575;54576;54577;54600;54578;54579;54657;54659;54658;7367;7364;10941;574537;27306;128;100507053;130;131;4258;439936;167127;340069;2939;221357;64577;1577;1576;373156;1557;1559;9446;119391;1571;2950;222;221;283314;4257;1544;220;218;374875;1548;1556;1555;1553;1572;29785;6822;27294;112268271;100133286;100652871;653689;25774;107987464	K15303+K00799+K15680+K01253+K00079+K00699+K04097+K00121+K13951+K13952+K00129+K17690+K17689+K13299+K17719+K07415+K07409+K17685+K17709+K07416+K07420+K11822+K00078+K17712
Natural killer cell mediated cytotoxicity	136	238	0.999999	1	ko04650	100288175;105378948;112267874;5293;3932;110117499;8503;105378733;10451;90780;101928120;6464;962;51744;117157;919;356;55103;6654;5534;107985892;7535;5894;100507032;5291;101928376;8743;5290;6452;116449;105377295;153020;5530;836;107986338;5295;3937;2534;3459;100652739;135250;353091;80328;154064;79465;5879;673;107986860;5533;8795;8797;2185;107987044;107987053;53358;6850;7410;105376491;5551;5532;355;1…	K07293+K00922+K05856+K02649+K07987+K05730+K06279+K06479+K06582+K07989+K06453+K04389+K03099+K06268+K07360+K04366+K05131+K04721+K07984+K07361+K04348+K02187+K05703+K05132+K07986+K04392+K04365+K04722+K05871+K06856+K05414+K17448+K05855+K04726+K07818+K04390+K04371+K04409+K05697+K06728+K07827+K01353+K17449+K04368+K17447+K19662+K07362+K05718+K05859+K04364+K06523+K02677+K07861+K04446+K04369+K06490+K07988+…
Legionellosis	54	108	0.999999	1	ko05134	842;102724364;100996716;100505633;1378;1379;7100;375;105373271;58484;5861;841;4615;101928376;4790;100419170;836;4671;153396;51128;929;107986469;3593;100129636;54676;10767;79150;3569;107986718;7415;84159;840;79949;1937;5970;81876;105369364;3606;3312;317;4792;100652740;29108;3684;124535;718;388503;54929;126248;1917;3689;23786;105373195;3297	K04399+K08517+K07874+K04011+K10168+K07937+K12805+K04398+K04729+K05406+K02580+K10159+K02187+K12807+K03283+K07953+K04391+K05425+K14416+K05405+K13525+K04397+K03233+K04735+K07875+K05482+K02084+K04734+K12799+K06461+K09414+K03990+K03231+K06464+K15485
Pathogenic Escherichia coli infection	98	181	1	1	ko05130	127262;107984913;81569;998;105378929;9181;105371470;10092;79762;64853;7100;100130331;105373271;9475;9637;8440;113457;10109;79137;7277;80086;10093;1499;79714;387;3059;4690;107986136;105374355;100505806;345651;100506658;647859;929;7280;414777;203068;107986596;80078;2534;7430;10552;10095;8976;107986718;23643;100133669;80318;55035;10880;81873;25;10383;643224;55130;3688;100132116;102723665;9221;101927…	K05747+K05692+K04393+K07374+K12791+K11294+K05754+K10168+K17388+K19862+K05758+K05755+K02105+K04513+K06106+K07365+K06088+K04391+K07375+K05703+K08007+K05757+K05400+K04514+K06619+K05719+K05756+K05689+K02677
Asthma	24	59	1	1	ko05310	84824;3586;105379174;3565;3127;3128;3108;3111;445347;107987044;105379208;107984786;8288;958;959;3123;3116;105375021;3118;3126;3122;105369230;3115;105370939	K08089+K05443+K04736+K05430+K06752+K10785+K06856+K10788+K03160+K03161
Allograft rejection	39	86	1	1	ko05330	356;3140;3586;940;941;942;101928376;3565;107986469;3593;352962;100130889;253018;3127;3128;3108;3111;445347;563;646282;107987044;5551;355;107984667;105379208;107984786;2217;958;959;112268328;3123;3116;105375021;3118;3126;3122;105369230;3115;105370939	K04389+K06751+K05443+K06470+K05412+K05413+K05406+K05430+K05425+K06752+K10785+K06856+K07818+K04390+K01353+K03160+K03161
Influenza A	191	329	1	1	ko05164	5293;842;81569;23633;110117499;8503;3725;55225;3716;105378867;103;2224;284618;51603;356;6041;10625;127845;9641;100130331;10000;114548;5610;7514;101928371;9451;84524;3552;107985942;1386;6772;3267;5894;4615;200942;2932;3836;5291;101928376;3840;165679;8743;5290;5602;5910;4790;132612;345651;5295;153396;51015;7416;107986469;3593;5601;100532737;3127;3128;3108;3111;1432;5603;221424;3841;3459;5340;107986…	K00922+K04399+K05692+K15042+K02649+K04448+K11219+K11217+K14284+K12968+K00787+K09523+K04389+K01165+K15046+K14396+K07211+K04456+K12800+K16195+K14290+K08860+K14404+K04383+K16194+K04450+K11220+K15044+K04366+K04729+K03083+K05131+K05406+K15043+K04721+K04440+K02580+K03283+K04432+K05862+K05425+K12812+K06752+K04441+K05132+K01315+K05405+K04722+K07209+K04447+K12967+K05414+K12646+K01312+K10652+K04390+K14297+…
Cytokine-cytokine receptor interaction	222	375	1	1	ko04060	8784;7293;3604;943;7133;58985;163702;1441;105378950;353500;728448;656;4352;3953;149233;3595;1435;4803;3570;356;101928673;3586;29949;11009;7042;151449;101927750;7850;3554;9173;8809;8807;10913;3552;26525;84639;3557;7852;92;130399;90;659;3579;132014;84818;7048;93;1524;10803;1232;55540;53833;105374165;101928376;8743;7066;3556;768211;10563;651;658;59067;100996941;3600;23037;5618;3575;3977;9180;2690;56…	K05154+K05142+K05146+K05145+K05141+K05138+K05140+K05061+K16622+K05082+K05062+K05065+K05064+K05453+K02582+K05055+K04389+K05469+K05443+K05444+K22668+K13376+K20013+K05066+K04387+K04386+K05171+K05173+K05174+K05162+K04383+K05483+K05488+K05481+K04189+K04670+K13568+K04675+K04671+K05050+K05168+K05166+K04388+K13596+K04192+K04184+K04178+K05165+K05137+K05131+K05406+K04721+K06854+K04723+K05156+K10032+K05496+…
Systemic lupus erythematosus	100	243	1	1	ko05322	79639;100507423;732;337875;6738;730227;3586;3020;339789;112267877;101927967;6741;940;105373878;654841;25917;101929607;941;942;112268458;105377621;735;730;729;401190;102724810;100996485;9555;401237;3018;8352;3017;8344;8343;85236;8340;8342;8341;717;3127;3128;3108;3111;101928280;445347;94239;105375282;79846;105375421;157869;107987044;727;733;286256;105376462;55506;105378427;81532;6737;3014;100507283…	K03994+K03998+K11252+K11089+K05443+K11253+K11254+K11090+K06470+K11251+K05412+K05413+K04000+K03996+K03995+K01332+K06752+K10785+K06856+K03999+K11086+K10651+K01331+K01330+K05210+K05699+K05209+K11087+K03990+K03160+K11088+K03161
Platelet activation	335	603	1	1	ko04611	105378947;84069;126789;54587;102724312;5590;5293;23254;388595;81569;55450;79927;388610;9473;55113;653160;127687;79693;200172;101929609;51249;110117499;8503;23648;100527960;374977;5567;2773;5906;51177;90780;101928120;107985209;101928372;51278;5321;23612;8497;105379282;105373289;375061;83932;100130331;10000;107985115;192668;9475;109;150946;112267877;5500;107985876;51252;65124;339742;1281;107985976;…	K06236+K19720+K18952+K00922+K05692+K02649+K04345+K04630+K04353+K04264+K16342+K06261+K08049+K04456+K17388+K08043+K06269+K17704+K04958+K12330+K04513+K08045+K00907+K04270+K06069+K06260+K07361+K19477+K12318+K12319+K08042+K06481+K03914+K04960+K04441+K05703+K08041+K21289+K01832+K13242+K06262+K03905+K05854+K08048+K06271+K04634+K04514+K05855+K00509+K06476+K05719+K07376+K16059+K03900+K04959+K01313+K04371+…
Melanogenesis	550	1056	1	1	ko04916	100288069;284600;1855;163688;112268219;339448;100133612;388591;100506022;84328;101927417;729614;101927546;50809;54361;284551;553115;339487;79932;105378645;105378653;79647;100129924;107984948;105378715;388633;55001;101926964;84455;105378796;5567;6301;2773;101928718;7482;105371229;101927468;148327;105371475;112268276;92241;8548;400798;101928933;9213;57710;127670;116496;440704;100131234;730227;28457…	K01064+K02353+K02183+K00408+K04345+K04630+K00182+K09048+K00312+K08049+K08043+K04490+K05870+K02375+K04534+K01357+K04366+K00572+K02105+K00444+K09455+K03083+K08045+K05091+K04492+K04515+K08042+K02620+K00714+K16366+K08041+K02432+K02329+K02376+K08048+K04634+K04491+K04371+K05858+K01384+K02354+K07827+K08046+K05461+K04198+K01827+K04368+K04498+K19662+K08047+K04199+K04632+K02677+K04369+K19663+K08725
Chemical carcinogenesis	84	172	1	1	ko05204	284600;440584;56267;405;4259;3290;80342;2052;205327;54575;54576;54577;54600;54578;54579;54657;54659;54658;102724068;7367;7364;10941;574537;27306;128;100507053;130;131;4258;439936;167127;340069;2939;221357;64577;1577;100861540;1551;1576;64816;101928861;373156;9;137695;22882;883;100506119;101928080;101928994;1562;1557;1559;9446;119391;1571;84680;2950;222;221;283314;4257;105369823;89832;1139;1544;22…	K17692+K00816+K09097+K00799+K15680+K01253+K00079+K00699+K04097+K00121+K13951+K13952+K00129+K17690+K17691+K17689+K13299+K00622+K07413+K17719+K17721+K07415+K04809+K07409+K01014+K17685+K11822
Spliceosome	164	305	1	1	ko03040	7798;57035;6429;9410;200081;10946;728448;10450;100507423;4116;55917;10286;105371260;9129;6635;6432;5093;6637;10713;23020;55660;130940;220988;23451;66037;79137;107985998;151903;57577;348807;100534599;57461;23350;6434;22916;100874001;1665;102723896;11157;79993;26049;153396;9879;10915;6678;107986486;84321;728554;8449;100532737;57819;6631;6428;51645;988;167691;135295;51250;51362;728464;84456;79150;10…	K12875+K12893+K12857+K12827+K09564+K12900+K12877+K12861+K12876+K12843+K11097+K12896+K12889+K11099+K12847+K12854+K12821+K12741+K12828+K12885+K12855+K12866+K12871+K12870+K12842+K12897+K12883+K12820+K12625+K12869+K03283+K12811+K12824+K12819+K12880+K12813+K12812+K12621+K11095+K12892+K12733+K12860+K12891+K12662+K12816+K10599+K11092+K12624+K19604+K12872+K12873+K12838+K11093+K12882+K12840+K12817+K12839+…
[truncated: 42 more rows]
