# Supplementary material for: Cell-cell contact-driven EphB1 cis- and trans- signalings regulate cancer stem cells enrichment after chemotherapy
Source: Cell Death Dis. 2022 Nov 19;13(11):980. doi: 10.1038/s41419-022-05385-5 (PMC9675789; doi:10.1038/s41419-022-05385-5)
Supplement: Supplementary file 7 — Supplementary Table 5 [file 41419_2022_5385_MOESM7_ESM.xlsx]

## Sheet: RNA-seq SOX2-NANOG-OCT4 FPKM
st_gene_id	gene_id	gene_symbol	exp_NC1	exp_NC2	exp_NC3	exp_Dormancy1	exp_Dormancy2	exp_Dormancy3	exp_Relapse1	exp_Relapse2	exp_Relapse3	read_count_Dormancy1	read_count_Dormancy2	read_count_Dormancy3	read_count_NC1	read_count_NC2	read_count_NC3	read_count_Relapse1	read_count_Relapse2	read_count_Relapse3	average_exp_Dormancy	average_exp_NC	average_exp_Relapse	average_read_count_Dormancy	average_read_count_NC	average_read_count_Relapse
G9606_33866	6657	SOX2	3.61	2.82	2.67	2.25	2.71	1.9	4.32	2.77	3.73	81	101	66	147	91	96	157	100	120	2.28667	3.03333	3.60667	82.6667	111.333	125.667
G9606_24690	79923	NANOG	0.15	0.04	0.03	0.28	0.05	0.09	0.25	0.13	0	7.99	1.56	2.66	5	1.07	1	7.64	3.94	0	0.14	0.0733333	0.126667	4.07	2.35667	3.86
G9606_5975	5460	POU5F1	1.35	0.93	0.95	0.83	1.01	1.69	2.77	0.6	0.38	20.27	26.54	39.62	37.05	19	25.39	61.4	15.82	10	1.17667	1.07667	1.25	28.81	27.1467	29.0733

## Sheet: ATAC-seq Target gene peak-RPKM
gene_symbol	NC1	NC2	NC3	Dormancy1	Dormancy2	Dormancy3	reactivation1	reactivation2	reactivation3
Acot9	2.98861	2.64716	1.81534	1.36153	2.14012	2.49142	2.73611	2.03335	2.6162
Ankrd13a	0.930878	1.03217	0.729694	0.529485	1.08118	0.68514	1.14783	0.716344	1.06339
Arl4c	0.436488	0.382614	0.280309	0.373754	0.387091	0.315876	0.422651	0.387093	0.520571
Brd2	7.01499	8.89356	6.75412	5.02343	7.46596	5.34765	7.60771	6.59393	8.39142
Calr	3.1534	3.34565	2.50054	1.77088	3.30585	2.82954	3.38121	2.24692	3.45267
Dlx4	3.75914	3.32341	2.23358	1.98001	3.99994	3.58586	4.24875	2.77639	4.06668
Etv5	4.88599	5.67248	4.14235	2.78091	5.03218	4.61802	5.10295	4.55168	5.15677
Gadd45a	1.95529	2.19336	1.60622	1.21915	1.9844	1.81073	2.02427	1.87317	2.21131
Gbf1	4.97062	5.81485	4.85424	3.19026	5.00549	4.41782	5.10295	4.24912	5.06778
Gbx2	1.30501	0.934291	0.849827	0.89434	1.11678	0.791915	1.00991	1.0456	1.27696
Id4	1.41191	1.66838	1.3437	0.832048	1.39709	1.31244	1.46815	1.71745	1.86872
Jak2	2.76146	2.4603	1.39265	1.26365	2.84757	2.9808	2.78505	1.60621	2.18462
Kbtbd8	2.97079	2.88296	1.77084	1.33039	2.54501	2.27342	2.88737	2.15348	2.6251
Man2c1	0.547837	0.547228	0.431587	0.315911	0.84982	0.751874	0.55167	0.302555	0.529469
Mrpl24	1.86176	1.76626	1.34815	0.671868	1.21911	1.09444	1.42811	1.51723	1.93546
Runx1t1	0.42758	0.502738	0.324803	0.235821	0.431584	0.338121	0.435998	0.400441	0.467179
Serbp1	2.93516	2.58932	1.61956	1.08122	2.35814	2.17554	2.47362	1.77529	2.41153
Tbca	0	0.00444901	0	0.0133484	0	0	0.00889791	0.00444934	0
Tbl1x	1.92411	2.20671	1.40155	1.10791	1.93101	1.79293	2.15774	1.76639	2.15792
Tesk2	2.2448	2.8963	1.97106	1.44162	2.23356	2.1355	2.38909	2.09119	2.34034
Tle3	4.51632	4.36447	3.57283	3.06123	5.13007	4.09749	4.56908	4.50719	5.48602
Top2a	5.16214	5.96612	4.07116	3.42608	5.2235	4.28435	5.7258	4.38705	5.38368
Ubl3	0.801713	0.747433	0.458283	0.369305	0.72079	0.627303	0.796363	0.667402	0.645152
PEX2	0.0400856	0.0444901	0.0489429	0.0845396	0.0667398	0.0578365	0.0889791	0.0800882	0.0311453
ADH1C	0.0222698	0.017796	0.00889871	0.048944	0.0533918	0.0266938	0.0444895	0.0177974	0.00889865
SH3GL3	0.0623554	0.0444901	0.0177974	0.115686	0.0934357	0.0622854	0.097877	0.0934362	0.0533919
STAT3	8.05276	7.02943	5.36147	4.72087	7.33693	6.12622	7.41196	6.59393	8.44926
MAP3K3	10.596	11.821	7.59505	5.54402	9.92643	9.12037	10.2815	7.78635	10.0377
SGTA	0.244968	0.213552	0.20912	0.16018	0.177973	0.160163	0.244693	0.160176	0.289206
NMI	0.164797	0.0889801	0.0934364	0.102337	0.226915	0.177958	0.133469	0.0800882	0.0711892
RDX	0.770535	0.529432	0.516125	0.355956	0.743037	0.622854	0.756322	0.489428	0.609557
NEMF	0.106895	0.0578371	0.075639	0.048944	0.0711891	0.142367	0.12902	0.0489428	0.0667398
RUNX1	0.111349	0.0889801	0.0889871	0.0845396	0.137929	0.0934282	0.097877	0.0889869	0.0711892
UXS1	0.823983	0.778576	0.671852	0.645171	0.858719	0.569467	0.716282	0.685199	1.21911
ASB1	1.53662	1.21458	0.725245	0.667418	1.45048	1.2724	1.52154	1.0367	1.45493
BCAR3	0.672548	0.711841	0.525024	0.484991	0.796428	0.885343	0.800812	0.60956	0.565064
NPAS2	1.04223	0.978781	0.921016	0.827599	1.24136	1.0722	1.02771	0.796433	0.956604
BMP5	0.0356317	0.017796	0	0.0266967	0.0222466	0.0222448	0.0622854	0.00444934	0
CNTN5	0.0133619	0.00889801	0.00889871	0.0667418	0.0578412	0.0133469	0.0711833	0.0177974	0.00889865
PTCHD4	0.0178158	0	0.00889871	0.0845396	0.0266959	0.0355917	0.0578364	0.0266961	0.00889865
AMELY	0.00890792	0	0	0.0133484	0	0	0.0177958	0	0
DUS2	0.00445396	0	0.00444935	0.0311462	0.00889864	0.00444896	0.0177958	0.0177974	0
RASA3	1.43418	1.13895	0.836478	4.54734	1.67294	1.20122	1.7173	1.60176	1.37929
MUC8	0.0579015	0.00889801	0.0177974	0.173529	0.102334	0.0578365	0.0622854	0.0444934	0.013348
IDS2	0.16925	0.111225	0.0845377	0.213574	0.160176	0.115673	0.124571	0.20022	0.120132
POU3F2	0.0356317	0.0578371	0.0266961	0.0355956	0.0756385	0.0756323	0.115673	0.0266961	0.0222466
ZNF136	0.293961	0.262491	0.200221	0.218023	0.378192	0.289182	0.347018	0.160176	0.20022
PLD1	1.16694	0.769678	0.654055	0.476092	1.21022	1.20567	1.31689	0.587313	1.00555
SP1	14.6803	18.4011	14.3625	9.29936	14.8874	13.4181	15.5847	14.3758	16.7339
